# Supplementary material for: Cell landscape of larval and adult Xenopus laevis at single-cell resolution
Source: Nat Commun. 2022 Jul 25;13:4306. doi: 10.1038/s41467-022-31949-2 (PMC9314398; doi:10.1038/s41467-022-31949-2)
Supplement: Supplementary file 3 — Dataset 1 [file 41467_2022_31949_MOESM3_ESM.xlsx]

## Sheet: Tissue Dissociation Information
Tissues	Dissociation	Concentration	Digestion time	Sample size	Tissue sourcement
Bladder	Collagenase Ⅴ	1.5 mg/ml	40 min	2	1 year-older
Eye	Collagenase Ⅱ	1 mg/ml	60 min	2	1 year-older
Heart	Collagenase Ⅰ&Ⅱ	2 mg/ml	60 min	1	1 year-older
Intestine	Collagenase Ⅱ	1 mg/ml	25 min	2	1 year-older
Kidney	Collagenase Ⅳ	1 mg/ml	135 min	2	1 year-older
Liver	Collagenase Ⅳ	1 mg/ml	120 min	1	1 year-older
Lung	Collagenase Ⅴ	1.5 mg/ml	60 min	3	1 year-older
Muscle	Collagenase Ⅰ&Ⅱ	2.5 mg/ml	60 min	1	1 year-older
Pancreas	Collagenase Ⅴ	1.5 mg/ml	25 min	1	1 year-older
Stomach	Collagenase Ⅰ	1 mg/ml	90 min	2	1 year-older
Testies	Collagenase Ⅱ	1 mg/ml	20 min	2	1 year-older
Brain	Single cell suspension preparation system (JX-CKSM-6WK)		30 min	2	1 year-older
Ovary	Single cell suspension preparation system (JX-CKSM-6WK)		30 min	1	1 year-older
Oviduct	Single cell suspension preparation system (JX-CKSM-6WK)		30 min	1	1 year-older
Skin	Single cell suspension preparation system (JX-CKSM-6WK)		30 min	1	1 year-older
NF48	Collagenase Ⅰ&Ⅱ&Ⅳ&Ⅴ	1 mg/ml	60 min	1	NF48
NF54	Collagenase Ⅰ&Ⅱ&Ⅳ&Ⅴ	1 mg/ml	60 min	1	NF54
NF59	Collagenase Ⅰ&Ⅱ&Ⅳ&Ⅴ	1 mg/ml	60 min	1	NF59
NF66	Collagenase Ⅰ&Ⅱ&Ⅳ&Ⅴ	1 mg/ml	60 min	1	NF66

## Sheet: Xenopus cell landscape
avg_log2FC	pct.1	pct.2	p_val_adj	cluster	gene	Cell type
1.37424	0.558	0.105	0	0	Xelaev18016451m.g	Fibroblast_ddx21 high
1.0965	0.534	0.121	0	0	Xelaev18022167m.g
1.07704	0.898	0.724	0	0	ddx21.L
0.86077	0.805	0.784	0	0	ddx21.S
0.784035	0.52	0.175	0	0	glud1.L
0.740281	0.923	0.741	0	0	cirbp.L
0.731663	0.403	0.091	0	0	postn.L
0.72781	0.44	0.103	0	0	gpx3.L
0.700529	0.935	0.763	0	0	Xelaev18039104m.g
0.694298	0.357	0.059	0	0	ptx3.L
0.672796	0.93	0.747	0	0	rpl15.L
0.655816	0.947	0.77	0	0	rps16.L
0.643467	0.358	0.135	0	0	thbs1.L
0.635074	0.894	0.711	0	0	Xelaev18035769m.g
0.634938	0.923	0.777	0	0	mkrn3.S
0.624089	0.901	0.757	0	0	rps6.S
0.620427	0.641	0.343	0	0	gnl2.L
0.619799	0.866	0.68	0	0	Xelaev18016211m.g
0.619094	0.908	0.724	0	0	eef1g.L
0.605545	0.454	0.226	0	0	ctsv.L
0.604716	0.808	0.605	0	0	srsf5.S
0.58487	0.489	0.246	0	0	slc3a2.L
0.581466	0.587	0.335	0	0	Xelaev18016933m.g
0.580986	0.349	0.096	0	0	adamts1.L
0.569358	0.912	0.788	0	0	rpl36.S
0.565236	0.947	0.796	0	0	rplp0.L
0.560026	0.822	0.634	0	0	eif3d.S
0.551987	0.579	0.3	0	0	fos.S
0.549206	0.911	0.752	0	0	rpl4.L
0.545686	0.904	0.746	0	0	rpl34.S
0.544733	0.295	0.077	0	0	postn.S
0.537224	0.804	0.658	0	0	actg1.S
0.528721	0.929	0.791	0	0	rpl17.L
0.52503	0.885	0.734	0	0	Xelaev18020043m.g
0.518724	0.824	0.554	0	0	junb.L
0.514183	0.771	0.552	0	0	rsl24d1.L
0.513276	0.81	0.807	0	0	eef2.1.S
0.512016	0.914	0.764	0	0	Xelaev18012629m.g
0.507308	0.473	0.223	0	0	rbm5.S
0.502957	0.251	0.023	0	0	stc2.L
0.500238	0.925	0.8	0	0	Xelaev18022104m.g
0.497017	0.849	0.699	0	0	rpl18.S
0.495483	0.885	0.735	0	0	rpl23.L
0.493104	0.308	0.047	0	0	hgd.L
0.492129	0.832	0.708	0	0	rpl34.L
0.490285	0.33	0.067	0	0	foxr1.L
0.489552	0.903	0.768	0	0	rps6.L
0.486384	0.297	0.088	0	0	glul-like.1.L
0.486005	0.359	0.113	0	0	mknk2.L
0.485667	0.204	0.035	0	0	tnc-like.L
0.482547	0.242	0.037	0	0	ptx3.S
0.482356	0.905	0.774	0	0	Xelaev18039125m.g
0.480739	0.508	0.254	0	0	bzw1.S
0.471039	0.883	0.734	0	0	rnaseh1.S
0.469653	0.301	0.045	0	0	twist1.L
0.464932	0.699	0.484	0	0	Xelaev18042936m.g
0.457328	0.694	0.485	0	0	nsa2.L
0.452991	0.251	0.023	0	0	vwc2l.2.L
0.450074	0.747	0.562	0	0	rpl36.L
0.449052	0.479	0.214	0	0	eef2.2.L
0.447569	0.36	0.139	0	0	egr1.L
0.445996	0.28	0.041	0	0	twist1.S
0.443836	0.927	0.82	0	0	rpl13a.S
0.436516	0.465	0.229	0	0	taf15.S
0.435394	0.951	0.827	0	0	Xelaev18037898m.g
0.434231	0.449	0.229	0	0	rbm25.S
0.433832	0.9	0.761	0	0	Xelaev18038083m.g
0.431541	0.797	0.637	0	0	rps4x.S
0.431462	0.844	0.738	0	0	rps25.L
0.428171	0.881	0.768	0	0	rps3.L
0.420182	0.338	0.092	0	0	wsb1.S
0.419794	0.779	0.816	0	0	rps10.L
0.416798	0.728	0.555	0	0	cirbp.S
0.413795	0.857	0.737	0	0	rpl4.S
0.410883	0.597	0.389	0	0	eif3i.L
0.408634	0.424	0.213	0	0	srsf5.L
0.406837	0.407	0.223	0	0	odc1.L
0.404302	0.915	0.776	0	0	eef1d.L
0.402858	0.753	0.719	0	0	rps23.L
0.401325	0.478	0.27	0	0	rbm25.L
0.398391	0.542	0.337	0	0	eef1g.S
0.397834	0.434	0.215	0	0	eif4b.L
0.397714	0.488	0.287	0	0	eif2s2.S
0.397418	0.448	0.237	0	0	cct8.L
0.391702	0.782	0.621	0	0	Xelaev18036222m.g
0.385431	0.921	0.795	0	0	rps23.S
0.385297	0.384	0.17	0	0	cebpd.S
0.384902	0.747	0.597	0	0	Xelaev18037587m.g
0.383065	0.593	0.407	0	0	Xelaev18040976m.g
0.382281	0.809	0.676	0	0	rpl30.S
0.381277	0.857	0.734	0	0	rpl26.S
0.380533	0.558	0.356	0	0	pinx1.L
0.376749	0.856	0.743	0	0	rps3a.S
0.37533	0.233	0.051	0	0	ddr2.S
0.372969	0.219	0.025	0	0	ednra.L
0.371771	0.884	0.776	0	0	rpl9.L
0.371065	0.429	0.231	0	0	srrt.L
0.37014	0.294	0.109	0	0	egr1.S
0.369305	0.232	0.034	0	0	rin2.S
0.368081	0.853	0.766	0	0	rpl13a.L
0.366407	0.271	0.083	0	0	lama4.L
0.366105	0.23	0.031	0	0	ednra.S
0.365127	0.713	0.552	0	0	Xelaev18003505m.g
0.364793	0.722	0.726	0	0	rpl5.L
0.363419	0.815	0.69	0	0	rpl27a-like.S
0.36193	0.836	0.691	0	0	Xelaev18036189m.g
0.35713	0.188	0.025	0	0	loc100493658.S
0.355984	0.339	0.13	0	0	socs3.S
0.352659	0.362	0.164	0	0	Xelaev18046734m.g
0.348376	0.793	0.677	0	0	rps3a.L
0.347626	0.798	0.685	0	0	rpl18.L
0.345005	0.327	0.132	0	0	foxk2.L
0.344604	0.256	0.067	0	0	sox11.L
0.344218	0.811	0.696	0	0	Xelaev18046508m.g
0.343093	0.796	0.673	0	0	rpl6.S
0.342365	0.608	0.395	0	0	slc25a3.S
0.338039	0.333	0.141	0	0	rsl24d1.S
0.336	0.834	0.733	0	0	rps25.S
0.335602	0.846	0.732	0	0	Xelaev18015505m.g
0.332333	0.843	0.732	0	0	rps20.L
0.330879	0.27	0.085	0	0	cbs.L
0.326786	0.825	0.733	0	0	rpl19.L
0.326001	0.455	0.278	0	0	eif1b.S
0.325087	0.795	0.706	0	0	eef1b2.L
0.321195	0.44	0.3	0	0	eif1.L
0.320956	0.749	0.626	0	0	rps21.S
0.318715	0.717	0.602	0	0	Xelaev18024282m.g
0.318664	0.767	0.65	0	0	rpl8.L
0.316241	0.3	0.12	0	0	sdc2.S
0.316035	0.291	0.095	0	0	cdknx.L
0.315312	0.873	0.774	0	0	rpl17.S
0.314841	0.26	0.094	0	0	mmp14.L
0.310265	0.34	0.176	0	0	rbm5.L
0.309759	0.282	0.106	0	0	aimp1.S
0.309526	0.647	0.499	0	0	hsp90ab1.S
0.309175	0.173	0.022	0	0	gfpt2.L
0.306981	0.728	0.608	0	0	rpl8.S
0.306103	0.303	0.125	0	0	loc100487499.S
0.301148	0.81	0.699	0	0	rps16.S
0.298586	0.759	0.661	0	0	rpsa.S
0.298523	0.602	0.474	0	0	rps15a.S
0.298181	0.338	0.166	0	0	pno1.L
0.296462	0.219	0.038	0	0	ifitm1.S
0.296152	0.294	0.137	0	0	txnip.L
0.294577	0.189	0.026	0	0	foxp4.S
0.294109	0.393	0.243	0	0	hnrnph3.L
0.29053	0.762	0.65	0	0	rps13.S
0.285265	0.53	0.388	0	0	rps26.S
0.285217	0.846	0.781	0	0	Xelaev18003627m.g
0.282092	0.502	0.351	0	0	Xelaev18003216m.g
0.281807	0.568	0.644	1.98e-35	0	rpl10a.S
0.279636	0.192	0.033	0	0	fah.L
0.279526	0.847	0.779	0	0	Xelaev18003966m.g
0.27858	0.577	0.442	0	0	rps3.S
0.278308	0.783	0.689	0	0	Xelaev18016915m.g
0.275488	0.382	0.218	0	0	fos.L
0.273837	0.695	0.602	0	0	Xelaev18014665m.g
0.272102	0.762	0.676	0	0	Xelaev18022965m.g
0.272095	0.782	0.68	0	0	rpsa.L
0.27104	0.274	0.116	0	0	srsf6.S
0.268465	0.421	0.288	0	0	hnrnpdl.S
0.267963	0.224	0.067	0	0	ier5l.1.L
0.26651	0.425	0.279	0	0	btf3.S
0.265576	0.397	0.202	0	0	ctsv.S
0.265518	0.455	0.316	0	0	rpl3.S
0.264156	0.331	0.18	0	0	gltscr2.L
0.263109	0.798	0.706	0	0	rpl13.S
0.262288	0.753	0.62	0	0	slc25a5.L
0.261724	0.719	0.618	0	0	rpl15.S
0.261692	0.28	0.104	0	0	serpinh1.S
0.260642	0.847	0.732	0	0	naca.2.L
0.258263	0.511	0.291	0	0	jun.S
0.257772	0.195	0.052	0	0	fam212a.L
0.257558	0.17	0.029	0	0	fam212a.S
0.256804	0.424	0.273	0	0	ier2.L
0.255721	0.168	0.02	0	0	fbn3.L
0.253674	0.225	0.084	0	0	adamts1.S
0.252585	0.179	0.046	0	0	Xelaev18016663m.g
0.250905	0.23	0.077	0	0	cyr61.L
2.03942	0.813	0.115	0	1	col1a2.L	Stromal cell_col1a2 high
1.9428	0.605	0.038	0	1	c1s.L
1.71454	0.726	0.091	0	1	col6a2.S
1.65533	0.764	0.092	0	1	col1a1.L
1.6252	0.441	0.071	0	1	postn.S
1.52813	0.513	0.024	0	1	mfap5.S
1.5075	0.842	0.555	0	1	junb.L
1.469	0.533	0.043	0	1	tnxb.S
1.44989	0.459	0.027	0	1	tnxb.L
1.38504	0.501	0.023	0	1	loc100485749.L
1.37824	0.734	0.139	0	1	sparc.L
1.36336	0.749	0.28	0	1	jun.S
1.35366	0.638	0.071	0	1	col6a2.L
1.34359	0.549	0.091	0	1	serpinh1.S
1.32048	0.608	0.065	0	1	col3a1.S
1.28617	0.719	0.295	0	1	fos.S
1.27049	0.716	0.097	0	1	col1a1.S
1.23798	0.396	0.094	0	1	postn.L
1.16329	0.671	0.16	0	1	sparc.S
1.14415	0.68	0.284	0	1	jun.L
1.09516	0.404	0.016	0	1	mfap5.L
1.06898	0.74	0.269	0	1	vim.L
1.05483	0.52	0.062	0	1	col6a1.L
0.972756	0.578	0.209	0	1	fos.L
0.916803	0.877	0.705	0	1	Xelaev18035694m.g
0.867654	0.423	0.055	0	1	lamb1.L
0.865289	0.6	0.229	0	1	anxa2.S
0.836783	0.44	0.059	0	1	aebp1.L
0.826578	0.474	0.135	0	1	egr1.L
0.819775	0.677	0.276	0	1	s100a11.L
0.797001	0.378	0.032	0	1	loc100489067.L
0.795597	0.479	0.063	0	1	loc100498318-like.L
0.77692	0.505	0.289	0	1	btg2.S
0.77437	0.386	0.096	0	1	adamts1.L
0.76899	0.276	0.018	0	1	c4a.L
0.75626	0.473	0.258	0	1	ppp1r15b-like.S
0.755886	0.278	0.039	0	1	clu.L
0.741778	0.451	0.214	0	1	gadd45g.S
0.725264	0.262	0.028	0	1	loc100496982.S
0.71425	0.391	0.131	0	1	socs3.L
0.710898	0.424	0.128	0	1	socs3.S
0.705004	0.342	0.031	0	1	loc101730537-like.L
0.703601	0.397	0.135	0	1	thbs1.L
0.700158	0.553	0.268	0	1	ier2.L
0.692629	0.386	0.026	0	1	dcn.L
0.684234	0.49	0.257	0	1	sat1.S
0.68096	0.365	0.052	0	1	ccdc80.L
0.677174	0.547	0.3	0	1	mcl1.L
0.674363	0.315	0.049	0	1	lamc1.L
0.639327	0.36	0.072	0	1	cyr61.L
0.631951	0.449	0.114	0	1	sdc2.S
0.627012	0.349	0.052	0	1	bgn.S
0.626888	0.332	0.079	0	1	adamts1.S
0.625686	0.372	0.106	0	1	egr1.S
0.622227	0.128	0.039	0	1	c3.L
0.606459	0.443	0.168	0	1	cebpd.S
0.605096	0.396	0.052	0	1	Xelaev18041553m.g
0.5919	0.309	0.041	0	1	dkk3.L
0.589451	0.365	0.042	0	1	olfml3.S
0.586554	0.436	0.083	0	1	fn1.L
0.586217	0.298	0.026	0	1	fstl1.L
0.577227	0.314	0.101	0	1	ppp1r15a.L
0.576996	0.745	0.63	0	1	ddx5.S
0.573637	0.522	0.337	0	1	sik1.S
0.572429	0.287	0.074	0	1	serpinh1.L
0.571686	0.718	0.358	0	1	vim.S
0.566691	0.251	0.023	0	1	loc100498622.L
0.559597	0.371	0.155	0	1	fosl1.L
0.55007	0.338	0.021	0	1	dpt.S
0.544692	0.443	0.191	0	1	rhob.S
0.543874	0.412	0.203	0	1	loc100496442.L
0.541071	0.409	0.126	0	1	ahnak-like.S
0.530253	0.338	0.052	0	1	mmp2.S
0.527976	0.27	0.053	0	1	rarres1.L
0.521902	0.204	0.024	0	1	dio3.L
0.513206	0.224	0.025	0	1	cd38.L
0.512842	0.28	0.09	0	1	irf1.L
0.501163	0.404	0.115	0	1	sdc2.L
0.493393	0.398	0.108	0	1	dpysl3.L
0.488651	0.362	0.139	0	1	jund.S
0.488531	0.421	0.19	0	1	zfp36.S
0.486804	0.398	0.145	0	1	tuba4a.S
0.480276	0.81	0.729	0	1	atf4.L
0.479421	0.315	0.038	0	1	prelp.S
0.476997	0.38	0.185	0	1	dusp1.L
0.474724	0.5	0.298	0	1	eif1.L
0.472662	0.189	0.012	0	1	Xelaev18044419m.g
0.472632	0.173	0.032	0	1	serpine1.L
0.470454	0.221	0.017	0	1	fbn1.S
0.465441	0.329	0.063	0	1	lrp1.S
0.460007	0.171	0.018	0	1	adamts4.L
0.457201	0.273	0.037	0	1	fgl1.L
0.454703	0.326	0.109	0	1	cebpd.L
0.444884	0.52	0.404	0	1	Xelaev18022166m.g
0.440536	0.352	0.174	0	1	nfkbia.S
0.433163	0.517	0.338	0	1	hspa5.S
0.425167	0.23	0.023	0	1	fbn1.L
0.42483	0.349	0.083	0	1	ptrf.L
0.417574	0.421	0.184	0	1	ahnak.L
0.413576	0.644	0.57	0	1	hspa8.L
0.411944	0.323	0.092	0	1	mmp14.L
0.411485	0.219	0.018	0	1	sod3.S
0.409874	0.243	0.033	0	1	nid1.S
0.40739	0.218	0.029	0	1	aebp1.S
0.401983	0.387	0.244	0	1	sat1.L
0.400639	0.261	0.078	0	1	id3.S
0.399586	0.303	0.07	0	1	lrp1.L
0.399124	0.266	0.045	0	1	mxra8.L
0.397505	0.33	0.15	0	1	ier2.S
0.39178	0.151	0.009	0	1	clec3b.L
0.390734	0.15	0.023	0	1	akr1d1.L
0.386925	0.231	0.045	0	1	Xelaev18016663m.g
0.385941	0.255	0.05	0	1	nbl1.L
0.384574	0.456	0.274	0	1	ptma.S
0.382278	0.67	0.544	0	1	atf4.S
0.381862	0.246	0.082	0	1	atf3.L
0.376217	0.252	0.041	0	1	eln1.L
0.37412	0.277	0.084	0	1	lama4.L
0.367994	0.236	0.026	0	1	lum.S
0.364137	0.229	0.05	0	1	mdk.S
0.362238	0.432	0.287	0	1	hspa5.L
0.360565	0.142	0.037	0	1	Xelaev18035519m.g
0.359402	0.246	0.047	0	1	serpind1.L
0.358765	0.201	0.057	0	1	hes1.S
0.357241	0.722	0.487	0	1	tmsb4x.L
0.352983	0.252	0.098	0	1	cdknx.L
0.352173	0.666	0.502	0	1	ptma.L
0.350853	0.348	0.18	0	1	coq10b.L
0.348352	0.211	0.093	0	1	hsp90aa1.1.L
0.346991	0.158	0.048	0	1	ch25h.S
0.345404	0.696	0.583	0	1	Xelaev18007761m.g
0.340887	0.289	0.083	0	1	anxa1.L
0.32892	0.228	0.045	0	1	twist1.S
0.327104	0.194	0.055	0	1	hes4.L
0.325567	0.306	0.147	0	1	sdc4.L
0.325026	0.193	0.039	0	1	loc100498318-like.S
0.324835	0.351	0.149	0	1	Xelaev18010117m.g
0.321536	0.204	0.042	0	1	Xelaev18043832m.g
0.320811	0.293	0.106	0	1	junb.S
0.320575	0.193	0.018	0	1	Xetrov90005752m.L
0.32042	0.36	0.216	0	1	Xelaev18022168m.g
0.318285	0.113	0.013	0	1	Xelaev18025819m.g
0.312541	0.274	0.067	0	1	col1a2.S
0.310601	0.224	0.051	0	1	twist1.L
0.310004	0.246	0.062	0	1	dpysl3.S
0.29841	0.127	0.014	0	1	loc100494515-like.L
0.295343	0.198	0.053	0	1	fam212a.L
0.293573	0.721	0.707	2.79e-100	1	hspa8.S
0.292843	0.168	0.018	0	1	sult2b1.S
0.292466	0.233	0.099	0	1	myc.S
0.29153	0.477	0.292	0	1	ppib.L
0.288895	0.384	0.217	0	1	tuba4a.L
0.283099	0.213	0.038	0	1	rarres2.L
0.280825	0.844	0.747	0	1	cirbp.L
0.280087	0.169	0.024	0	1	Xelaev18009504m.g
0.279563	0.251	0.116	0	1	fam46a.L
0.278311	0.165	0.011	0	1	Xelaev18004886m.g
0.272414	0.359	0.245	0	1	eif4a1.S
0.269207	0.214	0.07	0	1	sox11.L
0.268517	0.31	0.133	0	1	tpm4.S
0.267498	0.156	0.012	0	1	scara5.S
0.266598	0.275	0.149	0	1	tmem52.S
0.266388	0.404	0.203	0	1	ctsv.S
0.264558	0.291	0.139	0	1	txnip.L
0.260901	0.218	0.069	0	1	ier5l.1.L
0.260684	0.132	0.021	0	1	loc100145516.L
0.260637	0.144	0.021	0	1	Xelaev18040662m.g
0.260478	0.19	0.036	0	1	pmp22.S
0.260095	0.77	0.605	0	1	Xelaev18000774m.g
0.257443	0.177	0.071	0	1	plk2.S
0.25716	0.176	0.043	0	1	lamc1.S
0.256867	0.414	0.235	0	1	loc100494786.S
0.255185	0.649	0.586	3.24e-214	1	rps8.S
0.255082	0.153	0.018	0	1	steap4.L
0.254818	0.189	0.053	0	1	id3.L
0.252847	0.336	0.208	0	1	btg1.S
0.252639	0.199	0.088	0	1	fosl1.S
0.251707	0.856	0.812	0	1	rps10.L
1.40369	0.558	0.113	0	2	cxcr4.L	T cell_cxcr4 high
0.946258	0.641	0.504	0	2	rpl23.S
0.93842	0.438	0.096	0	2	fgl2.L
0.889257	0.704	0.385	0	2	btg1.L
0.884788	0.885	0.832	0	2	Xelaev18037898m.g
0.854589	0.938	0.728	0	2	eef1g.L
0.847566	0.458	0.026	0	2	cd3e.L
0.844248	0.83	0.688	0	2	rpl3.L
0.839177	0.92	0.781	0	2	ddx21.S
0.799142	0.886	0.664	0	2	Xelaev18021206m.g
0.770806	0.944	0.803	0	2	Xelaev18022104m.g
0.752106	0.822	0.722	0	2	rpl5.L
0.742936	0.694	0.584	0	2	rps8.L
0.729837	0.679	0.338	0	2	Xelaev18016933m.g
0.716986	0.916	0.732	0	2	naca.2.L
0.702215	0.812	0.732	0	2	rpl12.S
0.696864	0.857	0.77	0	2	Xelaev18039104m.g
0.690847	0.801	0.557	0	2	rsl24d1.L
0.689048	0.894	0.698	0	2	rps16.S
0.687255	0.68	0.542	0	2	Xelaev18004063m.g
0.668361	0.851	0.66	0	2	rpsa.S
0.667535	0.93	0.772	0	2	rpl13.L
0.658016	0.547	0.437	0	2	Xelaev18000107m.g
0.652357	0.862	0.68	0	2	rpsa.L
0.645941	0.361	0.037	0	2	loc100498441.S
0.637293	0.63	0.334	0	2	tsc22d3.L
0.636043	0.773	0.646	0	2	Xelaev18045525m.g
0.635948	0.849	0.65	0	2	rpl8.L
0.631135	0.86	0.803	0	2	rplp0.L
0.62791	0.92	0.77	0	2	rps3.L
0.622046	0.813	0.617	0	2	rpl15.S
0.621304	0.641	0.549	0	2	rps17.L
0.618653	0.737	0.515	0	2	rps5.L
0.615801	0.811	0.759	0	2	rpl4.L
0.614603	0.901	0.745	0	2	rps3a.S
0.609836	0.889	0.738	0	2	rpl4.S
0.603899	0.805	0.6	0	2	rpl6.L
0.596152	0.881	0.716	0	2	rpl26.L
0.593595	0.79	0.597	0	2	rpl35.L
0.592069	0.825	0.635	0	2	rps11.S
0.587891	0.918	0.777	0	2	rpl9.L
0.586441	0.67	0.403	0	2	nap1l1.L
0.585143	0.826	0.639	0	2	eif3d.S
0.585116	0.345	0.025	0	2	Xelaev18015058m.g
0.583055	0.83	0.666	0	2	Xelaev18025105m.g
0.582723	0.729	0.514	0	2	fau.S
0.577362	0.74	0.648	0	2	Xelaev18042402m.g
0.574055	0.582	0.319	0	2	rplp0.S
0.572379	0.907	0.78	0	2	Xelaev18003627m.g
0.569851	0.48	0.159	0	2	cd74.L
0.566727	0.858	0.73	0	2	ddx21.L
0.56617	0.915	0.778	0	2	Xelaev18003966m.g
0.563718	0.871	0.702	0	2	rpl18.S
0.557475	0.867	0.715	0	2	Xelaev18033797m.g
0.555348	0.848	0.686	0	2	rpl18.L
0.553672	0.495	0.231	0	2	Xelaev18000429m.g
0.553582	0.718	0.637	0	2	rpl10a.S
0.550458	0.839	0.674	0	2	rpl6.S
0.54876	0.696	0.716	0	2	rpl34.L
0.548665	0.306	0.014	0	2	tcf7.S
0.546177	0.262	0.012	0	2	ccr7.S
0.544955	0.904	0.75	0	2	rpl34.S
0.541689	0.827	0.65	0	2	rps13.S
0.539547	0.855	0.781	0	2	eef1d.L
0.538753	0.851	0.705	0	2	loc100493057.L
0.530408	0.749	0.541	0	2	rpl14.S
0.520819	0.794	0.61	0	2	Xelaev18017507m.g
0.520794	0.785	0.719	0	2	rps23.L
0.517858	0.643	0.45	0	2	rps5.S
0.517594	0.741	0.539	0	2	Xelaev18029059m.g
0.51562	0.783	0.625	0	2	Xelaev18036222m.g
0.514872	0.337	0.057	0	2	Xelaev18001597m.g
0.512034	0.291	0.027	0	2	capg.L
0.510642	0.797	0.764	0	2	rps6.S
0.509165	0.667	0.361	0	2	mhc1a.L
0.507956	0.836	0.801	0	2	rps23.S
0.502707	0.878	0.754	0	2	rpl19.S
0.496618	0.942	0.809	0	2	rps10.L
0.491962	0.789	0.74	0	2	rnaseh1.S
0.489916	0.834	0.689	0	2	Xelaev18016915m.g
0.489829	0.905	0.765	0	2	Xelaev18038083m.g
0.486389	0.827	0.675	0	2	rpl35.S
0.483211	0.906	0.781	0	2	mkrn3.S
0.482257	0.805	0.771	0	2	Xelaev18012629m.g
0.47947	0.631	0.433	0	2	Xelaev18037717m.g
0.476248	0.835	0.678	0	2	rpl30.S
0.472475	0.699	0.626	0	2	rpl36a.L
0.469728	0.882	0.739	0	2	rps25.L
0.469479	0.843	0.698	0	2	Xelaev18046508m.g
0.461544	0.588	0.381	0	2	Xelaev18028961m.g
0.461113	0.82	0.679	0	2	rps3a.L
0.460851	0.77	0.741	0	2	Xelaev18020043m.g
0.454691	0.804	0.669	0	2	rpl27a-like.L
0.452525	0.782	0.641	0	2	rps4x.S
0.451319	0.781	0.627	0	2	rps21.S
0.450768	0.726	0.567	0	2	rpl36.L
0.450161	0.782	0.627	0	2	fau.L
0.443416	0.901	0.791	0	2	rpl36.S
0.443265	0.816	0.774	0	2	rps6.L
0.434537	0.797	0.655	0	2	Xelaev18013762m.g
0.434324	0.707	0.684	0	2	ppia.S
0.433778	0.295	0.048	0	2	sun2.L
0.43232	0.766	0.742	0	2	rpl23.L
0.429099	0.246	0.02	0	2	gbp7.S
0.428437	0.845	0.707	0	2	rpl13.S
0.427496	0.742	0.555	0	2	Xelaev18003505m.g
0.426115	0.898	0.729	0	2	tpt1.L
0.424306	0.549	0.361	0	2	pinx1.L
0.421872	0.465	0.267	0	2	loc100135223.L
0.421286	0.536	0.328	0	2	rps21.L
0.417479	0.764	0.616	0	2	rpl24.L
0.413509	0.254	0.024	0	2	cytip.L
0.410653	0.689	0.525	0	2	rpl14.L
0.401758	0.648	0.475	0	2	rps15a.S
0.397534	0.299	0.123	0	2	sesn1.L
0.39654	0.624	0.483	0	2	rps27a.L
0.395465	0.25	0.035	0	2	loc100137715.S
0.394908	0.607	0.444	0	2	rps3.S
0.390579	0.817	0.826	0	2	rpl13a.S
0.38795	0.575	0.437	0	2	rpl7a.S
0.386449	0.863	0.734	0	2	Xelaev18015505m.g
0.386262	0.261	0.083	0	2	cxcr4.S
0.384571	0.62	0.588	1.04e-150	2	rps8.S
0.382711	0.227	0.017	0	2	il7r.L
0.380324	0.722	0.58	0	2	rpl30.L
0.3802	0.466	0.332	0	2	rpl7a.L
0.379804	0.796	0.77	0	2	rpl13a.L
0.378996	0.705	0.539	0	2	ppia.L
0.377358	0.407	0.191	0	2	lsp1.S
0.377198	0.745	0.603	0	2	Xelaev18024282m.g
0.375776	0.561	0.395	0	2	eif3i.L
0.375162	0.228	0.02	0	2	slk.L
0.373975	0.236	0.038	0	2	vamp5.S
0.373176	0.22	0.019	0	2	Xelaev18000262m.g
0.371075	0.79	0.781	0	2	Xelaev18039125m.g
0.369951	0.744	0.608	0	2	rps28p9.S
0.369301	0.745	0.623	0	2	Xelaev18014154m.g
0.367631	0.3	0.095	0	2	rgs1.L
0.364601	0.201	0.011	0	2	ccr7.L
0.361811	0.661	0.511	0	2	rps15a.L
0.358757	0.804	0.691	0	2	rps15.S
0.355995	0.479	0.333	0	2	eif3c.L
0.35181	0.645	0.508	0	2	rpl39.S
0.351545	0.263	0.056	0	2	arhgap30.S
0.351223	0.781	0.78	0	2	rps16.L
0.350315	0.733	0.611	0	2	rpl8.S
0.343719	0.695	0.699	1.07e-254	2	Xelaev18036189m.g
0.33973	0.549	0.387	0	2	rpl29.S
0.3339	0.739	0.739	1.74e-269	2	rps25.S
0.331787	0.618	0.477	0	2	Xelaev18043840m.g
0.330776	0.223	0.034	0	2	sept6.L
0.322278	0.685	0.595	6.32e-267	2	Xelaev18037805m.g
0.322048	0.217	0.065	0	2	rras2.L
0.319809	0.275	0.093	0	2	lbh.S
0.315885	0.234	0.067	0	2	Xetrov90026062m.S
0.314392	0.297	0.133	0	2	psmb8.L
0.308037	0.199	0.038	0	2	bin2.S
0.307123	0.793	0.687	0	2	Xelaev18016211m.g
0.307032	0.541	0.406	0	2	dkc1.L
0.3066	0.242	0.072	0	2	cd37.L
0.305555	0.193	0.011	0	2	cd3g.S
0.30403	0.759	0.758	6.82e-243	2	rpl15.L
0.299846	0.81	0.719	0	2	Xelaev18035769m.g
0.298997	0.21	0.079	0	2	nr4a2.S
0.298313	0.79	0.707	0	2	nme2.L
0.297525	0.229	0.065	0	2	pde4b.S
0.297419	0.604	0.677	1.56e-28	2	rplp1.L
0.297004	0.733	0.722	1.21e-245	2	loc100493057.S
0.295989	0.817	0.735	0	2	rpl19.L
0.295246	0.778	0.779	1.7e-285	2	rpl17.S
0.293616	0.184	0.025	0	2	sh2d3c.S
0.293571	0.437	0.304	0	2	rps13.L
0.290053	0.8	0.697	0	2	eef2.1.L
0.287011	0.273	0.245	7.36e-23	2	hmgn2.L
0.284905	0.289	0.099	0	2	Xelaev18039138m.g
0.282717	0.598	0.475	0	2	rbm6.S
0.28065	0.776	0.685	0	2	rpl37a.L
0.280503	0.242	0.091	0	2	psmb9.S
0.277907	0.412	0.344	1.02e-105	2	sik1.S
0.277684	0.752	0.678	0	2	Xelaev18022965m.g
0.276334	0.197	0.04	0	2	loc100145338.L
0.272717	0.381	0.277	2.25e-250	2	snrnp70.L
0.272226	0.807	0.754	3.25e-257	2	Xelaev18029462m.g
0.272	0.646	0.594	2.82e-176	2	hnrnpdl.L
0.271953	0.477	0.352	0	2	Xelaev18006476m.g
0.268947	0.218	0.08	0	2	Xelaev18036218m.g
0.26851	0.358	0.227	0	2	isg20l2.L
0.266996	0.2	0.064	0	2	adrb2.L
0.266287	0.261	0.114	0	2	stmn1.S
0.265549	0.172	0.026	0	2	p2ry8.L
0.264689	0.195	0.041	0	2	hmha1.L
0.264319	0.679	0.492	0	2	tmsb4x.L
0.263476	0.819	0.739	0	2	rpl26.S
0.262764	0.394	0.278	1.41e-290	2	rbm25.L
0.262099	0.209	0.05	0	2	cndp2.S
0.260554	0.207	0.05	0	2	loc100145338.S
0.259822	0.164	0.016	0	2	Xelaev18043627m.g
0.259814	0.774	0.799	1.38e-206	2	rpl17.L
0.259684	0.738	0.641	0	2	zc3h10.S
0.259186	0.31	0.172	0	2	rpl22l1.L
0.258201	0.268	0.126	0	2	mbnl1.L
0.258057	0.523	0.414	5.02e-275	2	Xelaev18040976m.g
0.255806	0.78	0.694	0	2	rpl27a-like.S
0.251147	0.618	0.517	4.28e-263	2	rpl24.S
0.251036	0.214	0.083	0	2	sgk1.S
0.250357	0.173	0.028	0	2	dock10.L
2.73894	0.741	0.095	0	3	Xelaev18002241m.g	Erythrocyte_MGC75752 high
2.31015	0.784	0.045	0	3	Xelaev18040563m.g
1.56298	0.517	0.313	0	3	Xelaev18037841m.g
1.4682	0.572	0.412	0	3	MGC75752.L
1.4319	0.709	0.06	0	3	ank1.S
1.41482	0.881	0.355	0	3	mhc1a.L
1.37457	0.631	0.053	0	3	Xelaev18046765m.g
1.32591	0.636	0.574	0	3	Xelaev18036119m.g
1.29535	0.795	0.379	0	3	Xelaev18036120m.g
1.17476	0.781	0.33	0	3	tsc22d3.L
1.16843	0.624	0.379	0	3	MGC75752.S
1.06625	0.604	0.282	0	3	mthfd2.L
1.04057	0.879	0.729	0	3	ddx21.L
1.02379	0.593	0.177	0	3	dcaf11.L
0.928701	0.569	0.213	0	3	rnf10.S
0.862164	0.449	0.061	0	3	htatsf1.S
0.814408	0.514	0.201	0	3	fkbp11.L
0.802532	0.424	0.039	0	3	misp.L
0.802423	0.425	0.029	0	3	Xelaev18002242m.g
0.767989	0.466	0.126	0	3	sptan1.S
0.751785	0.73	0.628	0	3	nmrk2.S
0.74876	0.471	0.209	0	3	anp32b.L
0.689877	0.365	0.054	0	3	mxd4.S
0.681175	0.353	0.014	0	3	loc100485132.L
0.680684	0.357	0.022	0	3	aplnr.S
0.674517	0.791	0.737	0	3	naca.2.L
0.674449	0.312	0.03	0	3	lyar.L
0.646302	0.94	0.803	0	3	eef2.1.S
0.627128	0.431	0.119	0	3	Xelaev18021919m.g
0.627074	0.458	0.211	0	3	pabpc1.L
0.613969	0.342	0.037	0	3	lmo2.S
0.608852	0.318	0.016	0	3	MGC86526.S
0.601906	0.323	0.034	0	3	loc100498230.L
0.600893	0.674	0.401	0	3	Xelaev18022166m.g
0.583405	0.875	0.757	0	3	rpl4.L
0.576037	0.371	0.19	0	3	zc3h13.S
0.563582	0.392	0.081	0	3	bhmt.L
0.553972	0.306	0.026	0	3	Xelaev18015173m.g
0.544246	0.812	0.544	0	3	rps17.L
0.540852	0.34	0.132	0	3	psmb8.L
0.539866	0.419	0.209	0	3	sod1.S
0.523916	0.629	0.493	0	3	nsa2.L
0.522101	0.294	0.066	0	3	Xelaev18003410m.g
0.514836	0.879	0.782	0	3	ddx21.S
0.510401	0.319	0.103	0	3	ifrd1.S
0.509504	0.358	0.153	0	3	eif5.S
0.5088	0.771	0.678	0	3	Xelaev18022965m.g
0.506531	0.823	0.732	0	3	tpt1.L
0.480899	0.886	0.782	0	3	mkrn3.S
0.463747	0.255	0.038	0	3	gpx1.S
0.461739	0.736	0.673	0	3	rplp1.L
0.461025	0.87	0.71	0	3	rpl34.L
0.458994	0.655	0.544	0	3	rpl14.S
0.451148	0.23	0.016	0	3	epor.L
0.444349	0.797	0.719	0	3	rps23.L
0.443205	0.232	0.014	0	3	loc100486734-like.L
0.43996	0.779	0.695	0	3	rpl27a-like.S
0.439153	0.38	0.243	0	3	paip2b.L
0.437715	0.834	0.735	0	3	rps20.L
0.43624	0.205	0.037	0	3	Xelaev18040743m.g
0.432476	0.294	0.115	0	3	rad23b.S
0.431971	0.846	0.777	0	3	rpl17.S
0.431942	0.324	0.18	0	3	psmd4.S
0.42883	0.591	0.475	0	3	eif5a.L
0.428401	0.339	0.063	0	3	hba1.S
0.425673	0.231	0.018	0	3	nfe2.S
0.425214	0.273	0.116	0	3	glrx.S
0.423203	0.229	0.021	0	3	bpgm.L
0.40919	0.347	0.223	0	3	Xelaev18024251m.g
0.405694	0.845	0.782	0	3	Xelaev18003627m.g
0.402901	0.237	0.05	0	3	loc100145338.S
0.401368	0.262	0.101	0	3	mkrn1.S
0.400184	0.252	0.077	0	3	fxr1.L
0.400133	0.673	0.604	0	3	rpl6.L
0.394196	0.263	0.099	0	3	slc20a1.L
0.392159	0.672	0.625	0	3	Xelaev18014154m.g
0.390293	0.219	0.024	0	3	fbxo3.S
0.384924	0.276	0.111	0	3	rnf10.L
0.378409	0.205	0.03	0	3	traf2.L
0.374527	0.717	0.654	0	3	rps13.S
0.370181	0.187	0.016	0	3	Xelaev18003790m.g
0.367154	0.211	0.027	0	3	clic4.L
0.364204	0.376	0.262	0	3	dazap2.L
0.362379	0.455	0.382	2.2e-257	3	eif3c.S
0.358291	0.222	0.055	0	3	mbnl1.S
0.353141	0.304	0.196	0	3	psmc3.L
0.35019	0.208	0.041	0	3	mob1a.L
0.348532	0.193	0.021	0	3	fam65c.L
0.346621	0.366	0.271	7.82e-282	3	rpl36a.S
0.330763	0.186	0.022	0	3	Xelaev18046957m.g
0.329917	0.194	0.056	0	3	tmem37.L
0.329122	0.246	0.14	0	3	psmc5.L
0.328537	0.189	0.021	0	3	pde3a.S
0.32117	0.219	0.094	0	3	nfe2l1.S
0.321021	0.187	0.015	0	3	dmtn.L
0.320802	0.181	0.021	0	3	sptb.L
0.317232	0.233	0.117	0	3	rbm34.L
0.31694	0.179	0.015	0	3	rfesd.L
0.315353	0.452	0.373	3.53e-250	3	Xelaev18010593m.g
0.31524	0.175	0.018	0	3	cbfa2t3.L
0.314014	0.245	0.123	0	3	sgk1.L
0.303549	0.425	0.366	7e-169	3	pinx1.L
0.303335	0.546	0.494	5.11e-224	3	Xelaev18042936m.g
0.301991	0.878	0.721	0	3	rpl5.L
0.300474	0.197	0.066	0	3	rad23b.L
0.300226	0.168	0.023	0	3	sesn3.S
0.296477	0.166	0.031	0	3	loc495478.L
0.295598	0.895	0.802	0	3	rplp0.L
0.289192	0.782	0.742	0	3	rpl4.S
0.288999	0.176	0.041	0	3	loc100145338.L
0.288015	0.198	0.072	0	3	adrm1.S
0.287333	0.208	0.089	0	3	aco1.L
0.287206	0.182	0.08	0	3	nsrp1.L
0.277934	0.764	0.737	5.48e-273	3	Xelaev18015505m.g
0.276906	0.201	0.123	1.17e-228	3	cir1.L
0.272611	0.307	0.22	3.05e-218	3	cct5.S
0.272376	0.144	0.011	0	3	Xelaev18001307m.g
0.271958	0.181	0.058	0	3	ldb1.L
0.270541	0.226	0.134	2.01e-292	3	psmb3.L
0.269591	0.179	0.091	0	3	ppig.L
0.260725	0.171	0.04	0	3	Xelaev18045499m.g
0.259747	0.83	0.767	2.86e-292	3	Xelaev18038083m.g
0.259626	0.135	0.013	0	3	Xelaev18023501m.g
0.259382	0.739	0.721	1.93e-219	3	loc100493057.S
0.258107	0.185	0.104	5.68e-265	3	esf1.L
0.257731	0.195	0.092	0	3	supt4h1.S
0.257608	0.826	0.696	7.81e-294	3	eef2.1.L
0.255723	0.15	0.015	0	3	gypc.L
0.255305	0.511	0.487	1.69e-128	3	rps27a.L
0.254377	0.838	0.754	2.8e-209	3	Xelaev18029462m.g
0.254334	0.155	0.032	0	3	raver2.L
0.252755	0.158	0.045	0	3	keap1.L
0.251022	0.684	0.673	1.71e-191	3	rpl27a-like.L
0.250387	0.468	0.286	0	3	vim.L
0.250205	0.204	0.111	0	3	loc100491917-like.L
3.3711	0.967	0.038	0	4	c1qa.L	Macrophage_c1qa high
2.36326	0.905	0.019	0	4	c1qb.L
2.14709	0.802	0.375	0	4	MGC75752.S
2.11459	0.73	0.308	0	4	Xelaev18037841m.g
2.07902	0.451	0.014	0	4	Xelaev18034070m.g
1.78704	0.951	0.458	0	4	Xelaev18045052m.g
1.77162	0.73	0.19	0	4	ctsc.L
1.64583	0.696	0.181	0	4	ctsb.S
1.55641	0.553	0.122	0	4	tpp1.L
1.44215	0.609	0.091	0	4	Xelaev18039138m.g
1.4189	0.38	0.123	0	4	ch25h.L
1.39787	0.756	0.069	0	4	cfp.L
1.3848	0.66	0.156	0	4	cd74.L
1.26382	0.801	0.148	0	4	Xelaev18041765m.g
1.21736	0.933	0.486	0	4	tmsb4x.L
1.15116	0.659	0.031	0	4	loc100496720.L
1.11303	0.498	0.008	0	4	crp.4.L
1.11139	0.87	0.336	0	4	arpc1b.L
1.07316	0.508	0.112	0	4	acsl4.L
1.07036	0.601	0.098	0	4	Xetrov90026938m.L
1.04513	0.703	0.361	0	4	mhc1a.L
1.04034	0.649	0.147	0	4	ctsc.S
1.02741	0.502	0.116	0	4	rgs2.S
1.01558	0.473	0.07	0	4	lgmn.L
1.01393	0.513	0.17	0	4	bcl2l14.L
0.994686	0.528	0.089	0	4	rgs1.L
0.987873	0.39	0.235	0	4	ctsv.L
0.959021	0.545	0.039	0	4	ctss.L
0.896282	0.818	0.394	0	4	Xelaev18047430m.g
0.870598	0.583	0.088	0	4	basp1.S
0.86008	0.441	0.016	0	4	Xelaev18038149m.g
0.852595	0.433	0.016	0	4	loc100492943.L
0.844241	0.476	0.081	0	4	ctsb.L
0.841999	0.572	0.177	0	4	bcl2l10.L
0.827987	0.378	0.05	0	4	apoc1-like.L
0.821081	0.284	0.077	0	4	cxcl8.S
0.815819	0.35	0.255	2.03e-224	4	Xelaev18038264m.g
0.806852	0.52	0.096	0	4	ctsz.S
0.805443	0.498	0.138	0	4	plin2.L
0.799014	0.597	0.105	0	4	grn.L
0.795933	0.441	0.04	0	4	napsa.L
0.792546	0.669	0.35	0	4	Xelaev18003216m.g
0.784036	0.427	0.044	0	4	cndp2.S
0.774831	0.472	0.022	0	4	loc100145779.S
0.769279	0.325	0.21	0	4	ctsv.S
0.768353	0.415	0.126	0	4	rgs2.L
0.757915	0.348	0.002	0	4	loc100492872.L
0.752058	0.65	0.307	0	4	Xelaev18043544m.g
0.750493	0.505	0.037	0	4	tspan36.L
0.743033	0.183	0.002	0	4	Xetrov90002578m.L
0.739439	0.576	0.096	0	4	ptpn6.L
0.722452	0.219	0.009	0	4	tnf.L
0.721954	0.422	0.058	0	4	ctss.S
0.720344	0.904	0.702	0	4	hspa8.S
0.712702	0.275	0.011	0	4	lyz.L
0.710278	0.276	0.077	0	4	apoe.L
0.686056	0.66	0.337	0	4	sik1.S
0.679575	0.452	0.071	0	4	gns.L
0.671199	0.911	0.678	0	4	ppia.S
0.670365	0.438	0.126	0	4	cndp2.L
0.668957	0.487	0.049	0	4	loc398476.S
0.666439	0.446	0.08	0	4	Xelaev18043184m.g
0.66548	0.599	0.187	0	4	lsp1.S
0.665461	0.319	0.071	0	4	nr4a2.L
0.650595	0.37	0.053	0	4	asah1.L
0.646197	0.621	0.163	0	4	lsp1.L
0.644507	0.566	0.309	0	4	nfkbia.L
0.63932	0.427	0.257	0	4	Xelaev18041485m.g
0.637209	0.126	0.001	0	4	Xetrov90002579m.S
0.631353	0.513	0.088	0	4	unc93b1.L
0.629907	0.466	0.093	0	4	mmp14.L
0.621646	0.49	0.145	0	4	sdc4.L
0.614482	0.418	0.046	0	4	Xelaev18018927m.g
0.603423	0.143	0.068	1.14e-259	4	pmp2.S
0.597064	0.403	0.013	0	4	loc733459.S
0.582202	0.8	0.631	0	4	ddx5.S
0.565361	0.344	0.052	0	4	renbp.L
0.558973	0.393	0.04	0	4	psap.S
0.558491	0.338	0.065	0	4	npc2.S
0.556167	0.368	0.099	0	4	hexb-like.L
0.554538	0.218	0.024	0	4	il1b.S
0.532653	0.508	0.192	0	4	zfp36.S
0.531041	0.454	0.213	0	4	higd1a.L
0.527856	0.517	0.261	0	4	ppp1r15b-like.S
0.523375	0.764	0.569	0	4	hspa8.L
0.522267	0.315	0.097	0	4	pepd.S
0.515534	0.374	0.102	0	4	tnip2.L
0.514122	0.77	0.505	0	4	Xelaev18039162m.g
0.513252	0.898	0.673	0	4	Xelaev18043710m.g
0.511007	0.39	0.09	0	4	lbh.S
0.510155	0.378	0.079	0	4	scpep1.L
0.508999	0.347	0.032	0	4	slc15a4.L
0.508134	0.272	0.035	0	4	spib.S
0.495694	0.352	0.079	0	4	tnfrsf10b.S
0.486361	0.296	0.049	0	4	lgals9c.S
0.481127	0.607	0.336	0	4	tsc22d3.L
0.481063	0.273	0.096	0	4	rcan1.L
0.475796	0.227	0.012	0	4	art5.L
0.4752	0.304	0.032	0	4	cpvl.L
0.472741	0.535	0.293	0	4	btg2.S
0.470429	0.298	0.111	0	4	bhlhe40.L
0.469819	0.203	0.022	0	4	loc101732654-like.S
0.468111	0.355	0.121	0	4	cxcr4.L
0.466505	0.252	0.005	0	4	cd86.S
0.462706	0.313	0.097	0	4	klf6.S
0.45998	0.357	0.067	0	4	ctsa.L
0.458595	0.295	0.102	0	4	fgl2.L
0.456265	0.124	0.006	0	4	Xelaev18039141m.g
0.455212	0.463	0.146	0	4	itm2a.L
0.44802	0.41	0.087	0	4	itgb2.L
0.439792	0.485	0.116	0	4	arhgdib.S
0.436852	0.203	0.027	0	4	loc613063.S
0.433855	0.331	0.045	0	4	loc101733164.L
0.433122	0.254	0.052	0	4	anxa6.S
0.431932	0.247	0.015	0	4	ifi30.S
0.430345	0.294	0.04	0	4	aif1l.L
0.428982	0.162	0.052	0	4	cxcl8.L
0.427123	0.334	0.069	0	4	grasp.S
0.426821	0.321	0.062	0	4	cd53.S
0.421486	0.429	0.145	0	4	cd59-like.L
0.414951	0.276	0.087	0	4	Xelaev18019842m.g
0.414947	0.316	0.052	0	4	sdcbp.L
0.414912	0.274	0.019	0	4	dnase2.L
0.412928	0.248	0.027	0	4	uap1l1.L
0.409811	0.257	0.078	0	4	nr4a2.S
0.409481	0.279	0.008	0	4	Xelaev18040736m.g
0.408485	0.276	0.046	0	4	Xelaev18030358m.g
0.401369	0.239	0.021	0	4	xilr2.L
0.398574	0.264	0.003	0	4	trem2.S
0.397219	0.443	0.228	0	4	cd63.S
0.397018	0.409	0.163	0	4	Xelaev18010362m.g
0.396154	0.34	0.072	0	4	cttn-like.1.L
0.383845	0.394	0.221	0	4	gadd45g.S
0.382018	0.351	0.165	0	4	sqstm1.L
0.380612	0.382	0.11	0	4	efhd1.L
0.378527	0.308	0.15	0	4	tmem52.S
0.376789	0.333	0.128	0	4	fosl2.L
0.375397	0.296	0.047	0	4	tcirg1.L
0.373451	0.257	0.032	0	4	rgs1.S
0.372778	0.604	0.331	0	4	actr3.L
0.370556	0.234	0.033	0	4	camkk2.L
0.365793	0.389	0.189	0	4	dusp1.L
0.36402	0.296	0.071	0	4	grasp.L
0.363	0.596	0.437	0	4	Xelaev18000107m.g
0.362082	0.265	0.042	0	4	grn.S
0.361227	0.219	0.043	0	4	pld3.L
0.360252	0.233	0.004	0	4	Xelaev18004366m.g
0.350789	0.282	0.051	0	4	prcp.S
0.350405	0.429	0.177	0	4	txn.L
0.34253	0.233	0.006	0	4	Xelaev18044138m.g
0.341853	0.364	0.132	0	4	psmb8.L
0.34161	0.246	0.054	0	4	egln2.L
0.341567	0.286	0.064	0	4	vat1.L
0.339319	0.246	0.026	0	4	loc100495183.S
0.338107	0.271	0.109	0	4	klf6.L
0.334975	0.504	0.307	0	4	mcl1.L
0.332392	0.247	0.036	0	4	glb1l.L
0.331965	0.287	0.103	0	4	loc100049121.L
0.33142	0.513	0.371	1.86e-293	4	vim.S
0.331356	0.216	0.012	0	4	adap2.S
0.330298	0.324	0.146	0	4	Xelaev18037658m.g
0.329885	0.659	0.529	7.76e-264	4	Xelaev18002122m.g
0.327837	0.734	0.585	0	4	Xelaev18007761m.g
0.325513	0.476	0.276	0	4	cd63.L
0.321471	0.285	0.078	0	4	etnk1.L
0.319508	0.835	0.708	0	4	eef1b2.L
0.319432	0.34	0.419	8.62e-44	4	MGC75752.L
0.318812	0.207	0.008	0	4	Xelaev18040313m.g
0.31862	0.247	0.041	0	4	pea15.L
0.314332	0.222	0.037	0	4	Xelaev18040496m.g
0.313948	0.214	0.032	0	4	naga.L
0.31285	0.405	0.082	0	4	cybb.L
0.31009	0.268	0.046	0	4	rassf2.L
0.309856	0.22	0.032	0	4	ptafr.L
0.306143	0.275	0.064	0	4	Xelaev18020203m.g
0.304224	0.144	0.011	0	4	vcam1.S
0.302121	0.636	0.505	7.74e-245	4	rpl23.S
0.300143	0.298	0.1	0	4	rap2b.S
0.299679	0.212	0.01	0	4	aif1l.S
0.298818	0.242	0.04	0	4	ccdc88b.L
0.298428	0.222	0.049	0	4	spib.L
0.298093	0.27	0.063	0	4	swap70.S
0.297634	0.139	0.016	0	4	hmox1.S
0.296481	0.79	0.671	5.71e-287	4	rplp1.L
0.296332	0.131	0.017	0	4	gpnmb.L
0.294973	0.362	0.205	0	4	ddx3x.L
0.294811	0.365	0.183	0	4	coq10b.L
0.293803	0.14	0.029	0	4	loc100490816.L
0.293628	0.206	0.022	0	4	prss16.S
0.290875	0.713	0.586	8.59e-255	4	rps8.S
0.289709	0.25	0.068	0	4	Xelaev18005157m.g
0.286827	0.361	0.171	0	4	arpc2.S
0.286077	0.171	0.025	0	4	rin3.L
0.285909	0.163	0.011	0	4	entpd2.S
0.284638	0.238	0.077	0	4	etv3.S
0.284482	0.269	0.098	0	4	lta4h.L
0.284303	0.219	0.032	0	4	slc7a7.L
0.283947	0.178	0.007	0	4	nrk.S
0.283358	0.204	0.021	0	4	Xelaev18041711m.g
0.281742	0.202	0.027	0	4	pik3cg.S
0.279695	0.548	0.369	0	4	hnrnpa3.S
0.279305	0.459	0.268	0	4	eif4a1.L
0.278448	0.169	0.005	0	4	il6r.S
0.278207	0.263	0.091	0	4	psmb9.S
0.27812	0.241	0.053	0	4	rgs10.L
0.277524	0.185	0.003	0	4	Xelaev18035512m.g
0.277146	0.23	0.066	0	4	tyk2.L
0.277081	0.321	0.124	0	4	reep5.L
0.27707	0.206	0.035	0	4	card9.L
0.275554	0.203	0.039	0	4	insig1.L
0.273967	0.202	0.042	0	4	mafb.L
0.273183	0.571	0.369	0	4	Xelaev18010593m.g
0.271638	0.148	0.003	0	4	Xelaev18018925m.g
0.268338	0.41	0.189	0	4	atp1a1.S
0.268	0.226	0.098	0	4	cebpa.L
0.266415	0.132	0.002	0	4	irg1.L
0.266275	0.204	0.032	0	4	loc100490989.S
0.264304	0.236	0.064	0	4	adrb2.L
0.26322	0.835	0.662	0	4	actg1.S
0.262925	0.209	0.028	0	4	fgr.S
0.261449	0.417	0.391	1.58e-06	4	Xelaev18036120m.g
0.260948	0.301	0.106	0	4	prdx1.L
0.260262	0.183	0.009	0	4	bpi.S
0.260246	0.244	0.057	0	4	lcp1.L
0.258699	0.197	0.037	0	4	loc100489307.L
0.258671	0.145	0.009	0	4	Xelaev18018670m.g
0.257142	0.526	0.337	0	4	atp1a1.L
0.256021	0.198	0.032	0	4	loc101734421.S
0.254555	0.217	0.044	0	4	camk1.L
0.254486	0.252	0.101	0	4	birc2.L
0.252816	0.141	0.027	0	4	pigr.L
0.250976	0.163	0.027	0	4	tagap.L
0.25071	0.163	0.003	0	4	gpr34.L
4.08031	0.966	0.046	0	5	mmp9.S	Eosinophil_mmp9 high
2.77851	0.768	0.048	0	5	loc101732654-like.L
2.30475	0.831	0.055	0	5	tkt.S
2.26509	0.794	0.045	0	5	lyg2.S
2.1921	0.924	0.104	0	5	gpi.S
2.11642	0.895	0.037	0	5	loc100486192.L
2.04905	0.84	0.038	0	5	mmp7.L
1.98911	0.887	0.049	0	5	Xelaev18030549m.g
1.98343	0.718	0.049	0	5	epx.L
1.91708	0.773	0.464	0	5	Xelaev18045052m.g
1.91053	0.866	0.129	0	5	pygl.S
1.9095	0.853	0.094	0	5	fbp1.L
1.90282	0.833	0.041	0	5	ncf1.L
1.89739	0.659	0.035	0	5	Xelaev18038249m.g
1.89352	0.914	0.093	0	5	hk2.L
1.86661	0.445	0.028	0	5	Xelaev18038242m.g
1.86567	0.863	0.07	0	5	cybb.L
1.81366	0.635	0.048	0	5	mpo.L
1.68239	0.834	0.062	0	5	cyba.L
1.68094	0.709	0.099	0	5	pgd.L
1.66814	0.849	0.07	0	5	loc100493999-like.S
1.62999	0.849	0.105	0	5	dstn.S
1.62573	0.852	0.107	0	5	arhgdib.S
1.59016	0.661	0.171	0	5	txn.L
1.50979	0.833	0.095	0	5	pgd.S
1.49797	0.789	0.055	0	5	ncf2.L
1.43327	0.716	0.046	0	5	mmp25.L
1.4257	0.801	0.096	0	5	coro6.1.L
1.41452	0.848	0.258	0	5	prdx5.L
1.38042	0.766	0.057	0	5	hk2.S
1.34417	0.556	0.055	0	5	slurp1l.S
1.34179	0.708	0.091	0	5	fgl2.L
1.32874	0.737	0.086	0	5	lta4h.L
1.32686	0.829	0.21	0	5	aldoa.L
1.31714	0.887	0.336	0	5	arpc1b.L
1.2905	0.692	0.062	0	5	cfb.L
1.20333	0.684	0.068	0	5	pfkfb4.S
1.18215	0.416	0.016	0	5	mmp1.S
1.17198	0.638	0.113	0	5	azin2.S
1.09923	0.664	0.04	0	5	hvcn1.S
1.09387	0.435	0.041	0	5	cnfn.1.S
1.07813	0.627	0.075	0	5	pnp.L
1.04927	0.809	0.324	0	5	tpm3.S
1.02613	0.661	0.081	0	5	itgb2.L
1.02599	0.734	0.161	0	5	lsp1.L
0.99989	0.731	0.232	0	5	Xelaev18037480m.g
0.994486	0.8	0.322	0	5	Xelaev18034420m.g
0.986573	0.693	0.156	0	5	cap1.S
0.985301	0.182	0.015	0	5	arg1.L
0.980701	0.578	0.089	0	5	nccrp1.L
0.980342	0.656	0.094	0	5	ptpn6.L
0.968036	0.572	0.044	0	5	loc100490489.S
0.937887	0.608	0.096	0	5	cap1.L
0.931081	0.778	0.327	0	5	actr3.L
0.928245	0.566	0.033	0	5	loc101733140.L
0.924148	0.449	0.044	0	5	prss57.S
0.915007	0.263	0.008	0	5	mmp13.S
0.910004	0.479	0.032	0	5	loc100489423.L
0.906092	0.735	0.306	0	5	Xelaev18043544m.g
0.903402	0.45	0.043	0	5	spib.L
0.896325	0.195	0.022	0	5	loc101732654-like.S
0.891823	0.442	0.04	0	5	upp2.L
0.889036	0.531	0.082	0	5	ehd1.L
0.886691	0.548	0.053	0	5	Xelaev18024498m.g
0.872365	0.585	0.066	0	5	cttn-like.1.L
0.854579	0.516	0.101	0	5	Xetrov90026938m.L
0.852139	0.675	0.222	0	5	arpc2.L
0.851922	0.713	0.231	0	5	loc100494786.S
0.851313	0.474	0.079	0	5	cxcr4.S
0.850529	0.48	0.032	0	5	MGC145260.S
0.849119	0.581	0.062	0	5	coro1a.S
0.843367	0.512	0.044	0	5	Xelaev18018927m.g
0.841963	0.528	0.091	0	5	cebpa.L
0.832889	0.627	0.164	0	5	arpc2.S
0.829911	0.698	0.245	0	5	pfn1.S
0.827241	0.686	0.185	0	5	lsp1.S
0.826933	0.508	0.025	0	5	adam28.S
0.825823	0.615	0.509	0	5	Xelaev18039162m.g
0.825612	0.521	0.073	0	5	pygl.L
0.82519	0.533	0.06	0	5	basp1.L
0.822839	0.596	0.209	0	5	higd1a.L
0.819305	0.513	0.062	0	5	Xelaev18005157m.g
0.797203	0.599	0.4	0	5	Xelaev18047430m.g
0.794348	0.533	0.057	0	5	lcp1.S
0.79065	0.577	0.177	0	5	bcl2l10.L
0.789845	0.529	0.055	0	5	sema7a.L
0.786715	0.573	0.195	0	5	ctsc.L
0.783028	0.485	0.113	0	5	acsl4.L
0.782224	0.704	0.35	0	5	Xelaev18003216m.g
0.778259	0.638	0.18	0	5	pkm.L
0.771222	0.522	0.07	0	5	loc100495760.L
0.770585	0.477	0.037	0	5	il18rap.L
0.769265	0.571	0.127	0	5	myh9.S
0.7629	0.382	0.036	0	5	prtn3.L
0.751115	0.845	0.542	0	5	atf4.S
0.750626	0.647	0.295	0	5	rtn4.S
0.750125	0.661	0.25	0	5	actr3.S
0.745981	0.574	0.129	0	5	pfn1.L
0.741018	0.28	0.01	0	5	il1r2.L
0.73295	0.51	0.063	0	5	tcn2.L
0.723857	0.623	0.19	0	5	tkt.L
0.72129	0.458	0.038	0	5	sla.S
0.706284	0.432	0.015	0	5	camp1.L
0.70042	0.508	0.103	0	5	alas1.L
0.69436	0.594	0.171	0	5	pkm.S
0.687965	0.537	0.134	0	5	Xelaev18010654m.g
0.685218	0.753	0.395	0	5	calm1.L
0.684267	0.489	0.062	0	5	arhgdib.L
0.674766	0.515	0.12	0	5	mbnl1.L
0.672483	0.599	0.496	0	5	tmsb4x.L
0.662279	0.407	0.034	0	5	rarg-like.1.S
0.661235	0.337	0.04	0	5	prss57.L
0.661056	0.5	0.085	0	5	Xetrov90021734m.S
0.655148	0.335	0.041	0	5	prtn3.S
0.648097	0.346	0.054	0	5	pfkfb3.S
0.641525	0.395	0.038	0	5	fcho1.S
0.638288	0.42	0.045	0	5	rab27a.L
0.63547	0.528	0.145	0	5	itm2a.L
0.632329	0.517	0.156	0	5	add3.L
0.626019	0.339	0.024	0	5	hpx.L
0.617937	0.517	0.166	0	5	bsg.L
0.610988	0.365	0.028	0	5	ptafr.L
0.609145	0.423	0.055	0	5	adgre5.L
0.607599	0.531	0.173	0	5	rhoa.S
0.600551	0.403	0.037	0	5	alox5.L
0.598501	0.498	0.12	0	5	sh3bgrl3.S
0.59664	0.396	0.03	0	5	Xelaev18021851m.g
0.595794	0.476	0.103	0	5	gsn.S
0.595502	0.466	0.103	0	5	anxa5.S
0.594669	0.414	0.035	0	5	myo1f.S
0.591284	0.455	0.09	0	5	Xelaev18016867m.g
0.587003	0.449	0.092	0	5	tagln2.S
0.58347	0.653	0.685	2.98e-256	5	ppia.S
0.582325	0.416	0.05	0	5	fmnl1.L
0.581636	0.381	0.017	0	5	Xetrov90014332m.L
0.578327	0.382	0.027	0	5	loc100490989.S
0.577087	0.413	0.053	0	5	lcp1.L
0.570014	0.696	0.679	0	5	Xelaev18043710m.g
0.566549	0.452	0.092	0	5	rgs1.L
0.565169	0.415	0.054	0	5	arhgap30.S
0.564026	0.467	0.108	0	5	efhd1.L
0.56208	0.541	0.21	0	5	rhoa.L
0.561786	0.354	0.019	0	5	urpta-1.S
0.555072	0.456	0.11	0	5	vasp.L
0.55473	0.496	0.152	0	5	ctsc.S
0.552163	0.318	0.065	0	5	timp-1.S
0.544836	0.92	0.728	0	5	atf4.L
0.544113	0.358	0.031	0	5	scimp.S
0.536555	0.328	0.031	0	5	loc100490816.S
0.53279	0.361	0.029	0	5	plek.L
0.530085	0.474	0.148	0	5	myl12b.S
0.529576	0.37	0.045	0	5	loc101733164.L
0.522052	0.39	0.098	0	5	cpne3.L
0.518823	0.357	0.053	0	5	prdx6.L
0.513166	0.369	0.053	0	5	rab44.L
0.508508	0.566	0.274	0	5	cd63.L
0.504008	0.406	0.1	0	5	Xelaev18007840m.g
0.502756	0.315	0.038	0	5	psd4.L
0.500676	0.684	0.666	3.5e-288	5	actg1.S
0.498252	0.373	0.061	0	5	cd53.S
0.494623	0.571	0.281	0	5	tpi1.L
0.494255	0.358	0.04	0	5	rac2.S
0.493457	0.644	0.709	4.86e-72	5	hspa8.S
0.49164	0.394	0.141	0	5	plin2.L
0.488397	0.296	0.008	0	5	Xelaev18012028m.g
0.486329	0.474	0.223	0	5	eif4a2.L
0.484486	0.403	0.1	0	5	itm2a.S
0.483987	0.329	0.038	0	5	mapk11.L
0.483634	0.321	0.025	0	5	fgr.L
0.480134	0.502	0.262	0	5	ppp1r15b-like.S
0.479953	0.469	0.172	0	5	bcl2l14.L
0.476951	0.376	0.075	0	5	anxa3.L
0.475877	0.824	0.363	0	5	vim.S
0.4719	0.318	0.025	0	5	loc100485744.L
0.471463	0.377	0.084	0	5	lasp1.L
0.471302	0.393	0.092	0	5	unc93b1.L
0.47118	0.32	0.028	0	5	cd53.L
0.469471	0.453	0.164	0	5	Xelaev18038892m.g
0.468865	0.383	0.086	0	5	map2k1.L
0.467638	0.29	0.081	0	5	bsg.S
0.466462	0.257	0.027	0	5	Xelaev18018852m.g
0.458842	0.431	0.149	0	5	capns2.S
0.453797	0.353	0.066	0	5	pgm1.L
0.45027	0.28	0.091	0	5	mthfd2.S
0.443492	0.331	0.044	0	5	rassf2.L
0.441235	0.325	0.04	0	5	dbnl.L
0.441026	0.327	0.046	0	5	cdc42se1.L
0.439123	0.314	0.046	0	5	loc100216076.L
0.4384	0.332	0.056	0	5	pgam1.S
0.437614	0.304	0.022	0	5	msra.1.L
0.435385	0.291	0.014	0	5	loc105947909.L
0.435181	0.331	0.054	0	5	txnrd3.L
0.434119	0.381	0.115	0	5	aldoa.S
0.433841	0.34	0.054	0	5	loc398476.S
0.432027	0.309	0.038	0	5	ccdc88b.L
0.431709	0.286	0.017	0	5	cebpe.S
0.429119	0.167	0.026	0	5	il1b.S
0.426285	0.29	0.017	0	5	timd4.L
0.424231	0.281	0.022	0	5	Xelaev18036002m.g
0.421398	0.32	0.049	0	5	actn1.S
0.420525	0.289	0.02	0	5	march3.S
0.420268	0.297	0.027	0	5	grk6-like.S
0.420125	0.348	0.096	0	5	klf6.S
0.418802	0.307	0.039	0	5	fermt3.L
0.4183	0.281	0.012	0	5	ncf4.S
0.418269	0.332	0.066	0	5	igf2r.L
0.415336	0.333	0.061	0	5	ctss.S
0.41494	0.823	0.631	0	5	ddx5.S
0.41357	0.378	0.119	0	5	wdr1.S
0.411479	0.594	0.319	0	5	gpx4.L
0.409821	0.288	0.037	0	5	loc100492496.L
0.408184	0.276	0.019	0	5	mmrn1.L
0.405078	0.434	0.222	0	5	Xelaev18019056m.g
0.404621	0.482	0.255	0	5	tuba1c.L
0.401259	0.267	0.018	0	5	loc100490589.S
0.39984	0.231	0.048	0	5	Xelaev18008278m.g
0.399638	0.277	0.026	0	5	pgp.L
0.39853	0.278	0.041	0	5	Xelaev18031666m.g
0.398431	0.301	0.05	0	5	timp2.L
0.39782	0.28	0.036	0	5	spib.S
0.397349	0.163	0.053	0	5	timp-1.L
0.397185	0.299	0.058	0	5	casp9.S
0.397172	0.393	0.146	0	5	cd59-like.L
0.396307	0.354	0.138	0	5	socs3.L
0.395083	0.354	0.1	0	5	arpc1b.S
0.394399	0.314	0.061	0	5	dstn.L
0.393808	0.226	0.013	0	5	kiaa0226l.L
0.390399	0.275	0.027	0	5	ggt1.L
0.387412	0.301	0.051	0	5	tpd52.S
0.387379	0.389	0.14	0	5	abracl.L
0.386781	0.572	0.336	0	5	atp1a1.L
0.386379	0.224	0.011	0	5	loc101730710.L
0.383	0.271	0.022	0	5	c10orf54.L
0.381287	0.298	0.066	0	5	myh9.L
0.380656	0.281	0.051	0	5	Xelaev18040631m.g
0.379932	0.494	0.245	0	5	sat1.L
0.378092	0.295	0.053	0	5	pxn.S
0.378069	0.302	0.049	0	5	lgals9c.S
0.376338	0.26	0.018	0	5	pstpip1.L
0.375598	0.291	0.063	0	5	csnk1e.S
0.373678	0.266	0.027	0	5	loc100496859-like.L
0.372766	0.242	0.011	0	5	cxcr2.S
0.372127	0.254	0.041	0	5	Xelaev18032444m.g
0.37173	0.345	0.115	0	5	sri.S
0.371704	0.306	0.06	0	5	Xelaev18001597m.g
0.370518	0.246	0.023	0	5	rarg-like.1.L
0.369216	0.253	0.017	0	5	Xelaev18036303m.g
0.365041	0.256	0.088	0	5	ctsb.L
0.364634	0.224	0.04	0	5	metrnl.L
0.364121	0.323	0.108	0	5	klf6.L
0.363834	0.358	0.128	0	5	fosl2.L
0.363309	0.425	0.18	0	5	myl6.S
0.362539	0.27	0.037	0	5	rcsd1.S
0.362429	0.382	0.15	0	5	Xelaev18024665m.g
0.362261	0.258	0.026	0	5	p2ry8.S
0.361869	0.263	0.022	0	5	itgax.L
0.360306	0.308	0.096	0	5	dusp1.S
0.359968	0.299	0.063	0	5	arpc5.L
0.356064	0.225	0.014	0	5	loc100493381.L
0.354615	0.248	0.027	0	5	fgr.S
0.353213	0.259	0.033	0	5	htatip2.L
0.351815	0.257	0.025	0	5	skap2.S
0.351344	0.259	0.049	0	5	baz2b.L
0.347722	0.279	0.1	0	5	birc2.L
0.347401	0.305	0.102	0	5	ctsz.S
0.346004	0.257	0.035	0	5	sh3bgrl.L
0.342943	0.258	0.058	0	5	baz2b.S
0.341609	0.254	0.032	0	5	parvg.S
0.338466	0.373	0.153	0	5	Xelaev18010117m.g
0.337757	0.246	0.024	0	5	hck.L
0.337496	0.237	0.02	0	5	spi1.S
0.336556	0.297	0.089	0	5	arf5.S
0.336368	0.242	0.02	0	5	serpinf2.S
0.335125	0.237	0.021	0	5	chst13.S
0.334938	0.259	0.048	0	5	swap70.L
0.334792	0.243	0.027	0	5	fyb.S
0.334169	0.467	0.26	0	5	dazap2.L
0.333992	0.232	0.019	0	5	Xelaev18019047m.g
0.333506	0.337	0.06	0	5	loc100493999-like.L
0.332951	0.271	0.065	0	5	hif1a.L
0.332932	0.28	0.067	0	5	mapkapk3.L
0.332088	0.234	0.021	0	5	MGC145260.L
0.328176	0.406	0.194	0	5	Xelaev18040824m.g
0.327502	0.239	0.023	0	5	loc101731250.S
0.327319	0.222	0.066	0	5	alas1.S
0.325456	0.227	0.024	0	5	lyn.L
0.323593	0.259	0.046	0	5	Xelaev18016505m.g
0.320507	0.486	0.262	0	5	sat1.S
0.318718	0.201	0.019	0	5	cyp27b1.L
0.318076	0.232	0.024	0	5	rgs19.S
0.317298	0.254	0.061	0	5	rasa2.L
0.315325	0.237	0.032	0	5	plcg2.L
0.314772	0.234	0.03	0	5	qpct.L
0.314204	0.335	0.131	0	5	capns2.L
0.310096	0.216	0.022	0	5	Xelaev18002745m.g
0.309768	0.23	0.037	0	5	loc100495760.S
0.309333	0.241	0.047	0	5	Xelaev18030358m.g
0.307516	0.191	0.01	0	5	Xelaev18044721m.g
0.305031	0.23	0.038	0	5	glrx.L
0.302811	0.272	0.075	0	5	serpinb1.L
0.30235	0.222	0.025	0	5	loc101731964-like.S
0.301782	0.265	0.075	0	5	pklr.S
0.30145	0.208	0.017	0	5	slc16a1.L
0.30036	0.192	0.009	0	5	loc100490587.L
0.30011	0.2	0.044	0	5	cdkn1a.L
0.299253	0.308	0.12	0	5	mvp.L
0.298658	0.212	0.02	0	5	plxnc1.L
0.2971	0.315	0.121	0	5	capza2.L
0.295705	0.292	0.038	0	5	chit1.S
0.294632	0.293	0.111	0	5	midn.L
0.292835	0.227	0.038	0	5	bin2.S
0.292831	0.267	0.072	0	5	cd37.L
0.292125	0.173	0.011	0	5	loc101735287.L
0.291821	0.569	0.393	0	5	ddx5.L
0.291369	0.288	0.137	0	5	kars.L
0.290428	0.204	0.014	0	5	loc100493381.S
0.287605	0.254	0.062	0	5	msn.L
0.285959	0.213	0.032	0	5	glipr2.S
0.285253	0.214	0.029	0	5	sla.L
0.284745	0.178	0.013	0	5	micall2.S
0.283162	0.562	0.34	0	5	sik1.S
0.282558	0.213	0.035	0	5	map1lc3b.S
0.280661	0.242	0.075	0	5	smox.S
0.277925	0.381	0.216	0	5	sod1.L
0.274818	0.186	0.01	0	5	nadk.S
0.274809	0.218	0.036	0	5	cotl1.S
0.272729	0.27	0.102	0	5	hspa4.S
0.272251	0.364	0.121	0	5	cxcr4.L
0.271398	0.221	0.048	0	5	pgam1.L
0.268985	0.19	0.012	0	5	antxr2.L
0.268803	0.257	0.086	0	5	ywhaz.L
0.268343	0.187	0.023	0	5	pram1.S
0.26828	0.229	0.072	0	5	grasp.S
0.268262	0.196	0.019	0	5	pgm2.L
0.267946	0.197	0.022	0	5	Xelaev18038799m.g
0.267895	0.191	0.022	0	5	cysltr1.S
0.267719	0.274	0.106	0	5	tspo.L
0.266283	0.239	0.074	0	5	lamp1.L
0.265695	0.218	0.041	0	5	rps6ka1.S
0.265517	0.226	0.055	0	5	rras2.S
0.26505	0.223	0.051	0	5	gpi.L
0.263583	0.289	0.12	0	5	lasp1.S
0.263253	0.216	0.04	0	5	pkn1.L
0.263248	0.182	0.013	0	5	dhrs9.L
0.262555	0.209	0.051	0	5	kif21a.L
0.262363	0.176	0.016	0	5	ppp1r3c.S
0.257102	0.215	0.049	0	5	flii.L
0.256457	0.314	0.191	3.29e-280	5	dusp1.L
0.255893	0.207	0.048	0	5	lmnb1.L
0.255759	0.274	0.105	0	5	myl6.L
0.254716	0.428	0.229	0	5	cd63.S
0.254229	0.355	0.19	0	5	ap2m1.S
0.254166	0.2	0.034	0	5	limd2.S
0.254162	0.136	0.036	0	5	tiparp.L
0.253211	0.179	0.031	0	5	cyth2.L
0.252697	0.221	0.078	0	5	etv3.S
0.252095	0.19	0.024	0	5	tnfrsf1a.S
0.251053	0.251	0.085	0	5	rap1b.S
0.251014	0.219	0.064	0	5	adrb2.L
0.250224	0.213	0.045	0	5	rnasek.S
1.501	0.757	0.097	0	6	pgd.S	Eosinophil_pgd high
1.45067	0.713	0.098	0	6	hk2.L
1.33129	0.684	0.058	0	6	ncf2.L
1.32733	0.381	0.046	0	6	prss57.S
1.26431	0.62	0.049	0	6	mmp25.L
1.23568	0.281	0.032	0	6	Xelaev18038242m.g
1.21246	0.58	0.03	0	6	prtn3.L
1.20878	0.741	0.232	0	6	Xelaev18037480m.g
1.20018	0.723	0.213	0	6	aldoa.L
1.17351	0.701	0.162	0	6	lsp1.L
1.16149	0.367	0.04	0	6	prtn3.S
1.15089	0.45	0.117	0	6	gpi.S
1.14727	0.437	0.037	0	6	prss57.L
1.13057	0.657	0.179	0	6	pkm.L
1.12351	0.361	0.055	0	6	mpo.L
1.11458	0.426	0.049	0	6	mmp7.L
1.06201	0.743	0.326	0	6	tpm3.S
1.05057	0.563	0.063	0	6	hk2.S
1.04478	0.538	0.077	0	6	pnp.L
1.01923	0.436	0.082	0	6	cybb.L
0.992505	0.64	0.223	0	6	arpc2.L
0.989022	0.718	0.328	0	6	actr3.L
0.981236	0.548	0.098	0	6	cap1.L
0.963787	0.665	0.233	0	6	loc100494786.S
0.954395	0.581	0.159	0	6	cap1.S
0.940458	0.571	0.219	0	6	Xelaev18019056m.g
0.935776	0.532	0.09	0	6	cebpa.L
0.934375	0.642	0.247	0	6	pfn1.S
0.921618	0.359	0.059	0	6	epx.L
0.914239	0.426	0.116	0	6	dstn.S
0.912717	0.501	0.239	0	6	hmgn2.L
0.911633	0.465	0.047	0	6	loc100490489.S
0.904913	0.509	0.078	0	6	cxcr4.S
0.90271	0.328	0.044	0	6	Xelaev18038249m.g
0.900266	0.362	0.107	0	6	fbp1.L
0.885329	0.491	0.055	0	6	Xelaev18024498m.g
0.87917	0.386	0.062	0	6	Xelaev18030549m.g
0.875284	0.355	0.051	0	6	loc100486192.L
0.868634	0.393	0.073	0	6	cyba.L
0.867827	0.449	0.036	0	6	loc101733140.L
0.867223	0.412	0.107	0	6	coro6.1.L
0.862108	0.453	0.045	0	6	hvcn1.S
0.850892	0.46	0.074	0	6	pfkfb4.S
0.850348	0.484	0.059	0	6	lcp1.S
0.847375	0.365	0.054	0	6	ncf1.L
0.82553	0.572	0.188	0	6	lsp1.S
0.789895	0.439	0.063	0	6	arhgdib.L
0.787646	0.51	0.167	0	6	arpc2.S
0.780594	0.392	0.083	0	6	loc100493999-like.S
0.754439	0.506	0.174	0	6	pkm.S
0.753124	0.432	0.072	0	6	loc100495760.L
0.748781	0.532	0.193	0	6	tkt.L
0.748771	0.684	0.397	0	6	calm1.L
0.748186	0.507	0.212	0	6	sod1.L
0.739533	0.398	0.094	0	6	nccrp1.L
0.736788	0.446	0.087	0	6	Xetrov90021734m.S
0.736176	0.553	0.252	0	6	actr3.S
0.735549	0.467	0.132	0	6	pfn1.L
0.725618	0.395	0.065	0	6	Xelaev18005157m.g
0.716928	0.396	0.076	0	6	pygl.L
0.716592	0.397	0.07	0	6	cfb.L
0.710815	0.41	0.07	0	6	cttn-like.1.L
0.710105	0.362	0.096	0	6	lta4h.L
0.705797	0.37	0.119	0	6	arhgdib.S
0.698348	0.426	0.087	0	6	itgb2.L
0.69133	0.437	0.137	0	6	Xelaev18010654m.g
0.68547	0.403	0.067	0	6	coro1a.S
0.672151	0.555	0.282	0	6	tpi1.L
0.668942	0.501	0.118	0	6	cxcr4.L
0.662228	0.359	0.038	0	6	alox5.L
0.65472	0.444	0.269	0	6	prdx5.L
0.648673	0.243	0.063	0	6	slurp1l.S
0.648102	0.494	0.254	0	6	tuba1c.L
0.640306	0.397	0.106	0	6	alas1.L
0.636972	0.394	0.105	0	6	anxa5.S
0.630268	0.407	0.123	0	6	mbnl1.L
0.621132	0.397	0.112	0	6	vasp.L
0.619904	0.423	0.149	0	6	Xelaev18024665m.g
0.617764	0.397	0.132	0	6	myh9.S
0.615687	0.33	0.049	0	6	Xelaev18018927m.g
0.615165	0.34	0.048	0	6	rab27a.L
0.613091	0.413	0.149	0	6	myl12b.S
0.610617	0.398	0.101	0	6	ptpn6.L
0.609706	0.35	0.065	0	6	basp1.L
0.605225	0.343	0.06	0	6	sema7a.L
0.601141	0.421	0.165	0	6	Xelaev18038892m.g
0.59916	0.384	0.121	0	6	selenbp1.S
0.596961	0.298	0.037	0	6	loc100489423.L
0.584928	0.338	0.055	0	6	lcp1.L
0.580089	0.707	0.541	0	6	ppia.L
0.575059	0.313	0.041	0	6	rac2.S
0.573037	0.294	0.04	0	6	fcho1.S
0.566982	0.298	0.044	0	6	upp2.L
0.564998	0.356	0.101	0	6	fgl2.L
0.559096	0.349	0.093	0	6	Xelaev18016867m.g
0.55762	0.297	0.031	0	6	adam28.S
0.549452	0.284	0.048	0	6	spib.L
0.546949	0.397	0.278	0	6	hmgb2.L
0.544887	0.296	0.033	0	6	Xelaev18021851m.g
0.540888	0.285	0.04	0	6	Xelaev18032444m.g
0.53587	0.319	0.068	0	6	tcn2.L
0.534541	0.437	0.348	1.52e-288	6	arpc1b.L
0.523977	0.321	0.074	0	6	serpinb1.L
0.521503	0.349	0.124	0	6	sh3bgrl3.S
0.516395	0.298	0.145	0	6	pygl.S
0.513695	0.379	0.177	0	6	rhoa.S
0.51332	0.299	0.05	0	6	actn1.S
0.512621	0.295	0.047	0	6	loc101733164.L
0.512527	0.298	0.061	0	6	dstn.L
0.511135	0.281	0.033	0	6	scimp.S
0.510338	0.339	0.115	0	6	sri.S
0.509936	0.282	0.039	0	6	myo1f.S
0.508702	0.317	0.096	0	6	tagln2.S
0.488629	0.345	0.121	0	6	azin2.S
0.487457	0.331	0.112	0	6	efhd1.L
0.485378	0.274	0.043	0	6	sla.S
0.483815	0.265	0.027	0	6	loc100485744.L
0.476071	0.35	0.16	0	6	add3.L
0.469784	0.307	0.103	0	6	Xelaev18007840m.g
0.469474	0.257	0.03	0	6	loc100490989.S
0.468651	0.423	0.258	0	6	calm1.S
0.45733	0.27	0.054	0	6	fmnl1.L
0.455357	0.385	0.214	0	6	rhoa.L
0.45484	0.249	0.04	0	6	mapk11.L
0.448803	0.305	0.117	0	6	aldoa.S
0.448448	0.221	0.047	0	6	cnfn.1.S
0.44517	0.307	0.121	0	6	wdr1.S
0.442155	0.356	0.156	0	6	ctsc.S
0.440131	0.321	0.151	0	6	itm2a.L
0.438085	0.246	0.038	0	6	MGC145260.S
0.437598	0.328	0.234	4.41e-221	6	Xelaev18038180m.g
0.434292	0.263	0.056	0	6	rab44.L
0.431956	0.27	0.063	0	6	cd53.S
0.431277	0.259	0.068	0	6	pgm1.L
0.429391	0.273	0.089	0	6	ehd1.L
0.428918	0.277	0.088	0	6	map2k1.L
0.427512	0.256	0.053	0	6	tpd52.S
0.424064	0.234	0.033	0	6	loc100490816.S
0.422181	0.239	0.041	0	6	fermt3.L
0.421682	0.273	0.087	0	6	lasp1.L
0.415521	0.487	0.312	0	6	Xelaev18043544m.g
0.414577	0.309	0.153	0	6	capns2.S
0.414385	0.226	0.028	0	6	ggt1.L
0.412088	0.289	0.107	0	6	Xetrov90026938m.L
0.411753	0.27	0.078	0	6	anxa3.L
0.407874	0.195	0.012	0	6	loc101730710.L
0.406089	0.36	0.226	0	6	eif4a2.L
0.402481	0.204	0.021	0	6	camp1.L
0.401505	0.189	0.022	0	6	mmp1.S
0.399374	0.304	0.142	0	6	abracl.L
0.397707	0.279	0.108	0	6	gsn.S
0.390878	0.499	0.392	0	6	srsf2.S
0.38913	0.231	0.037	0	6	Xelaev18001042m.g
0.387375	0.21	0.022	0	6	Xetrov90014332m.L
0.385717	0.21	0.025	0	6	msra.1.L
0.384643	0.209	0.027	0	6	hpx.L
0.383421	0.48	0.322	0	6	gpx4.L
0.383402	0.236	0.051	0	6	lgals9c.S
0.381191	0.214	0.028	0	6	Xelaev18018852m.g
0.37116	0.237	0.057	0	6	loc398476.S
0.369351	0.222	0.06	0	6	casp9.S
0.365897	0.219	0.044	0	6	il18rap.L
0.364708	0.333	0.196	0	6	Xelaev18040824m.g
0.360989	0.193	0.024	0	6	Xelaev18036002m.g
0.359743	0.219	0.059	0	6	baz2b.S
0.359414	0.216	0.052	0	6	timp2.L
0.354039	0.289	0.142	0	6	h2afy2.L
0.351772	0.328	0.182	0	6	myl6.S
0.350213	0.221	0.057	0	6	prdx6.L
0.350011	0.188	0.019	0	6	timd4.L
0.348945	0.205	0.043	0	6	dbnl.L
0.348082	0.245	0.105	0	6	itm2a.S
0.347956	0.209	0.05	0	6	cdc42se1.L
0.346955	0.182	0.015	0	6	loc100493381.L
0.341959	0.204	0.051	0	6	baz2b.L
0.34157	0.188	0.022	0	6	cysltr1.S
0.341042	0.226	0.076	0	6	pklr.S
0.341017	0.678	0.546	0	6	atf4.S
0.336988	0.194	0.033	0	6	ptafr.L
0.336885	0.379	0.201	0	6	ctsc.L
0.333412	0.197	0.033	0	6	parvg.S
0.332915	0.238	0.094	0	6	sdr16c5.L
0.332368	0.208	0.06	0	6	adgre5.L
0.332287	0.188	0.033	0	6	glipr2.S
0.331347	0.197	0.039	0	6	rcsd1.S
0.330312	0.24	0.107	0	6	tspo.L
0.328935	0.189	0.03	0	6	grk6-like.S
0.328766	0.238	0.104	0	6	arpc1b.S
0.328483	0.197	0.048	0	6	rassf2.L
0.326006	0.212	0.059	0	6	arhgap30.S
0.325524	0.194	0.033	0	6	plek.L
0.324134	0.188	0.033	0	6	plcg2.L
0.321282	0.25	0.123	0	6	capza2.L
0.318131	0.178	0.029	0	6	pgp.L
0.317022	0.462	0.356	1.01e-252	6	Xelaev18003216m.g
0.316371	0.197	0.053	0	6	Xelaev18040631m.g
0.314228	0.208	0.065	0	6	arpc5.L
0.313627	0.173	0.029	0	6	fgr.L
0.312364	0.178	0.031	0	6	qpct.L
0.311188	0.322	0.22	7.55e-262	6	myeov2.S
0.304769	0.199	0.069	0	6	myh9.L
0.302929	0.18	0.029	0	6	p2ry8.S
0.298812	0.202	0.069	0	6	anp32c.L
0.298736	0.221	0.096	0	6	unc93b1.L
0.296551	0.386	0.333	1.15e-110	6	Xelaev18034420m.g
0.29649	0.179	0.038	0	6	spib.S
0.294713	0.24	0.098	0	6	basp1.S
0.292873	0.277	0.172	7.31e-285	6	bsg.L
0.29094	0.157	0.024	0	6	urpta-1.S
0.290457	0.217	0.099	0	6	klf6.S
0.289142	0.186	0.06	0	6	pon2.S
0.289106	0.417	0.365	7.92e-103	6	h1fx.S
0.288529	0.248	0.146	3.91e-291	6	tpi1.S
0.288102	0.192	0.07	0	6	igf2r.L
0.286701	0.242	0.134	0	6	capns2.L
0.286143	0.188	0.058	0	6	txnrd3.L
0.28594	0.265	0.155	0	6	Xelaev18010117m.g
0.284371	0.163	0.023	0	6	xilr2.L
0.284216	0.149	0.014	0	6	cxcr2.S
0.281657	0.163	0.039	0	6	loc100495760.S
0.280857	0.487	0.409	9.97e-193	6	nap1l1.L
0.276451	0.172	0.042	0	6	ccdc88b.L
0.274685	0.151	0.023	0	6	mmrn1.L
0.274262	0.15	0.021	0	6	pstpip1.L
0.271084	0.154	0.025	0	6	itgax.L
0.270956	0.174	0.057	0	6	pxn.S
0.268053	0.155	0.041	0	6	rarg-like.1.S
0.267747	0.168	0.043	0	6	rps6ka1.S
0.266128	0.153	0.03	0	6	loc100496859-like.L
0.2653	0.192	0.088	0	6	ywhaz.L
0.264443	0.157	0.025	0	6	loc101731250.S
0.264098	0.154	0.026	0	6	hck.L
0.263935	0.186	0.069	0	6	mapkapk3.L
0.262163	0.255	0.156	8.76e-258	6	Xelaev18035585m.g
0.260966	0.211	0.072	0	6	tkt.S
0.25917	0.222	0.119	0	6	h2afv.L
0.258686	0.246	0.098	0	6	rgs1.L
0.258035	0.163	0.04	0	6	bin2.S
0.257526	0.143	0.023	0	6	Xelaev18038799m.g
0.25752	0.167	0.05	0	6	swap70.L
0.256581	0.155	0.036	0	6	htatip2.L
0.25658	0.144	0.024	0	6	MGC145260.L
0.256013	0.174	0.058	0	6	serpinb6.L
0.254187	0.217	0.122	5.44e-281	6	lasp1.S
0.252843	0.184	0.064	0	6	Xelaev18001597m.g
0.25277	0.147	0.024	0	6	march3.S
0.250532	0.171	0.069	0	6	timp-1.S
3.84706	0.987	0.043	0	7	epx.L	Eosinophil_epx high
3.52401	0.968	0.039	0	7	mpo.L
3.44172	0.977	0.03	0	7	prss57.S
3.02404	0.953	0.025	0	7	prtn3.S
2.49288	0.549	0.025	0	7	Xelaev18038242m.g
2.45074	0.708	0.054	0	7	mmp9.S
2.35706	0.81	0.056	0	7	tkt.S
2.30196	0.872	0.026	0	7	prss57.L
2.19247	0.708	0.05	0	7	loc101732654-like.L
2.15189	0.849	0.462	0	7	Xelaev18045052m.g
2.14702	0.824	0.048	0	7	slurp1l.S
2.12385	0.846	0.107	0	7	gpi.S
1.86183	0.825	0.131	0	7	pygl.S
1.80042	0.843	0.071	0	7	cybb.L
1.68694	0.781	0.04	0	7	mmp7.L
1.57208	0.851	0.489	0	7	tmsb4x.L
1.54478	0.864	0.258	0	7	prdx5.L
1.5319	0.746	0.053	0	7	Xelaev18030549m.g
1.51992	0.724	0.233	0	7	hmgn2.L
1.51408	0.823	0.096	0	7	coro6.1.L
1.49609	0.819	0.106	0	7	dstn.S
1.46231	0.789	0.072	0	7	loc100493999-like.S
1.43808	0.859	0.174	0	7	pkm.L
1.41349	0.903	0.228	0	7	Xelaev18037480m.g
1.40879	0.713	0.1	0	7	pgd.L
1.38778	0.76	0.064	0	7	cyba.L
1.37527	0.776	0.085	0	7	lta4h.L
1.37275	0.702	0.098	0	7	fbp1.L
1.34371	0.669	0.028	0	7	prtn3.L
1.33655	0.822	0.054	0	7	ncf2.L
1.33359	0.702	0.045	0	7	ncf1.L
1.33088	0.864	0.094	0	7	pgd.S
1.32421	0.693	0.043	0	7	loc100486192.L
1.26296	0.919	0.323	0	7	actr3.L
1.25649	0.74	0.11	0	7	arhgdib.S
1.22368	0.861	0.158	0	7	lsp1.L
1.22314	0.731	0.072	0	7	cxcr4.S
1.22081	0.745	0.045	0	7	mmp25.L
1.2197	0.779	0.057	0	7	hk2.S
1.19994	0.788	0.096	0	7	hk2.L
1.17903	0.572	0.051	0	7	lyg2.S
1.17129	0.844	0.675	0	7	Xelaev18043710m.g
1.1549	0.811	0.322	0	7	Xelaev18034420m.g
1.12913	0.79	0.205	0	7	sod1.L
1.12737	0.813	0.338	0	7	arpc1b.L
1.11954	0.717	0.086	0	7	cebpa.L
1.11728	0.87	0.322	0	7	tpm3.S
1.10801	0.739	0.048	0	7	Xelaev18024498m.g
1.10371	0.641	0.172	0	7	txn.L
1.09614	0.745	0.064	0	7	loc100495760.L
1.07523	0.502	0.04	0	7	Xelaev18038249m.g
1.05536	0.852	0.228	0	7	loc100494786.S
1.04765	0.791	0.154	0	7	cap1.S
1.03567	0.74	0.079	0	7	Xetrov90021734m.S
1.02003	0.83	0.242	0	7	pfn1.S
1.01779	0.804	0.186	0	7	tkt.L
1.01172	0.804	0.211	0	7	aldoa.L
1.00438	0.747	0.61	0	7	Xelaev18000774m.g
0.999015	0.661	0.508	0	7	Xelaev18039162m.g
0.984844	0.687	0.094	0	7	cap1.L
0.979767	0.72	0.248	0	7	tuba1c.L
0.970512	0.677	0.054	0	7	lcp1.S
0.969265	0.569	0.273	0	7	hmgb2.L
0.96209	0.816	0.663	0	7	actg1.S
0.93539	0.781	0.22	0	7	arpc2.L
0.930229	0.624	0.075	0	7	pnp.L
0.929562	0.708	0.397	0	7	Xelaev18047430m.g
0.92023	0.786	0.183	0	7	lsp1.S
0.895104	0.716	0.112	0	7	cxcr4.L
0.894881	0.655	0.06	0	7	coro1a.S
0.870639	0.488	0.23	0	7	Xelaev18038180m.g
0.853893	0.591	0.033	0	7	loc101733140.L
0.850181	0.577	0.219	0	7	Xelaev18019056m.g
0.843876	0.77	0.247	0	7	actr3.S
0.839416	0.678	0.126	0	7	pfn1.L
0.836703	0.64	0.082	0	7	itgb2.L
0.833687	0.624	0.115	0	7	selenbp1.S
0.828228	0.642	0.1	0	7	alas1.L
0.811525	0.59	0.042	0	7	hvcn1.S
0.803171	0.697	0.169	0	7	pkm.S
0.80266	0.668	0.143	0	7	Xelaev18024665m.g
0.794078	0.596	0.059	0	7	arhgdib.L
0.78731	0.49	0.035	0	7	Xelaev18032444m.g
0.774135	0.628	0.106	0	7	vasp.L
0.772233	0.625	0.095	0	7	ptpn6.L
0.768543	0.674	0.163	0	7	arpc2.S
0.759422	0.462	0.033	0	7	loc100489423.L
0.746842	0.527	0.045	0	7	loc100490489.S
0.742378	0.62	0.126	0	7	myh9.S
0.739893	0.533	0.061	0	7	Xelaev18005157m.g
0.735058	0.538	0.091	0	7	nccrp1.L
0.733191	0.576	0.066	0	7	cttn-like.1.L
0.718833	0.557	0.071	0	7	pfkfb4.S
0.717961	0.722	0.278	0	7	tpi1.L
0.712419	0.711	0.306	0	7	Xelaev18043544m.g
0.710703	0.587	0.1	0	7	anxa5.S
0.703985	0.815	0.393	0	7	calm1.L
0.699456	0.66	0.359	0	7	h1fx.S
0.698425	0.526	0.232	0	7	hmgb2.S
0.670836	0.885	0.541	0	7	atf4.S
0.667441	0.558	0.109	0	7	sri.S
0.663554	0.472	0.102	0	7	Xetrov90026938m.L
0.653528	0.408	0.023	0	7	Xelaev18018852m.g
0.649672	0.439	0.04	0	7	upp2.L
0.649465	0.582	0.133	0	7	Xelaev18010654m.g
0.649071	0.483	0.033	0	7	myo1f.S
0.646541	0.429	0.034	0	7	MGC145260.S
0.643156	0.6	0.161	0	7	Xelaev18038892m.g
0.641122	0.648	0.194	0	7	ctsc.L
0.631284	0.463	0.035	0	7	alox5.L
0.625996	0.485	0.045	0	7	actn1.S
0.62325	0.494	0.051	0	7	lcp1.L
0.62059	0.486	0.061	0	7	basp1.L
0.616844	0.501	0.064	0	7	tcn2.L
0.609751	0.549	0.118	0	7	sh3bgrl3.S
0.608785	0.56	0.146	0	7	myl12b.S
0.602548	0.49	0.072	0	7	anxa3.L
0.600698	0.513	0.089	0	7	Xelaev18016867m.g
0.600389	0.469	0.051	0	7	rab44.L
0.594137	0.499	0.117	0	7	azin2.S
0.591669	0.629	0.296	0	7	rtn4.S
0.581255	0.521	0.115	0	7	wdr1.S
0.578476	0.462	0.07	0	7	serpinb1.L
0.578107	0.44	0.045	0	7	rab27a.L
0.573455	0.473	0.068	0	7	cfb.L
0.572825	0.408	0.045	0	7	spib.L
0.571181	0.809	0.364	0	7	vim.S
0.570188	0.437	0.038	0	7	rac2.S
0.565492	0.507	0.107	0	7	efhd1.L
0.562137	0.507	0.12	0	7	mbnl1.L
0.560565	0.411	0.023	0	7	ggt1.L
0.560146	0.458	0.075	0	7	pygl.L
0.556035	0.414	0.03	0	7	Xelaev18021851m.g
0.55463	0.436	0.049	0	7	fmnl1.L
0.549197	0.664	0.351	0	7	Xelaev18003216m.g
0.546682	0.448	0.059	0	7	cd53.S
0.546074	0.609	0.253	0	7	calm1.S
0.543384	0.409	0.028	0	7	adam28.S
0.541011	0.521	0.136	0	7	h2afy2.L
0.539552	0.411	0.04	0	7	sla.S
0.538343	0.438	0.058	0	7	sema7a.L
0.534102	0.422	0.043	0	7	loc101733164.L
0.531127	0.425	0.048	0	7	tpd52.S
0.520352	0.422	0.046	0	7	lgals9c.S
0.512418	0.368	0.024	0	7	loc100485744.L
0.5047	0.542	0.355	0	7	tuba3c.S
0.503628	0.537	0.151	0	7	ctsc.S
0.503019	0.505	0.156	0	7	add3.L
0.501026	0.411	0.059	0	7	dstn.L
0.493214	0.567	0.209	0	7	rhoa.L
0.492279	0.461	0.104	0	7	gsn.S
0.485548	0.392	0.052	0	7	prdx6.L
0.484629	0.512	0.174	0	7	rhoa.S
0.483266	0.491	0.166	0	7	bsg.L
0.47792	0.421	0.083	0	7	lasp1.L
0.474671	0.355	0.031	0	7	scimp.S
0.4636	0.696	0.387	0	7	srsf2.S
0.462777	0.367	0.04	0	7	il18rap.L
0.458621	0.415	0.085	0	7	map2k1.L
0.455947	0.397	0.086	0	7	ehd1.L
0.452758	0.432	0.22	0	7	tuba4a.L
0.452192	0.823	0.538	0	7	ppia.L
0.451641	0.386	0.065	0	7	pgm1.L
0.449383	0.435	0.118	0	7	capza2.L
0.448119	0.326	0.031	0	7	loc100490816.S
0.446646	0.349	0.038	0	7	fermt3.L
0.445232	0.343	0.03	0	7	plek.L
0.443965	0.408	0.1	0	7	Xelaev18007840m.g
0.43772	0.328	0.025	0	7	p2ry8.S
0.435523	0.466	0.15	0	7	Xelaev18010117m.g
0.43524	0.328	0.029	0	7	loc100490989.S
0.431681	0.361	0.048	0	7	timp2.L
0.431528	0.322	0.03	0	7	ptafr.L
0.431031	0.373	0.061	0	7	arpc5.L
0.430241	0.33	0.022	0	7	msra.1.L
0.426442	0.376	0.116	0	7	acsl4.L
0.425736	0.478	0.213	0	7	higd1a.L
0.42528	0.322	0.019	0	7	Xetrov90014332m.L
0.425183	0.333	0.03	0	7	parvg.S
0.424802	0.45	0.149	0	7	capns2.S
0.424529	0.654	0.685	6.54e-137	7	ppia.S
0.42358	0.361	0.065	0	7	anp32c.L
0.423512	0.506	0.178	0	7	myl6.S
0.422831	0.354	0.054	0	7	txnrd3.L
0.419658	0.357	0.055	0	7	arhgap30.S
0.418215	0.394	0.094	0	7	tagln2.S
0.417557	0.325	0.049	0	7	Xelaev18018927m.g
0.41519	0.379	0.168	0	7	tuba1c.S
0.414303	0.419	0.116	0	7	lasp1.S
0.405931	0.651	0.367	0	7	hnrnpa3.S
0.405487	0.403	0.114	0	7	aldoa.S
0.404334	0.454	0.181	0	7	bcl2l10.L
0.401977	0.517	0.274	0	7	nucks1.L
0.40143	0.359	0.098	0	7	cpne3.L
0.400713	0.322	0.035	0	7	Xelaev18001042m.g
0.400427	0.307	0.021	0	7	itgax.L
0.399276	0.294	0.04	0	7	fcho1.S
0.398528	0.3	0.039	0	7	psd4.L
0.393962	0.311	0.039	0	7	mapk11.L
0.39365	0.422	0.099	0	7	fgl2.L
0.393173	0.282	0.009	0	7	Xelaev18014011m.g
0.392818	0.363	0.079	0	7	h2afy2.S
0.388847	0.472	0.192	0	7	Xelaev18040824m.g
0.388394	0.424	0.139	0	7	abracl.L
0.387378	0.317	0.04	0	7	dbnl.L
0.384415	0.306	0.036	0	7	rcsd1.S
0.382836	0.434	0.148	0	7	itm2a.L
0.37977	0.475	0.223	0	7	eif4a2.L
0.37812	0.373	0.115	0	7	h2afv.L
0.378112	0.325	0.065	0	7	myh9.L
0.376911	0.384	0.095	0	7	basp1.S
0.376763	0.318	0.056	0	7	baz2b.S
0.375842	0.639	0.318	0	7	gpx4.L
0.374211	0.292	0.03	0	7	plcg2.L
0.373008	0.292	0.023	0	7	hck.L
0.371307	0.274	0.019	0	7	cysltr1.S
0.371299	0.361	0.09	0	7	sdr16c5.L
0.371246	0.337	0.073	0	7	pklr.S
0.367931	0.309	0.045	0	7	rassf2.L
0.367051	0.301	0.048	0	7	baz2b.L
0.361452	0.285	0.029	0	7	qpct.L
0.360835	0.296	0.039	0	7	ccdc88b.L
0.360327	0.429	0.152	0	7	Xelaev18035585m.g
0.357381	0.374	0.036	0	7	chit1.S
0.356734	0.303	0.047	0	7	swap70.L
0.35526	0.351	0.104	0	7	tspo.L
0.354871	0.279	0.022	0	7	loc101731250.S
0.353854	0.259	0.012	0	7	mfsd10.L
0.353575	0.454	0.176	0	7	elovl1.S
0.353307	0.309	0.057	0	7	pon2.S
0.352873	0.269	0.02	0	7	spi1.S
0.350911	0.274	0.036	0	7	loc100495760.S
0.350396	0.357	0.1	0	7	arpc1b.S
0.349886	0.297	0.047	0	7	cdc42se1.L
0.349211	0.269	0.026	0	7	pgp.L
0.348523	0.292	0.04	0	7	rps6ka1.S
0.344053	0.251	0.018	0	7	cebpe.S
0.342769	0.315	0.066	0	7	mapkapk3.L
0.338849	0.298	0.058	0	7	casp9.S
0.333815	0.262	0.028	0	7	grk6-like.S
0.332915	0.274	0.037	0	7	bin2.S
0.332196	0.263	0.031	0	7	glipr2.S
0.330208	0.248	0.021	0	7	chst13.S
0.329204	0.381	0.094	0	7	rgs1.L
0.329031	0.288	0.055	0	7	serpinb6.L
0.328407	0.451	0.172	0	7	bcl2l14.L
0.324313	0.363	0.128	0	7	fosl2.L
0.324096	0.25	0.021	0	7	march3.S
0.321529	0.242	0.018	0	7	timd4.L
0.320805	0.238	0.022	0	7	urpta-1.S
0.319405	0.284	0.054	0	7	pxn.S
0.317471	0.274	0.045	0	7	Xelaev18016505m.g
0.316918	0.339	0.103	0	7	myl6.L
0.312302	0.332	0.107	0	7	klf6.L
0.311481	0.814	0.589	0	7	hnrnpdl.L
0.310225	0.356	0.129	0	7	tuba4b.S
0.309628	0.293	0.067	0	7	igf2r.L
0.308227	0.665	0.405	0	7	nap1l1.L
0.307025	0.253	0.036	0	7	spib.S
0.305222	0.258	0.039	0	7	pkn1.L
0.302636	0.287	0.061	0	7	Xelaev18001597m.g
0.301637	0.231	0.018	0	7	Xelaev18036303m.g
0.301197	0.228	0.015	0	7	loc105947909.L
0.300036	0.23	0.017	0	7	chst13.L
0.299578	0.214	0.015	0	7	ppp1r3c.S
0.297689	0.243	0.033	0	7	htatip2.L
0.297179	0.248	0.035	0	7	cotl1.S
0.296994	0.276	0.059	0	7	adgre5.L
0.296437	0.231	0.023	0	7	lyl1.S
0.295947	0.283	0.075	0	7	adh5.L
0.295915	0.581	0.336	0	7	atp1a1.L
0.295194	0.248	0.047	0	7	lmnb1.L
0.294303	0.227	0.02	0	7	Xelaev18019047m.g
0.29369	0.349	0.131	0	7	capns2.L
0.293649	0.367	0.173	0	7	nucks1.S
0.291223	0.262	0.051	0	7	sept6.S
0.287897	0.233	0.031	0	7	was.S
0.28585	0.223	0.023	0	7	Xelaev18036002m.g
0.284315	0.525	0.289	0	7	cfl1.L
0.284154	0.309	0.094	0	7	unc93b1.L
0.283681	0.206	0.015	0	7	loc100493381.L
0.283122	0.227	0.028	0	7	fgr.L
0.282543	0.213	0.019	0	7	loc100490589.S
0.281823	0.285	0.086	0	7	ywhaz.L
0.280913	0.226	0.028	0	7	loc100496859-like.L
0.279472	0.178	0.032	0	7	incenp.L
0.279222	0.216	0.019	0	7	nos3.L
0.278979	0.219	0.02	0	7	plxnc1.L
0.277907	0.229	0.031	0	7	rpia.L
0.277312	0.245	0.044	0	7	actr2.L
0.27627	0.251	0.052	0	7	Xelaev18040631m.g
0.276135	0.255	0.053	0	7	rgs10.L
0.275054	0.23	0.033	0	7	rpe.S
0.274349	0.215	0.034	0	7	loc100487364.L
0.274117	0.218	0.021	0	7	serpinf2.S
0.273939	0.179	0.011	0	7	loc101735287.L
0.273916	0.465	0.251	0	7	rhoa.2.S
0.272323	0.289	0.088	0	7	gng5.L
0.27123	0.205	0.012	0	7	cxcr2.S
0.270827	0.475	0.268	0	7	eif4a1.L
0.270123	0.26	0.062	0	7	msn.L
0.268783	0.252	0.058	0	7	pgam1.S
0.268536	0.398	0.184	0	7	anxa4.L
0.266627	0.209	0.022	0	7	xilr2.L
0.266559	0.259	0.056	0	7	loc398476.S
0.265443	0.295	0.097	0	7	klf6.S
0.2634	0.395	0.189	0	7	ap2m1.S
0.262883	0.467	0.27	0	7	ssrp1.S
0.262448	0.209	0.024	0	7	c10orf54.L
0.261905	0.234	0.046	0	7	nampt.S
0.261851	0.206	0.019	0	7	pstpip1.L
0.261491	0.52	0.309	0	7	Xelaev18026704m.g
0.261195	0.266	0.063	0	7	ctss.S
0.260718	0.213	0.026	0	7	skap2.S
0.260382	0.227	0.038	0	7	dock8.L
0.260107	0.279	0.084	0	7	rap1b.S
0.259808	0.222	0.049	0	7	tmpo.L
0.259391	0.465	0.26	0	7	dazap2.L
0.25869	0.374	0.175	0	7	Xelaev18046358m.g
0.258313	0.337	0.144	0	7	tpi1.S
0.258087	0.611	0.405	0	7	dkc1.L
0.257966	0.251	0.064	0	7	wdr1.L
0.257085	0.195	0.014	0	7	ncf4.S
0.256283	0.288	0.103	0	7	itm2a.S
0.255846	0.244	0.055	0	7	rras2.S
0.25572	0.19	0.014	0	7	Xelaev18036017m.g
0.255588	0.206	0.024	0	7	tspan14.L
0.254928	0.177	0.013	0	7	Xelaev18001555m.g
0.254313	0.208	0.022	0	7	rdh16.L
0.253941	0.324	0.06	0	7	loc100493999-like.L
0.253048	0.266	0.083	0	7	rab1a.L
0.252907	0.241	0.065	0	7	csnk1e.S
0.252243	0.311	0.138	0	7	hmgn1.S
0.251661	0.214	0.036	0	7	sh3bgrl.L
1.7919	0.767	0.131	0	8	cldn7.L	Epithelial cell_cldn7 high
1.63098	0.632	0.129	0	8	loc100494945.L
1.58505	0.749	0.13	0	8	epcam.L
1.51219	0.47	0.048	0	8	krt12.S
1.40296	0.725	0.137	0	8	epcam.S
1.26912	0.476	0.144	0	8	krt19.L
1.19192	0.32	0.08	0	8	Xetrov90018123m.L
1.18107	0.439	0.066	0	8	Xelaev18040854m.g
1.13331	0.482	0.038	0	8	krt5.7.S
1.0267	0.133	0.041	0	8	loc100487777.L
0.976228	0.451	0.049	0	8	cldn4.L
0.964542	0.522	0.071	0	8	cldn7.S
0.963978	0.441	0.038	0	8	cldn4.S
0.954362	0.399	0.044	0	8	ly6g6c.L
0.910235	0.517	0.149	0	8	krt8.L
0.836596	0.575	0.204	0	8	loc100496442.L
0.790149	0.259	0.016	0	8	krt.S
0.758826	0.429	0.092	0	8	Xelaev18043641m.g
0.73888	0.164	0.004	0	8	krt16.L
0.737567	0.523	0.106	0	8	cdh1.S
0.685359	0.255	0.041	0	8	Xelaev18045649m.g
0.645393	0.248	0.021	0	8	loc100127564.L
0.643287	0.343	0.046	0	8	loc101734526.L
0.62423	0.565	0.309	0	8	nfkbia.L
0.617646	0.807	0.563	0	8	junb.L
0.591376	0.109	0.008	0	8	mmp8.L
0.574122	0.882	0.679	0	8	ppia.S
0.561328	0.373	0.096	0	8	Xelaev18024674m.g
0.550042	0.822	0.622	0	8	slc25a5.L
0.549833	0.317	0.025	0	8	s100a11.S
0.535106	0.605	0.353	0	8	tuba3c.S
0.522527	0.724	0.595	0	8	Xelaev18037805m.g
0.522078	0.757	0.569	0	8	hspa8.L
0.519996	0.377	0.149	0	8	tmem52.S
0.504143	0.161	0.029	0	8	Xelaev18016080m.g
0.501574	0.763	0.708	0	8	nme2.L
0.490659	0.861	0.73	0	8	atf4.L
0.488819	0.745	0.545	0	8	atf4.S
0.481208	0.478	0.252	0	8	Xelaev18038264m.g
0.47871	0.236	0.032	0	8	cldn6.1.S
0.475577	0.745	0.626	0	8	rpl36a.L
0.473924	0.32	0.075	0	8	Xelaev18021648m.g
0.472499	0.258	0.047	0	8	krt12.L
0.472045	0.244	0.036	0	8	Xelaev18040492m.g
0.471557	0.841	0.708	0	8	eef1b2.L
0.46716	0.556	0.309	0	8	fos.S
0.463238	0.256	0.114	0	8	krt18.L
0.46213	0.284	0.03	0	8	lgals4.L
0.458117	0.28	0.062	0	8	loc100170549.L
0.456315	0.212	0.019	0	8	aqp3.S
0.453556	0.495	0.24	0	8	anxa2.S
0.453432	0.867	0.674	0	8	Xelaev18043710m.g
0.44807	0.724	0.504	0	8	ptma.L
0.439725	0.116	0.015	0	8	krt17.S
0.438391	0.341	0.065	0	8	f11r.S
0.430355	0.895	0.748	0	8	cirbp.L
0.42882	0.532	0.293	0	8	btg2.S
0.425285	0.212	0.029	0	8	nrdc.L
0.423067	0.802	0.705	0	8	hspa8.S
0.406161	0.721	0.649	3.34e-301	8	Xelaev18045525m.g
0.404277	0.537	0.29	0	8	s100a11.L
0.403579	0.636	0.545	4.97e-238	8	Xelaev18004063m.g
0.4003	0.396	0.152	0	8	anxa1.S
0.39936	0.55	0.297	0	8	jun.L
0.391785	0.852	0.662	0	8	actg1.S
0.388626	0.225	0.052	0	8	fgfbp1.S
0.384804	0.364	0.175	0	8	bcl2l14.L
0.378011	0.873	0.755	0	8	rpl15.L
0.37364	0.195	0.045	0	8	tfcp2l1.L
0.371268	0.672	0.587	3.02e-241	8	rps8.S
0.3703	0.156	0.015	0	8	cldn6.2.S
0.368895	0.291	0.051	0	8	spint2.L
0.365355	0.493	0.301	0	8	tuba3c.L
0.364931	0.716	0.638	5.36e-276	8	rpl10a.S
0.364446	0.502	0.276	0	8	ier2.L
0.349613	0.137	0.032	0	8	Xetrov90018123m.S
0.346173	0.312	0.093	0	8	ezr.L
0.344275	0.871	0.768	0	8	rpl13a.L
0.339559	0.188	0.08	0	8	cxcl8.S
0.336721	0.572	0.552	3.16e-92	8	rps17.L
0.336289	0.166	0.02	0	8	fgfbp1.L
0.332782	0.736	0.692	2.39e-233	8	rpl3.L
0.33211	0.272	0.106	0	8	tnip2.L
0.331738	0.11	0.005	0	8	loc100489792.S
0.328869	0.826	0.671	0	8	rplp1.L
0.325277	0.112	0.015	0	8	loc100490489.L
0.324669	0.48	0.303	0	8	eif1.L
0.324593	0.443	0.239	0	8	loc100494786.S
0.322496	0.401	0.223	0	8	fos.L
0.319005	0.334	0.161	0	8	fosl1.L
0.311929	0.732	0.592	0	8	hnrnpdl.L
0.309266	0.184	0.021	0	8	loc101735282.L
0.308496	0.137	0.014	0	8	Xelaev18034081m.g
0.307789	0.646	0.586	1.22e-152	8	rps8.L
0.304264	0.207	0.035	0	8	Xelaev18011459m.g
0.300686	0.166	0.015	0	8	ankrd35.S
0.29941	0.258	0.089	0	8	fosl1.S
0.297808	0.866	0.735	0	8	rps20.L
0.291875	0.242	0.057	0	8	vill.L
0.291582	0.339	0.178	0	8	nfkbia.S
0.291013	0.916	0.832	0	8	Xelaev18037898m.g
0.287882	0.234	0.066	0	8	cgn.L
0.286925	0.895	0.773	0	8	rps6.L
0.286824	0.88	0.778	0	8	rps16.L
0.285307	0.184	0.054	0	8	rasd1.L
0.284901	0.115	0.009	0	8	Xelaev18034822m.g
0.283957	0.416	0.247	0	8	eif4a1.S
0.2808	0.313	0.131	0	8	tuba4b.S
0.276373	0.211	0.073	0	8	vmp1.S
0.273966	0.878	0.779	0	8	Xelaev18039125m.g
0.268983	0.26	0.089	0	8	lima1.S
0.268357	0.726	0.657	1.17e-181	8	Xelaev18037541m.g
0.267866	0.13	0.028	0	8	igfbp2.S
0.266997	0.724	0.557	0	8	Xelaev18003505m.g
0.265792	0.537	0.37	0	8	hnrnpa3.S
0.26531	0.346	0.165	0	8	prdx1.S
0.264268	0.883	0.769	0	8	Xelaev18012629m.g
0.264108	0.208	0.06	0	8	Xelaev18036021m.g
0.262644	0.396	0.278	6.41e-200	8	hmgb2.L
0.262606	0.203	0.059	0	8	dusp5.L
0.261143	0.812	0.737	4.44e-239	8	rps25.S
0.26028	0.852	0.718	0	8	rps23.L
0.259306	0.865	0.752	1.22e-302	8	rpl34.S
0.259237	0.179	0.056	0	8	Xelaev18043700m.g
0.256912	0.446	0.294	0	8	nop56.L
0.256403	0.807	0.713	7.57e-233	8	rpl34.L
0.255463	0.268	0.102	0	8	MGC76064.S
[truncated: 23,510 more rows]

## Sheet: Tadpole cell landscape
avg_log2FC	pct.1	pct.2	p_val_adj	cluster	gene	Cell type
2.43628	0.601	0.277	0	0	Xelaev18016451m.g	Stromal cell_ptx3 high
2.32229	0.403	0.07	0	0	ptx3.S
2.26482	0.396	0.069	0	0	vwc2l.2.L
2.26319	0.541	0.123	0	0	ptx3.L
2.17249	0.496	0.123	0	0	hgd.L
2.15308	0.727	0.269	0	0	Xelaev18022167m.g
2.05415	0.352	0.065	0	0	ednra.L
2.03109	0.319	0.069	0	0	loc100493658.S
1.96217	0.359	0.101	0	0	ddr2.S
1.88181	0.707	0.363	0	0	glud1.L
1.88101	0.352	0.078	0	0	ednra.S
1.88001	0.331	0.086	0	0	rin2.S
1.87319	0.397	0.095	0	0	twist1.S
1.84594	0.256	0.048	0	0	gfpt2.L
1.82709	0.409	0.106	0	0	twist1.L
1.80539	0.496	0.193	0	0	mknk2.L
1.7701	0.385	0.154	0	0	glul-like.1.L
1.7481	0.275	0.081	0	0	stc2.L
1.71334	0.297	0.081	0	0	fah.L
1.69627	0.53	0.19	0	0	gpx3.L
1.5965	0.278	0.089	0	0	tnc-like.L
1.53277	0.388	0.166	0	0	mmp14.L
1.50992	0.359	0.142	0	0	glul-like.1.S
1.47811	0.433	0.174	0	0	foxr1.L
1.47316	0.284	0.101	0	0	lrp1.S
1.43997	0.376	0.183	0	0	cbs.L
1.39066	0.282	0.102	0	0	ifitm1.S
1.34622	0.605	0.38	0	0	ctsv.L
1.31934	0.515	0.325	0	0	srsf5.L
1.30754	0.353	0.172	0	0	txnip.L
1.29109	0.268	0.116	0	0	lrp1.L
1.27816	0.421	0.239	0	0	wsb1.S
1.26758	0.56	0.339	0	0	rbm5.S
1.25405	0.305	0.135	0	0	lsp1.L
1.2345	0.54	0.38	0	0	cct8.L
1.22014	0.282	0.138	0	0	ier5l.1.L
1.19733	0.624	0.448	0	0	slc3a2.L
1.18734	0.333	0.194	0	0	egr1.S
1.18078	0.377	0.229	0	0	foxk2.L
1.15311	0.503	0.367	0	0	odc1.L
1.15187	0.393	0.247	0	0	egr1.L
1.14691	0.485	0.332	0	0	rbm25.S
1.13038	0.447	0.308	0	0	cebpd.S
1.12468	0.365	0.191	0	0	adamts1.L
1.11042	0.324	0.203	0	0	srsf6.S
1.10022	0.496	0.357	0	0	srrt.L
1.10012	0.883	0.746	0	0	srsf5.S
1.09842	0.526	0.397	0	0	taf15.S
1.09227	0.359	0.218	0	0	loc100487499.S
1.08573	0.34	0.176	0	0	lsp1.S
1.07993	0.441	0.262	0	0	thbs1.L
1.07771	0.276	0.159	0	0	sesn1.L
1.0596	0.273	0.141	0	0	sox11.L
1.05277	0.523	0.385	0	0	rbm25.L
1.05134	0.296	0.142	0	0	lama4.L
1.04078	0.264	0.122	0	0	cyr61.L
1.02106	0.493	0.223	0	0	postn.L
1.00974	0.25	0.165	4.50163e-251	0	wsb1.L
1.00872	0.372	0.218	0	0	sdc2.S
1.00645	0.275	0.196	1.39959e-229	0	srsf6.L
0.999047	0.38	0.272	0	0	rbm5.L
0.996157	0.33	0.19	0	0	cdknx.L
0.98904	0.603	0.491	0	0	pinx1.L
0.972312	0.375	0.234	0	0	socs3.S
0.963555	0.651	0.527	0	0	gnl2.L
0.96158	0.338	0.204	0	0	sdc2.L
0.959218	0.307	0.238	5.04956e-198	0	aimp1.S
0.949187	0.621	0.497	0	0	Xelaev18003216m.g
0.937845	0.964	0.892	0	0	cirbp.L
0.935467	0.268	0.178	5.61867e-246	0	loc100497513-like.S
0.934011	0.367	0.253	0	0	Xelaev18022260m.g
0.903416	0.492	0.322	0	0	eef2.2.L
0.876722	0.371	0.318	7.4682e-183	0	taf15.L
0.871748	0.459	0.363	0	0	eif4b.L
0.865994	0.72	0.633	0	0	Xelaev18042936m.g
0.865493	0.474	0.418	7.49997e-263	0	mcl1.L
0.864247	0.439	0.383	3.84724e-245	0	hnrnph3.L
0.863425	0.281	0.198	2.6211e-217	0	hexim1.L
0.857496	0.504	0.438	0	0	hnrnpdl.S
0.820203	0.265	0.195	1.21259e-163	0	Xelaev18002841m.g
0.812254	0.301	0.249	4.93317e-123	0	zc3h13.S
0.800492	0.396	0.306	4.41041e-264	0	rhob.S
0.785058	0.344	0.175	0	0	postn.S
0.783663	0.603	0.552	0	0	eif3i.L
0.781634	0.499	0.347	0	0	ctsv.S
0.776827	0.799	0.717	0	0	cirbp.S
0.765896	0.818	0.844	0	0	ddx21.L
0.762753	0.371	0.333	1.44304e-132	0	snrnp70.L
0.753398	0.514	0.476	3.0824e-231	0	eif1.L
0.74801	0.553	0.444	0	0	jun.S
0.742267	0.261	0.229	4.72828e-68	0	safb.L
0.737177	0.266	0.222	1.22676e-87	0	ddit3.L
0.734325	0.58	0.483	0	0	fos.S
0.732904	0.309	0.267	7.42682e-103	0	rsl24d1.S
0.732659	0.265	0.241	7.82507e-59	0	cct6a.L
0.706978	0.505	0.457	1.28235e-252	0	bzw1.S
0.70384	0.767	0.695	0	0	rsl24d1.L
0.698678	0.263	0.238	3.48526e-53	0	Xelaev18037658m.g
0.688229	0.25	0.208	2.12142e-80	0	cebpd.L
0.67324	0.329	0.291	1.9845e-93	0	Xelaev18046734m.g
0.663448	0.522	0.456	4.29982e-247	0	jun.L
0.646687	0.327	0.302	3.6542e-68	0	rassf1.S
0.643615	0.386	0.334	1.49226e-120	0	fos.L
0.633767	0.754	0.69	0	0	Xelaev18007761m.g
0.631445	0.323	0.317	5.00972e-48	0	set.S
0.620669	0.268	0.233	6.95285e-63	0	fam46a.L
0.619388	0.458	0.441	2.69686e-122	0	ier2.L
0.618018	0.562	0.527	2.43697e-238	0	btg1.L
0.615548	0.83	0.776	0	0	eif3d.S
0.61166	0.91	0.859	0	0	rpl4.L
0.610539	0.665	0.597	0	0	slc25a3.S
0.605845	0.309	0.3	1.85327e-41	0	pno1.L
0.598401	0.318	0.313	3.3635e-41	0	gltscr2.L
0.588926	0.418	0.406	6.04279e-91	0	rtn4.S
0.587754	0.669	0.654	0	0	nsa2.L
0.58376	0.355	0.36	5.67739e-42	0	isg20l2.L
0.579689	0.274	0.29	1.09176e-10	0	rnf10.S
0.578602	0.312	0.312	7.91279e-31	0	ddx3x.S
0.566708	0.362	0.383	6.3165e-31	0	eif3m.S
0.563786	0.93	0.793	0	0	rpl34.L
0.561166	0.251	0.259	1.71717e-08	0	brd2.S
0.559844	0.295	0.305	1.07449e-15	0	snrnp70.S
0.557612	0.266	0.282	7.35994e-08	0	st13.S
0.557447	0.457	0.463	1.35738e-83	0	eif2s2.S
0.556385	0.855	0.835	0	0	actg1.S
0.550768	0.255	0.273	0.00041772	0	eif2s3.S
0.546526	0.372	0.388	8.04429e-34	0	eif2s3.L
0.542448	0.419	0.433	5.12565e-59	0	btf3.S
0.541124	0.448	0.445	2.0564e-91	0	eif1b.S
0.539849	0.399	0.401	6.91395e-50	0	sat1.S
0.538935	0.909	0.843	0	0	mkrn3.S
0.538232	0.266	0.295	0.0507132	0	pabpc1.L
0.534883	0.252	0.25	1.28122e-13	0	Xelaev18004190m.g
0.53162	0.843	0.797	0	0	junb.L
0.531082	0.27	0.281	3.4032e-09	0	sod1.S
0.528903	0.311	0.334	3.18356e-09	0	coq10b.L
0.526828	0.243	0.268	1	0	hnrnpm.L
0.503172	0.316	0.3	9.20406e-36	0	Xelaev18022168m.g
0.499332	0.632	0.64	2.33472e-218	0	Xelaev18012131m.g
0.499035	0.343	0.374	1.74573e-12	0	srsf2.L
0.497202	0.291	0.272	4.24954e-37	0	fbp1.S
0.4877	0.414	0.452	1.01297e-28	0	dnaja2.S
0.487194	0.684	0.678	1.9964e-263	0	hsp90ab1.S
0.485462	0.259	0.279	0.240363	0	metap2.S
0.48292	0.919	0.853	0	0	Xelaev18022104m.g
0.475683	0.348	0.379	8.85762e-13	0	srsf7.S
0.475141	0.335	0.372	5.70869e-05	0	ssrp1.S
0.471786	0.249	0.275	1	0	jund.S
0.468589	0.517	0.534	2.08103e-86	0	eef1g.S
0.467749	0.259	0.117	0	0	col2a1.L
0.463429	0.291	0.308	5.94722e-05	0	zfp36.S
0.459127	0.243	0.258	0.844698	0	h1f0.S
0.456745	0.532	0.505	6.3862e-137	0	nap1l1.L
0.450523	0.543	0.574	5.53589e-92	0	rps3.S
0.449039	0.33	0.366	0.00119775	0	rpl36a.S
0.44391	0.293	0.184	1.47084e-239	0	serpinh1.S
0.442406	0.898	0.867	0	0	eef1g.L
0.437134	0.284	0.304	0.00241154	0	hnrnpa2b1.S
0.43657	0.853	0.834	0	0	rpl18.S
0.435584	0.718	0.725	6.83246e-244	0	rpl8.S
0.434484	0.276	0.29	0.0026129	0	h1f0.L
0.416637	0.51	0.515	2.81009e-76	0	Xelaev18016933m.g
0.412034	0.283	0.312	1	0	ccni.L
0.405865	0.241	0.299	1	0	psmc3.L
0.40406	0.924	0.875	0	0	Xelaev18039104m.g
0.39989	0.545	0.591	1.30605e-63	0	Xelaev18040976m.g
0.397168	0.881	0.838	0	0	rpl23.L
0.397012	0.921	0.883	0	0	rps6.S
0.378284	0.427	0.471	2.74113e-16	0	rpl3.S
0.377052	0.226	0.274	1	0	pa2g4.S
0.376773	0.206	0.255	0.00421965	0	abcf1.L
0.376063	0.942	0.886	0	0	rps16.L
0.372106	0.841	0.838	0	0	naca.2.L
0.365666	0.829	0.837	3.09709e-274	0	Xelaev18036189m.g
0.365461	0.84	0.842	1.47782e-276	0	rpl4.S
0.364887	0.876	0.878	0	0	Xelaev18035769m.g
0.35679	0.347	0.383	0.0156736	0	sat1.L
0.356768	0.235	0.294	0.0202168	0	nsa2.S
0.351631	0.676	0.726	4.39081e-97	0	Xelaev18014665m.g
0.350173	0.605	0.653	1.45843e-76	0	rpl14.S
0.34996	0.772	0.786	1.47958e-199	0	rpl6.S
0.349099	0.763	0.776	1.51447e-202	0	rps4x.S
0.328114	0.779	0.777	2.2084e-185	0	Xelaev18022965m.g
0.325685	0.917	0.912	0	0	rpl13a.S
0.312033	0.206	0.264	3.23339e-09	0	ewsr1.L
0.310772	0.497	0.568	1.75534e-12	0	Xelaev18037717m.g
0.310017	0.744	0.776	8.6268e-124	0	rps13.S
0.306566	0.576	0.611	8.04883e-68	0	eif5a.L
0.305898	0.864	0.867	3.52077e-229	0	Xelaev18020043m.g
0.304031	0.776	0.748	3.12579e-225	0	ddx5.S
0.303892	0.754	0.784	7.33122e-140	0	Xelaev18016915m.g
0.302612	0.825	0.835	2.57072e-211	0	Xelaev18015505m.g
0.29446	0.69	0.712	1.99691e-115	0	rpl36.L
0.294428	0.948	0.9	0	0	Xelaev18037898m.g
0.291644	0.231	0.279	0.229787	0	ier2.S
0.290524	0.879	0.857	1.14607e-240	0	rpl34.S
0.288886	0.563	0.623	6.50108e-31	0	rps15a.S
0.285722	0.939	0.924	1.82543e-292	0	rplp0.L
0.284789	0.77	0.796	1.45967e-125	0	rpl18.L
0.284633	0.864	0.875	1.52394e-198	0	rps3.L
0.283298	0.865	0.875	1.131e-219	0	rpl9.L
0.279488	0.409	0.45	0.282049	0	h1fx.S
0.277523	0.494	0.57	3.38606e-08	0	metap2.L
0.26849	0.734	0.768	1.09408e-91	0	rpl8.L
0.26579	0.827	0.846	1.15849e-149	0	rps3a.S
0.263891	0.92	0.873	1.0105e-221	0	rpl15.L
0.262564	0.788	0.821	4.08317e-130	0	Xelaev18036222m.g
0.260485	0.233	0.314	3.18491e-19	0	sec61a1.S
0.26038	0.888	0.889	1.86372e-236	0	rpl36.S
0.253422	0.632	0.694	1.56793e-35	0	rpl6.L
0.252499	0.912	0.875	2.56762e-179	0	rps23.S
3.08347	0.902	0.234	0	1	col1a2.L	Fibroblast_col1a2 high
3.03466	0.803	0.161	0	1	col1a1.L
2.96831	0.282	0.034	0	1	tnxb.S
2.94048	0.775	0.183	0	1	col1a1.S
2.92278	0.25	0.025	0	1	tnxb.L
2.768	0.394	0.085	0	1	col1a2.S
2.70092	0.645	0.115	0	1	col6a2.S
2.65258	0.374	0.064	0	1	c1s.L
2.59854	0.323	0.037	0	1	mfap5.S
2.57375	0.409	0.073	0	1	col3a1.S
2.55649	0.576	0.107	0	1	col6a2.L
2.54567	0.498	0.165	0	1	postn.S
2.53288	0.288	0.03	0	1	loc100489067.L
2.399	0.587	0.163	0	1	serpinh1.S
2.39404	0.463	0.086	0	1	col6a1.L
2.28245	0.551	0.222	0	1	postn.L
2.0967	0.4	0.087	0	1	Xelaev18041553m.g
2.07425	0.775	0.318	0	1	sparc.S
2.0584	0.671	0.22	0	1	sparc.L
2.05715	0.7	0.261	0	1	vim.L
2.03033	0.272	0.092	0	1	tnc-like.L
1.97531	0.745	0.344	0	1	vim.S
1.83229	0.319	0.073	0	1	bgn.S
1.82597	0.294	0.094	0	1	lamb1.L
1.77425	0.441	0.187	0	1	adamts1.L
1.76968	0.261	0.046	0	1	olfml3.S
1.73255	0.28	0.073	0	1	ccdc80.L
1.70548	0.258	0.069	0	1	aebp1.L
1.69623	0.259	0.068	0	1	mmp2.S
1.69499	0.277	0.059	0	1	loc100498318-like.L
1.64185	0.256	0.059	0	1	eln1.L
1.60184	0.346	0.118	0	1	cyr61.L
1.55961	0.301	0.146	0	1	ptx3.L
1.51153	0.392	0.147	0	1	fn1.L
1.48646	0.316	0.142	0	1	adamts1.S
1.48214	0.449	0.214	0	1	sdc2.S
1.46081	0.386	0.197	0	1	ahnak-like.S
1.45986	0.334	0.115	0	1	ptrf.S
1.40095	0.287	0.138	0	1	ppp1r15a.L
1.40012	0.656	0.437	0	1	jun.S
1.37339	0.367	0.18	0	1	socs3.L
1.3563	0.295	0.099	0	1	serpind1.L
1.33569	0.262	0.112	0	1	serpinh1.L
1.28848	0.671	0.477	0	1	fos.S
1.28645	0.46	0.246	0	1	s100a11.L
1.27938	0.386	0.202	0	1	sdc2.L
1.24564	0.279	0.117	0	1	lrp1.L
1.23456	0.349	0.15	0	1	dpysl3.L
1.22508	0.28	0.108	0	1	ptrf.L
1.21778	0.425	0.246	0	1	egr1.L
1.20586	0.442	0.264	0	1	thbs1.L
1.16563	0.897	0.794	0	1	junb.L
1.13806	0.48	0.309	0	1	anxa2.S
1.11673	0.276	0.107	0	1	twist1.S
1.11458	0.475	0.327	0	1	fos.L
1.10792	0.281	0.118	0	1	twist1.L
1.08818	0.376	0.235	0	1	socs3.S
1.08471	0.404	0.271	0	1	ahnak.L
1.02879	0.374	0.231	0	1	cst3.L
0.975357	0.271	0.171	4.26542e-264	1	junb.S
0.968301	0.295	0.178	0	1	txnip.L
0.966722	0.562	0.454	0	1	jun.L
0.958916	0.3	0.238	2.06619e-133	1	dusp1.L
0.955614	0.355	0.216	0	1	tuba4a.S
0.9326	0.373	0.206	0	1	gpx3.L
0.918759	0.299	0.175	0	1	mmp14.L
0.914244	0.3	0.198	5.32303e-243	1	egr1.S
0.862577	0.387	0.314	1.6541e-191	1	cebpd.S
0.859324	0.871	0.817	0	1	Xelaev18035694m.g
0.849915	0.278	0.234	2.04676e-76	1	Xelaev18024251m.g
0.845924	0.442	0.398	2.7783e-155	1	sat1.S
0.843711	0.385	0.307	2.80913e-185	1	rhob.S
0.821678	0.353	0.309	1.01193e-91	1	gadd45g.S
0.817397	0.298	0.213	1.82921e-177	1	loc100494786.S
0.795065	0.459	0.385	4.65426e-264	1	ppib.L
0.776111	0.263	0.207	2.03023e-101	1	cebpd.L
0.771463	0.277	0.196	2.63612e-158	1	cdknx.L
0.769897	0.261	0.203	1.03579e-107	1	itgb1.S
0.753625	0.253	0.201	6.68093e-86	1	hexim1.L
0.733589	0.408	0.372	5.92254e-89	1	loc100496442.L
0.726996	0.278	0.233	6.31558e-77	1	fam46a.L
0.726913	0.462	0.42	8.94809e-151	1	mcl1.L
0.717089	0.308	0.249	3.1144e-106	1	wsb1.S
0.70667	0.347	0.298	2.52946e-94	1	Xelaev18022168m.g
0.695071	0.326	0.306	5.48902e-39	1	fosl1.L
0.692324	0.341	0.304	7.14955e-79	1	zfp36.S
0.687627	0.425	0.351	6.23543e-166	1	rbm5.S
0.669478	0.272	0.213	4.23537e-88	1	crip1.L
0.666918	0.289	0.301	0.00218371	1	Xelaev18022166m.g
0.634821	0.334	0.305	1.92665e-57	1	tsc22d3.L
0.618286	0.45	0.441	4.10561e-74	1	ier2.L
0.61625	0.286	0.272	8.92522e-32	1	jund.S
0.611389	0.322	0.301	3.00239e-41	1	nfkbia.S
0.594204	0.36	0.382	4.26365e-14	1	sat1.L
0.590096	0.353	0.366	3.8026e-17	1	ppp1r15b-like.S
0.571562	0.422	0.329	1.7704e-175	1	eef2.2.L
0.569979	0.31	0.279	8.65619e-52	1	rbm5.L
0.563879	0.312	0.25	4.64168e-93	1	tuba4a.L
0.560543	0.377	0.367	4.57746e-45	1	ptma.S
0.546788	0.297	0.265	3.55667e-47	1	Xelaev18037562m.g
0.525418	0.401	0.401	4.43412e-44	1	nme2
0.521925	0.257	0.227	1.18149e-36	1	loc100487499.S
0.495498	0.273	0.269	1.25057e-12	1	Xelaev18035740m.g
0.4875	0.393	0.406	1.62108e-19	1	hspa5.L
0.476353	0.4	0.395	1.98651e-21	1	sik1.S
0.474966	0.522	0.53	5.27337e-68	1	btg1.L
0.474157	0.305	0.31	2.46248e-11	1	btg1.S
0.446037	0.594	0.583	1.52035e-101	1	ptma.L
0.439287	0.282	0.306	1	1	eif4a2.L
0.429854	0.433	0.457	4.0927e-14	1	hspa5.S
0.426817	0.792	0.768	1.81068e-282	1	Xelaev18000774m.g
0.423787	0.339	0.347	1.05121e-15	1	ppib.S
0.414516	0.297	0.313	0.00216777	1	ddx3x.S
0.406911	0.909	0.851	0	1	eef2.1.S
0.404572	0.445	0.462	4.4441e-28	1	bzw1.S
0.402417	0.676	0.697	5.77574e-90	1	Xelaev18007761m.g
0.393459	0.254	0.267	1	1	anp32b.L
0.382804	0.445	0.447	4.32989e-29	1	h1fx.S
0.367645	0.441	0.482	5.67825e-07	1	eif1.L
0.366399	0.262	0.263	0.0145696	1	tmem52.S
0.360595	0.708	0.784	2.69093e-32	1	atf4.L
0.360382	0.914	0.835	0	1	ddx21.S
0.316312	0.761	0.74	3.36599e-110	1	Xelaev18029462m.g
0.315466	0.615	0.658	2.46255e-47	1	nsa2.L
0.303367	0.408	0.454	1	1	btg2.S
0.300341	0.226	0.283	1.0762e-05	1	anxa4.L
0.286821	0.586	0.646	3.48984e-07	1	atf4.S
0.285617	0.404	0.356	2.25492e-80	1	ctsv.S
0.267355	0.725	0.759	4.43967e-64	1	srsf5.S
0.262845	0.218	0.271	2.60573e-07	1	Xelaev18034625m.g
1.85982	0.674	0.285	0	2	Xelaev18016451m.g	Stromal cell_twist1 high
1.30148	0.307	0.11	0	2	twist1.S
1.28748	0.973	0.834	0	2	ddx21.S
1.22742	0.493	0.297	0	2	Xelaev18022167m.g
1.22305	0.343	0.144	0	2	hgd.L
1.21843	0.643	0.509	0	2	Xelaev18016933m.g
1.21122	0.304	0.121	0	2	twist1.L
1.20965	0.969	0.836	0	2	ddx21.L
1.08276	0.381	0.265	3.51634e-257	2	rsl24d1.S
1.04836	0.407	0.209	0	2	gpx3.L
0.976932	0.284	0.167	5.57314e-217	2	glul-like.1.L
0.975421	0.328	0.212	2.26068e-216	2	mknk2.L
0.971333	0.268	0.146	1.35821e-254	2	sox11.L
0.968489	0.348	0.148	0	2	ptx3.L
0.968039	0.941	0.822	0	2	rps10.L
0.956726	0.527	0.384	0	2	glud1.L
0.931991	0.446	0.339	5.90618e-234	2	rbm25.S
0.907237	0.831	0.633	0	2	rpl10a.S
0.903901	0.641	0.532	0	2	gnl2.L
0.877268	0.29	0.301	6.15e-07	2	Xelaev18022166m.g
0.861711	0.358	0.277	2.53872e-139	2	rbm5.L
0.841573	0.54	0.457	5.53649e-254	2	bzw1.S
0.840512	0.319	0.237	1.09197e-128	2	foxk2.L
0.837366	0.693	0.526	0	2	rps8.L
0.834714	0.261	0.155	2.18691e-183	2	glul-like.1.S
0.824267	0.481	0.392	1.16696e-206	2	rbm25.L
0.816577	0.322	0.189	3.29401e-239	2	foxr1.L
0.81149	0.293	0.241	6.23255e-76	2	aimp1.S
0.807671	0.353	0.298	3.23975e-95	2	pno1.L
0.805744	0.267	0.209	7.63091e-79	2	cebpd.L
0.803953	0.475	0.351	5.92995e-248	2	rbm5.S
0.796712	0.472	0.329	1.43215e-275	2	eef2.2.L
0.796196	0.307	0.251	7.31592e-79	2	zc3h13.S
0.792565	0.943	0.844	0	2	mkrn3.S
0.790054	0.497	0.442	6.2907e-169	2	eif1b.S
0.788539	0.31	0.2	1.55421e-169	2	adamts1.L
0.777759	0.356	0.291	2.6231e-105	2	Xelaev18046734m.g
0.767268	0.61	0.553	3.03332e-283	2	eif3i.L
0.765489	0.506	0.461	3.74142e-158	2	eif2s2.S
0.762838	0.453	0.406	4.74741e-132	2	taf15.S
0.760971	0.921	0.887	0	2	rpl36.S
0.756292	0.263	0.183	1.47789e-108	2	txnip.L
0.75454	0.425	0.365	2.08724e-127	2	srrt.L
0.74979	0.775	0.697	0	2	rsl24d1.L
0.745917	0.761	0.707	0	2	rpl36.L
0.739647	0.266	0.21	1.13175e-70	2	srsf6.S
0.730297	0.297	0.226	6.31331e-96	2	loc100487499.S
0.715556	0.386	0.362	6.22276e-63	2	rpl36a.S
0.7153	0.954	0.875	0	2	Xelaev18039104m.g
0.714002	0.319	0.25	6.60546e-97	2	wsb1.S
0.71094	0.432	0.375	2.58198e-112	2	odc1.L
0.708238	0.93	0.852	0	2	eef2.1.S
0.704625	0.696	0.653	0	2	nsa2.L
0.695845	0.385	0.338	4.28103e-83	2	srsf5.L
0.69567	0.842	0.731	0	2	rps15.L
0.689965	0.428	0.368	2.98268e-116	2	eif4b.L
0.687792	0.673	0.638	1.61001e-289	2	Xelaev18042936m.g
0.663163	0.326	0.311	1.0123e-33	2	ddx3x.S
0.659796	0.931	0.856	0	2	rpl34.S
0.656237	0.916	0.861	0	2	rpl4.L
0.653782	0.812	0.773	0	2	rps4x.S
0.653334	0.936	0.855	0	2	Xelaev18022104m.g
0.652146	0.326	0.256	6.70922e-85	2	egr1.L
0.649384	0.603	0.586	2.46499e-181	2	Xelaev18040976m.g
0.632938	0.571	0.487	1.31652e-173	2	fos.S
0.628718	0.327	0.313	1.60389e-32	2	gltscr2.L
0.624089	0.266	0.257	1.47378e-14	2	h1f0.S
0.623525	0.275	0.198	1.17931e-95	2	cdknx.L
0.620733	0.912	0.811	0	2	rps23.L
0.620349	0.44	0.432	1.81677e-65	2	btf3.S
0.614116	0.405	0.392	6.97112e-53	2	cct8.L
0.61403	0.903	0.865	0	2	Xelaev18020043m.g
0.61177	0.789	0.755	0	2	srsf5.S
0.611201	0.915	0.867	0	2	eef1g.L
0.610258	0.37	0.359	4.55925e-41	2	isg20l2.L
0.608119	0.433	0.427	7.42689e-58	2	rplp0.S
0.607394	0.322	0.26	2.02151e-77	2	Xelaev18022260m.g
0.603106	0.824	0.778	0	2	eif3d.S
0.60294	0.901	0.877	0	2	Xelaev18035769m.g
0.602661	0.347	0.317	4.01301e-46	2	cebpd.S
0.602334	0.826	0.646	0	2	rpl3.L
0.599614	0.267	0.272	6.39428e-09	2	eif2s3.S
0.599365	0.872	0.846	0	2	Xelaev18003627m.g
0.598753	0.518	0.499	9.94933e-103	2	pinx1.L
0.593706	0.938	0.912	0	2	rpl17.L
0.593682	0.955	0.888	0	2	rps16.L
0.592054	0.638	0.637	3.80228e-150	2	rps15a.L
0.584462	0.254	0.203	9.09986e-48	2	egr1.S
0.583894	0.853	0.833	0	2	Xelaev18015505m.g
0.581329	0.814	0.783	0	2	rpl6.S
0.574322	0.771	0.755	4.05474e-275	2	Xelaev18021206m.g
0.573275	0.871	0.855	0	2	Xelaev18016211m.g
0.567769	0.574	0.572	4.72028e-119	2	rps3.S
0.564484	0.754	0.755	1.40604e-241	2	Xelaev18037587m.g
0.563928	0.71	0.702	1.32261e-208	2	rpl30.L
0.557838	0.244	0.251	0.00165982	2	pfdn5.L
0.552074	0.385	0.388	6.17621e-29	2	hnrnph3.L
0.551699	0.535	0.533	7.49657e-89	2	eef1g.S
0.551368	0.945	0.874	0	2	rpl15.L
0.550412	0.799	0.626	0	2	Xelaev18045525m.g
0.549921	0.829	0.712	0	2	rpl5.L
0.544462	0.294	0.243	4.05766e-47	2	socs3.S
0.543629	0.467	0.486	3.26856e-48	2	Xelaev18035949m.g
0.538919	0.837	0.81	0	2	rpl27a-like.S
0.531074	0.485	0.514	2.40731e-44	2	rpl29.S
0.529814	0.605	0.619	4.2874e-108	2	rps15a.S
0.526146	0.898	0.873	0	2	rpl9.L
0.522141	0.868	0.843	0	2	rps3a.S
0.52184	0.827	0.811	0	2	rps16.S
0.521394	0.542	0.557	3.09031e-78	2	rps26.S
0.519228	0.371	0.336	6.20647e-41	2	fos.L
0.518399	0.824	0.808	0	2	Xelaev18046508m.g
0.51712	0.887	0.886	0	2	rps6.S
0.513484	0.454	0.469	2.43994e-39	2	rpl3.S
0.513435	0.909	0.897	0	2	cirbp.L
0.513089	0.603	0.619	5.5685e-99	2	Xelaev18043840m.g
0.511529	0.919	0.865	0	2	Xelaev18039125m.g
0.511357	0.312	0.323	3.85699e-08	2	Xelaev18000429m.g
0.511009	0.725	0.705	1.54069e-185	2	Xelaev18003505m.g
0.510107	0.895	0.84	0	2	rnaseh1.S
0.508651	0.31	0.323	7.68215e-08	2	taf15.L
0.506066	0.936	0.911	0	2	rpl13a.S
0.505581	0.319	0.344	5.82549e-06	2	Xelaev18009955m.g
0.502397	0.855	0.835	0	2	Xelaev18036189m.g
0.498882	0.733	0.724	1.8048e-207	2	rpl8.S
0.493543	0.809	0.793	1.68294e-268	2	rpl18.L
0.492766	0.797	0.779	2.03131e-251	2	rpsa.L
0.486965	0.768	0.795	1.85552e-152	2	rpl37a.L
0.4839	0.726	0.73	2.28085e-174	2	rpl15.S
0.482967	0.54	0.563	1.8762e-65	2	Xelaev18037717m.g
0.48149	0.629	0.64	7.42595e-118	2	Xelaev18012131m.g
0.480582	0.923	0.901	0	2	Xelaev18012629m.g
0.479977	0.834	0.817	1.24605e-235	2	rps25.L
0.477136	0.402	0.424	3.55419e-14	2	mcl1.L
0.476877	0.538	0.559	3.77489e-64	2	rps5.S
0.476603	0.864	0.85	0	2	rpl26.S
0.476302	0.867	0.84	0	2	rpl4.S
0.473854	0.771	0.765	4.19226e-221	2	rpl8.L
0.473539	0.292	0.31	0.0227321	2	ccni.L
0.468373	0.831	0.749	5.41538e-203	2	rps25.S
0.468083	0.95	0.924	0	2	rplp0.L
0.465999	0.776	0.774	4.93684e-177	2	rpsa.S
0.464819	0.363	0.388	3.1335e-09	2	eif2s3.L
0.464649	0.89	0.873	0	2	rps3.L
0.462278	0.259	0.279	1	2	metap2.S
0.457395	0.313	0.337	0.0684168	2	snrnp70.L
0.456689	0.781	0.782	1.82551e-198	2	Xelaev18016915m.g
0.453346	0.853	0.838	7.54669e-292	2	naca.2.L
0.452285	0.91	0.886	0	2	Xelaev18038083m.g
0.450148	0.887	0.84	0	2	rpl23.L
0.449751	0.73	0.74	2.54678e-143	2	Xelaev18024282m.g
0.448362	0.854	0.854	7.28239e-241	2	Xelaev18003966m.g
0.448035	0.844	0.835	3.67064e-247	2	rpl18.S
0.44721	0.815	0.816	5.72201e-224	2	rpl30.S
0.447173	0.922	0.903	4.877e-302	2	rps6.L
0.444789	0.314	0.301	1.93452e-15	2	Xelaev18022168m.g
0.442856	0.926	0.876	0	2	rps23.S
0.438236	0.272	0.224	1.56063e-38	2	tuba4a.S
0.435863	0.599	0.532	3.28704e-90	2	Xelaev18004063m.g
0.435384	0.757	0.766	2.095e-174	2	rps21.S
0.432658	0.881	0.873	9.45341e-281	2	rpl17.S
0.430259	0.367	0.417	0.105511	2	rps29.S
0.427104	0.772	0.783	2.29825e-156	2	rpl27a-like.L
0.425259	0.295	0.319	0.443673	2	set.S
0.423313	0.699	0.723	8.32614e-106	2	rps28p9.S
0.421904	0.772	0.805	1.4063e-156	2	rpl34.L
0.420915	0.527	0.566	1.30528e-35	2	metap2.L
0.420465	0.957	0.901	0	2	Xelaev18037898m.g
0.418553	0.503	0.556	6.6454e-23	2	rpl7a.S
0.418119	0.797	0.801	1.35401e-177	2	rps3a.L
0.414177	0.694	0.718	2.74896e-111	2	Xelaev18017507m.g
0.410754	0.868	0.838	1.31257e-193	2	rps20.L
0.409891	0.813	0.82	4.47241e-188	2	rpl26.L
0.404317	0.451	0.463	1.88746e-11	2	slc3a2.L
0.403533	0.762	0.774	1.41507e-149	2	rps13.S
0.39789	0.734	0.651	2.52383e-125	2	rpl36a.L
0.397575	0.254	0.229	4.79317e-16	2	sdc2.S
0.397204	0.617	0.651	2.06514e-69	2	rpl14.S
0.395838	0.785	0.802	5.95688e-150	2	Xelaev18033797m.g
0.393028	0.833	0.849	2.25308e-172	2	rpl19.L
0.388652	0.822	0.828	1.20601e-148	2	rpl12.S
0.38302	0.811	0.829	9.20151e-145	2	rpl13.S
0.37404	0.418	0.443	1.73351e-11	2	ier2.L
0.374	0.693	0.723	2.67245e-89	2	Xelaev18014665m.g
0.371004	0.581	0.631	9.3945e-38	2	rps5.L
0.369581	0.579	0.636	3.53319e-30	2	rps28p9.L
0.364212	0.761	0.783	2.27475e-115	2	rpl35.S
0.362887	0.4	0.398	3.07477e-13	2	ctsv.L
0.362717	0.65	0.691	7.38145e-64	2	rpl6.L
0.358961	0.504	0.507	1.83328e-35	2	nap1l1.L
0.348495	0.677	0.721	5.98343e-70	2	rpl35.L
0.342925	0.541	0.604	2.87175e-20	2	rps27a.L
0.342634	0.388	0.446	1	2	hnrnpdl.S
0.342345	0.82	0.845	1.02192e-114	2	rpl19.S
0.342272	0.683	0.725	1.23947e-58	2	cirbp.S
0.341174	0.731	0.765	2.96971e-72	2	Xelaev18042402m.g
0.340664	0.483	0.508	2.57546e-18	2	Xelaev18003216m.g
0.333285	0.86	0.87	7.13257e-150	2	rpl13.L
0.331801	0.363	0.403	1	2	sat1.S
0.331299	0.761	0.788	3.74311e-88	2	rps15.S
0.326886	0.423	0.482	1	2	eif1.L
0.326566	0.528	0.598	1.07625e-11	2	rbm6.S
0.324973	0.413	0.483	1	2	eif3g.S
0.324276	0.311	0.313	8.48952e-05	2	rhob.S
0.310842	0.518	0.592	1.21393e-06	2	ssr4.S
0.310169	0.578	0.649	4.2778e-15	2	rpl24.S
0.309596	0.678	0.696	7.7144e-58	2	Xelaev18007761m.g
0.304258	0.684	0.731	9.85304e-53	2	fau.L
0.302671	0.589	0.651	1.26431e-23	2	rpl39.S
0.300513	0.573	0.61	2.28031e-37	2	eif5a.L
0.299184	0.293	0.369	1	2	rpl37.L
0.290738	0.498	0.531	3.21263e-15	2	btg1.L
0.289752	0.211	0.258	1	2	nucks1.S
0.288199	0.573	0.604	2.01452e-44	2	slc25a3.S
0.286165	0.384	0.238	4.6187e-200	2	postn.L
0.285	0.759	0.799	2.01929e-69	2	loc100493057.L
0.280703	0.677	0.763	5.86121e-09	2	zc3h10.S
0.276383	0.414	0.448	0.351065	2	h1fx.S
0.268187	0.332	0.426	0.0139076	2	eif3c.L
0.267751	0.712	0.759	9.55856e-48	2	Xelaev18013762m.g
0.259488	0.223	0.298	5.34212e-10	2	psmc3.L
0.258894	0.255	0.312	1	2	btg1.S
0.255313	0.686	0.743	5.36445e-38	2	Xelaev18014154m.g
0.250481	0.223	0.268	1	2	anp32b.L
0.250208	0.469	0.452	5.12865e-27	2	jun.S
4.48146	0.929	0.159	0	3	Xelaev18040855m.g	Chondrocyte_cytl1 high
3.45194	0.728	0.033	0	3	cytl1.L
3.32168	0.647	0.044	0	3	Xelaev18002611m.g
2.8559	0.441	0.061	0	3	htra1.S
2.72387	0.955	0.682	0	3	tpt1.L
2.49708	0.602	0.045	0	3	acan.L
2.15857	0.405	0.018	0	3	snx22.S
2.14931	0.495	0.038	0	3	itih6.S
2.08106	0.365	0.038	0	3	meox2.L
2.06177	0.886	0.468	0	3	Xelaev18002122m.g
2.04153	0.367	0.036	0	3	ppp1r1b.L
1.89357	0.822	0.351	0	3	eif4b.L
1.8511	0.412	0.045	0	3	cfl2.L
1.82286	0.341	0.024	0	3	loc100488634.L
1.80423	0.41	0.074	0	3	a2m.S
1.78817	0.474	0.15	0	3	fn1.L
1.77243	0.264	0.012	0	3	col8a2.L
1.73015	0.401	0.045	0	3	mia.L
1.69108	0.892	0.596	0	3	eif5a.L
1.55112	0.27	0.014	0	3	sesn3.L
1.54718	0.254	0.018	0	3	acan.S
1.51049	0.405	0.287	2.36525e-139	3	vim.L
1.50404	0.445	0.369	4.03608e-104	3	vim.S
1.50203	0.323	0.039	0	3	ucma.S
1.49035	0.856	0.492	0	3	nap1l1.L
1.45294	0.358	0.064	0	3	Xelaev18024371m.g
1.43732	0.277	0.05	0	3	Xelaev18013239m.g
1.4336	0.37	0.102	0	3	serpind1.L
1.40943	0.321	0.045	0	3	zw10.L
1.40375	0.63	0.199	0	3	mknk2.L
1.39479	0.534	0.14	0	3	rasd1.S
1.39428	0.614	0.177	0	3	foxr1.L
1.35229	0.371	0.07	0	3	aebp1.L
1.33685	0.669	0.29	0	3	Xelaev18022167m.g
1.3307	0.802	0.429	0	3	eif1b.S
1.31933	0.39	0.105	0	3	ddit4.S
1.30656	0.414	0.152	0	3	arpc5l.L
1.28841	0.476	0.155	0	3	sesn1.L
1.27888	0.423	0.05	0	3	lect1.L
1.27062	0.278	0.078	0	3	c8orf4.L
1.27032	0.662	0.365	0	3	odc1.L
1.26256	0.451	0.055	0	3	col9a1.L
1.23352	0.909	0.755	0	3	hspa8.S
1.22381	0.617	0.335	0	3	ppib.S
1.19233	0.304	0.054	0	3	hpd-like.1.L
1.18263	0.519	0.217	0	3	hdlbp.S
1.17783	0.529	0.231	0	3	cct6a.L
1.1317	0.689	0.354	0	3	srrt.L
1.13079	0.376	0.086	0	3	fah.L
1.11793	0.978	0.836	0	3	ddx21.L
1.11055	0.505	0.214	0	3	timm23.S
1.11039	0.435	0.157	0	3	c1orf35.L
1.10719	0.9	0.734	0	3	Xelaev18029462m.g
1.08951	0.935	0.696	0	3	Xelaev18003505m.g
1.08136	0.455	0.163	0	3	rbm34.L
1.07162	0.505	0.138	0	3	hgd.L
1.06765	0.366	0.118	0	3	nap1l1.S
1.05255	0.819	0.619	0	3	eef2.1.L
1.05228	0.378	0.052	0	3	col9a3.L
1.04451	0.442	0.183	0	3	glrx.S
1.03654	0.402	0.058	0	3	col9a2.S
1.03467	0.515	0.139	0	3	lama4.L
1.03155	0.262	0.054	0	3	slc27a6.L
1.02246	0.724	0.319	0	3	eef2.2.L
1.01141	0.571	0.267	0	3	sod1.S
1.01106	0.685	0.374	0	3	eif2s3.L
1.011	0.355	0.1	0	3	ctgf.L
1.00427	0.885	0.638	0	3	Xelaev18039162m.g
1.00198	0.688	0.38	0	3	cct8.L
0.991998	0.82	0.52	0	3	eef1g.S
0.987402	0.765	0.447	0	3	bzw1.S
0.97543	0.395	0.146	0	3	loc100491219-like.1
0.972974	0.307	0.109	0	3	adrm1.S
0.957607	0.357	0.132	0	3	dnajc21.L
0.948297	0.545	0.283	0	3	psmc3.L
0.947657	0.521	0.202	0	3	sdc2.L
0.94646	0.543	0.265	0	3	thbs1.L
0.946247	0.251	0.077	0	3	ndrg2.S
0.941133	0.347	0.122	0	3	pik3r1-like.S
0.934913	0.333	0.114	0	3	cwc27.S
0.93122	0.345	0.14	0	3	psmb3.S
0.930393	0.598	0.39	0	3	ctsv.L
0.926048	0.509	0.232	0	3	aimp1.S
0.923594	0.26	0.046	0	3	emp3.S
0.923254	0.258	0.067	0	3	loxl1.L
0.921189	0.374	0.153	0	3	nosip.S
0.907752	0.536	0.228	0	3	foxk2.L
0.899769	0.286	0.058	0	3	hpd-like.2.L
0.896671	0.287	0.084	0	3	tbcb.S
0.892825	0.508	0.288	0	3	cct5.S
0.885808	0.413	0.194	0	3	psmc5.L
0.885259	0.532	0.27	0	3	st13.S
0.881824	0.934	0.794	0	3	eef1b2.L
0.876534	0.291	0.086	0	3	ppil2.S
0.872781	0.949	0.851	0	3	eef2.1.S
0.870814	0.461	0.212	0	3	eif3b.L
0.868185	0.505	0.259	0	3	tubb4a.S
0.86812	0.433	0.215	0	3	hdlbp.L
0.866941	0.276	0.069	0	3	pik3ip1.L
0.864718	0.405	0.186	0	3	eif5a.S
0.854439	0.413	0.183	0	3	lamtor1.S
0.84658	0.555	0.293	0	3	rassf1.S
0.845655	0.625	0.362	0	3	pdap1.S
0.842484	0.528	0.278	0	3	rnf10.S
0.832276	0.569	0.312	0	3	taf15.L
0.830905	0.511	0.262	0	3	eif2s3.S
0.830341	0.357	0.143	0	3	loc100496637.S
0.829303	0.4	0.173	0	3	aimp1.L
0.823232	0.462	0.23	0	3	anxa11.L
0.822254	0.321	0.131	0	3	naa10.S
0.813455	0.311	0.139	0	3	fubp1.S
0.809773	0.362	0.167	0	3	mkrn2.L
0.808649	0.535	0.3	0	3	ccni.L
0.798874	0.498	0.243	0	3	zc3h13.S
0.797551	0.376	0.165	0	3	cir1.L
0.793112	0.489	0.241	0	3	pfdn5.L
0.792876	0.416	0.214	0	3	Xelaev18046282m.g
0.791492	0.25	0.081	0	3	nol7.L
0.790028	0.359	0.157	0	3	tcf25.L
0.789107	0.462	0.235	0	3	spcs1.L
0.788726	0.732	0.451	0	3	eif2s2.S
0.788429	0.275	0.096	0	3	eif4ebp2.S
0.782264	0.271	0.087	0	3	rasd1.L
0.777914	0.336	0.151	0	3	clta.L
0.776623	0.364	0.175	0	3	srp19.S
0.766095	0.839	0.672	0	3	hsp90ab1.S
0.753814	0.258	0.106	0	3	nfe2l1.L
0.75144	0.655	0.39	0	3	nme2
0.748591	0.383	0.202	0	3	psmb3.L
0.740944	0.469	0.231	0	3	Xelaev18040824m.g
0.740731	0.732	0.523	0	3	ftmt.S
0.740709	0.298	0.118	0	3	ipo7.S
0.738373	0.417	0.23	0	3	adipor2.S
0.736568	0.327	0.15	0	3	supt16h.S
0.733653	0.839	0.628	0	3	ppia.L
0.730101	0.615	0.371	0	3	eif3m.S
0.72692	0.742	0.525	0	3	rps8.L
0.722784	0.269	0.105	0	3	sh3glb1.L
0.71776	0.665	0.424	0	3	atp1a1.L
0.717438	0.262	0.088	0	3	prrc2a.S
0.7155	0.799	0.526	0	3	gnl2.L
0.709802	0.31	0.119	0	3	txnip.S
0.709294	0.753	0.489	0	3	pinx1.L
0.709115	0.293	0.076	0	3	mst1.L
0.706692	0.332	0.147	0	3	tef.S
0.70604	0.285	0.116	0	3	prpf18.L
0.704654	0.262	0.098	0	3	scyl1.L
0.692874	0.258	0.08	0	3	srms.S
0.692597	0.981	0.865	0	3	eef1g.L
0.690736	0.258	0.104	0	3	nudc.S
0.687272	0.329	0.178	2.44433e-261	3	ccng1.L
0.68067	0.284	0.081	0	3	loc100493658.S
0.680399	0.6	0.349	0	3	isg20l2.L
0.677086	0.383	0.185	0	3	isg20l2.S
0.676711	0.431	0.209	0	3	eif3k.L
0.675824	0.332	0.145	0	3	cript.S
0.674718	0.905	0.709	0	3	rpl5.L
0.668311	0.269	0.122	0	3	mrpl52.L
0.666926	0.661	0.44	0	3	dnaja2.S
0.665081	0.367	0.176	0	3	pfdn5.S
0.659723	0.303	0.134	0	3	gars.S
0.652104	0.321	0.165	3.32258e-290	3	stip1.L
0.652038	0.541	0.304	0	3	gltscr2.L
0.65101	0.288	0.129	0	3	drg2.S
0.650081	0.608	0.368	0	3	Xelaev18037841m.g
0.649697	0.501	0.26	0	3	rsl24d1.S
0.648623	0.358	0.164	0	3	rpf1.L
0.646494	0.346	0.186	9.62861e-286	3	rad23b.S
0.641413	0.268	0.109	0	3	raf1.L
0.639879	0.439	0.243	0	3	abcf1.L
0.635555	0.413	0.19	0	3	cbs.L
0.634927	0.95	0.744	0	3	rps25.S
0.634309	0.404	0.223	0	3	sec61g.L
0.633282	0.25	0.108	0	3	tnpo3.L
0.628722	0.529	0.29	0	3	pno1.L
0.624851	0.395	0.218	0	3	eif3b.S
0.619194	0.348	0.161	0	3	mlf2.L
0.610598	0.309	0.148	0	3	pabpc1.S
0.609181	0.445	0.244	0	3	dapl1.L
0.60795	0.325	0.157	0	3	eif3l.S
0.602657	0.614	0.308	0	3	anxa2.S
0.602142	0.777	0.547	0	3	eif3i.L
0.598559	0.275	0.137	8.62381e-261	3	sec61a1.L
0.596585	0.413	0.203	0	3	epb41l1.L
0.590223	0.598	0.379	0	3	hnrnph3.L
0.588849	0.704	0.405	0	3	Xelaev18036120m.g
0.588147	0.258	0.115	0	3	fip1l1.S
0.585549	0.983	0.917	0	3	eef1d.L
0.58278	0.281	0.135	3.87142e-284	3	elp3.L
0.576408	0.663	0.449	0	3	eif3k.S
0.561359	0.261	0.124	9.9354e-270	3	psmd1.S
0.561159	0.476	0.291	7.67682e-270	3	ran.S
0.555282	0.312	0.167	2.4489e-239	3	cct6a.S
0.554805	0.277	0.092	0	3	ednra.S
0.552845	0.282	0.135	9.16509e-289	3	syf2.S
0.552079	0.55	0.355	3.56018e-276	3	rpl36a.S
0.550117	0.359	0.2	1.5288e-250	3	Xelaev18042855m.g
0.549653	0.834	0.631	0	3	Xelaev18012131m.g
0.54107	0.683	0.471	0	3	eif3g.S
0.539326	0.318	0.148	0	3	ccpg1.L
0.538775	0.285	0.154	9.94733e-213	3	shfm1.L
0.534408	0.977	0.854	0	3	rpl34.S
0.534106	0.676	0.48	5.81469e-296	3	eif2s2.L
0.533083	0.984	0.873	0	3	rpl15.L
0.531986	0.25	0.105	0	3	tef.L
0.531197	0.339	0.176	1.5996e-278	3	eif3l.L
0.529541	0.751	0.548	0	3	rps26.S
0.526239	0.303	0.152	2.02583e-266	3	paip2b.S
0.525287	0.326	0.167	1.39448e-270	3	flot1.L
0.524726	0.253	0.125	1.19952e-229	3	mak16.L
0.524113	0.844	0.647	0	3	nsa2.L
0.520854	0.704	0.494	0	3	rps27a.S
0.517124	0.494	0.285	0	3	Xelaev18046734m.g
0.515517	0.956	0.843	0	3	rpl19.L
0.511296	0.893	0.8	0	3	rpl34.L
0.509529	0.924	0.788	0	3	rpl18.L
0.507991	0.921	0.769	0	3	rps4x.S
0.505424	0.98	0.909	0	3	rpl13a.S
0.505248	0.38	0.225	2.88415e-220	3	rpl7l1.L
0.504737	0.423	0.252	1.18139e-247	3	eif3g.L
0.503468	0.913	0.837	0	3	ddx21.S
0.501431	0.96	0.849	0	3	Xelaev18003966m.g
0.500437	0.252	0.133	1.80267e-193	3	srp19.L
0.498521	0.972	0.843	0	3	mkrn3.S
0.492469	0.785	0.594	0	3	rps27a.L
0.492107	0.3	0.162	9.08976e-221	3	sf3b2.S
0.490754	0.354	0.227	2.10826e-157	3	vcp.S
0.489998	0.94	0.811	0	3	rpl30.S
0.489242	0.451	0.236	0	3	socs3.S
0.48865	0.954	0.84	0	3	rps3a.S
0.488364	0.926	0.795	0	3	Xelaev18033797m.g
0.487983	0.258	0.14	2.41965e-187	3	mtch2.L
0.484142	0.865	0.688	0	3	Xelaev18007761m.g
0.482562	0.986	0.887	0	3	rps16.L
0.482035	0.668	0.459	7.17532e-283	3	rpl3.S
0.478007	0.276	0.151	2.24316e-187	3	rab13.L
0.475989	0.293	0.151	2.92742e-236	3	cpne3.L
0.474291	0.609	0.399	1.34314e-276	3	taf15.S
0.473608	0.254	0.138	1.31554e-179	3	sar1a.L
0.47268	0.804	0.626	5.37089e-263	3	rps28p9.L
0.472098	0.308	0.17	1.41513e-209	3	vimp.S
0.469526	0.879	0.693	0	3	rsl24d1.L
0.469448	0.4	0.245	6.0024e-203	3	ap2m1.S
0.466497	0.39	0.233	2.35816e-208	3	kars.L
0.465239	0.426	0.26	1.85058e-216	3	Xelaev18034625m.g
0.463487	0.907	0.768	0	3	rps13.S
0.461803	0.293	0.158	3.74213e-209	3	mturn.S
0.46096	0.926	0.796	0	3	rps3a.L
0.45886	0.323	0.186	1.74071e-191	3	hnrnpc.S
0.456668	0.964	0.834	0	3	rps20.L
0.455925	0.871	0.685	0	3	Xelaev18036119m.g
0.451795	0.591	0.401	8.61163e-238	3	actr3.L
0.451158	0.823	0.647	3.2468e-297	3	rpl3.L
0.450471	0.952	0.837	0	3	rpl4.S
0.450417	0.257	0.144	1.16993e-162	3	pes1.L
0.446614	0.319	0.193	1.85948e-162	3	Xelaev18012476m.g
0.445591	0.943	0.842	0	3	rpl13a.L
0.443673	0.921	0.779	0	3	rpl6.S
0.441523	0.797	0.61	4.39541e-260	3	Xelaev18043840m.g
0.440991	0.293	0.179	3.44958e-147	3	smdt1.S
0.43997	0.255	0.137	2.96e-182	3	mkrn1.S
0.438303	0.731	0.557	1.98256e-231	3	metap2.L
0.435446	0.943	0.834	0	3	naca.2.L
0.435293	0.279	0.108	0	3	lrp1.S
0.433526	0.514	0.335	3.31378e-219	3	Xelaev18009955m.g
0.4265	0.879	0.718	0	3	rpl8.S
0.423828	0.89	0.813	0	3	rps23.L
0.417222	0.407	0.257	4.1597e-180	3	rpl29.L
0.415649	0.931	0.813	0	3	rps25.L
0.41125	0.675	0.494	1.66248e-202	3	rps26.L
0.409663	0.734	0.505	0	3	Xelaev18016933m.g
0.40841	0.298	0.183	9.54163e-142	3	atp5f1.L
0.407472	0.432	0.287	1.39551e-160	3	pabpc1.L
0.407029	0.951	0.883	0	3	rps6.S
0.405877	0.961	0.859	0	3	rpl4.L
0.404443	0.763	0.573	1.44954e-243	3	uqcrh.L
0.40411	0.809	0.632	2.55043e-271	3	Xelaev18042936m.g
0.403027	0.659	0.454	2.45777e-256	3	slc3a2.L
0.4029	0.954	0.846	0	3	rpl26.S
0.402117	0.658	0.478	2.68713e-202	3	Xelaev18035949m.g
0.399852	0.922	0.781	0	3	rps15.S
0.399352	0.927	0.803	0	3	Xelaev18046508m.g
0.399201	0.271	0.152	5.67553e-163	3	lamp2.S
0.398424	0.281	0.157	5.61601e-176	3	loc100170420.S
0.398101	0.794	0.622	9.0086e-232	3	rps5.L
0.397318	0.748	0.564	4.707e-224	3	rps3.S
0.397127	0.949	0.843	0	3	Xelaev18003627m.g
0.394657	0.866	0.703	5.00343e-277	3	rpl36.L
0.39433	0.842	0.683	7.63455e-261	3	rpl6.L
0.392413	0.451	0.313	2.02758e-140	3	loc448531.S
0.389567	0.739	0.555	3.71973e-217	3	Xelaev18037717m.g
0.389003	0.474	0.324	9.08517e-156	3	rhoa.2.S
0.385509	0.756	0.58	1.28383e-207	3	Xelaev18040976m.g
0.382721	0.98	0.874	0	3	Xelaev18039104m.g
0.38253	0.925	0.807	0	3	rpl27a-like.S
0.382321	0.987	0.922	0	3	rplp0.L
0.380956	0.859	0.713	7.31715e-263	3	rpl35.L
0.380112	0.909	0.775	0	3	eif3d.S
0.37666	0.877	0.724	6.13434e-260	3	rpl15.S
0.375739	0.26	0.164	2.90244e-107	3	snd1.L
0.373854	0.331	0.217	1.35669e-117	3	Xelaev18042878m.g
0.373708	0.93	0.738	2.4206e-255	3	nme2.L
0.372167	0.597	0.419	5.52794e-175	3	rplp0.S
0.370818	0.765	0.516	0	3	MGC75752.L
0.369665	0.976	0.874	0	3	rps23.S
0.368697	0.271	0.17	1.43785e-112	3	sec61g.S
0.36822	0.303	0.195	3.77825e-116	3	Xelaev18001321m.g
0.368137	0.277	0.177	1.16739e-109	3	dld.S
0.36811	0.436	0.295	1.5134e-144	3	etfb.L
0.366263	0.939	0.831	0	3	rpl18.S
0.364953	0.962	0.874	0	3	Xelaev18035769m.g
0.364426	0.699	0.557	2.85045e-127	3	rps8.S
0.36378	0.575	0.435	5.1568e-113	3	rps17.L
0.361788	0.278	0.168	2.64474e-132	3	ppp2cb.S
0.361745	0.417	0.283	1.65123e-133	3	nsa2.S
0.360685	0.573	0.388	1.18009e-171	3	cfl1.L
0.354717	0.894	0.76	1.28214e-261	3	rps21.S
0.353273	0.955	0.852	0	3	Xelaev18016211m.g
0.352394	0.349	0.222	8.26214e-140	3	slu7.L
0.351247	0.93	0.815	4.60218e-280	3	rpl26.L
0.350028	0.96	0.871	0	3	rpl9.L
0.349928	0.342	0.234	9.27109e-104	3	uba1.L
0.348939	0.478	0.339	5.3356e-127	3	sec61b.L
0.3489	0.415	0.294	2.9277e-111	3	ywhae.S
0.348274	0.96	0.837	0	3	rpl23.L
0.345179	0.893	0.751	1.08012e-245	3	Xelaev18013762m.g
0.339188	0.959	0.871	0	3	rps3.L
0.338722	0.371	0.237	1.87222e-144	3	rpl38.S
0.338064	0.326	0.211	2.92766e-115	3	ddx27.L
0.337943	0.843	0.612	1.09029e-285	3	Xelaev18037805m.g
0.336854	0.893	0.825	2.68956e-236	3	rps10.L
0.33187	0.78	0.734	4.56364e-122	3	rps15.L
0.326475	0.97	0.854	0	3	Xelaev18022104m.g
0.325741	0.874	0.732	7.96818e-207	3	rps11.S
0.325303	0.407	0.272	1.10755e-130	3	metap2.S
0.321755	0.318	0.215	6.54507e-98	3	tomm20.L
0.320529	0.335	0.217	2.33507e-116	3	Xelaev18046358m.g
0.320033	0.878	0.749	2.96815e-191	3	Xelaev18037587m.g
0.317945	0.902	0.776	1.25406e-221	3	Xelaev18016915m.g
0.317855	0.372	0.267	7.3941e-89	3	rhoa.L
0.317473	0.604	0.464	7.28021e-118	3	eif3c.S
0.315586	0.715	0.552	3.49373e-153	3	rps5.S
0.311795	0.954	0.865	1.31428e-255	3	rpl13.L
0.309133	0.59	0.429	8.91791e-142	3	rps21.L
0.307976	0.416	0.303	2.2561e-91	3	sec61a1.S
0.307385	0.405	0.26	2.31074e-144	3	anp32b.L
0.304649	0.784	0.649	2.28084e-149	3	rpl36a.L
0.304495	0.337	0.229	9.5289e-94	3	rassf1.L
0.300156	0.659	0.53	3.54699e-101	3	Xelaev18004063m.g
0.29755	0.405	0.288	1.96849e-97	3	sod1.L
0.297127	0.363	0.269	3.52603e-72	3	psmb4.L
0.296011	0.936	0.83	6.11542e-218	3	Xelaev18015505m.g
0.291998	0.335	0.217	2.78922e-119	3	dcaf11.L
0.291152	0.953	0.838	2.59047e-215	3	rnaseh1.S
0.290329	0.856	0.716	1.77541e-162	3	rps28p9.S
0.288551	0.969	0.899	1.13754e-279	3	Xelaev18012629m.g
0.288435	0.402	0.292	1.82745e-88	3	Xelaev18028958m.g
0.286706	0.781	0.595	8.13886e-237	3	slc25a3.S
0.285203	0.782	0.631	2.19675e-132	3	rps15a.L
0.284644	0.322	0.218	6.88724e-93	3	smarce1.S
0.28327	0.84	0.697	6.59303e-153	3	rpl30.L
0.28221	0.875	0.734	1.88755e-177	3	Xelaev18024282m.g
0.278104	0.582	0.426	8.36409e-127	3	btf3.S
0.277567	0.721	0.583	2.64814e-102	3	ssr4.S
0.277215	0.891	0.758	2.59158e-167	3	Xelaev18042402m.g
0.276598	0.893	0.76	5.95549e-173	3	rpl8.L
0.27478	0.921	0.833	5.63497e-199	3	actg1.S
0.272426	0.451	0.301	2.04694e-131	3	tsc22d3.L
0.272305	0.295	0.192	4.0766e-98	3	mlf2.S
0.271842	0.861	0.723	6.06674e-154	3	fau.L
0.26295	0.793	0.643	5.02671e-138	3	rpl14.S
0.262397	0.786	0.642	2.77522e-125	3	rpl39.S
0.261387	0.952	0.863	1.10239e-221	3	Xelaev18020043m.g
0.259882	0.496	0.364	2.29332e-100	3	ssrp1.S
0.257668	0.344	0.244	1.39563e-75	3	tuba1c.S
0.255769	0.28	0.204	8.65754e-57	3	ywhae.L
0.252614	0.837	0.717	7.55371e-129	3	Xelaev18014665m.g
0.250907	0.747	0.588	3.48885e-115	3	rbm6.S
5.84535	0.798	0.019	0	4	c1qa.L	Macrophage
4.65395	0.669	0.006	0	4	c1qb.L
4.48363	0.268	0.019	0	4	loc101732654-like.S
3.88596	0.57	0.005	0	4	crp.4.L
3.85818	0.253	0.003	0	4	Xelaev18034070m.g
3.61573	0.689	0.177	0	4	tpp1.L
3.58528	0.835	0.518	0	4	MGC75752.S
3.49467	0.648	0.022	0	4	loc100496720.L
3.48667	0.804	0.221	0	4	ctsc.L
3.45077	0.711	0.198	0	4	ctsb.S
3.42978	0.316	0.004	0	4	Xetrov90002578m.L
3.3346	0.422	0.055	0	4	Xelaev18039138m.g
3.29819	0.563	0.012	0	4	Xelaev18038149m.g
3.27531	0.79	0.091	0	4	cfp.L
3.14685	0.424	0.002	0	4	loc100492872.L
3.02025	0.505	0.026	0	4	cndp2.S
3.01667	0.671	0.094	0	4	Xetrov90026938m.L
2.9806	0.798	0.152	0	4	Xelaev18041765m.g
2.97784	0.744	0.362	0	4	Xelaev18037841m.g
2.9675	0.539	0.092	0	4	lgmn.L
2.90332	0.527	0.045	0	4	ctss.L
2.87555	0.534	0.037	0	4	rgs1.L
2.83711	0.478	0.02	0	4	napsa.L
2.69828	0.498	0.056	0	4	ctss.S
2.6811	0.428	0.043	0	4	il1b.S
2.5982	0.647	0.054	0	4	ptpn6.L
2.5596	0.258	0.014	0	4	tnf.L
2.49458	0.457	0.011	0	4	loc398476.S
2.485	0.641	0.12	0	4	grn.L
2.48495	0.617	0.114	0	4	ctsz.S
2.48397	0.489	0.069	0	4	asah1.L
2.47869	0.688	0.166	0	4	ctsc.S
2.4506	0.426	0.012	0	4	Xelaev18018927m.g
2.42205	0.265	0.002	0	4	art5.L
2.37801	0.472	0.088	0	4	npc2.S
2.36605	0.325	0.03	0	4	loc613063.S
2.36061	0.972	0.564	0	4	Xelaev18045052m.g
2.34767	0.358	0.095	0	4	cd74.L
2.32242	0.359	0.008	0	4	loc100492943.L
2.28663	0.516	0.114	0	4	ctsb.L
2.27743	0.501	0.066	0	4	tspan36.L
2.25064	0.424	0.051	0	4	renbp.L
2.22387	0.416	0.011	0	4	loc733459.S
2.20878	0.565	0.151	0	4	acsl4.L
2.18627	0.448	0.051	0	4	cpvl.L
2.17078	0.66	0.216	0	4	bcl2l10.L
2.16743	0.375	0.012	0	4	loc100145779.S
2.16582	0.388	0.041	0	4	uap1l1.L
2.13718	0.251	0.024	0	4	Xelaev18038249m.g
2.1328	0.345	0.045	0	4	pld3.L
2.1273	0.889	0.39	0	4	arpc1b.L
2.12471	0.349	0.025	0	4	lgals9c.S
2.11982	0.456	0.083	0	4	gns.L
2.09637	0.6	0.245	0	4	bcl2l14.L
2.06468	0.48	0.143	0	4	hexb-like.L
2.05165	0.598	0.349	0	4	ctsv.S
2.0333	0.638	0.388	0	4	ctsv.L
2.01431	0.38	0.019	0	4	loc101733164.L
1.99634	0.253	0.016	0	4	loc101735287.L
1.98707	0.956	0.545	0	4	tmsb4x.L
1.98676	0.706	0.168	0	4	lsp1.S
1.97945	0.28	0.006	0	4	cd86.S
1.97009	0.591	0.063	0	4	arhgdib.S
1.95593	0.46	0.094	0	4	scpep1.L
1.94354	0.272	0.013	0	4	spib.S
1.93788	0.501	0.079	0	4	unc93b1.L
1.93765	0.441	0.15	0	4	cxcl8.S
1.9323	0.337	0.036	0	4	fgl2.L
1.92845	0.436	0.03	0	4	cybb.L
1.92211	0.319	0.016	0	4	ptafr.L
1.91473	0.449	0.06	0	4	basp1.S
1.91064	0.415	0.217	0	4	ch25h.L
1.90103	0.323	0.018	0	4	dnase2.L
1.89598	0.408	0.026	0	4	itgb2.L
1.86818	0.657	0.127	0	4	lsp1.L
1.85812	0.371	0.034	0	4	slc15a4.L
1.8551	0.533	0.186	0	4	plin2.L
1.8416	0.316	0.091	0	4	cxcl8.L
1.8086	0.579	0.183	0	4	cndp2.L
1.79263	0.375	0.045	0	4	psap.S
1.78991	0.309	0.025	0	4	cd53.S
1.76035	0.541	0.526	1.23834e-21	4	MGC75752.L
1.74818	0.337	0.049	0	4	Xelaev18030358m.g
1.7355	0.3	0.039	0	4	naga.L
1.71424	0.383	0.065	0	4	sdcbp.L
1.71278	0.402	0.085	0	4	ctsa.L
1.68754	0.457	0.128	0	4	Xelaev18043184m.g
1.68167	0.25	0.001	0	4	trem2.S
1.66678	0.351	0.024	0	4	lcp1.L
1.6653	0.665	0.42	0	4	Xelaev18038264m.g
1.64698	0.267	0.014	0	4	Xelaev18040313m.g
1.62678	0.325	0.034	0	4	hk2.L
1.60164	0.34	0.05	0	4	grn.S
1.59035	0.44	0.05	0	4	coro6.1.L
1.57621	0.47	0.167	0	4	tnip2.L
1.54858	0.297	0.032	0	4	aif1l.L
1.54669	0.335	0.059	0	4	glb1l.L
1.53993	0.313	0.023	0	4	cttn-like.1.L
1.53856	0.312	0.054	0	4	slc7a7.L
1.53835	0.336	0.053	0	4	vat1.L
1.53752	0.614	0.409	0	4	Xelaev18036120m.g
1.5336	0.333	0.023	0	4	lcp1.S
1.52525	0.356	0.061	0	4	tcirg1.L
1.52524	0.442	0.116	0	4	efhd1.L
1.50498	0.408	0.143	0	4	rgs2.S
1.48137	0.254	0.022	0	4	rgs10.S
1.47798	0.314	0.062	0	4	loc100489307.L
1.47333	0.507	0.182	0	4	Xelaev18010362m.g
1.47113	0.269	0.037	0	4	mlkl.L
1.46577	0.398	0.088	0	4	lbh.S
1.46067	0.255	0.028	0	4	Xelaev18024498m.g
1.458	0.393	0.173	0	4	mhc1a.L
1.45022	0.295	0.02	0	4	rassf2.L
1.44779	0.259	0.011	0	4	fgr.S
1.42051	0.43	0.158	0	4	loc100049121.L
1.39502	0.344	0.061	0	4	cd37.L
1.38754	0.654	0.428	0	4	Xelaev18041485m.g
1.37896	0.459	0.153	0	4	itm2a.L
1.35571	0.747	0.407	0	4	Xelaev18043544m.g
1.35218	0.254	0.031	0	4	prss16.S
1.34213	0.321	0.04	0	4	cyba.L
1.33927	0.354	0.08	0	4	Xelaev18020203m.g
1.29719	0.305	0.069	0	4	tcn2.L
1.29034	0.364	0.164	0	4	Xelaev18019842m.g
1.28598	0.283	0.084	0	4	Xelaev18040496m.g
1.27822	0.301	0.064	0	4	plbd2.L
1.27091	0.407	0.108	0	4	sh3bgrl3.S
1.26523	0.558	0.282	0	4	cd63.S
1.26039	0.39	0.195	0	4	rgs2.L
1.25966	0.327	0.077	0	4	grasp.S
1.25683	0.34	0.138	0	4	rcan1.L
1.25515	0.267	0.079	0	4	psmb8.L
1.24992	0.254	0.03	0	4	prcp.L
1.23961	0.838	0.494	0	4	Xelaev18047430m.g
1.23388	0.272	0.026	0	4	arhgdib.L
1.22661	0.251	0.073	0	4	bcl2l10.S
1.21693	0.257	0.036	0	4	pea15.L
1.21504	0.449	0.164	0	4	Xelaev18010654m.g
1.20907	0.299	0.07	0	4	swap70.S
1.20852	0.328	0.077	0	4	lgals9b-like.L
1.20112	0.338	0.128	0	4	tnfrsf10b.S
1.18338	0.326	0.091	0	4	prcp.S
1.17387	0.335	0.101	0	4	apoc1-like.L
1.17089	0.296	0.065	0	4	atp6v0c.S
1.16286	0.501	0.205	0	4	arpc2.S
1.15795	0.472	0.197	0	4	stom-like.L
1.15543	0.281	0.05	0	4	loc101732654-like.L
1.15214	0.318	0.079	0	4	igf2r.L
1.13996	0.554	0.321	0	4	higd1a.L
1.13076	0.345	0.099	0	4	cap1.L
1.12797	0.397	0.15	0	4	pepd.S
1.12341	0.605	0.333	0	4	cd63.L
1.12097	0.397	0.129	0	4	pfn1.L
1.11748	0.256	0.027	0	4	coro1a.S
1.0909	0.638	0.385	0	4	sik1.S
1.08674	0.516	0.184	0	4	prdx1.L
1.08021	0.278	0.084	0	4	egln2.L
1.04627	0.358	0.114	0	4	reep5.L
1.04609	0.702	0.397	0	4	actr3.L
1.04267	0.254	0.089	0	4	slc43a2.L
1.02815	0.528	0.267	0	4	sdc4.L
1.01503	0.399	0.176	0	4	birc2.L
1.01415	0.346	0.187	2.6963e-291	4	glrx.S
1.01366	0.45	0.231	0	4	Xelaev18037658m.g
1.01211	0.255	0.105	0	4	nr4a2.L
1.00915	0.283	0.089	0	4	lamp1.L
1.00126	0.276	0.077	0	4	cfb.L
0.988342	0.453	0.181	0	4	cap1.S
0.985616	0.32	0.098	0	4	Xelaev18017913m.g
0.985089	0.576	0.356	0	4	ppp1r15b-like.S
0.980253	0.401	0.148	0	4	cd59-like.L
0.973614	0.291	0.093	0	4	mapkapk3.L
0.968453	0.503	0.304	0	4	gadd45g.S
0.966489	0.508	0.216	0	4	txn.L
0.966207	0.52	0.262	0	4	arpc2.L
0.959517	0.37	0.146	0	4	atp6ap1.2.S
0.958911	0.252	0.094	0	4	pfkfb3.S
0.941967	0.281	0.074	0	4	grasp.L
0.937416	0.539	0.248	0	4	aldoa.L
0.920282	0.333	0.134	0	4	Xelaev18007840m.g
0.912999	0.703	0.446	0	4	nfkbia.L
0.909917	0.611	0.32	0	4	pfn1.S
0.909296	0.358	0.134	0	4	pgd.L
0.908657	0.312	0.13	0	4	smox.S
0.904363	0.253	0.096	0	4	mafb.L
0.903889	0.44	0.173	0	4	mmp14.L
0.900674	0.377	0.17	0	4	rap2b.S
0.89314	0.345	0.118	0	4	rap1a.L
0.892397	0.357	0.165	0	4	azin2.S
0.891736	0.291	0.123	0	4	vasp.L
0.874982	0.38	0.163	0	4	vma21.L
0.853995	0.297	0.083	0	4	dstn.S
0.840943	0.692	0.445	0	4	hnrnpa3.S
0.840478	0.327	0.137	0	4	lamp1.S
0.839181	0.313	0.134	0	4	slc20a1.L
0.837769	0.28	0.098	0	4	rap1b.S
0.833921	0.304	0.076	0	4	Xetrov90021734m.S
0.830728	0.577	0.319	0	4	actr3.S
0.823965	0.4	0.205	0	4	fosl2.L
0.812945	0.298	0.139	0	4	gtf2b.L
0.809581	0.254	0.1	0	4	etnk1.L
0.806158	0.267	0.077	0	4	Xelaev18016867m.g
0.80499	0.308	0.146	0	4	alas1.L
0.783843	0.371	0.198	0	4	pdia6.L
0.782006	0.301	0.12	0	4	ctsk.L
0.780818	0.264	0.118	0	4	alas1.S
0.780543	0.255	0.087	0	4	cbl.L
0.77177	0.289	0.135	0	4	crem.S
0.768357	0.25	0.107	0	4	etv3.S
0.768308	0.288	0.114	0	4	sdcbp.S
0.764225	0.436	0.227	0	4	oaz1.L
0.760952	0.529	0.188	0	4	anxa4.S
0.758755	0.675	0.5	2.55724e-297	4	Xelaev18003216m.g
0.747256	0.595	0.364	0	4	eif4a1.L
0.746893	0.303	0.142	0	4	hspa4.S
0.739317	0.304	0.138	0	4	rab7a.L
0.727106	0.574	0.338	0	4	tpm3.S
0.72684	0.876	0.638	0	4	Xelaev18039162m.g
0.726001	0.516	0.244	0	4	tuba4a.L
0.699302	0.269	0.093	0	4	anxa5.S
0.696057	0.282	0.136	6.71477e-268	4	plin2.S
0.688077	0.299	0.135	0	4	mlx.L
0.68379	0.418	0.26	5.09249e-216	4	Xelaev18019056m.g
0.682301	0.379	0.259	5.28327e-124	4	tmem52.S
0.677648	0.358	0.208	1.0741e-226	4	Xelaev18046261m.g
0.675986	0.332	0.207	1.03042e-170	4	Xelaev18007619m.g
0.670475	0.368	0.227	7.95554e-183	4	sqstm1.L
0.668781	0.325	0.145	0	4	atp6v0c.L
0.667058	0.252	0.134	3.29866e-187	4	vmp1.S
0.659543	0.352	0.199	3.06083e-235	4	bsg.L
0.651944	0.278	0.103	0	4	gsn.S
0.646176	0.294	0.151	3.06891e-241	4	cpne3.L
0.646131	0.503	0.299	3.80255e-287	4	tsc22d3.L
0.639149	0.266	0.181	1.12267e-82	4	tpi1.S
0.63902	0.654	0.354	0	4	Xelaev18034420m.g
0.628708	0.296	0.198	2.23212e-94	4	cdknx.L
0.613503	0.313	0.174	9.88529e-208	4	pcna.L
0.609877	0.48	0.287	1.64601e-292	4	Xelaev18036725m.g
0.607345	0.315	0.174	5.14191e-216	4	hnrnpa0.L
0.606909	0.363	0.205	1.39076e-235	4	hsp90b1.L
0.600474	0.255	0.098	0	4	atp6v1d.S
0.594043	0.432	0.287	3.98744e-165	4	ddx3x.L
0.589067	0.294	0.153	5.46202e-237	4	capza2.L
0.586094	0.408	0.256	1.45749e-189	4	loc100135223.L
0.58328	0.422	0.234	2.12609e-273	4	cst3.L
0.575978	0.517	0.312	0	4	tpi1.L
0.568978	0.348	0.215	8.16695e-162	4	gadd45a.L
0.561713	0.25	0.149	9.83658e-128	4	higd1a.S
0.556581	0.292	0.159	2.94032e-206	4	etf1.S
0.548019	0.294	0.146	2.2306e-266	4	aldoa.S
0.544373	0.61	0.399	1.53662e-284	4	rtn4.S
0.542693	0.794	0.688	3.79997e-109	4	Xelaev18036119m.g
0.540436	0.618	0.435	3.75288e-227	4	Xelaev18010593m.g
0.538016	0.311	0.184	5.6627e-166	4	u2af1.S
0.532588	0.948	0.822	0	4	ppia.S
0.53082	0.276	0.156	3.40045e-170	4	h2afy2.L
0.505718	0.336	0.183	2.80117e-233	4	atp1b1.S
0.503176	0.358	0.22	1.6604e-160	4	ddit3.L
0.49839	0.255	0.149	7.77735e-141	4	rab10.L
0.473513	0.329	0.199	5.55448e-155	4	loc100496185.L
0.468808	0.25	0.142	6.12868e-145	4	nfe2l1.S
0.464651	0.312	0.159	6.48985e-260	4	Xelaev18007618m.g
0.464353	0.278	0.154	6.96813e-178	4	clta.L
0.463129	0.458	0.301	4.0781e-180	4	Xelaev18003383m.g
0.462461	0.302	0.171	3.79536e-178	4	sri.S
0.458125	0.535	0.374	1.00573e-169	4	sat1.L
0.456279	0.906	0.756	0	4	hspa8.S
0.454786	0.294	0.175	2.18675e-151	4	emc4.L
0.453015	0.631	0.425	2.53345e-252	4	atp1a1.L
0.44788	0.327	0.178	3.97066e-216	4	dcxr.L
0.445905	0.349	0.21	2.88777e-173	4	rhoa.S
0.433947	0.325	0.184	2.60038e-192	4	Xelaev18038892m.g
0.421763	0.415	0.265	1.16073e-167	4	rhoa.L
0.419084	0.33	0.207	3.96163e-139	4	pdia3.S
0.414468	0.39	0.231	2.15488e-194	4	tkt.L
0.413106	0.512	0.349	7.67003e-173	4	hnrnpa1.S
0.407217	0.258	0.165	6.15094e-96	4	pdia6.S
0.404742	0.386	0.256	3.62806e-130	4	slc25a5.S
0.404146	0.298	0.18	4.21135e-140	4	wdr1.S
0.400049	0.307	0.173	1.60034e-176	4	anxa1.S
0.399178	0.344	0.238	2.70248e-91	4	dusp1.L
0.390156	0.368	0.246	3.94517e-115	4	h3f3b.L
0.383319	0.319	0.202	1.75884e-125	4	Xelaev18020022m.g
0.379755	0.584	0.442	1.86496e-123	4	nop56.L
0.379601	0.303	0.189	2.25969e-113	4	socs3.L
0.37501	0.349	0.237	9.35744e-105	4	arhgdig.L
0.371924	0.857	0.734	2.80157e-148	4	hspa8.L
0.371103	0.377	0.235	3.15733e-156	4	Xelaev18040824m.g
0.362029	0.517	0.288	0	4	atp1a1.S
0.354991	0.347	0.263	2.46709e-51	4	Xelaev18034625m.g
0.351291	0.839	0.746	7.96173e-136	4	ddx5.S
0.349898	0.297	0.187	2.25015e-117	4	ap2m1.L
0.342064	0.586	0.387	4.53736e-175	4	cfl1.L
0.340332	0.346	0.227	4.98703e-117	4	atp5i.S
0.335571	0.277	0.194	1.53695e-63	4	hspd1.L
0.330338	0.672	0.549	1.45676e-107	4	dkc1.L
0.324061	0.653	0.524	1.0856e-94	4	btg1.L
0.323661	0.44	0.301	2.01145e-117	4	zfp36.S
0.323572	0.294	0.194	1.75712e-90	4	tmbim6.L
0.321328	0.624	0.436	4.91999e-184	4	cox4i1.L
0.318646	0.257	0.167	5.24403e-86	4	uba1.S
0.314984	0.252	0.166	3.60118e-79	4	stt3a.S
0.305909	0.268	0.174	1.62702e-84	4	add3.L
0.301262	0.272	0.117	0	4	pygl.S
0.299594	0.336	0.217	1.18858e-109	4	Xelaev18046358m.g
0.299263	0.279	0.18	5.55482e-93	4	snrpf.S
0.291231	0.366	0.258	7.63438e-85	4	Xelaev18028878m.g
0.291198	0.439	0.317	1.63972e-92	4	Xelaev18000429m.g
0.289632	0.404	0.292	4.54571e-82	4	dazap2.L
0.284566	0.513	0.4	3.38637e-69	4	hspa5.L
0.283909	0.298	0.206	2.37696e-72	4	pdia3.L
0.283691	0.918	0.82	2.51177e-171	4	Xelaev18043710m.g
0.282253	0.315	0.233	4.55598e-51	4	fam46a.L
0.281037	0.291	0.204	1.51658e-66	4	fkbp2.L
0.277224	0.469	0.336	2.34048e-100	4	Xelaev18038180m.g
0.276338	0.324	0.236	3.93791e-61	4	cct4.S
0.275253	0.58	0.45	7.28896e-81	4	hspa5.S
0.273229	0.284	0.198	8.56287e-69	4	psmb4.S
0.26781	0.263	0.171	4.94751e-80	4	gnl3.L
0.263988	0.253	0.158	2.26269e-92	4	loc100170420.S
0.263842	0.301	0.236	4.42193e-35	4	adipor2.S
0.26354	0.853	0.766	2.85667e-108	4	Xelaev18000774m.g
0.258963	0.476	0.306	6.46797e-164	4	Xelaev18044325m.g
0.25665	0.361	0.267	1.15451e-53	4	prdx1.S
0.253679	0.364	0.252	1.16371e-87	4	cox5a.S
3.9154	0.675	0.074	0	5	col3a1.S	Fibroblast_col3a1 high
3.77349	0.921	0.178	0	5	col1a1.L
3.76257	0.564	0.088	0	5	col1a2.S
3.62327	0.974	0.253	0	5	col1a2.L
3.59113	0.494	0.039	0	5	mfap5.S
3.58102	0.818	0.126	0	5	col6a2.S
3.55934	0.906	0.198	0	5	col1a1.S
3.46664	0.9	0.226	0	5	sparc.L
3.14639	0.757	0.116	0	5	col6a2.L
3.10874	0.696	0.09	0	5	col6a1.L
3.05312	0.372	0.023	0	5	mfap5.L
2.8162	0.918	0.328	0	5	sparc.S
2.7412	0.433	0.046	0	5	fstl1.L
2.53339	0.746	0.171	0	5	serpinh1.S
2.52327	0.381	0.038	0	5	tnxb.S
2.46471	0.589	0.09	0	5	Xelaev18041553m.g
2.46324	0.62	0.171	0	5	postn.S
2.36364	0.424	0.036	0	5	dcn.L
2.27642	0.396	0.038	0	5	lum.S
2.21354	0.315	0.039	0	5	dkk3.L
2.20996	0.287	0.031	0	5	tnxb.L
2.19325	0.362	0.033	0	5	prelp.S
2.17758	0.262	0.022	0	5	fbn1.L
2.13665	0.331	0.022	0	5	fndc1.L
2.09658	0.317	0.076	0	5	lamc1.L
2.05226	0.792	0.272	0	5	vim.L
1.99889	0.314	0.021	0	5	dpt.S
1.99254	0.623	0.23	0	5	postn.L
1.98884	0.294	0.02	0	5	aebp1.S
1.97509	0.265	0.052	0	5	c2orf40.L
1.93431	0.477	0.108	0	5	serpinh1.L
1.91289	0.382	0.097	0	5	lamb1.L
1.84575	0.423	0.068	0	5	mmp2.S
1.83038	0.812	0.28	0	5	Xelaev18022166m.g
1.82789	0.435	0.077	0	5	bgn.S
1.79107	0.285	0.017	0	5	Xetrov90024097m.S
1.72825	0.336	0.079	0	5	mdk.S
1.71644	0.31	0.077	0	5	c1s.L
1.64641	0.342	0.062	0	5	eln1.L
1.64262	0.787	0.356	0	5	vim.S
1.62501	0.364	0.049	0	5	olfml3.S
1.62424	0.316	0.048	0	5	fkbp10.S
1.56676	0.331	0.122	0	5	rcan1.S
1.49914	0.251	0.037	0	5	mfap4.S
1.445	0.52	0.198	0	5	ahnak-like.S
1.43853	0.368	0.076	0	5	ccdc80.L
1.43038	0.319	0.073	0	5	aebp1.L
1.43024	0.29	0.047	0	5	fkbp9.S
1.41214	0.295	0.064	0	5	cd37.L
1.40656	0.327	0.055	0	5	pmp22.S
1.38396	0.491	0.151	0	5	fn1.L
1.37657	0.65	0.38	0	5	ppib.L
1.35827	0.344	0.084	0	5	ckap4.L
1.35475	0.438	0.118	0	5	ptrf.S
1.32689	0.288	0.061	0	5	loc100497018.L
1.32136	0.438	0.15	0	5	Xelaev18010117m.g
1.31798	0.256	0.057	0	5	nid1.S
1.31504	0.256	0.041	0	5	fkbp10.L
1.3132	0.493	0.172	0	5	mmp14.L
1.30073	0.27	0.055	0	5	rrbp1.S
1.29767	0.321	0.08	0	5	dpysl3.S
1.29203	0.653	0.307	0	5	anxa2.S
1.28052	0.634	0.247	0	5	s100a11.L
1.25386	0.398	0.109	0	5	ptrf.L
1.24674	0.293	0.066	0	5	loc100498318-like.L
1.2258	0.952	0.816	0	5	Xelaev18035694m.g
1.19905	0.356	0.103	0	5	serpind1.L
1.18018	0.348	0.125	0	5	cyr61.L
1.17847	0.277	0.08	0	5	nbl1.L
1.16888	0.272	0.078	0	5	anxa5.L
1.15709	0.387	0.157	0	5	plod3.L
1.11676	0.308	0.114	0	5	col5a3-like.L
1.11482	0.909	0.665	0	5	Xelaev18037541m.g
1.09979	0.251	0.045	0	5	mrc2.L
1.08748	0.268	0.066	0	5	tmem263.L
1.0785	0.577	0.338	0	5	ppib.S
1.0691	0.344	0.147	0	5	adamts1.S
1.06588	0.473	0.205	0	5	sdc2.L
1.03557	0.488	0.281	0	5	h1f0.L
1.0253	0.494	0.22	0	5	sdc2.S
1.01898	0.686	0.443	0	5	jun.S
0.998006	0.299	0.143	0	5	ppp1r15a.L
0.986597	0.289	0.079	0	5	pmp22.L
0.982048	0.299	0.134	0	5	id3.S
0.980424	0.5	0.215	0	5	tuba4a.S
0.958904	0.407	0.197	0	5	adamts1.L
0.950509	0.399	0.155	0	5	dpysl3.L
0.928208	0.502	0.359	1.30208e-231	5	ppp1r15b-like.S
0.923974	0.265	0.095	0	5	col5a3-like.S
0.92275	0.287	0.127	0	5	fam212a.L
0.914277	0.409	0.199	0	5	itgb1.S
0.910748	0.323	0.12	0	5	lrp1.L
0.909067	0.506	0.271	0	5	ahnak.L
0.903708	0.251	0.087	0	5	boc.S
0.903124	0.265	0.094	0	5	anxa5.S
0.90266	0.319	0.114	0	5	fn1.S
0.870284	0.271	0.104	0	5	gsn.S
0.844	0.267	0.122	0	5	kdelr1.L
0.795458	0.93	0.519	0	5	Xelaev18004063m.g
0.779204	0.339	0.201	3.34122e-198	5	myc.S
0.777788	0.952	0.614	0	5	eef2.1.L
0.771451	0.965	0.546	0	5	rps8.S
0.757844	0.621	0.455	2.11448e-259	5	jun.L
0.756246	0.258	0.134	3.80859e-209	5	ppp1r14b.L
0.754448	0.298	0.149	2.09511e-250	5	lama4.L
0.750927	0.27	0.091	0	5	sult1a1
0.750104	0.415	0.267	4.5564e-209	5	jund.S
0.749388	0.322	0.172	4.6683e-250	5	anxa1.S
0.749208	0.547	0.39	4.98921e-213	5	sik1.S
0.747531	0.627	0.48	4.95285e-255	5	Xelaev18002122m.g
0.745807	0.734	0.429	0	5	rps17.L
0.734612	0.304	0.123	0	5	twist1.L
0.733392	0.715	0.398	0	5	rpl23.S
0.729263	0.339	0.188	2.41822e-220	5	socs3.L
0.724939	0.464	0.246	0	5	tuba4a.L
0.712169	0.904	0.797	0	5	junb.L
0.694994	0.621	0.44	4.17692e-273	5	h1fx.S
0.692001	0.372	0.194	0	5	tpm4.S
0.684494	0.292	0.169	2.85608e-178	5	hmgb3.L
0.683369	0.288	0.129	0	5	Xelaev18041763m.g
0.668373	0.279	0.169	4.21591e-142	5	atf3.L
0.663071	0.275	0.165	3.90762e-145	5	ifrd1.L
0.658591	0.402	0.304	2.14522e-98	5	fosl1.L
0.656356	0.335	0.2	1.62093e-186	5	pdia6.L
0.652441	0.255	0.155	2.58035e-125	5	cd59-like.L
0.649377	0.479	0.332	6.00676e-180	5	fos.L
0.645552	0.274	0.113	0	5	twist1.S
0.631633	0.474	0.269	0	5	thbs1.L
0.624667	0.372	0.24	1.39481e-146	5	socs3.S
0.619588	0.306	0.197	1.52936e-115	5	cdknx.L
0.613605	0.255	0.11	4.11036e-288	5	lrp1.S
0.610479	0.616	0.367	0	5	Xelaev18000107m.g
0.601527	0.388	0.236	7.25977e-201	5	cst3.L
0.591361	0.65	0.484	3.2655e-228	5	fos.S
0.583208	0.369	0.249	1.2893e-144	5	p4hb.L
0.573486	0.578	0.451	3.56405e-161	5	hspa5.S
0.569191	0.328	0.239	6.52593e-90	5	tob2.S
0.562418	0.469	0.377	8.65243e-95	5	sat1.L
0.552861	0.432	0.308	1.88083e-124	5	rhob.S
0.550421	0.413	0.253	2.58661e-203	5	egr1.L
0.549492	0.281	0.209	3.75967e-57	5	cebpd.L
0.544748	0.272	0.058	0	5	tpm2.S
0.544228	0.384	0.259	2.22214e-130	5	tmem52.S
0.529522	0.252	0.16	2.0267e-101	5	mturn.S
0.529276	0.361	0.253	4.66216e-107	5	h1f0.S
0.521941	0.315	0.239	1.5385e-60	5	dusp1.L
0.515699	0.357	0.185	1.47758e-286	5	fkbp11.L
0.509876	0.443	0.352	1.13275e-86	5	hnrnpa1.S
0.506546	0.41	0.303	1.81617e-92	5	tsc22d3.L
0.502337	0.333	0.215	6.19433e-123	5	loc100494786.S
0.496307	0.315	0.22	9.36798e-97	5	hdlbp.L
0.496305	0.613	0.51	4.57571e-133	5	ddx5.L
0.494503	0.27	0.201	8.65938e-53	5	fosl1.S
0.492004	0.489	0.362	8.73774e-124	5	ptma.S
0.481604	0.533	0.396	1.10039e-151	5	nme2
0.481331	0.323	0.226	5.386e-97	5	hdlbp.S
0.480794	0.263	0.148	3.51013e-141	5	sox11.L
0.457883	0.72	0.578	3.33539e-163	5	ptma.L
0.440397	0.865	0.612	0	5	Xelaev18037805m.g
0.438844	0.313	0.201	2.84156e-112	5	egr1.S
0.434967	0.866	0.766	3.69541e-251	5	Xelaev18000774m.g
0.432649	0.257	0.176	3.4491e-74	5	lasp1.S
0.431547	0.329	0.184	1.348e-178	5	lsp1.S
0.430568	0.376	0.31	2.10553e-39	5	gadd45g.S
0.429403	0.788	0.748	1.65819e-118	5	ddx5.S
0.418935	0.357	0.249	4.44797e-93	5	wsb1.S
0.412384	0.322	0.213	1.55498e-101	5	crip1.L
0.409509	0.454	0.34	1.0035e-105	5	cd63.L
0.401178	0.869	0.775	1.02936e-148	5	atf4.L
0.400958	0.928	0.622	0	5	Xelaev18045525m.g
0.400295	0.311	0.234	6.25556e-55	5	Xelaev18024251m.g
0.394732	0.318	0.233	2.88147e-65	5	fam46a.L
0.386642	0.376	0.263	2.49928e-96	5	Xelaev18037562m.g
0.38106	0.384	0.301	1.54496e-62	5	eif4a2.L
0.376828	0.253	0.179	1.04439e-59	5	ctnnb1.S
0.376508	0.959	0.63	0	5	rpl10a.S
0.375294	0.456	0.387	5.34499e-49	5	eif4a1.S
0.374414	0.282	0.21	3.08158e-52	5	fosl2.L
0.370286	0.487	0.402	6.95632e-60	5	hspa5.L
0.358368	0.349	0.266	3.94405e-58	5	Xelaev18035740m.g
0.33562	0.258	0.144	4.84757e-130	5	lsp1.L
0.332514	0.301	0.244	2.03521e-34	5	ostc.1
0.330919	0.266	0.209	1.12224e-33	5	pdia3.S
0.325709	0.255	0.174	8.29557e-67	5	add3.L
0.32418	0.31	0.249	1.44754e-36	5	h3f3b.L
0.317845	0.262	0.208	1.15807e-30	5	pdia3.L
0.30605	0.451	0.399	6.58735e-31	5	sat1.S
0.30313	0.407	0.342	8.71832e-41	5	sec61b.L
0.301686	0.296	0.208	1.31458e-74	5	hsp90b1.L
0.290016	0.28	0.22	4.85449e-33	5	Xelaev18046358m.g
0.28982	0.311	0.259	3.01795e-26	5	chtop.L
0.289033	0.388	0.299	1.69039e-59	5	hnrnpa2b1.S
0.287135	0.271	0.227	3.21978e-21	5	Xelaev18028634m.g
0.286764	0.365	0.305	1.35281e-33	5	sec61a1.S
0.274848	0.315	0.261	2.00701e-27	5	myeov2.S
0.268067	0.263	0.214	1.22712e-24	5	rhoa.S
0.265772	0.497	0.42	1.78458e-48	5	mcl1.L
0.26469	0.341	0.291	1.47227e-22	5	ddx3x.L
0.264109	0.271	0.209	5.56997e-34	5	epb41l1.L
0.26332	0.532	0.484	9.57659e-32	5	hnrnpab.L
0.259771	0.959	0.733	2.67272e-172	5	Xelaev18029462m.g
0.255283	0.416	0.357	2.34547e-29	5	tuba1c.L
6.90268	0.893	0.057	0	6	loc100486967.L	Epidermal stem cell_krt5.6 high
6.18491	0.939	0.042	0	6	loc100486967.S
6.12981	0.933	0.05	0	6	krt5.6.S
5.13002	0.867	0.018	0	6	krt5.6.L
4.32463	0.842	0.015	0	6	col17a1.S
3.88771	0.481	0.032	0	6	krt17.S
3.42115	0.807	0.085	0	6	loc101734526.L
3.2889	0.756	0.081	0	6	itgb4.L
3.13653	0.657	0.076	0	6	loc100049121.S
2.90966	0.671	0.04	0	6	serpinb5.S
2.90855	0.67	0.065	0	6	cldn6.1.S
2.7787	0.947	0.157	0	6	Xetrov90018123m.L
2.77801	0.504	0.017	0	6	lamc2.L
2.766	0.6	0.067	0	6	loc101734365.L
2.76073	0.716	0.081	0	6	loc100497910.L
2.68975	0.492	0.024	0	6	lamb3.S
2.6651	0.509	0.038	0	6	loc100492398-like.S
2.5654	0.723	0.06	0	6	lgals4.L
2.54835	0.656	0.082	0	6	ecm1.L
2.54451	0.619	0.068	0	6	trim29.L
2.4858	0.621	0.103	0	6	fgfbp1.S
2.47273	0.587	0.046	0	6	Xetrov90018123m.S
2.44944	0.542	0.043	0	6	ecm1.S
2.39825	0.545	0.029	0	6	tns4.L
2.38247	0.44	0.033	0	6	lama3.L
2.34949	0.888	0.221	0	6	epcam.S
2.33788	0.564	0.043	0	6	tns4.S
2.3253	0.72	0.129	0	6	Xelaev18040854m.g
2.25777	0.379	0.01	0	6	lrrn4cl.S
2.2472	0.908	0.269	0	6	cldn7.L
2.22398	0.501	0.065	0	6	sema3f-like.1.L
2.21664	0.922	0.255	0	6	epcam.L
2.15001	0.372	0.03	0	6	cldn6.2.S
2.13356	0.649	0.165	0	6	lima1.S
2.13347	0.538	0.036	0	6	lgals4.S
2.12343	0.545	0.058	0	6	trim29.S
2.08681	0.616	0.069	0	6	MGC84172.L
2.03305	0.524	0.123	0	6	dusp5.L
2.01733	0.878	0.237	0	6	s100a11.L
1.95291	0.535	0.071	0	6	loc100145000.L
1.91944	0.907	0.232	0	6	loc100494945.L
1.90959	0.705	0.169	0	6	Xelaev18024674m.g
1.89567	0.47	0.051	0	6	fgfbp1.L
1.89223	0.446	0.045	0	6	fam83g.L
1.86792	0.415	0.034	0	6	ly6g6d.S
1.84746	0.382	0.026	0	6	Xelaev18034929m.g
1.83889	0.71	0.189	0	6	cdh1.S
1.81932	0.912	0.297	0	6	anxa2.S
1.78283	0.662	0.154	0	6	azin2.S
1.75804	0.635	0.143	0	6	cxcl8.S
1.75067	0.664	0.185	0	6	fosl1.S
1.7008	0.399	0.063	0	6	Xelaev18038705m.g
1.68208	0.345	0.015	0	6	serpinb5.L
1.67731	0.337	0.008	0	6	Xelaev18002498m.g
1.60638	0.759	0.29	0	6	fosl1.L
1.5881	0.37	0.047	0	6	cnfn.1.S
1.58053	0.392	0.054	0	6	stmn1.L
1.56254	0.452	0.072	0	6	pkp3.S
1.55152	0.501	0.135	0	6	cldn7.S
1.53467	0.659	0.22	0	6	tkt.L
1.52475	0.518	0.095	0	6	timp-1.L
1.52273	0.342	0.03	0	6	phyhipl.L
1.5208	0.328	0.021	0	6	gpr84.L
1.51557	0.449	0.086	0	6	loc100496446.S
1.51484	0.496	0.086	0	6	anxa1.L
1.50753	0.347	0.042	0	6	nrdc.L
1.47791	0.333	0.022	0	6	dsg4.S
1.47641	0.447	0.082	0	6	jup.L
1.46805	0.378	0.033	0	6	fabp4.S
1.45445	0.449	0.071	0	6	dstn.L
1.45264	0.464	0.09	0	6	Xelaev18043700m.g
1.44645	0.455	0.077	0	6	dsp.L
1.42561	0.364	0.052	0	6	loc100490020.L
1.42434	0.537	0.157	0	6	Xelaev18019842m.g
1.4145	0.442	0.067	0	6	vill.L
1.38966	0.549	0.164	0	6	tnip2.L
1.37414	0.493	0.119	0	6	Xelaev18036021m.g
1.3697	0.264	0.065	0	6	Xelaev18040492m.g
1.35511	0.442	0.101	0	6	nccrp1.L
1.35436	0.665	0.243	0	6	bcl2l14.L
1.34145	0.636	0.219	0	6	ywhaq.L
1.32843	0.309	0.025	0	6	prss36.L
1.31292	0.481	0.115	0	6	perp.S
1.30361	0.423	0.086	0	6	dsp.S
1.28362	0.397	0.073	0	6	pde4b.L
1.27817	0.312	0.036	0	6	ankrd35.S
1.26923	0.459	0.116	0	6	cldn4.L
1.26068	0.521	0.138	0	6	capns1-like.L
1.26043	0.565	0.163	0	6	anxa1.S
1.25453	0.615	0.194	0	6	ahnak-like.S
1.25404	0.336	0.043	0	6	plec.L
1.25136	0.787	0.358	0	6	loc100496442.L
1.24448	0.396	0.083	0	6	pde4b.S
1.23223	0.286	0.032	0	6	iffo2.L
1.2317	0.395	0.054	0	6	col4a6-like.L
1.22907	0.264	0.02	0	6	tgm5.L
1.22628	0.319	0.055	0	6	Xelaev18040312m.g
1.20827	0.343	0.081	0	6	frmd4b.L
1.19611	0.364	0.059	0	6	Xetrov90010969m.L
1.19589	0.299	0.038	0	6	bcam.L
1.19054	0.386	0.108	0	6	loc496814.S
1.16654	0.294	0.055	0	6	olfm4.L
1.16625	0.337	0.055	0	6	loc101735282.L
1.16267	0.498	0.087	0	6	fabp4.L
1.15493	0.287	0.023	0	6	emid1.L
1.1538	0.277	0.048	0	6	pkp3.L
1.14598	0.543	0.148	0	6	Xelaev18021648m.g
1.13978	0.826	0.442	0	6	nfkbia.L
1.12747	0.661	0.202	0	6	loc100494786.S
1.1257	0.524	0.164	0	6	myh9.S
1.11471	0.259	0.029	0	6	itga3.S
1.11128	0.427	0.118	0	6	ywhaq.S
1.10559	0.728	0.338	0	6	calm1.S
1.09861	0.327	0.066	0	6	cisd1.S
1.09571	0.636	0.344	0	6	hmgn2.L
1.08907	0.505	0.183	0	6	midn.L
1.08397	0.675	0.254	0	6	prdx1.S
1.07682	0.319	0.035	0	6	col17a1.L
1.06922	0.385	0.084	0	6	lgals3.L
1.06856	0.436	0.141	0	6	hsp90aa1.1.L
1.04683	0.438	0.132	0	6	ahsa1.S
1.04438	0.311	0.083	0	6	plp2.S
1.04184	0.606	0.28	0	6	ddx3x.L
1.03894	0.563	0.208	0	6	sdc4.S
1.03558	0.407	0.115	0	6	ywhaz.L
1.02731	0.584	0.251	0	6	hmgn1.S
1.02136	0.438	0.099	0	6	timp-1.S
1.01048	0.399	0.08	0	6	dstn.S
0.995586	0.292	0.053	0	6	gpa33.L
0.982546	0.498	0.153	0	6	plod3.L
0.962404	0.427	0.148	0	6	rap2b.L
0.959773	0.308	0.046	0	6	col4a5.L
0.957576	0.538	0.177	0	6	gsta1.S
0.954986	0.674	0.343	0	6	hnrnpa1.S
0.95445	0.314	0.077	0	6	Xelaev18001054m.g
0.953616	0.372	0.096	0	6	tnfrsf12a.L
0.951473	0.639	0.263	0	6	sdc4.L
0.946186	0.593	0.213	0	6	txn.L
0.941509	0.274	0.051	0	6	igfbp2.S
0.934835	0.358	0.128	0	6	smox.S
0.93107	0.252	0.046	0	6	elf3.L
0.928289	0.51	0.147	0	6	Xelaev18010117m.g
0.923373	0.274	0.059	0	6	ets2.L
0.923161	0.253	0.059	0	6	loc100485630.L
0.914207	0.457	0.168	0	6	pcna.L
0.914196	0.373	0.115	0	6	rbmx.S
0.912317	0.433	0.151	0	6	dynll1.S
0.90322	0.913	0.571	0	6	ptma.L
0.901562	0.282	0.064	0	6	lima1.L
0.901027	0.507	0.195	0	6	itgb1.S
0.88833	0.768	0.44	0	6	tuba3c.L
0.888173	0.266	0.052	0	6	rgs10.L
0.885303	0.648	0.266	0	6	ahnak.L
0.883461	0.409	0.111	0	6	serpinh1.L
0.879593	0.369	0.095	0	6	loc100170549.L
0.878718	0.412	0.148	0	6	ahsa1.L
0.875928	0.454	0.167	0	6	MGC76064.S
0.874212	0.299	0.076	0	6	Xelaev18016867m.g
0.873794	0.383	0.15	0	6	Xelaev18030249m.g
0.873243	0.369	0.108	0	6	kdm6b.S
0.870165	0.78	0.443	0	6	hspa5.S
0.864662	0.366	0.107	0	6	spint2.L
0.863817	0.281	0.049	0	6	alpl.L
0.862834	0.276	0.067	0	6	MGC76328.L
0.852623	0.255	0.049	0	6	tnfrsf12a
0.837669	0.701	0.377	0	6	eif4a1.S
0.836428	0.798	0.503	0	6	ddx5.L
0.833008	0.25	0.059	0	6	zswim4.L
0.83288	0.407	0.137	0	6	angptl4.L
0.831129	0.262	0.065	0	6	tnip2.S
0.825671	0.444	0.174	0	6	mdh1.S
0.825321	0.351	0.095	0	6	hpgds.S
0.823291	0.286	0.045	0	6	Xelaev18009504m.g
0.818161	0.583	0.257	0	6	Xelaev18035740m.g
0.811704	0.298	0.057	0	6	serpinb4.L
0.811394	0.308	0.133	0	6	vmp1.S
0.809566	0.315	0.092	0	6	sptlc2.L
0.795806	0.61	0.316	0	6	sfpq.S
0.794676	0.582	0.247	0	6	aldoa.L
0.79135	0.733	0.408	0	6	Xelaev18043544m.g
0.789749	0.327	0.09	0	6	vwa5a-like.S
0.784746	0.824	0.511	0	6	tuba3c.S
0.778958	0.308	0.067	0	6	ifitm3.S
0.775425	0.901	0.631	0	6	atf4.S
0.773045	0.509	0.188	0	6	Xelaev18002841m.g
0.772779	0.331	0.117	0	6	ctnnb1.L
0.772352	0.286	0.08	0	6	rab11a.S
0.772281	0.387	0.147	0	6	leng9.L
0.769625	0.787	0.231	0	6	sparc.L
0.764439	0.643	0.318	0	6	higd1a.L
0.761255	0.263	0.076	0	6	jup.S
0.761188	0.382	0.139	0	6	ctnna1.S
0.760782	0.718	0.392	0	6	hspa5.L
0.751157	0.356	0.099	0	6	cldn4.S
0.744703	0.284	0.083	0	6	midn.S
0.742637	0.629	0.241	0	6	anxa2.L
0.742209	0.763	0.475	0	6	hnrnpab.L
0.741498	0.382	0.097	0	6	Xetrov90011361m.L
0.739367	0.289	0.099	0	6	pi4k2b.S
0.733811	0.298	0.096	0	6	erf.L
0.730765	0.484	0.218	0	6	Xelaev18028634m.g
0.725683	0.704	0.416	0	6	hnrnpab.S
0.720227	0.766	0.671	0	6	Xelaev18037541m.g
0.718217	0.489	0.23	0	6	tuba4b.S
0.712617	0.364	0.121	0	6	vasp.L
0.711545	0.28	0.086	0	6	itpkc.L
0.708831	0.405	0.109	0	6	ptrf.L
0.707926	0.773	0.468	0	6	eif1.L
0.699223	0.407	0.066	0	6	Xelaev18000656m.g
0.698308	0.349	0.141	0	6	dusp1.S
0.69775	0.267	0.084	0	6	pip5k1a.S
0.695739	0.31	0.106	0	6	Xelaev18036061m.g
0.692239	0.265	0.092	0	6	cdkn1a.L
0.691911	0.266	0.078	0	6	Xelaev18016080m.g
0.689714	0.578	0.291	0	6	nfkbia.S
0.683359	0.965	0.815	0	6	Xelaev18035694m.g
0.681394	0.267	0.113	0	6	cgn.L
0.677093	0.313	0.112	0	6	arf5.S
0.671978	0.308	0.105	0	6	map2k1.L
0.670021	0.553	0.256	0	6	Xelaev18037562m.g
0.668727	0.302	0.106	0	6	fbl.S
0.66788	0.335	0.104	0	6	gsn.L
0.666732	0.407	0.189	0	6	hspd1.L
0.66544	0.267	0.086	0	6	maff.L
0.663846	0.715	0.44	0	6	btg2.S
0.663639	0.481	0.24	0	6	Xelaev18017217m.g
0.658491	0.51	0.24	0	6	Xelaev18004190m.g
0.657546	0.404	0.172	0	6	rbmx.L
0.657109	0.465	0.203	0	6	fosl2.L
0.650609	0.947	0.822	0	6	ppia.S
0.645834	0.797	0.521	0	6	ftmt.S
0.644799	0.435	0.19	0	6	actn4.L
0.643444	0.321	0.107	0	6	loc100485269.L
0.639884	0.311	0.109	0	6	f11r.S
0.638896	0.318	0.12	0	6	ccnl2.L
0.638285	0.258	0.076	0	6	csnk1a1.L
0.638072	0.361	0.144	0	6	alas1.L
0.637523	0.637	0.402	0	6	rpl23.S
0.635288	0.269	0.096	0	6	chmp2b.L
0.6331	0.293	0.104	0	6	Xelaev18016186m.g
0.629603	0.351	0.145	0	6	h2afv.L
0.629463	0.59	0.334	0	6	cd63.L
0.626629	0.259	0.098	0	6	efna1.L
0.624074	0.733	0.444	0	6	hnrnpa3.S
0.622989	0.339	0.13	0	6	Xelaev18037790m.g
0.61761	0.319	0.123	0	6	fosl2.S
0.616175	0.669	0.385	0	6	sik1.S
0.611893	0.532	0.191	0	6	Xelaev18043641m.g
0.611662	0.262	0.093	0	6	slc1a5.L
0.60813	0.428	0.205	0	6	Xelaev18046261m.g
0.606107	0.294	0.114	0	6	Xetrov90030838m.S
0.599632	0.382	0.17	0	6	rap2b.S
0.599039	0.339	0.137	0	6	ywhaz.S
0.596544	0.736	0.459	0	6	srsf2.S
0.596463	0.382	0.164	0	6	nop58.L
0.594727	0.657	0.353	0	6	ppp1r15b-like.S
0.594329	0.654	0.356	0	6	ptma.S
0.590762	0.409	0.197	0	6	u2af1.L
0.590388	0.348	0.13	0	6	kpna2.L
0.589535	0.278	0.106	0	6	h2afz.L
0.588426	0.504	0.251	0	6	chtop.L
0.587751	0.461	0.224	0	6	rassf1.L
0.587597	0.426	0.195	0	6	dynll1.L
0.585109	0.365	0.145	0	6	higd1a.S
0.582852	0.398	0.176	0	6	birc2.L
0.582506	0.924	0.773	0	6	atf4.L
0.580434	0.66	0.432	0	6	rps17.L
0.580358	0.27	0.079	0	6	ch25h.S
0.580251	0.405	0.173	0	6	slc7a3.L
0.573552	0.548	0.289	0	6	ran.S
0.572143	0.258	0.092	0	6	ehd1.L
0.570908	0.972	0.818	0	6	Xelaev18043710m.g
0.568497	0.705	0.437	0	6	nop56.L
0.568486	0.763	0.526	0	6	Xelaev18004063m.g
0.565224	0.694	0.477	0	6	Xelaev18002122m.g
0.562722	0.374	0.16	0	6	acsl4.L
0.560432	0.27	0.062	0	6	loc100497018.L
0.559484	0.692	0.419	0	6	Xelaev18038264m.g
0.55919	0.898	0.699	0	6	hnrnpdl.L
0.555455	0.272	0.093	0	6	csnk1e.S
0.554905	0.378	0.181	0	6	u2af1.S
0.554649	0.287	0.109	0	6	snrpg.S
0.553277	0.433	0.205	0	6	myl12b.S
0.552074	0.261	0.103	0	6	cep95.L
0.54733	0.475	0.242	0	6	h3f3b.L
0.544555	0.906	0.732	0	6	hspa8.L
0.539969	0.467	0.232	0	6	arhgdig.L
0.536396	0.262	0.105	0	6	cebpz.L
0.535153	0.348	0.154	0	6	hn1.S
0.534477	0.315	0.135	0	6	Xelaev18043184m.g
0.534379	0.801	0.553	0	6	rps8.S
0.532922	0.29	0.122	0	6	ssb.L
0.531817	0.251	0.091	0	6	f11r.L
0.528286	0.279	0.12	0	6	Xelaev18043442m.g
0.527672	0.941	0.796	0	6	junb.L
0.522539	0.366	0.162	0	6	Xelaev18043640m.g
0.522212	0.302	0.137	0	6	pcna.S
0.516772	0.274	0.113	0	6	ubap1.S
0.515039	0.341	0.152	0	6	ddx39a.L
0.512046	0.562	0.366	1.28365e-218	6	hmgb2.L
0.509646	0.553	0.297	0	6	zfp36.S
0.505087	0.281	0.13	3.0272e-268	6	tnfrsf10b.S
0.504979	0.439	0.231	0	6	cct4.S
0.503398	0.252	0.101	0	6	hnrnpl.S
0.501915	0.595	0.349	0	6	ran.L
0.497628	0.428	0.232	2.6815e-261	6	anxa11.L
0.494974	0.285	0.119	0	6	crem.L
0.492563	0.359	0.167	0	6	hmgb3.L
0.492396	0.4	0.182	0	6	capns2.L
0.489786	0.289	0.121	0	6	alyref.L
0.488921	0.276	0.113	0	6	rac1.L
0.487545	0.616	0.364	0	6	eif4a1.L
0.483528	0.359	0.175	7.04377e-300	6	ctnnb1.S
0.476458	0.388	0.191	0	6	srsf3.S
0.476153	0.716	0.498	8.10411e-273	6	Xelaev18003216m.g
0.47197	0.353	0.176	1.87174e-288	6	alyref.S
0.471526	0.384	0.202	2.62577e-260	6	hspd1.S
0.470278	0.305	0.134	0	6	cdknx.S
0.469031	0.308	0.153	1.26401e-248	6	capza2.L
0.466933	0.258	0.107	0	6	tcp1.S
0.464855	0.261	0.115	1.02455e-276	6	gtf2a1.S
0.463963	0.65	0.416	3.98248e-272	6	ncl.S
0.463948	0.355	0.177	8.22046e-287	6	Xelaev18019995m.g
0.456633	0.282	0.14	5.02344e-216	6	irf1.L
0.454409	0.396	0.183	0	6	Xelaev18014918m.g
0.453765	0.287	0.134	1.30064e-270	6	psmd4.L
0.451153	0.543	0.324	4.13534e-258	6	coq10b.L
0.449184	0.486	0.267	6.54162e-299	6	ier2.S
0.448344	0.912	0.757	0	6	Xelaev18025105m.g
0.444159	0.306	0.086	0	6	Xelaev18028191m.g
0.443747	0.434	0.241	3.23948e-253	6	tuba1c.S
0.443338	0.895	0.744	0	6	ddx5.S
0.442368	0.341	0.173	4.96475e-256	6	eif3j.S
0.438129	0.365	0.172	0	6	hnrnpa0.L
0.437329	0.318	0.153	1.06423e-273	6	snrpf.L
0.434185	0.318	0.148	7.75455e-297	6	txndc17.S
0.430924	0.265	0.122	6.1707e-250	6	Xelaev18030513m.g
0.428567	0.704	0.461	1.05026e-276	6	eif3c.S
0.427454	0.325	0.152	1.3703e-300	6	fbl.L
0.426164	0.319	0.146	0	6	hnrnpk.L
0.424277	0.461	0.218	0	6	tagln2.L
0.423544	0.288	0.127	1.07557e-281	6	fam212a.L
0.42259	0.527	0.293	2.0624e-302	6	hnrnpa2b1.S
0.418032	0.491	0.251	0	6	myl6.S
0.416941	0.509	0.308	9.65228e-230	6	mtdh.L
0.411741	0.262	0.124	5.3848e-231	6	tnfrsf10b.L
0.411553	0.511	0.335	1.72429e-174	6	Xelaev18038180m.g
0.409323	0.251	0.126	2.36425e-187	6	elovl1.L
0.404522	0.543	0.369	1.11271e-160	6	Xelaev18000107m.g
0.399404	0.256	0.114	1.17655e-262	6	ddx18.S
0.397567	0.392	0.208	5.21741e-249	6	gar1.L
0.396451	0.591	0.363	1.77911e-249	6	srsf2.L
0.392841	0.342	0.169	1.22979e-272	6	cycs.L
0.391717	0.384	0.205	4.70824e-242	6	cnbp.S
0.386234	0.317	0.164	3.6327e-222	6	uba1.S
0.385705	0.8	0.627	1.22892e-221	6	Xelaev18045525m.g
0.382984	0.462	0.274	2.16284e-212	6	hmgn1.L
0.380545	0.316	0.164	1.90456e-217	6	ifrd1.L
0.380454	0.316	0.16	1.1113e-232	6	Xelaev18042888m.g
0.379886	0.326	0.169	1.31733e-223	6	tfe3.S
0.378833	0.252	0.117	1.16342e-232	6	dnaja1.L
0.378388	0.287	0.14	6.22349e-229	6	anp32c.S
0.376705	0.287	0.092	0	6	cxcl8.L
0.375581	0.341	0.178	2.45558e-230	6	snrpf.S
0.371384	0.29	0.156	2.29456e-178	6	arpc1b.S
0.368665	0.279	0.123	1.58334e-294	6	efhd1.L
0.363247	0.494	0.3	1.77302e-208	6	Xelaev18003383m.g
0.360413	0.258	0.123	6.00254e-220	6	ifrd1.S
0.359746	0.28	0.14	1.88079e-214	6	gtf2b.L
0.359138	0.65	0.435	1.69576e-209	6	hnrnpdl.S
0.352402	0.25	0.119	2.98716e-217	6	dync1h1.L
0.348711	0.587	0.368	3.34169e-222	6	srsf7.S
0.348093	0.769	0.65	2.13613e-152	6	rpl36a.L
0.347087	0.737	0.617	6.27246e-155	6	Xelaev18037805m.g
0.346096	0.574	0.376	4.48332e-188	6	hnrnpk.S
0.344397	0.836	0.619	9.99543e-226	6	eef2.1.L
0.343729	0.362	0.178	1.13223e-278	6	abracl.L
0.341501	0.256	0.118	4.53002e-230	6	ube2s.L
0.339651	0.386	0.208	1.0459e-231	6	dnaja4.1.L
0.33925	0.757	0.498	5.47509e-261	6	Xelaev18047430m.g
0.339087	0.355	0.181	2.35093e-244	6	bhlhe40.L
0.338439	0.461	0.265	4.0978e-228	6	arpc2.L
0.336961	0.268	0.136	5.10119e-195	6	ilf2.S
0.335351	0.305	0.162	1.62348e-190	6	Xelaev18016623m.g
0.335287	0.551	0.323	5.12896e-255	6	pfn1.S
0.332423	0.328	0.171	2.65053e-213	6	hnrnpa2b1.L
0.330458	0.319	0.174	2.7986e-187	6	Xelaev18015000m.g
0.329657	0.257	0.126	2.00202e-205	6	ywhab.S
0.326147	0.517	0.295	4.54813e-259	6	rassf1.S
0.325874	0.316	0.173	5.06295e-183	6	hypk.S
0.324887	0.25	0.128	1.97474e-172	6	kpnb1.L
0.321926	0.257	0.127	2.56823e-197	6	Xelaev18019711m.g
0.319769	0.617	0.413	2.42005e-182	6	eif3c.L
0.316265	0.394	0.233	1.73856e-175	6	uba1.L
0.315617	0.41	0.205	3.08705e-298	6	Xelaev18037480m.g
0.313322	0.451	0.237	1.00081e-276	6	elovl1.S
0.313251	0.567	0.306	0	6	prdx5.L
0.313092	0.474	0.317	4.2913e-130	6	hmgb2.S
0.3106	0.413	0.24	5.80303e-192	6	u2af2.S
0.309775	0.404	0.244	7.29072e-163	6	pabpn1.S
0.308894	0.293	0.161	1.3367e-167	6	psmb5.L
0.308178	0.384	0.218	2.78387e-192	6	tardbp-like.L
0.306845	0.808	0.648	3.74946e-172	6	rpl3.L
0.306339	0.274	0.143	1.01639e-179	6	hspa4.S
0.304806	0.376	0.219	1.03197e-170	6	Xelaev18047575m.g
0.304625	0.435	0.26	6.29867e-180	6	anp32e.S
0.302272	0.916	0.795	1.66768e-241	6	eef1b2.L
0.300843	0.283	0.136	6.73935e-233	6	crem.S
0.299736	0.428	0.255	7.23507e-183	6	slc25a5.S
0.298382	0.322	0.172	3.33687e-193	6	hnrnpl.L
0.297923	0.362	0.201	8.68345e-193	6	Xelaev18020022m.g
0.293834	0.892	0.757	1.78506e-227	6	hspa8.S
0.293674	0.873	0.569	0	6	Xelaev18045052m.g
0.293184	0.28	0.148	2.63306e-179	6	rab10.L
0.284327	0.317	0.157	4.9107e-233	6	ezr.L
0.284167	0.258	0.159	1.03338e-93	6	arpc5l.L
0.283934	0.277	0.141	1.21938e-193	6	fubp1.S
0.283525	0.262	0.071	0	6	Xelaev18038699m.g
0.280161	0.293	0.155	1.73327e-179	6	acsbg2.L
0.280052	0.393	0.229	7.24525e-179	6	oaz1.L
0.279927	0.329	0.17	3.01355e-214	6	sri.S
0.276251	0.42	0.249	6.81828e-169	6	nucks1.S
0.27242	0.373	0.21	1.61616e-189	6	arpc2.S
0.267883	0.318	0.178	2.47912e-161	6	mvp.L
0.26555	0.376	0.226	5.85439e-150	6	vcp.S
0.262506	0.254	0.137	7.17668e-149	6	MGC76064.L
0.258709	0.306	0.128	0	6	Xelaev18041763m.g
0.257587	0.314	0.167	1.49074e-185	6	atf3.L
0.256174	0.294	0.133	5.43897e-276	6	pfn1.L
0.252359	0.277	0.144	1.94251e-178	6	myef2.L
7.28092	0.673	0.02	0	7	Xelaev18013613m.g	Epithelial cell_krt6 high
7.27061	0.778	0.035	0	7	loc100490146.L
7.07196	0.347	0.003	0	7	krt6.L
6.49144	0.853	0.054	0	7	Xelaev18013614m.g
6.39511	0.91	0.047	0	7	Xelaev18000656m.g
6.24718	0.484	0.015	0	7	Xelaev18043128m.g
6.13626	0.32	0.014	0	7	Xelaev18034951m.g
5.85967	0.413	0.023	0	7	Xelaev18045894m.g
5.75158	0.605	0.032	0	7	loc100158585.S
5.72985	0.695	0.036	0	7	krt6.S
5.71606	0.807	0.031	0	7	Xelaev18016074m.g
5.32513	0.371	0.025	0	7	Xelaev18043129m.g
5.12656	0.384	0.025	0	7	loc100496644.L
5.02518	0.643	0.02	0	7	Xelaev18004580m.g
4.97759	0.809	0.018	0	7	Xetrov90019509m.L
4.94614	0.806	0.024	0	7	Xelaev18047860m.g
4.61755	0.947	0.075	0	7	Xetrov90011361m.L
4.54079	0.952	0.07	0	7	fabp4.L
4.52617	0.832	0.038	0	7	anxa8.S
4.51028	0.841	0.018	0	7	Xelaev18000658m.g
4.44516	0.747	0.053	0	7	Xelaev18038699m.g
4.41685	0.779	0.02	0	7	Xelaev18016075m.g
4.34035	0.364	0.012	0	7	Xelaev18040144m.g
4.27344	0.58	0.009	0	7	loc100488438.L
4.1666	0.721	0.051	0	7	Xelaev18038705m.g
4.01075	0.571	0.008	0	7	krt24-like.L
4.00388	0.92	0.073	0	7	Xelaev18045649m.g
3.9534	0.454	0.013	0	7	loc100489972.L
3.83136	0.81	0.037	0	7	serpinb4.L
3.70951	0.421	0.054	0	7	loc100487777.L
3.40876	0.419	0.005	0	7	loc101732678.S
3.24846	0.827	0.126	0	7	Xelaev18040854m.g
3.20616	0.774	0.062	0	7	loc100145000.L
3.20321	0.594	0.007	0	7	crisp3.L
3.19497	0.501	0.007	0	7	Xelaev18000657m.g
3.19276	0.424	0.004	0	7	loc101732215.L
3.13772	0.736	0.03	0	7	loc100492398-like.S
3.12502	0.546	0.012	0	7	loc100498415.L
3.02621	0.422	0.019	0	7	tm4sf1.L
2.9816	0.504	0.005	0	7	Xelaev18013622m.g
2.89823	0.633	0.037	0	7	cnfn.1.S
2.87062	0.486	0.014	0	7	Xelaev18038697m.g
2.76707	0.85	0.076	0	7	loc100497910.L
2.76705	0.316	0.005	0	7	loc100488805.L
2.6833	0.414	0.014	0	7	Xelaev18038710m.g
2.65079	0.522	0.009	0	7	gprc5a.L
2.60358	0.777	0.164	0	7	Xetrov90018123m.L
2.58906	0.294	0.03	0	7	Xelaev18034929m.g
2.55244	0.762	0.169	0	7	gsta1.S
2.54194	0.657	0.025	0	7	ly6g6d.S
2.49837	0.424	0.009	0	7	Xelaev18036534m.g
2.48438	0.387	0.016	0	7	loc100490918-like.L
2.47696	0.721	0.1	0	7	fgfbp1.S
2.39933	0.535	0.009	0	7	loc100036845.S
2.38355	0.669	0.069	0	7	dsp.L
2.36064	0.661	0.078	0	7	dsp.S
2.33183	0.44	0.022	0	7	Xelaev18038694m.g
2.3167	0.538	0.027	0	7	qsox1.L
2.31382	0.482	0.011	0	7	selenbp1.L
2.27247	0.834	0.234	0	7	anxa2.L
2.24182	0.889	0.234	0	7	loc100494945.L
2.19329	0.93	0.269	0	7	cldn7.L
2.18817	0.694	0.107	0	7	perp.S
2.16302	0.477	0.034	0	7	nqo1.L
2.1245	0.373	0.057	0	7	Xelaev18008610m.g
2.11862	0.587	0.044	0	7	serpinb5.S
2.10658	0.327	0.021	0	7	gstp1.L
2.08361	0.386	0.014	0	7	Xelaev18038704m.g
2.08082	0.393	0.009	0	7	txnrd1.L
2.02229	0.875	0.223	0	7	epcam.S
2.00853	0.396	0.006	0	7	loc100490819.L
2.00612	0.73	0.208	0	7	txn.L
1.99391	0.329	0.009	0	7	Xelaev18013824m.g
1.99147	0.446	0.017	0	7	mall.L
1.98957	0.743	0.126	0	7	cldn7.S
1.984	0.712	0.107	0	7	cldn4.L
1.98164	0.357	0.006	0	7	Xelaev18011292m.g
1.95431	0.292	0.002	0	7	Xetrov90021871m.L
1.94474	0.469	0.016	0	7	Xelaev18011290m.g
1.8621	0.47	0.017	0	7	loc100127750.S
1.85842	0.427	0.043	0	7	Xelaev18011459m.g
1.84746	0.388	0.002	0	7	loc100492398-like.L
1.83731	0.545	0.052	0	7	Xetrov90010969m.L
1.83542	0.732	0.168	0	7	Xelaev18024674m.g
1.79584	0.316	0.002	0	7	Xelaev18036255m.g
1.78232	0.455	0.014	0	7	Xelaev18012280m.g
1.77907	0.517	0.069	0	7	lgals4.L
1.75989	0.752	0.183	0	7	Xelaev18043641m.g
1.75607	0.612	0.09	0	7	cldn4.S
1.75276	0.877	0.44	0	7	nfkbia.L
1.7312	0.908	0.298	0	7	anxa2.S
1.69291	0.864	0.258	0	7	epcam.L
1.68977	0.656	0.143	0	7	dynll1.S
1.66613	0.423	0.052	0	7	loc101735282.L
1.65814	0.328	0.007	0	7	Xelaev18034325m.g
1.64385	0.539	0.087	0	7	ecm1.L
1.6433	0.311	0.09	0	7	loc100049121.S
1.62564	0.586	0.163	0	7	tnip2.L
[truncated: 15,955 more rows]
