# Supplementary material for: Cell landscape of larval and adult Xenopus laevis at single-cell resolution
Source: Nat Commun. 2022 Jul 25;13:4306. doi: 10.1038/s41467-022-31949-2 (PMC9314398; doi:10.1038/s41467-022-31949-2)
Supplement: Supplementary file 4 — Dataset 2 [file 41467_2022_31949_MOESM4_ESM.xlsx]

## Sheet: Bladder
avg_log2FC	pct.1	pct.2	p_val_adj	cluster	gene	Cell type
2.9127	0.843	0.146	0	0	loc101734526.L	Basal cell
2.50213	0.558	0.093	0	0	loc100049121.S
2.32181	0.6	0.088	0	0	lgals4.L
2.1302	0.404	0.099	7.92532e-197	0	loc100490816.S
2.0364	0.426	0.046	0	0	lgals4.S
2.03568	0.439	0.063	0	0	bcam.L
2.00502	0.689	0.224	5.46691e-294	0	krt5.7.S
1.97638	0.342	0.03	0	0	itgb4.L
1.88925	0.272	0.01	0	0	col17a1.S
1.86321	0.422	0.079	1.09126e-262	0	Xelaev18011290m.g
1.83143	0.577	0.178	1.13011e-201	0	Xelaev18040854m.g
1.81006	0.878	0.27	0	0	epcam.L
1.75721	0.388	0.101	4.47271e-170	0	hes1.L
1.65201	0.551	0.193	2.81992e-181	0	krt8.L
1.62239	0.517	0.155	5.29797e-200	0	loc100498388.S
1.58325	0.721	0.253	4.29902e-251	0	krt19.L
1.58193	0.534	0.166	2.83616e-198	0	s100a11.S
1.54766	0.491	0.178	4.95008e-131	0	loc100494945.L
1.53773	0.417	0.115	4.78229e-170	0	glul-like.1.L
1.52459	0.502	0.16	2.1941e-178	0	loc100170549.L
1.52083	0.445	0.176	9.23137e-108	0	rasd1.L
1.50844	0.638	0.26	2.75545e-185	0	Xelaev18014918m.g
1.45272	0.309	0.077	7.395e-138	0	aqp3.L
1.44966	0.448	0.18	1.02185e-100	0	nme2.L
1.44077	0.563	0.236	1.98455e-143	0	Xelaev18034625m.g
1.42468	0.624	0.287	4.31936e-158	0	tkt.L
1.42313	0.546	0.192	5.88516e-165	0	f11r.S
1.41455	0.388	0.133	5.80239e-116	0	loc101734365.L
1.39604	0.272	0.048	1.97225e-168	0	c9orf3.L
1.39178	0.792	0.403	9.67177e-201	0	gpx4.L
1.36763	0.408	0.123	1.63811e-148	0	loc100497556.S
1.34561	0.603	0.232	3.75506e-168	0	anxa2.L
1.33531	0.401	0.124	6.15318e-140	0	Xelaev18011459m.g
1.29192	0.345	0.117	2.32931e-103	0	Xelaev18040855m.g
1.28913	0.709	0.439	6.15474e-120	0	fos.S
1.28874	0.266	0.042	1.11402e-177	0	Xelaev18009504m.g
1.27508	0.791	0.252	9.40622e-257	0	epcam.S
1.27236	0.286	0.063	7.79783e-140	0	Xelaev18002254m.g
1.266	0.326	0.104	9.60492e-104	0	isyna1.L
1.25371	0.6	0.355	7.66608e-87	0	btg2.S
1.25234	0.804	0.282	2.17135e-239	0	cldn7.L
1.24863	0.76	0.361	3.11631e-168	0	loc100494786.S
1.22848	0.499	0.261	7.55255e-79	0	tnip2.L
1.21126	0.266	0.09	2.9873e-75	0	scnn1b.L
1.20784	0.388	0.154	6.81177e-87	0	nrdc.L
1.20716	0.621	0.364	9.09118e-93	0	fos.L
1.19477	0.321	0.097	1.51158e-108	0	Xelaev18028191m.g
1.16419	0.561	0.199	3.71931e-148	0	cdh1.S
1.13462	0.395	0.157	2.06624e-87	0	nccrp1.L
1.10368	0.728	0.434	8.08255e-118	0	jun.L
1.10065	0.267	0.066	1.66979e-113	0	ets2.L
1.07743	0.493	0.261	8.27009e-66	0	Xelaev18001106m.g
1.07669	0.579	0.245	4.78671e-118	0	selenbp1.S
1.0725	0.965	0.784	2.85758e-234	0	Xelaev18037805m.g
1.07004	0.472	0.199	6.13285e-95	0	mgst1.L
1.06206	0.33	0.127	2.15857e-74	0	hoxa13.L
1.05635	0.362	0.153	4.81539e-70	0	lima1.S
1.05425	0.478	0.222	1.33895e-82	0	prdx1.S
1.05158	0.478	0.274	3.19088e-50	0	Xelaev18003734m.g
1.04676	0.657	0.356	3.82161e-95	0	loc100496442.L
1.02493	0.352	0.152	1.50829e-66	0	dstn.L
1.02301	0.253	0.066	3.46614e-100	0	efhd1.S
1.01322	0.273	0.102	8.67263e-65	0	Xelaev18011461m.g
1.00693	0.286	0.105	2.41245e-69	0	ptprf.S
0.994029	0.295	0.115	3.64814e-65	0	epb41l1.S
0.988559	0.447	0.199	2.84748e-78	0	ch25h.S
0.986714	0.866	0.492	7.59157e-162	0	s100a11.L
0.986442	0.988	0.907	4.39971e-219	0	rpl36a.L
0.959052	0.535	0.274	6.17798e-79	0	Xelaev18010117m.g
0.956783	0.668	0.347	1.46489e-95	0	prdx5.L
0.95106	0.499	0.244	1.95857e-73	0	gadd45a.L
0.949439	0.27	0.117	5.78775e-46	0	angptl4.L
0.947683	0.268	0.095	1.8354e-68	0	dsp.L
0.94388	0.36	0.148	8.43843e-71	0	MGC84172.L
0.942032	0.451	0.214	6.263e-64	0	Xelaev18034822m.g
0.937566	0.362	0.166	1.64828e-57	0	epb41l1.L
0.932172	0.701	0.454	1.51031e-84	0	jun.S
0.926531	0.295	0.134	5.34015e-45	0	enpp7.S
0.925706	0.401	0.216	8.76029e-45	0	Xelaev18012476m.g
0.916754	0.308	0.143	2.90665e-46	0	azin2.S
0.893243	0.293	0.125	3.45785e-52	0	palm3-like.L
0.875551	0.683	0.402	2.55711e-80	0	Xelaev18015162m.g
0.868677	0.34	0.155	6.27748e-55	0	sult1a1
0.863727	0.57	0.221	1.57586e-115	0	cldn7.S
0.855742	0.89	0.728	4.12293e-131	0	Xelaev18045525m.g
0.84702	0.255	0.113	5.21054e-40	0	lmo7.S
0.83693	0.75	0.513	4.68524e-69	0	rps28p9.L
0.82726	0.908	0.711	7.07035e-121	0	Xelaev18003505m.g
0.821309	0.452	0.239	7.9615e-53	0	rpl22l1.L
0.816514	0.296	0.126	3.07207e-51	0	plp2.S
0.815385	0.307	0.137	1.15654e-46	0	pklr.L
0.81525	0.278	0.13	2.5558e-39	0	fosl1.L
0.814401	0.7	0.507	4.70183e-48	0	Xelaev18000107m.g
0.809617	0.856	0.665	2.90474e-94	0	zc3h10.S
0.799714	0.85	0.655	1.21144e-82	0	Xelaev18014665m.g
0.79613	0.369	0.199	1.74332e-37	0	Xetrov90021434m.L
0.791451	0.896	0.743	1.40173e-88	0	rpl37a.L
0.788484	0.666	0.428	3.05639e-63	0	ssr4.S
0.787726	0.318	0.164	8.58626e-37	0	Xelaev18007619m.g
0.779432	0.852	0.662	1.40666e-75	0	Xelaev18011978m.g
0.764038	0.483	0.277	5.58548e-42	0	Xelaev18044325m.g
0.763434	0.446	0.191	4.61893e-70	0	Xelaev18024674m.g
0.759994	0.328	0.162	6.90711e-41	0	gsta1.S
0.757818	0.49	0.294	7.34187e-41	0	abracl.L
0.754156	0.401	0.207	5.1112e-47	0	ywhaq.L
0.740343	0.912	0.764	1.1471e-91	0	rpl26.S
0.740205	0.654	0.379	1.89022e-68	0	cox4i1.L
0.736135	0.798	0.606	3.82692e-63	0	rpl36.L
0.734567	0.973	0.908	4.47392e-160	0	eef1b2.L
0.734008	0.514	0.324	4.19618e-38	0	rpl37.L
0.728746	0.295	0.136	1.41081e-42	0	MGC76064.S
0.711732	0.276	0.141	1.47108e-30	0	card9.L
0.711341	0.692	0.509	1.42682e-42	0	rpl39.S
0.709968	0.532	0.314	1.02948e-46	0	atp5l.L
0.707976	0.341	0.214	1.54546e-20	0	ndufb1.S
0.704678	0.472	0.271	5.16707e-44	0	Xelaev18047214m.g
0.702746	0.31	0.14	3.98015e-44	0	rgs10.L
0.699757	0.36	0.191	6.93059e-38	0	perp.S
0.697317	0.437	0.26	9.43809e-35	0	cox6b1.L
0.692304	0.921	0.776	8.7006e-92	0	rps15.S
0.67747	0.338	0.215	5.44547e-19	0	Xelaev18001105m.g
0.676054	0.847	0.671	2.38779e-66	0	rps11.S
0.675434	0.881	0.726	1.09486e-73	0	rpl27a-like.L
0.673435	0.315	0.163	8.73414e-34	0	naga.L
0.672475	0.33	0.179	7.59203e-31	0	nrarp.S
0.669637	0.328	0.185	1.77408e-26	0	anxa11.L
0.668567	0.343	0.207	1.86494e-23	0	Xelaev18013576m.g
0.663525	0.699	0.454	1.67796e-57	0	uqcrh.L
0.658227	0.314	0.183	5.81147e-22	0	rap2b.L
0.657034	0.938	0.835	4.15503e-102	0	Xelaev18038083m.g
0.656259	0.952	0.826	7.81436e-105	0	rpl12.S
0.655581	0.817	0.642	5.05908e-51	0	rpl30.L
0.652187	0.464	0.257	1.08702e-40	0	Xelaev18038264m.g
0.64926	0.863	0.69	5.37135e-70	0	Xelaev18016211m.g
0.647325	0.846	0.669	8.45176e-57	0	Xelaev18024282m.g
0.643231	0.534	0.359	1.7088e-30	0	rpl36a.S
0.640445	0.917	0.806	2.29052e-118	0	Xelaev18035694m.g
0.639896	0.399	0.21	2.03501e-39	0	anxa4.S
0.637547	0.279	0.165	1.29322e-18	0	gpx1.L
0.637454	0.28	0.142	3.6114e-31	0	efhd1.L
0.634152	0.467	0.301	6.42586e-27	0	atp5d.L
0.633398	0.516	0.228	2.12331e-71	0	tfcp2l1.L
0.631677	0.881	0.774	3.87522e-71	0	Xelaev18043710m.g
0.625774	0.918	0.824	6.11582e-68	0	rps25.L
0.62528	0.421	0.278	2.79143e-22	0	ier2.S
0.624778	0.686	0.503	1.32478e-35	0	rpl7a.S
0.624528	0.957	0.879	2.18003e-95	0	ppia.S
0.622492	0.708	0.521	1.73254e-44	0	rbm6.S
0.622337	0.271	0.16	3.85506e-18	0	ndufb5.L
0.620825	0.895	0.771	3.34547e-73	0	rpl13.S
0.618177	0.426	0.292	5.5049e-17	0	rbm5.S
0.615847	0.511	0.326	2.35732e-33	0	rps26.L
0.613434	0.275	0.145	1.98692e-25	0	spint2.L
0.609905	0.518	0.336	8.59375e-33	0	atp5j2.S
0.601056	0.937	0.853	3.39133e-79	0	Xelaev18037541m.g
0.599175	0.501	0.35	1.01549e-22	0	rps13.L
0.59729	0.854	0.746	1.49491e-43	0	junb.L
0.595966	0.362	0.176	3.13693e-40	0	Xelaev18021648m.g
0.591434	0.55	0.392	3.10957e-27	0	actr3.L
0.59091	0.264	0.156	6.79051e-17	0	snrpf.S
0.58992	0.416	0.261	1.52136e-25	0	atp5d.S
0.584045	0.924	0.808	1.39601e-75	0	Xelaev18003966m.g
0.583989	0.334	0.216	1.01523e-16	0	Xelaev18016042m.g
0.58329	0.293	0.162	5.88105e-25	0	Xelaev18030249m.g
0.58137	0.593	0.401	1.21256e-33	0	rps26.S
0.579002	0.388	0.242	2.31886e-23	0	junb.S
0.576884	0.29	0.176	2.54021e-17	0	leng9.L
0.572085	0.632	0.466	3.45983e-30	0	Xelaev18035949m.g
0.572013	0.542	0.383	2.98733e-25	0	eif3k.S
0.570614	0.619	0.446	4.07547e-28	0	rpl29.S
0.569623	0.963	0.873	7.36785e-74	0	rpl34.S
0.564924	0.615	0.461	1.19691e-28	0	ier2.L
0.564379	0.98	0.918	1.51069e-93	0	rps10.L
0.563215	0.942	0.861	9.63304e-55	0	tmsb4x.L
0.561763	0.259	0.146	1.33004e-19	0	ywhaz.L
0.561318	0.929	0.83	7.34749e-63	0	loc100493057.S
0.560163	0.497	0.324	2.43296e-26	0	cox6c.L
0.556891	0.419	0.28	1.89523e-19	0	zfp36.S
0.555536	0.517	0.347	1.02073e-27	0	Xelaev18037282m.g
0.555354	0.514	0.377	9.71198e-19	0	Xelaev18022168m.g
0.554332	0.81	0.68	5.44559e-41	0	Xelaev18037587m.g
0.554149	0.37	0.238	4.62141e-19	0	etfb.L
0.55306	0.405	0.251	2.12447e-23	0	cox7a2.L
0.552509	0.454	0.27	4.7036e-30	0	tmem52.S
0.552202	0.923	0.811	2.17023e-65	0	rpl19.S
0.549621	0.997	0.977	1.59797e-102	0	rps17.L
0.547152	0.483	0.344	2.20568e-16	0	dusp1.L
0.546897	0.937	0.868	1.5103e-76	0	rps20.L
0.539942	0.26	0.144	4.59809e-20	0	pa2g4.S
0.538317	0.409	0.26	5.69614e-23	0	ywhae.S
0.526301	0.427	0.256	1.47821e-30	0	tagln2.L
0.525367	0.357	0.248	9.40278e-12	0	rpl29.L
0.523496	0.882	0.769	1.2376e-48	0	rpl27a-like.S
0.520109	0.671	0.5	1.07075e-32	0	atp5b.S
0.51557	0.782	0.623	5.72524e-35	0	Xelaev18029059m.g
0.515149	0.92	0.843	8.9999e-51	0	rpl36.S
0.512594	0.266	0.183	9.19286e-08	0	loc100490338.L
0.50828	0.992	0.969	1.34345e-100	0	Xelaev18004063m.g
0.508112	0.505	0.317	1.85869e-26	0	atp1a1.S
0.50422	0.592	0.435	1.01652e-20	0	rps27a.S
0.503456	0.619	0.412	3.03513e-34	0	slc25a3.S
0.500849	0.88	0.775	7.22925e-48	0	rpl19.L
0.499764	0.296	0.183	1.35685e-15	0	mdh1.S
0.499636	0.863	0.703	6.51866e-43	0	rps21.S
0.497342	0.337	0.2	2.40655e-21	0	krt8.S
0.49404	0.711	0.532	2.32909e-30	0	Xelaev18043840m.g
0.490126	0.27	0.142	4.71132e-25	0	tagln2.S
0.489998	0.353	0.234	8.04568e-15	0	hmgn2.L
0.484041	0.963	0.912	1.43245e-76	0	rpl13a.L
0.480885	0.252	0.142	5.35869e-18	0	hmgn1.S
0.478006	0.614	0.463	8.71638e-22	0	Xelaev18028961m.g
0.470817	0.829	0.728	5.44245e-28	0	rpl35.S
0.469767	0.693	0.53	2.65522e-24	0	rpl24.S
0.465997	0.988	0.952	2.3773e-83	0	rpl10a.S
0.465731	0.869	0.758	5.06252e-45	0	rpl18.L
0.465097	0.502	0.364	7.13972e-16	0	btf3.S
0.461967	0.732	0.589	1.08935e-23	0	rpl14.L
0.461405	0.286	0.194	1.90956e-09	0	hnrnpl.L
0.460256	0.438	0.211	6.64151e-47	0	adh1b.L
0.458583	0.359	0.225	7.48014e-19	0	dstn.S
0.453215	0.398	0.28	1.35164e-12	0	calm1.S
0.452656	0.913	0.814	5.91328e-41	0	rpl23.L
0.448708	0.325	0.22	1.11135e-10	0	mvp.L
0.443596	0.848	0.758	2.29991e-37	0	rps3a.L
0.44071	0.865	0.748	3.65445e-33	0	Xelaev18016915m.g
0.438961	0.877	0.782	4.2376e-30	0	rpl26.L
0.435391	0.992	0.963	6.58372e-72	0	rps8.L
0.435293	0.401	0.292	5.56637e-09	0	snrnp70.S
0.432856	0.277	0.187	5.75514e-09	0	Xelaev18041434m.g
0.432681	0.336	0.234	5.12958e-10	0	elovl1.S
0.429017	0.307	0.213	3.85779e-09	0	fosl2.L
0.427162	0.259	0.14	9.09002e-19	0	Xelaev18001302m.g
0.425867	0.34	0.224	8.72147e-14	0	atp5o.L
0.424964	0.324	0.217	9.9794e-11	0	hmgn1.L
0.424569	0.423	0.31	5.57775e-10	0	snrnp70.L
0.423882	0.95	0.898	2.85552e-49	0	rpl15.L
0.421619	0.678	0.541	1.24647e-17	0	rps15a.S
0.419437	0.49	0.352	9.12577e-17	0	Xelaev18024251m.g
0.41923	0.922	0.867	1.17161e-48	0	rps6.L
0.416336	0.784	0.665	5.74946e-23	0	rpl24.L
0.414575	0.515	0.368	9.16591e-17	0	nop56.L
0.411411	0.291	0.185	5.31214e-13	0	arpc1b.S
0.407544	0.771	0.658	2.78985e-23	0	Xelaev18014154m.g
0.406775	0.858	0.75	2.40551e-33	0	Xelaev18046508m.g
0.405549	0.847	0.749	6.30288e-30	0	Xelaev18013762m.g
0.404486	0.81	0.706	1.44993e-24	0	Xelaev18017507m.g
0.399195	0.903	0.82	9.15812e-29	0	Xelaev18035769m.g
0.397429	0.505	0.356	4.87305e-17	0	hmgb2.L
0.397038	0.856	0.777	7.10275e-19	0	srsf5.S
0.396447	0.857	0.75	4.38661e-28	0	rpl30.S
0.396319	0.585	0.364	1.63918e-41	0	anxa1.S
0.395084	0.322	0.229	4.06518e-08	0	ran.S
0.393548	0.401	0.286	1.85774e-11	0	sh3bgrl3.S
0.39313	0.705	0.565	1.24368e-17	0	rps27a.L
0.39146	0.433	0.354	0.00507476	0	sfpq.S
0.390208	0.374	0.293	0.000414536	0	hmgb2.S
0.388735	0.371	0.257	4.79669e-11	0	bsg.L
0.387838	0.96	0.911	5.98241e-41	0	rps25.S
0.387053	0.965	0.912	6.51109e-44	0	rps23.L
0.386542	0.916	0.83	3.7675e-38	0	Xelaev18020043m.g
0.38407	0.327	0.23	2.5157e-09	0	Xelaev18028634m.g
0.382415	0.824	0.72	3.34739e-28	0	rpsa.S
0.380842	0.467	0.319	1.86427e-18	0	Xelaev18019895m.g
0.376904	0.283	0.175	7.84838e-14	0	Xelaev18043442m.g
0.375611	0.698	0.578	8.2549e-14	0	rps15a.L
0.374484	0.264	0.18	1.11083e-07	0	tomm20.L
0.373808	0.943	0.893	7.63997e-40	0	Xelaev18039125m.g
0.372124	0.809	0.718	2.49155e-23	0	rps4x.S
0.369937	0.775	0.664	5.54062e-20	0	rps28p9.S
0.369214	0.371	0.267	9.04735e-09	0	arhgdig.L
0.368477	0.294	0.227	0.00336807	0	atp5i.S
0.367662	0.657	0.521	2.19197e-16	0	rps5.S
0.366909	0.984	0.955	3.36789e-45	0	rplp1.L
0.365045	0.841	0.672	3.13927e-56	0	nmrk2.S
0.360911	0.792	0.665	4.08588e-22	0	atf4.S
0.359982	0.272	0.181	2.35951e-08	0	gar1.L
0.358698	0.545	0.418	4.03364e-11	0	Xelaev18006476m.g
0.358563	0.281	0.193	1.41213e-07	0	ctnnb1.S
0.356087	0.765	0.614	7.88645e-19	0	fau.S
0.353703	0.99	0.979	5.59186e-62	0	rps8.S
0.352657	0.525	0.404	5.02554e-10	0	rpl7a.L
0.352308	0.842	0.751	2.69129e-25	0	rpl8.L
0.352156	0.313	0.177	4.4662e-19	0	ezr.L
0.351216	0.451	0.368	0.000142582	0	eif1.L
0.343842	0.517	0.406	2.71421e-09	0	gnl2.L
0.342903	0.31	0.22	3.92618e-07	0	nfe2l2.L
0.337261	0.937	0.883	3.54192e-32	0	rpl9.L
0.336062	0.917	0.855	3.67549e-29	0	rpl13.L
0.334156	0.87	0.726	7.03861e-45	0	slc25a5.L
0.334128	0.963	0.914	1.55472e-36	0	rpl17.L
0.333532	0.847	0.74	1.68763e-15	0	Xelaev18036222m.g
0.332532	0.94	0.885	7.34463e-31	0	Xelaev18012629m.g
0.331488	0.932	0.877	1.35492e-29	0	mkrn3.S
0.3265	0.513	0.167	1.30624e-153	0	sparc.S
0.321208	0.379	0.305	0.0046415	0	eif4a1.S
0.318436	0.34	0.246	1.53842e-06	0	klf6.S
0.317093	0.924	0.842	5.12307e-29	0	rnaseh1.S
0.314522	0.279	0.201	3.28621e-05	0	cox5a.L
0.313988	0.59	0.491	1.49105e-07	0	rps21.L
0.31331	0.432	0.225	2.65882e-33	0	Xelaev18043641m.g
0.312336	0.256	0.157	2.96742e-11	0	Xelaev18002841m.g
0.312313	0.877	0.815	1.31367e-18	0	Xelaev18015505m.g
0.310952	0.547	0.433	2.44788e-09	0	eif3c.L
0.309034	0.468	0.187	4.7151e-79	0	aqp3.S
0.309006	0.467	0.25	1.81524e-36	0	krt.S
0.30723	0.293	0.233	0.0847839	0	metap2.S
0.307122	0.797	0.697	1.62391e-14	0	rpl15.S
0.305307	0.308	0.228	8.13474e-05	0	u2af2.S
0.304763	0.617	0.528	0.000280052	0	rpl23.S
0.302877	0.257	0.2	0.0916586	0	aldoa.S
0.302851	0.667	0.558	2.40796e-09	0	Xelaev18037717m.g
0.302363	0.267	0.192	3.65589e-05	0	eif3h.S
0.301359	0.589	0.509	1.48286e-06	0	mcl1.L
0.296988	0.528	0.446	0.00126902	0	metap2.L
0.296507	0.263	0.205	0.103466	0	cct7.L
0.295117	0.536	0.414	4.65465e-09	0	eif2s2.L
0.29474	0.863	0.79	2.83942e-20	0	rpl18.S
0.292197	0.943	0.934	8.07772e-27	0	Xelaev18029462m.g
0.288846	0.535	0.416	2.05404e-08	0	ftmt.S
0.287722	0.578	0.49	8.46223e-05	0	srsf2.S
0.286569	0.371	0.285	0.000192945	0	Xelaev18009955m.g
0.284756	0.462	0.342	2.19993e-09	0	pfn1.S
0.283279	0.415	0.21	1.10943e-34	0	cldn4.S
0.283153	0.348	0.268	0.000328662	0	ndufb2.S
0.282449	0.778	0.704	1.634e-11	0	rpl8.S
0.278637	0.83	0.76	1.46919e-16	0	rpl4.S
0.277796	0.312	0.234	0.000243896	0	Xelaev18046262m.g
0.277751	0.536	0.418	4.70494e-08	0	Xelaev18040976m.g
0.276483	0.295	0.218	0.000196985	0	myl12b.S
0.276112	0.952	0.923	3.43435e-32	0	rpl3.L
0.274548	0.419	0.357	0.140305	0	sat1.S
0.274375	0.326	0.249	0.000465064	0	ran.L
0.272283	0.292	0.23	0.705293	0	son.S
0.269761	0.32	0.245	0.00305214	0	cox5a.S
0.267956	0.544	0.437	6.57267e-07	0	eif3c.S
0.26788	0.94	0.892	4.33328e-24	0	Xelaev18022104m.g
0.267237	0.551	0.443	1.48556e-07	0	rplp0.S
0.266567	0.28	0.191	9.3006e-07	0	Xelaev18046734m.g
0.266309	0.298	0.213	1.0155e-05	0	gltscr2.L
0.264357	0.283	0.232	1	0	tnfrsf10b.S
0.26431	0.26	0.18	2.2579e-05	0	lgals3.L
0.262499	0.263	0.189	0.000139065	0	Xelaev18043640m.g
0.260179	0.682	0.575	2.6714e-05	0	Xelaev18042936m.g
0.259677	0.802	0.367	2.55552e-162	0	anxa2.S
0.258871	0.265	0.195	0.00146583	0	nsa2.S
0.255634	0.433	0.36	0.0552638	0	ncl.S
0.255508	0.297	0.177	5.19839e-15	0	aldh9a1.S
0.255097	0.295	0.214	0.000105539	0	nucks1.S
6.33824	0.983	0.02	0	1	vwf.L	Lymphatic endothelial cell
5.07607	0.93	0.023	0	1	loc100496982.S
4.86596	0.619	0.087	0	1	cfd.L
4.86517	0.802	0.017	0	1	aqp1.S
4.48468	0.89	0.045	0	1	sdpr.L
4.26642	0.778	0.006	0	1	reln.L
4.24242	0.848	0.095	0	1	ptrf.S
4.1056	0.638	0.01	0	1	xpnpep2.L
4.09949	0.953	0.176	0	1	ly6g6c.L
4.05091	0.939	0.093	0	1	tnxb.S
3.96884	0.995	0.352	0	1	anxa2.S
3.90604	0.584	0.006	0	1	meis2.S
3.41168	0.602	0.008	0	1	she.L
3.37293	0.58	0.045	0	1	ch25h.L
3.32701	0.471	0.024	0	1	pmp2.S
3.25532	0.517	0.02	0	1	kiaa1755-like.S
3.24598	0.565	0.02	0	1	cav1.S
3.21126	0.822	0.142	0	1	ptrf.L
3.19697	0.564	0.038	0	1	klf2.S
3.14129	0.615	0.054	0	1	nbl1.L
3.13421	0.929	0.237	0	1	krt19.L
3.12757	0.537	0.014	0	1	aqp1.L
3.08011	0.594	0.028	0	1	cav1.L
3.07189	0.467	0.004	0	1	prox1.L
3.01978	0.603	0.038	0	1	ccdc80.L
3.00793	0.572	0.027	0	1	clic4.L
3.00487	0.476	0.006	0	1	mmrn1.L
2.95032	0.648	0.134	0	1	dhrs3.L
2.93985	0.633	0.047	0	1	dpysl3.L
2.877	0.483	0.004	0	1	slc29a1.S
2.87317	0.762	0.123	0	1	fgl2.L
2.81435	0.626	0.118	0	1	socs3.L
2.74965	0.523	0.035	0	1	Xelaev18043832m.g
2.72142	0.522	0.039	0	1	loc101730537-like.L
2.72096	0.676	0.155	0	1	ahnak-like.S
2.67988	0.424	0.025	0	1	klf2.L
2.66849	0.343	0.024	0	1	ctgf.L
2.65731	0.399	0.018	0	1	Xelaev18032444m.g
2.65217	0.437	0.053	0	1	serpinh1.L
2.63146	0.46	0.051	0	1	osmr.S
2.63013	0.381	0.001	0	1	f10.L
2.60874	0.448	0.029	0	1	olfml3.S
2.60285	0.374	0.02	0	1	rnd1.S
2.59978	0.404	0.006	0	1	tfpi2.S
2.59096	0.296	0.03	3.74173e-275	1	Xetrov90018123m.S
2.58299	0.42	0.028	0	1	kank3.L
2.58296	0.663	0.188	0	1	add3.L
2.57592	0.77	0.18	0	1	crip1.L
2.56554	0.724	0.126	0	1	ctsv.S
2.54279	0.399	0.026	0	1	tgm2.L
2.52117	0.497	0.12	1.79709e-261	1	ppl.S
2.51512	0.39	0.012	0	1	sptbn1.S
2.48769	0.529	0.081	0	1	Xelaev18042944m.g
2.48016	0.307	0.004	0	1	clca3p-like.S
2.46469	0.396	0.014	0	1	kank3.S
2.44958	0.341	0.003	0	1	Xetrov90012175m.L
2.44448	0.373	0.012	0	1	loc100498237-like.L
2.44277	0.795	0.344	0	1	anxa1.S
2.40707	0.36	0.003	0	1	slc29a1.L
2.37511	0.379	0.034	0	1	cgnl1.L
2.37495	0.507	0.07	0	1	cdknx.L
2.35979	0.391	0.02	0	1	sema3d.L
2.31439	0.383	0.03	0	1	cav2.L
2.30576	0.426	0.069	3.84367e-297	1	ip6k2.L
2.29733	0.76	0.284	0	1	ahnak.L
2.29004	0.385	0.02	0	1	tspan18.S
2.2635	0.395	0.043	0	1	ehd2.L
2.23737	0.332	0.009	0	1	ptpru.L
2.22067	0.368	0.074	3.34838e-207	1	hes4.L
2.22044	0.279	0.003	0	1	Xetrov90012175m.S
2.21451	0.327	0.004	0	1	dkk2.L
2.20063	0.422	0.042	0	1	sptbn1.L
2.17178	0.43	0.048	0	1	dpysl3.S
2.15074	0.612	0.19	9.42982e-267	1	anxa1.L
2.14398	0.289	0.007	0	1	ggt5.L
2.12254	0.271	0.002	0	1	xpnpep2.S
2.11576	0.669	0.187	6.91867e-294	1	Xetrov90018123m.L
2.08499	0.437	0.1	2.71719e-216	1	socs3.S
2.08404	0.338	0.018	0	1	npr1.S
2.06523	0.351	0.039	0	1	slc9a3r2.S
2.04141	0.955	0.487	0	1	s100a11.L
2.02303	0.686	0.228	5.85499e-277	1	anxa2.L
2.02238	0.301	0.009	0	1	ackr4.L
2.01306	0.298	0.015	0	1	Xelaev18035495m.g
2.01212	0.453	0.103	1.57238e-225	1	plk2.S
2.00708	0.285	0.002	0	1	tie1.S
2.00149	0.395	0.053	3.52121e-302	1	loc100498318-like.S
2.00112	0.341	0.029	0	1	loc101734287.S
1.99946	0.311	0.038	8.73342e-257	1	dock9.L
1.97872	0.32	0.021	0	1	loc100486548.S
1.96978	0.278	0.006	0	1	tfpi2.L
1.96551	0.488	0.156	2.67814e-187	1	capns1-like.L
1.95888	0.314	0.03	1.05966e-298	1	hsd3b7.L
1.94715	0.466	0.121	1.68241e-209	1	app.L
1.93158	0.381	0.041	0	1	rarres2.L
1.92711	0.293	0.046	1.46592e-200	1	cdknx.S
1.90002	0.254	0.013	0	1	ackr3.L
1.80633	0.487	0.156	7.69614e-162	1	sgk1.L
1.80605	0.257	0.015	0	1	steap4.L
1.80131	0.816	0.445	3.13126e-203	1	jun.S
1.79039	0.44	0.146	3.07072e-134	1	ppp1r15a.L
1.77575	0.702	0.333	7.91193e-173	1	rhob.S
1.76036	0.417	0.067	8.79486e-268	1	dkk3.L
1.75408	0.627	0.257	3.48135e-186	1	Xelaev18040824m.g
1.74469	0.415	0.127	9.6192e-152	1	ppl.L
1.72472	0.386	0.118	1.49088e-136	1	plp2.S
1.7231	0.797	0.43	2.78911e-187	1	jun.L
1.72142	0.318	0.063	6.07006e-174	1	Xelaev18040838m.g
1.68497	0.36	0.086	1.35429e-161	1	ehd1.L
1.68148	0.295	0.035	7.21355e-239	1	loc101731995.1
1.66001	0.384	0.134	2.23984e-100	1	sgk1.S
1.652	0.286	0.078	1.24666e-105	1	hes1.S
1.63948	0.579	0.292	1.16234e-101	1	gadd45g.S
1.63885	0.299	0.061	2.74745e-144	1	tnxb.L
1.61786	0.315	0.122	2.11064e-67	1	loc100137715.S
1.6063	0.25	0.033	1.11568e-185	1	lamb1.L
1.60381	0.275	0.035	2.55147e-207	1	ccdc80.S
1.56927	0.363	0.091	2.34132e-143	1	marcksl1.L
1.55017	0.252	0.056	1.0835e-118	1	MGC115708.L
1.53352	0.382	0.153	5.76764e-91	1	sult1a1
1.52995	0.575	0.273	5.41329e-126	1	Xelaev18010117m.g
1.51368	0.292	0.042	1.34324e-198	1	lmo2.S
1.49609	0.288	0.079	5.66961e-111	1	ifitm3.L
1.48276	0.317	0.1	1.10333e-99	1	anxa3.L
1.47778	0.355	0.138	3.26573e-85	1	itgb1.S
1.47459	0.293	0.107	1.01874e-74	1	efna1.L
1.44671	0.913	0.578	9.93593e-236	1	Xelaev18039162m.g
1.43914	0.261	0.072	2.54531e-96	1	ehd2.S
1.4391	0.766	0.325	6.18981e-193	1	vim.L
1.42964	0.302	0.095	6.06179e-93	1	lamp2.S
1.36055	0.359	0.134	1.92895e-88	1	pklr.L
1.34333	0.259	0.08	1.84968e-77	1	id3.S
1.33918	0.27	0.119	3.39416e-44	1	irf1.L
1.31196	0.496	0.251	1.36171e-85	1	tagln2.L
1.29835	0.497	0.19	5.45622e-121	1	eef2.2.L
1.29149	0.458	0.203	2.1307e-84	1	bcl2l10.L
1.2852	0.683	0.428	3.53444e-107	1	tpm3.S
1.28354	0.576	0.344	3.58262e-72	1	Xelaev18024251m.g
1.25503	0.323	0.098	9.17423e-96	1	vat1.L
1.25477	0.423	0.192	2.35157e-78	1	krt8.S
1.23836	0.39	0.205	8.02747e-53	1	rassf1.S
1.2209	0.576	0.372	6.39017e-60	1	Xelaev18022168m.g
1.19261	0.257	0.086	3.23664e-67	1	Xelaev18046930m.g
1.18336	0.461	0.252	7.351e-64	1	anxa4.L
1.17328	0.699	0.373	1.53697e-118	1	loc100494786.S
1.15221	0.25	0.087	4.17527e-61	1	map1lc3a.L
1.11287	0.43	0.233	2.66163e-56	1	Xelaev18046358m.g
1.11144	0.385	0.173	3.3852e-68	1	tpm4.S
1.09366	0.673	0.456	5.48833e-66	1	ier2.L
1.08063	0.272	0.138	6.16154e-34	1	sri.L
1.07762	0.3	0.11	9.40464e-67	1	ctsk.L
1.07028	0.275	0.028	9.94256e-238	1	eln1.L
1.05657	0.396	0.298	9.82545e-16	1	nfkbia.S
1.05656	0.283	0.139	1.56203e-37	1	MGC76064.S
1.04468	0.418	0.197	7.90235e-66	1	sptan1.S
1.02399	0.362	0.147	3.68393e-67	1	cst3.L
1.01867	0.272	0.105	4.83e-53	1	cd37.S
1.01011	0.422	0.259	1.04363e-40	1	rhoa.S
0.98045	0.396	0.243	2.63281e-35	1	ap2m1.S
0.96308	0.272	0.151	3.4824e-26	1	anxa5.L
0.961705	0.505	0.283	2.21864e-58	1	cfl1.L
0.953781	0.429	0.265	2.45341e-38	1	rhoa.L
0.924813	0.308	0.224	2.17224e-11	1	rassf1.L
0.889723	0.292	0.111	4.73564e-55	1	marcksl1.S
0.881074	0.271	0.16	3.611e-21	1	ap2m1.L
0.873923	0.447	0.224	4.40914e-53	1	cd37.L
0.86791	0.274	0.141	4.5294e-29	1	dapl1.S
0.864179	0.262	0.153	3.39057e-20	1	pklr.S
0.856204	0.306	0.191	5.569e-21	1	ctnnb1.S
0.811609	0.355	0.207	6.55956e-29	1	klf6.L
0.792901	0.383	0.23	6.00281e-28	1	loc100487499.S
0.790769	0.3	0.2	4.67554e-15	1	perp.S
0.776435	0.29	0.191	3.29256e-15	1	anxa11.L
0.768352	0.312	0.208	4.67353e-16	1	mvp.S
0.763174	0.254	0.168	1.84816e-12	1	Xelaev18030249m.g
0.753506	0.983	0.858	9.6135e-136	1	tmsb4x.L
0.750038	0.308	0.212	6.68338e-13	1	Xelaev18038892m.g
0.734272	0.324	0.21	9.57955e-18	1	dapl1.L
0.733016	0.294	0.219	2.30067e-06	1	ch25h.S
0.70604	0.394	0.264	1.48789e-22	1	loc448531.S
0.687627	0.358	0.272	4.72423e-11	1	hnrnpa2b1.S
0.685962	0.256	0.165	1.39072e-12	1	atp6ap1.2.S
0.674394	0.348	0.288	1.27762e-05	1	ier2.S
0.671832	0.267	0.207	8.52707e-05	1	cebpd.S
0.664945	0.307	0.23	5.6351e-09	1	cd59-like.L
0.661274	0.464	0.368	4.55575e-14	1	eif1.L
0.6451	0.282	0.19	1.97998e-11	1	rap1a.L
0.621135	0.251	0.181	4.37537e-07	1	epb41l1.L
0.61592	0.467	0.356	1.21619e-14	1	Xelaev18022260m.g
0.612113	0.519	0.379	3.09266e-20	1	fos.L
0.599626	0.79	0.678	8.1305e-34	1	Xelaev18007761m.g
0.596919	0.529	0.374	3.30425e-17	1	loc100496442.L
0.592612	0.272	0.186	4.7172e-10	1	vwa5a-like.S
0.588943	0.274	0.234	0.627968	1	jund.S
0.58424	0.256	0.187	2.64433e-06	1	tmem50a.L
0.578545	0.419	0.294	3.79638e-17	1	rbm5.S
0.576722	0.357	0.261	2.68362e-10	1	Xelaev18035740m.g
0.551134	0.362	0.296	5.06538e-06	1	itm2b.L
0.550769	0.286	0.228	0.00384621	1	pim1.L
0.550143	0.259	0.223	0.835659	1	myl12b.S
0.545869	0.33	0.229	4.23949e-11	1	txnip.L
0.532373	0.446	0.359	1.71453e-11	1	rhoa.2.S
0.527284	0.457	0.328	2.29709e-20	1	rtn4.S
0.505157	0.329	0.26	4.32926e-05	1	itm2a.L
0.502431	0.643	0.536	4.35063e-17	1	Xelaev18010593m.g
0.498066	0.877	0.745	6.20992e-27	1	junb.L
0.481965	0.278	0.198	6.68467e-07	1	itm2a.S
0.469651	0.563	0.493	2.39826e-08	1	srsf2.S
0.460558	0.743	0.671	7.89021e-20	1	ppia.L
0.459592	0.351	0.262	4.83506e-08	1	anp32b.L
0.454708	0.48	0.175	1.99011e-114	1	sparc.S
0.451003	0.512	0.437	4.84649e-07	1	ptma.S
0.44053	0.56	0.459	1.25711e-10	1	fos.S
0.421977	0.297	0.22	2.80789e-06	1	cebpd.L
0.420485	0.373	0.304	7.82599e-05	1	paip2b.L
0.418247	0.326	0.287	1	1	srsf5.L
0.411531	0.793	0.78	1.23801e-11	1	rpl27a-like.S
0.408782	0.265	0.229	1	1	Xelaev18046282m.g
0.407775	0.264	0.212	0.0445896	1	rsl24d1.S
0.334682	0.275	0.237	1	1	psmd4.S
0.332469	0.373	0.339	1	1	nucks1.L
0.332167	0.718	0.661	4.22958e-10	1	cirbp.S
0.325392	0.271	0.237	1	1	hnrnpd.L
0.313791	0.283	0.259	1	1	capns2.L
0.292914	0.547	0.464	7.45448e-06	1	h1fx.S
0.282182	0.294	0.274	1	1	ywhae.S
0.279893	0.405	0.373	1	1	dazap2.L
0.279546	0.824	0.782	3.82325e-08	1	srsf5.S
0.275077	0.283	0.261	1	1	capns2.S
0.273179	0.271	0.24	1	1	Xelaev18010362m.g
0.270081	0.516	0.471	0.0325491	1	calm1.L
0.257804	0.277	0.223	0.0870645	1	Xelaev18001105m.g
0.252358	0.934	0.883	5.40312e-14	1	ppia.S
5.01209	0.712	0.01	0	2	Xelaev18040337m.g	Cytotoxic T cell
3.95846	0.587	0.009	0	2	Xelaev18011203m.g
3.23447	0.488	0.032	0	2	cxcr4.S
3.18175	0.566	0.027	0	2	cst7.L
3.05933	0.603	0.092	0	2	loc100492943.L
2.94947	0.423	0.005	0	2	ctsw.1.L
2.86799	0.654	0.116	0	2	id2.L
2.69514	0.4	0.041	0	2	spib.L
2.64636	0.55	0.116	0	2	crem.S
2.57959	0.497	0.101	2.17929e-281	2	gata3.S
2.56345	0.381	0.008	0	2	loc101734073.L
2.50986	0.644	0.089	0	2	loc100493999-like.S
2.4149	0.526	0.091	0	2	marcksl1.S
2.35796	0.585	0.147	4.11617e-274	2	grasp.L
2.29054	0.552	0.142	1.47643e-249	2	id2.S
2.25023	0.364	0.033	0	2	entpd2.S
2.17931	0.28	0.014	0	2	gzma.L
2.16498	0.401	0.078	1.02738e-205	2	cxcr4.L
2.15428	0.257	0.005	0	2	gzma.S
2.14817	0.67	0.157	0	2	sept6.L
2.14094	0.466	0.066	0	2	loc398476.S
2.1327	0.255	0.012	0	2	c14orf37.L
2.0809	0.316	0.039	4.88622e-240	2	loc100495760.S
2.02648	0.316	0.039	9.15686e-236	2	cytip.S
2.02292	0.507	0.119	1.85098e-231	2	Xelaev18040631m.g
2.01109	0.509	0.121	3.12277e-222	2	nr4a2.S
1.99901	0.326	0.085	3.21227e-126	2	gata3.L
1.959	0.318	0.038	3.08505e-244	2	runx3.L
1.95498	0.415	0.152	2.03424e-110	2	etv3.S
1.94325	0.325	0.037	2.44833e-259	2	rhof.L
1.92793	0.684	0.114	0	2	ccl5.L
1.92658	0.331	0.059	1.09023e-185	2	loc100216076.L
1.87596	0.618	0.211	1.36751e-200	2	cd37.L
1.85722	0.684	0.186	1.55177e-268	2	loc100493999-like.L
1.84954	0.643	0.294	6.69668e-160	2	brd2.S
1.84926	0.52	0.14	3.87058e-199	2	lbh.S
1.84048	0.428	0.093	4.73998e-198	2	dock10.S
1.83983	0.415	0.093	2.17603e-184	2	stk17a.S
1.83713	0.293	0.036	1.01421e-219	2	sla.S
1.83233	0.273	0.036	3.85986e-191	2	alox5.L
1.82636	0.718	0.251	3.41925e-224	2	rgs1.L
1.82006	0.588	0.265	7.11469e-140	2	eif4a2.L
1.80441	0.407	0.096	1.07205e-170	2	pde4b.S
1.80345	0.533	0.236	8.08961e-125	2	vasp.L
1.80039	0.296	0.041	4.05805e-200	2	Xelaev18043762m.g
1.79988	0.834	0.526	3.0746e-182	2	sik1.S
1.79515	0.352	0.108	4.80754e-110	2	pik3r1-like.S
1.75312	0.434	0.178	1.38082e-98	2	fam46a.L
1.75263	0.424	0.175	8.59086e-95	2	bcl6.S
1.74842	0.601	0.29	1.82241e-130	2	higd1a.L
1.71657	0.34	0.093	2.66884e-115	2	Xelaev18001309m.g
1.69706	0.44	0.201	1.94562e-82	2	klf6.L
1.67851	0.419	0.122	2.08696e-135	2	adrb2.L
1.67757	0.528	0.246	9.60086e-108	2	Xelaev18035740m.g
1.66855	0.297	0.114	1.38641e-65	2	avpi1.L
1.64717	0.337	0.103	3.5562e-105	2	loc100495760.L
1.64053	0.292	0.099	3.84307e-77	2	camk2g.S
1.63452	0.328	0.09	2.35647e-114	2	slc9a3r1.S
1.63096	0.819	0.469	9.51722e-195	2	nap1l1.L
1.60781	0.295	0.059	2.92875e-139	2	Xelaev18016505m.g
1.59308	0.343	0.122	2.335e-83	2	pcna.L
1.58458	0.318	0.071	2.84211e-134	2	itgae.L
1.57964	0.505	0.221	9.36594e-105	2	loc100487499.S
1.5744	0.594	0.328	3.17366e-102	2	sat1.L
1.5577	0.35	0.079	1.20162e-143	2	zap70.L
1.55715	0.315	0.071	9.89611e-131	2	psd4.L
1.53486	0.291	0.1	1.93967e-70	2	mphosph8.L
1.53068	0.274	0.087	2.27367e-75	2	ppp1r10.L
1.51635	0.286	0.065	1.32286e-116	2	lfng.S
1.51097	0.418	0.152	3.14266e-101	2	rabgap1l.L
1.50985	0.318	0.141	3.23534e-52	2	ahsa1.L
1.50801	0.633	0.344	1.30661e-103	2	rhob.S
1.47454	0.891	0.67	7.8091e-184	2	Xelaev18007761m.g
1.46082	0.916	0.667	1.80244e-192	2	hspa8.L
1.44177	0.382	0.2	2.01637e-51	2	Xelaev18004190m.g
1.43321	0.331	0.117	2.25915e-79	2	mknk2.L
1.42729	0.924	0.698	1.96788e-203	2	ptma.L
1.41561	0.25	0.101	9.97459e-44	2	h3f3b.S
1.41517	0.333	0.091	2.11764e-106	2	bcl2l10.S
1.41105	0.828	0.503	1.32867e-156	2	tsc22d3.L
1.41007	0.263	0.084	8.30133e-69	2	lsm14b.S
1.4021	0.319	0.081	1.57178e-112	2	rab44.L
1.38917	0.68	0.45	2.61777e-94	2	atp1a1.L
1.36845	0.494	0.289	1.40868e-61	2	ddx3x.L
1.33573	0.282	0.095	1.4048e-68	2	pcna.S
1.32868	0.854	0.573	2.47345e-167	2	btg1.L
1.32821	0.731	0.456	1.7433e-115	2	hspa5.S
1.32508	0.486	0.158	6.24994e-128	2	Xelaev18001597m.g
1.32214	0.566	0.345	4.7515e-71	2	hnrnpdl.S
1.31163	0.297	0.131	4.61929e-48	2	acsbg2.L
1.28392	0.776	0.524	6.81623e-122	2	Xelaev18010593m.g
1.27783	0.382	0.211	1.21562e-43	2	h3f3b.L
1.27004	0.51	0.212	4.1311e-98	2	crip1.L
1.25903	0.42	0.187	1.57339e-70	2	hexim1.L
1.25899	0.303	0.146	2.232e-40	2	u2af1.S
1.25478	0.349	0.095	7.08913e-109	2	itgb2.L
1.24083	0.251	0.077	2.27846e-66	2	rps6ka1.S
1.23123	0.287	0.121	1.81875e-47	2	txnip.S
1.22985	0.285	0.152	2.96566e-30	2	birc2.L
1.22419	0.39	0.243	1.0248e-34	2	tubb4a.S
1.22294	0.636	0.426	9.50274e-75	2	ptma.S
1.21895	0.476	0.214	2.42988e-80	2	mbnl1.L
1.2097	0.487	0.298	1.33862e-52	2	ddx3x.S
1.20579	0.611	0.358	1.89235e-81	2	hspa5.L
1.19336	0.354	0.192	2.63465e-38	2	itm2a.S
1.18674	0.933	0.832	2.60583e-142	2	atf4.L
1.1851	0.32	0.164	2.19963e-38	2	tpi1.S
1.18346	0.285	0.125	8.10947e-43	2	sept6.S
1.17857	0.325	0.187	5.84715e-31	2	vamp8.L
1.17153	0.337	0.177	2.34909e-37	2	mat2a.L
1.16104	0.296	0.186	2.73256e-19	2	nrarp.S
1.15647	0.969	0.845	1.61833e-178	2	hspa8.S
1.14654	0.492	0.306	5.18605e-50	2	btg1.S
1.14395	0.538	0.347	2.94794e-54	2	sat1.S
1.1417	0.257	0.088	2.20305e-56	2	dennd1c.L
1.13804	0.652	0.461	5.74785e-62	2	dkc1.L
1.12637	0.341	0.117	5.26578e-75	2	sun2.L
1.10749	0.851	0.663	2.89429e-98	2	atf4.S
1.09833	0.477	0.304	2.48955e-42	2	tuba1c.L
1.09083	0.341	0.207	6.83197e-28	2	Xelaev18047575m.g
1.08571	0.297	0.121	7.59909e-49	2	vamp5.S
1.08208	0.373	0.168	9.82028e-55	2	ptpn6.L
1.07865	0.84	0.65	5.07961e-106	2	cirbp.S
1.07696	0.649	0.422	8.28627e-72	2	Xelaev18003216m.g
1.07632	0.386	0.225	7.9818e-35	2	txnip.L
1.07084	0.341	0.149	1.13896e-48	2	rgs1.S
1.0509	0.286	0.102	1.03544e-57	2	marcksl1.L
1.04764	0.33	0.22	8.71201e-20	2	h2afy2.L
1.04488	0.676	0.442	4.49701e-69	2	tuba3c.S
1.04104	0.252	0.131	3.13033e-25	2	akirin2.L
1.03983	0.28	0.141	1.47966e-30	2	srsf6.S
1.03684	0.313	0.173	4.14587e-28	2	Xelaev18037562m.g
1.03674	0.43	0.301	1.21245e-27	2	srsf7.S
1.02459	0.369	0.102	6.02384e-105	2	ccl5.S
1.0138	0.838	0.663	2.22803e-103	2	ppia.L
1.01218	0.945	0.81	1.13234e-142	2	Xelaev18022166m.g
1.00902	0.912	0.72	3.60699e-117	2	ddx5.S
1.00683	0.304	0.174	1.76522e-25	2	srsf6.L
1.0015	0.691	0.502	8.47536e-65	2	mcl1.L
0.998382	0.474	0.288	2.66995e-43	2	Xelaev18019056m.g
0.984818	0.593	0.436	2.30511e-45	2	ddx5.L
0.981418	0.382	0.177	1.21659e-50	2	sesn1.L
0.979947	0.557	0.278	3.85021e-70	2	lsp1.S
0.975903	0.34	0.235	1.25292e-18	2	Xelaev18035585m.g
0.974944	0.266	0.16	7.21344e-18	2	sfpq.L
0.969938	0.924	0.837	7.49895e-124	2	mhc1a.L
0.969054	0.386	0.241	1.27859e-27	2	odc1.L
0.950325	0.543	0.375	6.12696e-39	2	tuba3c.L
0.917486	0.253	0.135	9.69288e-22	2	sept9.L
0.888804	0.41	0.28	3.40479e-24	2	srrt.L
0.887472	0.501	0.374	2.19773e-27	2	nop56.L
0.880199	0.381	0.173	8.95995e-50	2	arhgdib.S
0.878276	0.537	0.404	6.86168e-31	2	rbm25.L
0.861575	0.306	0.186	2.91853e-18	2	tuba4a.L
0.857256	0.669	0.539	1.8868e-39	2	hsp90ab1.S
0.849247	0.43	0.22	3.62735e-43	2	lsp1.L
0.846754	0.544	0.381	3.41079e-32	2	Xelaev18043544m.g
0.844523	0.349	0.223	5.89303e-21	2	pim1.L
0.842597	0.263	0.107	9.1165e-38	2	loc100145338.S
0.830728	0.503	0.395	2.03014e-21	2	tpi1.L
0.82196	0.34	0.159	1.31906e-38	2	coro6.1.L
0.821622	0.525	0.431	2.89198e-21	2	hnrnpab.L
0.798395	0.448	0.341	4.67817e-18	2	rbm25.S
0.776573	0.271	0.192	3.0875e-09	2	lasp1.S
0.775115	0.303	0.193	8.84452e-16	2	tmem123.L
0.769968	0.409	0.295	4.84059e-17	2	cfl1.L
0.767019	0.6	0.464	2.29115e-32	2	calm1.L
0.766696	0.303	0.225	1.42609e-08	2	pkm.L
0.765092	0.261	0.191	3.25622e-07	2	tob2.S
0.752964	0.965	0.88	4.72604e-101	2	cirbp.L
0.752827	0.397	0.318	7.47403e-11	2	aldoa.L
0.752774	0.327	0.229	1.49318e-12	2	son.S
0.747342	0.388	0.305	3.8155e-11	2	hnrnpa1.S
0.741914	0.285	0.218	1.6129e-06	2	pno1.L
0.734365	0.559	0.41	9.43832e-32	2	psmb8.L
0.709377	0.448	0.37	5.32603e-12	2	eif1.L
0.704487	0.272	0.214	0.000106909	2	amd1.L
0.6993	0.277	0.152	2.59459e-19	2	cttn-like.1.S
0.689111	0.45	0.36	2.57971e-14	2	ncl.S
0.684356	0.305	0.232	1.20852e-07	2	jund.S
0.677308	0.387	0.304	1.06867e-10	2	Xelaev18038180m.g
0.676	0.387	0.317	2.06179e-08	2	snrnp70.L
0.656768	0.875	0.777	2.79755e-54	2	srsf5.S
0.644933	0.562	0.5	2.59565e-15	2	eif3i.L
0.639698	0.414	0.365	5.06461e-06	2	Xelaev18026704m.g
0.620975	0.439	0.356	1.56225e-11	2	sfpq.S
0.606832	0.345	0.31	0.0262716	2	eif4a1.S
0.604499	0.284	0.226	0.000915673	2	ccni.L
0.594458	0.263	0.211	0.00491348	2	tra2a.L
0.575275	0.373	0.346	0.0796146	2	hnrnpab.S
0.570481	0.866	0.718	7.39745e-57	2	Xelaev18000774m.g
0.566081	0.4	0.312	2.22718e-08	2	bcl2l14.L
0.563562	0.253	0.188	9.84789e-05	2	Xelaev18004849m.g
0.557954	0.287	0.257	1	2	Xelaev18036725m.g
0.537255	0.765	0.681	1.25694e-25	2	hnrnpdl.L
0.529815	0.251	0.234	1	2	slc25a5.S
0.52694	0.31	0.262	0.0182496	2	itm2a.L
0.525826	0.294	0.249	0.0301805	2	myh9.S
0.519449	0.273	0.257	1	2	junb.S
0.514092	0.336	0.301	0.120085	2	snrnp70.S
0.498144	0.343	0.329	1	2	Xelaev18037480m.g
0.497909	0.276	0.232	0.253632	2	psmb9.S
0.496488	0.452	0.388	8.54139e-06	2	ppp1r15b-like.S
0.492648	0.33	0.254	7.5063e-07	2	ctsc.S
0.488694	0.308	0.288	1	2	ppib.S
0.484471	0.308	0.22	2.21987e-07	2	bcl2l10.L
0.480698	0.256	0.223	1	2	ch25h.S
0.47996	0.629	0.568	1.03915e-12	2	loc100135223.L
0.455194	0.548	0.465	1.6295e-09	2	h1fx.S
0.446857	0.573	0.482	8.50568e-14	2	Xelaev18016933m.g
0.436672	0.663	0.576	3.24192e-14	2	Xelaev18047430m.g
0.429102	0.473	0.306	1.49047e-24	2	Xelaev18039138m.g
0.417585	0.366	0.354	1	2	pfn1.S
0.416338	0.369	0.352	1	2	eif2s2.S
0.412271	0.274	0.249	1	2	zc3h13.S
0.411626	0.378	0.366	1	2	rhoa.2.S
0.397705	0.36	0.34	1	2	nucks1.L
0.392307	0.952	0.874	1.12406e-33	2	eef2.1.S
0.382409	0.357	0.343	1	2	eif1b.S
0.379758	0.624	0.567	9.91059e-10	2	arpc1b.L
0.375577	0.256	0.226	1	2	Xetrov90026938m.L
0.346468	0.593	0.455	1.4459e-16	2	cd74.L
0.33657	0.688	0.657	5.41785e-08	2	rsl24d1.L
0.320292	0.368	0.338	1	2	rtn4.S
0.303972	0.457	0.452	1	2	Xelaev18034420m.g
0.293073	0.861	0.841	9.82155e-09	2	Xelaev18036189m.g
0.28385	0.959	0.887	9.32291e-28	2	ddx21.S
0.278729	0.645	0.622	0.00091949	2	Xelaev18012131m.g
0.2614	0.934	0.894	1.32241e-12	2	eef1d.L
3.85346	0.829	0.062	0	3	ccl5.S	T helper cell
3.5222	0.866	0.1	0	3	ccl5.L
2.73512	0.612	0.063	0	3	il7r.L
2.45043	0.491	0.09	8.15985e-274	3	Xelaev18036218m.g
2.33798	0.559	0.094	0	3	loc100498441.S
2.07944	0.303	0.041	3.82925e-206	3	loc100488729.L
2.05874	0.537	0.097	6.11601e-297	3	cd3e.L
1.93144	0.458	0.091	4.13826e-222	3	slk.L
1.70702	0.279	0.029	2.24387e-222	3	cd3g.S
1.68934	0.425	0.11	8.4158e-151	3	sun2.L
1.66534	0.276	0.043	1.59891e-160	3	gbp7.S
1.6653	0.575	0.208	9.19079e-150	3	lsp1.L
1.60479	0.521	0.157	8.21767e-163	3	Xelaev18001597m.g
1.59773	0.409	0.103	1.33602e-145	3	Xelaev18001540m.g
1.56767	0.647	0.271	9.89696e-145	3	lsp1.S
1.4859	0.325	0.096	4.21255e-91	3	loc101732252.S
1.43472	0.329	0.082	4.99469e-113	3	zap70.L
1.42282	0.329	0.11	5.79356e-79	3	arhgap30.S
1.41347	0.72	0.47	2.97421e-115	3	Xelaev18016933m.g
1.3935	0.295	0.083	6.24496e-87	3	Xelaev18000262m.g
1.38137	0.517	0.173	8.58682e-129	3	sept6.L
1.36922	0.305	0.079	1.86699e-100	3	cytip.L
1.3575	0.314	0.1	7.47945e-80	3	hmha1.L
1.34627	0.333	0.118	1.60506e-71	3	vamp5.S
1.32496	0.317	0.104	2.59696e-75	3	stk17a.S
1.31876	0.391	0.142	7.58324e-84	3	cttn-like.1.S
1.31866	0.256	0.074	1.58273e-69	3	lcp1.L
1.31384	0.353	0.137	3.29815e-65	3	nr4a2.S
1.28626	0.448	0.194	6.59147e-78	3	cndp2.S
1.28105	0.274	0.085	8.16496e-70	3	itgb7.L
1.26291	0.261	0.08	3.00977e-66	3	def6.L
1.24579	0.991	0.924	3.19099e-268	3	rps16.L
1.23536	0.264	0.088	6.1511e-59	3	acap1.S
1.21682	0.286	0.125	9.6375e-42	3	sept6.S
1.17951	0.254	0.089	5.7709e-52	3	dennd1c.L
1.149	0.725	0.479	3.88427e-90	3	nap1l1.L
1.14145	0.391	0.153	1.92053e-69	3	lbh.S
1.1404	0.273	0.124	9.9186e-36	3	loc100496652.1.L
1.13981	0.995	0.946	2.26929e-284	3	Xelaev18037898m.g
1.135	0.261	0.106	1.99627e-40	3	nr4a2.L
1.13161	0.258	0.101	4.18352e-42	3	Xelaev18001309m.g
1.10301	0.381	0.156	2.11727e-62	3	coro6.1.L
1.09569	0.978	0.831	1.96335e-195	3	ddx21.L
1.08609	0.99	0.885	1.65168e-199	3	ddx21.S
1.0856	0.286	0.106	6.00365e-52	3	loc100145338.S
1.0727	0.282	0.159	3.49725e-23	3	tcof1.S
1.0393	0.292	0.101	4.00441e-58	3	itgb2.L
1.03031	0.424	0.279	3.14539e-30	3	Xelaev18000429m.g
1.0202	0.262	0.111	3.88869e-37	3	pde4b.S
1.01156	0.997	0.92	1.32056e-223	3	rpl3.L
0.996709	0.806	0.647	2.96123e-84	3	rsl24d1.L
0.995854	0.669	0.526	9.07202e-48	3	rpl23.S
0.982681	0.365	0.176	5.21402e-42	3	arhgdib.S
0.972765	0.922	0.781	3.31952e-123	3	Xelaev18042402m.g
0.957876	0.941	0.831	3.0507e-137	3	Xelaev18020043m.g
0.957828	0.962	0.834	7.94088e-142	3	rpl4.L
0.951381	0.945	0.804	5.94774e-126	3	Xelaev18021206m.g
0.942121	0.985	0.89	1.9537e-169	3	eef1d.L
0.94093	0.257	0.129	9.07385e-25	3	mbnl1.S
0.914889	0.993	0.932	6.56067e-192	3	rpl5.L
0.903178	0.921	0.802	7.91706e-117	3	rps16.S
0.896257	0.958	0.829	9.50841e-131	3	rpl12.S
0.8907	0.334	0.182	5.49659e-28	3	sesn1.L
0.887202	0.359	0.244	8.83847e-18	3	odc1.L
0.873594	0.269	0.136	2.22982e-24	3	adrb2.L
0.873033	0.823	0.691	1.77812e-73	3	eif3d.S
0.869953	0.97	0.89	1.88803e-137	3	Xelaev18022104m.g
0.861482	0.942	0.817	8.19084e-112	3	eef1g.L
0.859834	0.98	0.909	3.53129e-155	3	rpl13a.S
0.855093	0.756	0.619	1.88425e-58	3	fau.S
0.852576	0.375	0.224	3.78687e-25	3	mbnl1.L
0.842768	0.25	0.11	1.06376e-29	3	dock10.S
0.837608	0.935	0.835	2.4522e-102	3	Xelaev18036189m.g
0.830574	0.613	0.496	1.57963e-33	3	eif3i.L
0.826044	0.998	0.959	7.38887e-180	3	rpl34.L
0.823518	0.553	0.446	6.35126e-25	3	rplp0.S
0.817516	0.713	0.6	5.73841e-46	3	rps5.L
0.803677	0.274	0.179	9.62662e-12	3	ppp1r14b.L
0.796856	0.569	0.41	3.13081e-34	3	psmb8.L
0.794665	0.966	0.868	5.4347e-122	3	Xelaev18039104m.g
0.791265	0.98	0.894	4.41752e-127	3	rps6.S
0.787315	0.998	0.955	2.88558e-160	3	rplp1.L
0.787098	0.652	0.535	8.54418e-35	3	pinx1.L
0.777704	0.973	0.912	6.06132e-122	3	rps23.S
0.768665	0.815	0.703	4.09651e-58	3	rpl6.L
0.766624	0.969	0.884	6.82776e-113	3	Xelaev18012629m.g
0.762627	0.999	0.963	4.94614e-164	3	rps8.L
0.760922	0.859	0.743	2.40756e-70	3	Xelaev18036222m.g
0.744147	0.727	0.644	3.66603e-38	3	rpl35.L
0.733404	0.937	0.844	3.70214e-88	3	rnaseh1.S
0.729847	0.669	0.561	8.95744e-34	3	Xelaev18037717m.g
0.728677	0.877	0.761	1.0917e-71	3	rpl6.S
0.728657	0.614	0.529	3.044e-24	3	rps5.S
0.723451	0.974	0.894	9.21683e-110	3	rplp0.L
0.718267	0.935	0.839	1.28431e-90	3	naca.2.L
0.714642	0.357	0.268	1.62097e-10	3	isg20l2.L
0.709055	0.873	0.785	8.66338e-60	3	rpl26.L
0.70859	0.797	0.717	7.02598e-47	3	fau.L
0.706777	0.814	0.698	3.46426e-54	3	rpl15.S
0.683844	0.639	0.452	4.75515e-37	3	cd74.L
0.681901	0.741	0.66	2.7382e-35	3	rpl14.S
0.68107	0.273	0.232	0.151145	3	psmb9.S
0.680109	0.964	0.893	3.20186e-100	3	Xelaev18039125m.g
0.673925	0.797	0.714	2.90974e-46	3	rps21.S
0.667909	0.79	0.712	3.1559e-42	3	rps13.S
0.660172	0.258	0.219	0.215704	3	gltscr2.L
0.658342	0.269	0.227	0.0931439	3	ccni.L
0.657808	0.887	0.819	3.04941e-45	3	rpl23.L
0.657579	0.993	0.953	1.76006e-120	3	rpl10a.S
0.653246	0.725	0.633	7.84959e-30	3	Xelaev18029059m.g
0.647728	0.272	0.219	0.00522715	3	pno1.L
0.643942	0.999	0.979	8.80512e-144	3	rps8.S
0.641883	0.36	0.312	5.50491e-05	3	eif4b.L
0.634327	0.971	0.913	1.13477e-78	3	rps23.L
0.633941	0.494	0.436	2.74235e-09	3	Xelaev18003216m.g
0.633576	0.879	0.791	8.50729e-51	3	rpl18.S
0.632937	0.934	0.85	3.46186e-68	3	rps3.L
0.629349	0.833	0.753	2.02086e-40	3	Xelaev18013762m.g
0.629147	0.828	0.755	8.65345e-45	3	Xelaev18016915m.g
0.626889	0.566	0.497	7.40168e-16	3	rps21.L
0.623382	0.971	0.914	1.95261e-87	3	rpl17.L
0.622386	0.861	0.753	1.26596e-42	3	rpl30.S
0.621048	0.998	0.977	6.21015e-137	3	rps17.L
0.620194	0.835	0.768	1.00616e-42	3	Xelaev18033797m.g
0.614144	0.806	0.703	1.83381e-42	3	rpsa.L
0.607622	0.965	0.912	1.99378e-78	3	rps25.S
0.605505	0.755	0.672	9.31596e-33	3	ppia.L
0.60268	0.834	0.754	3.37909e-38	3	Xelaev18025105m.g
0.598047	0.408	0.364	9.64703e-05	3	ncl.S
0.594258	0.897	0.814	2.53107e-51	3	Xelaev18003966m.g
0.58942	0.298	0.259	0.116241	3	rpl22l1.L
0.588391	0.265	0.202	0.000500906	3	hexim1.L
0.586589	0.893	0.827	2.28764e-44	3	Xelaev18003627m.g
0.584008	0.561	0.512	1.82984e-12	3	rps3.S
0.581439	0.966	0.909	4.67372e-74	3	rpl17.S
0.573285	0.879	0.804	2.12636e-47	3	loc100493057.L
0.572365	0.322	0.288	0.251526	3	srrt.L
0.569453	0.937	0.855	3.84172e-57	3	rpl13.L
0.567451	0.677	0.619	1.47103e-20	3	Xelaev18012131m.g
0.564011	0.846	0.753	5.16702e-37	3	rpl8.L
0.561048	0.258	0.179	4.1964e-06	3	ptpn6.L
0.560068	0.955	0.866	5.5829e-62	3	rps6.L
0.55863	0.614	0.521	7.85499e-15	3	Xelaev18000107m.g
0.554137	0.528	0.475	3.44829e-10	3	Xelaev18028961m.g
0.552638	0.35	0.237	3.51518e-12	3	cd37.L
0.549061	0.498	0.462	1.14318e-06	3	rpl29.S
0.548534	0.259	0.23	1	3	pkm.L
0.548314	0.906	0.836	1.49656e-44	3	rps3a.S
0.54634	0.736	0.673	6.57501e-22	3	rpl24.L
0.543632	0.84	0.722	1.60152e-35	3	rpsa.S
0.543394	0.958	0.882	2.94807e-58	3	rpl9.L
0.54251	0.387	0.364	0.0536593	3	Xelaev18037282m.g
0.541955	0.807	0.733	2.31559e-32	3	rpl35.S
0.535084	0.679	0.622	3.42067e-16	3	rpl36.L
0.533483	0.984	0.929	3.69711e-73	3	eef2.1.L
0.531527	0.593	0.553	3.61289e-11	3	rps15a.S
0.531266	0.771	0.713	6.99271e-24	3	Xelaev18017507m.g
0.523385	0.823	0.757	3.59914e-27	3	Xelaev18046508m.g
0.52323	0.441	0.414	0.00139128	3	rbm25.L
0.51925	0.294	0.287	1	3	hnrnph3.L
0.515167	0.321	0.296	1	3	pa2g4.L
0.504829	0.993	0.97	2.27108e-85	3	Xelaev18004063m.g
0.502307	0.736	0.707	1.51244e-14	3	Xelaev18016211m.g
0.501882	0.574	0.55	4.23805e-08	3	Xelaev18043840m.g
0.50151	0.71	0.667	1.43617e-16	3	Xelaev18014154m.g
0.496437	0.641	0.586	1.15237e-13	3	rps15a.L
0.492823	0.679	0.518	3.53465e-25	3	tsc22d3.L
0.491765	0.974	0.935	1.18968e-58	3	rps15.L
0.491099	0.373	0.348	0.740161	3	rbm25.S
0.49008	0.28	0.235	0.367077	3	txnip.L
0.481845	0.748	0.709	1.22544e-17	3	rpl8.S
0.466175	0.746	0.685	2.68822e-20	3	rps11.S
0.457534	0.859	0.819	2.62981e-28	3	Xelaev18015505m.g
0.45622	0.704	0.657	2.28272e-14	3	rpl30.L
0.455843	0.456	0.43	0.00104756	3	Xelaev18006476m.g
0.451277	0.361	0.355	1	3	pfn1.S
0.446117	0.958	0.899	8.40987e-39	3	rpl15.L
0.445118	0.897	0.836	1.3241e-28	3	loc100493057.S
0.444232	0.614	0.604	1.68832e-07	3	rpl14.L
0.437964	0.613	0.592	5.52977e-10	3	nsa2.L
0.43572	0.966	0.833	1.3526e-52	3	mhc1a.L
0.431457	0.762	0.744	4.3927e-15	3	Xelaev18045525m.g
0.429254	0.959	0.914	1.36912e-37	3	rpl13a.L
0.421496	0.366	0.37	1	3	dnaja2.S
0.415173	0.49	0.274	3.46046e-29	3	rgs1.L
0.407646	0.439	0.31	7.26835e-15	3	Xelaev18039138m.g
0.39663	0.744	0.684	3.53714e-12	3	Xelaev18024282m.g
0.395597	0.583	0.58	0.000838022	3	rps27a.L
0.392977	0.794	0.727	1.89643e-16	3	Xelaev18003505m.g
0.39093	0.499	0.525	1	3	rpl7a.S
0.388871	0.774	0.737	9.14204e-11	3	Xelaev18022965m.g
0.383751	0.6	0.597	0.00158539	3	btg1.L
0.382032	0.825	0.766	1.70112e-15	3	rpl18.L
0.378734	0.783	0.723	6.92876e-12	3	rps4x.S
0.37252	0.707	0.673	3.134e-09	3	rps28p9.S
0.372229	0.345	0.323	1	3	brd2.S
0.366947	0.865	0.82	9.7078e-18	3	rpl19.S
0.361007	0.44	0.454	1	3	rps29.S
0.353243	0.868	0.85	2.34796e-13	3	rpl36.S
0.351888	0.855	0.827	6.37938e-17	3	Xelaev18035769m.g
0.351135	0.481	0.471	1	3	h1fx.S
0.342952	0.87	0.831	1.74478e-16	3	rps25.L
0.3409	0.901	0.881	3.27148e-18	3	mkrn3.S
0.33626	0.777	0.758	2.60446e-09	3	rpl37a.L
0.328108	0.79	0.766	3.71205e-08	3	rps3a.L
0.326984	0.865	0.818	5.36603e-18	3	Xelaev18022166m.g
0.325097	0.792	0.786	1.00758e-08	3	rpl19.L
0.321064	0.828	0.781	1.38979e-10	3	rpl13.S
0.309568	0.941	0.875	7.47013e-19	3	eef2.1.S
0.298937	0.92	0.88	1.42589e-16	3	rpl34.S
0.296227	0.911	0.873	1.52737e-15	3	rps20.L
0.292704	0.75	0.742	0.000702536	3	rpl27a-like.L
0.280687	0.791	0.765	8.87064e-05	3	rpl4.S
0.268495	0.518	0.53	1	3	rpl39.S
0.255379	0.951	0.923	2.48827e-15	3	rps10.L
3.09005	0.952	0.164	0	4	loc100494945.L	Proliferating epithelial cell_nme2 high
2.72725	0.975	0.173	0	4	Xelaev18040854m.g
2.6603	0.913	0.163	0	4	nme2.L
2.54213	0.683	0.046	0	4	fgfbp1.S
2.25994	0.635	0.036	0	4	Xelaev18045649m.g
2.17395	0.815	0.104	0	4	glul-like.1.L
2.02304	0.913	0.201	0	4	krt12.S
1.99187	0.916	0.174	0	4	Xelaev18024674m.g
1.97248	0.994	0.267	0	4	epcam.S
1.95752	0.995	0.294	0	4	epcam.L
1.94589	0.534	0.028	0	4	fgfbp1.L
1.91868	0.752	0.076	0	4	Xelaev18011290m.g
1.88855	0.958	0.175	0	4	loc101734526.L
1.87942	0.992	0.297	0	4	cldn7.L
1.87355	0.961	0.201	0	4	Xelaev18043641m.g
1.82159	0.891	0.151	0	4	Xelaev18021648m.g
1.79345	0.935	0.187	0	4	cldn4.S
1.78439	0.449	0.046	0	4	Xelaev18011291m.g
1.75431	0.958	0.214	0	4	cldn7.S
1.70523	0.752	0.161	7.0534e-276	4	rap2b.L
1.68455	0.95	0.23	0	4	krt.S
1.66797	0.905	0.196	0	4	Xelaev18034822m.g
1.66766	0.734	0.114	0	4	enpp7.S
1.66301	0.811	0.139	0	4	nrdc.L
1.65061	0.975	0.404	4.40846e-240	4	Xelaev18002122m.g
1.64629	0.922	0.233	4.46227e-297	4	krt5.7.S
1.6417	0.584	0.104	1.13584e-253	4	loc100490816.S
1.6254	0.762	0.104	0	4	lgals4.L
1.62188	0.871	0.189	0	4	anxa4.S
1.61065	0.93	0.193	0	4	cdh1.S
1.59559	0.957	0.214	0	4	tfcp2l1.L
1.58436	0.915	0.249	1.1167e-268	4	tmem52.S
1.54373	0.315	0.012	0	4	Xelaev18043129m.g
1.54242	0.908	0.192	0	4	adh1b.L
1.5297	0.929	0.299	8.94447e-241	4	atp1a1.S
1.51093	0.975	0.351	1.69561e-241	4	loc100496442.L
1.50408	0.825	0.151	0	4	ezr.L
1.46316	0.623	0.087	0	4	fosl1.S
1.44818	0.946	0.287	1.49734e-246	4	txn.L
1.41119	0.68	0.127	3.35977e-276	4	loc101734365.L
1.39619	0.882	0.184	0	4	cldn4.L
1.39047	0.717	0.118	0	4	Xelaev18011459m.g
1.39	0.669	0.112	2.70236e-299	4	fosl1.L
1.38611	0.733	0.122	0	4	spint2.L
1.36332	0.668	0.105	0	4	elf3.S
1.35447	0.969	0.412	1.50123e-199	4	gpx4.L
1.3344	0.846	0.191	5.79365e-272	4	f11r.S
1.33146	0.543	0.073	6.78678e-298	4	aqp3.L
1.32794	0.804	0.195	1.74493e-236	4	krt8.L
1.3237	0.379	0.027	0	4	rnf223.L
1.31508	0.54	0.067	0	4	Xelaev18026042m.g
1.29161	0.887	0.242	4.18032e-228	4	selenbp1.S
1.28278	0.714	0.134	1.58657e-271	4	loc100127750.L
1.27918	0.502	0.073	8.43743e-252	4	Xelaev18001616m.g
1.27503	0.686	0.133	6.02191e-262	4	ephx2.L
1.26779	0.949	0.362	4.66527e-191	4	idh2.L
1.26738	0.879	0.264	1.27969e-209	4	Xelaev18014918m.g
1.26645	0.694	0.14	6.36256e-252	4	dstn.L
1.26604	0.7	0.142	3.93494e-250	4	lima1.S
1.26492	0.402	0.033	0	4	ankrd35.S
1.25546	0.575	0.105	3.76954e-230	4	angptl4.L
1.25525	0.955	0.345	1.36201e-197	4	prdx5.L
1.24556	0.581	0.116	3.07871e-207	4	loc100049121.S
1.22103	0.724	0.172	6.51486e-209	4	rasd1.L
1.2135	0.696	0.162	2.19721e-209	4	nrarp.S
1.21034	0.503	0.065	6.83932e-290	4	gmds.L
1.20796	0.865	0.289	8.87042e-177	4	tkt.L
1.2021	0.64	0.159	1.68455e-178	4	leng9.L
1.195	0.693	0.114	3.35855e-296	4	syt8.L
1.19039	0.84	0.235	5.91697e-200	4	gadd45a.L
1.19015	0.453	0.053	1.65794e-284	4	trim29.L
1.18089	0.578	0.087	3.22022e-281	4	noxa1.L
1.17885	0.677	0.145	8.88645e-220	4	mgst3.L
1.17403	0.446	0.057	2.87936e-258	4	pvrl4.L
1.17007	0.601	0.103	9.12662e-252	4	vill.L
1.15969	0.961	0.373	6.07926e-181	4	cox4i1.L
1.1576	0.629	0.116	1.63972e-239	4	Xelaev18036021m.g
1.15428	0.562	0.092	4.82379e-253	4	Xelaev18011461m.g
1.15241	0.503	0.089	3.21375e-208	4	ugcg.S
1.15086	0.759	0.195	2.72433e-196	4	atp1b1.S
1.12833	0.846	0.243	1.06023e-191	4	Xelaev18038264m.g
1.12444	0.408	0.04	1.67628e-293	4	grhl3.L
1.12	0.969	0.49	1.70561e-159	4	atp5b.S
1.11659	0.399	0.055	1.68702e-211	4	ccdc64b.S
1.11464	0.694	0.144	2.8475e-234	4	gpx1.L
1.1112	0.528	0.082	4.926e-249	4	scnn1a.L
1.10763	0.75	0.174	7.30304e-220	4	perp.S
1.10445	0.638	0.114	1.18357e-253	4	cgn.L
1.10308	0.488	0.076	1.80548e-230	4	tmprss13.L
1.10307	0.643	0.122	1.90388e-241	4	loc100497556.S
1.09641	0.675	0.151	1.66401e-207	4	nccrp1.L
1.09635	0.554	0.096	2.60611e-230	4	rab25.L
1.09581	0.374	0.044	5.94031e-230	4	Xelaev18043700m.g
1.09544	0.508	0.088	2.24674e-213	4	dsp.L
1.08743	0.992	0.743	2.82107e-158	4	junb.L
1.08669	0.446	0.059	3.43193e-245	4	ldlr.S
1.08385	0.602	0.113	6.70973e-222	4	loc100496311-like.L
1.08361	0.696	0.163	2.10581e-203	4	mdh1.S
1.08349	0.559	0.099	2.15213e-224	4	Xelaev18044082m.g
1.0766	0.475	0.071	7.29645e-230	4	tmem45b.L
1.07137	1	0.853	1.81772e-204	4	Xelaev18037541m.g
1.07045	0.733	0.163	1.34005e-218	4	loc100170549.L
1.05955	0.846	0.257	1.15201e-181	4	Xelaev18047214m.g
1.04965	0.668	0.15	7.72904e-209	4	Xelaev18007619m.g
1.04752	0.393	0.05	7.50085e-228	4	ldlr.L
1.04671	0.904	0.298	4.11853e-186	4	Xelaev18019895m.g
1.03154	0.427	0.061	2.41507e-217	4	pigr.L
1.02887	0.998	0.726	5.28006e-168	4	slc25a5.L
1.02839	0.503	0.097	1.25235e-186	4	sptlc2.L
1.02519	0.556	0.101	1.40944e-218	4	lmo7.S
1.02493	0.733	0.167	3.68527e-209	4	loc100127564.L
1.0243	0.435	0.06	2.74276e-230	4	scnn1g-like.L
1.02091	0.904	0.348	2.53027e-147	4	btg2.S
1.01995	0.562	0.11	5.86229e-197	4	loc100498371-like.L
1.01271	0.744	0.18	5.29662e-201	4	krt8.S
1.01085	0.573	0.099	4.46879e-235	4	loc100486093-like.S
1.01078	0.632	0.14	6.85531e-193	4	adipor2.S
1.00306	0.557	0.102	1.24218e-209	4	syt8.S
1.00074	0.828	0.265	3.40281e-163	4	Xelaev18044325m.g
0.996639	0.742	0.199	5.34785e-178	4	mvp.L
0.98958	0.502	0.078	2.31474e-234	4	gpa33.L
0.988494	0.793	0.192	1.4492e-208	4	mgst1.L
0.987088	0.634	0.151	1.9971e-177	4	actn4.L
0.987028	0.461	0.074	2.51183e-208	4	gpsm1.L
0.981344	0.396	0.046	7.00163e-247	4	loc101732042-like.L
0.977536	0.578	0.115	4.62961e-198	4	palm3-like.L
0.97232	0.821	0.287	2.09909e-133	4	bcl2l14.L
0.969844	0.941	0.401	1.96307e-137	4	slc25a3.S
0.968653	0.581	0.117	8.04397e-198	4	raf1.L
0.963145	0.387	0.053	1.18204e-203	4	Xelaev18019825m.g
0.960305	0.843	0.291	4.63991e-137	4	sqstm1.L
0.949947	0.806	0.233	5.51681e-175	4	cox7a2.L
0.946574	0.666	0.149	7.15475e-200	4	gsta1.S
0.944603	0.295	0.033	7.70736e-190	4	gk.S
0.943672	0.387	0.065	3.95351e-165	4	Xetrov90030838m.S
0.943555	0.366	0.051	4.01213e-192	4	net1.S
0.943183	0.643	0.158	1.57249e-171	4	epb41l1.L
0.934153	0.457	0.076	1.63025e-193	4	selenbp1.L
0.93142	0.402	0.058	9.1899e-203	4	Xelaev18010901m.g
0.928159	0.505	0.101	2.58214e-176	4	anxa3.S
0.927314	0.505	0.11	1.50828e-155	4	Xelaev18028574m.g
0.921474	0.671	0.189	5.08596e-143	4	bhlhe40.S
0.92111	0.335	0.048	1.65213e-169	4	Xelaev18002369m.g
0.920478	0.728	0.214	2.57285e-147	4	elovl1.S
0.916711	0.5	0.102	2.13528e-168	4	ndrg1.L
0.914018	0.517	0.099	8.91893e-189	4	ptprf.S
0.911422	0.311	0.031	8.35151e-218	4	dsg2.L
0.908053	0.415	0.069	2.32185e-178	4	map7.S
0.90684	0.365	0.054	7.85215e-175	4	ttc22.L
0.905585	0.391	0.075	5.66297e-140	4	elf3.L
0.90427	0.298	0.024	1.57125e-243	4	grhl3.S
0.903373	0.503	0.096	1.26196e-183	4	loc100490816.L
0.901397	0.334	0.047	1.96299e-170	4	zswim4.L
0.899819	0.783	0.245	2.80417e-147	4	atp5d.S
0.899333	0.491	0.088	5.79535e-193	4	jup.S
0.899321	0.542	0.117	9.29509e-169	4	slc7a3.L
0.898233	0.373	0.06	2.40643e-164	4	loc549858.L
0.896902	0.609	0.15	1.95677e-157	4	Xelaev18019842m.g
0.89611	0.87	0.362	5.44618e-114	4	fos.L
0.894868	0.557	0.129	4.53755e-158	4	card9.L
0.894008	0.491	0.096	3.79962e-175	4	Xetrov90001134m.S
0.893915	0.404	0.069	4.89582e-168	4	tfcp2l1.S
0.887758	0.345	0.043	2.43905e-196	4	Xetrov90024133m.S
0.8867	0.949	0.451	1.31175e-111	4	uqcrh.L
0.884013	0.321	0.042	3.56213e-177	4	loc496814.S
0.883789	0.394	0.065	1.41653e-169	4	insig1.L
0.882855	0.444	0.074	7.58971e-189	4	jup.L
0.881709	0.744	0.23	5.67889e-138	4	atp5a1.S
0.879141	0.416	0.067	1.89037e-179	4	lgals4.S
0.87704	0.528	0.125	9.28856e-146	4	hoxa13.L
0.873015	0.825	0.178	1.47811e-250	4	aqp3.S
0.872861	0.48	0.089	1.44735e-181	4	slc1a5.L
0.872642	0.48	0.095	8.64253e-168	4	adh5.L
0.871804	0.36	0.072	1.01099e-123	4	loc101735270.L
0.871562	0.495	0.085	1.97971e-205	4	scnn1b.L
0.869164	0.393	0.073	4.37378e-147	4	scnn1d.L
0.868531	0.842	0.285	1.5963e-138	4	atp5d.L
0.867355	0.677	0.179	1.33243e-156	4	cox5a.L
0.860334	0.522	0.109	8.08615e-169	4	epb41l1.S
0.860085	0.935	0.502	4.68365e-96	4	Xelaev18000107m.g
0.858857	0.494	0.114	8.62182e-143	4	pck2.S
0.857418	0.38	0.071	8.75391e-143	4	ocln.L
0.854357	0.398	0.064	1.99924e-179	4	chmp4c.L
0.848029	0.632	0.169	2.39477e-146	4	uqcrc2.L
0.847766	0.345	0.041	1.86627e-205	4	grb7.L
0.847711	0.343	0.053	1.35966e-160	4	nipal1.L
0.845477	0.326	0.044	2.3825e-174	4	kcnj15.S
0.844201	0.298	0.037	3.30748e-170	4	Xelaev18008610m.g
0.841755	0.663	0.198	6.13173e-131	4	ch25h.S
0.841577	0.707	0.207	6.43306e-139	4	tuba4b.S
0.841445	0.348	0.045	5.33427e-191	4	ripk4.L
0.839365	0.286	0.021	9.59152e-253	4	kiaa1324.L
0.835274	0.66	0.176	8.01073e-150	4	midn.L
0.833514	0.337	0.056	9.18033e-146	4	dsp.S
0.833246	0.846	0.305	5.80357e-127	4	atp5l.L
0.831543	0.343	0.057	5.96387e-146	4	entpd8.L
0.831156	0.266	0.015	2.34313e-273	4	serpinb11.L
0.831003	0.461	0.078	2.73878e-193	4	basp1.L
0.827432	0.467	0.09	7.31781e-166	4	hpgds.L
0.823552	0.334	0.075	1.00282e-98	4	krt5.7.L
0.820261	0.39	0.069	5.79808e-153	4	noxa1.S
0.820034	0.293	0.03	8.69937e-201	4	degs3.S
0.819266	0.734	0.222	2.80136e-137	4	cox5a.S
0.818293	0.497	0.112	2.3967e-145	4	f11r.L
0.818007	0.848	0.31	2.09492e-123	4	cox6c.L
0.814997	0.731	0.219	2.58583e-137	4	prdx1.S
0.81296	0.57	0.14	1.772e-145	4	chmp1b.S
0.810841	0.503	0.122	7.32815e-132	4	fbp1.S
0.809686	0.804	0.234	7.16936e-156	4	bsg.L
0.809189	0.345	0.044	1.1612e-192	4	chl1.L
0.807075	0.351	0.053	1.20975e-167	4	pacsin3.L
0.806655	0.38	0.064	7.15681e-160	4	scnn1b.S
0.803819	0.449	0.081	6.28462e-173	4	srpx.L
0.803381	0.932	0.439	5.09163e-102	4	fos.S
0.799321	0.495	0.117	7.0345e-136	4	vegfa.L
0.799099	0.335	0.046	1.50861e-176	4	ppa2.S
0.798747	0.568	0.109	2.9175e-197	4	agr2.S
0.79846	0.486	0.106	2.38629e-150	4	pgrmc1.L
0.794287	0.295	0.037	1.37107e-168	4	gipc2.L
0.793878	0.303	0.033	6.84645e-198	4	atp8b1.S
0.793353	0.335	0.049	2.8765e-165	4	degs3.L
0.792331	0.657	0.17	7.86059e-151	4	prdx1.L
0.791094	0.315	0.047	3.29875e-150	4	tmprss4.L
0.787458	0.309	0.046	1.70496e-147	4	npc1.L
0.78621	0.321	0.056	1.55748e-130	4	proser2.L
0.780493	0.495	0.12	4.49227e-131	4	hmgcr.L
0.779847	0.396	0.07	5.32085e-157	4	mgst3.S
0.778157	0.382	0.065	1.22072e-156	4	ankrd22.S
0.777548	0.511	0.118	5.8745e-145	4	cox5b.2-like.L
0.775946	0.373	0.074	9.09089e-130	4	loc100216141.S
0.775061	0.671	0.187	8.27127e-143	4	atp5a1.L
0.773868	0.458	0.1	1.4392e-138	4	Xelaev18028191m.g
0.770084	0.415	0.08	6.11502e-148	4	itpkc.L
0.767359	0.264	0.035	2.82728e-142	4	frat1.S
0.76516	0.599	0.144	6.01365e-157	4	ndufb5.L
0.764117	0.376	0.071	4.19094e-137	4	atp8b1.L
0.762674	0.289	0.04	4.60214e-151	4	tmem8a.L
0.762375	0.618	0.174	2.21727e-126	4	anxa11.L
0.762098	0.644	0.19	1.34986e-126	4	Xetrov90021434m.L
0.761429	0.467	0.102	5.10702e-142	4	ywhaq.S
0.75888	0.693	0.224	1.89138e-114	4	etfb.L
0.758523	0.36	0.057	2.80884e-160	4	snx31.S
0.757749	0.47	0.112	1.13287e-127	4	elovl1.L
0.756852	0.978	0.73	2.38868e-107	4	Xelaev18045525m.g
0.756279	0.307	0.04	4.73247e-167	4	pkp3.S
0.753707	0.433	0.093	6.70414e-131	4	golm1.S
0.752902	0.433	0.091	8.5697e-138	4	chmp2b.L
0.750049	0.492	0.118	1.29321e-130	4	hspd1.S
0.748643	0.407	0.076	3.47011e-150	4	cdc34.L
0.746561	1	0.791	3.22236e-108	4	Xelaev18037805m.g
0.745178	0.301	0.037	1.24214e-173	4	mal.L
0.74357	0.689	0.207	4.89259e-132	4	Xelaev18012476m.g
0.741271	0.571	0.138	9.20055e-150	4	atp5c1.S
0.741238	0.762	0.248	4.69134e-125	4	cox6b1.L
0.739917	0.489	0.094	4.41784e-168	4	loc101735282.L
0.739687	0.498	0.118	2.01132e-132	4	tnfrsf10b.L
0.734743	0.655	0.202	1.18464e-117	4	nfe2l2.L
0.731676	0.506	0.126	4.30881e-126	4	ctnna1.S
0.729263	0.425	0.093	1.10214e-127	4	gale.L
0.726551	0.418	0.093	2.85347e-122	4	parp8.S
0.726301	0.927	0.401	1.66703e-101	4	Xelaev18015162m.g
0.725877	0.321	0.058	5.30043e-124	4	vps37b.L
0.724082	0.503	0.147	2.89568e-97	4	rap2b.S
0.723106	0.576	0.155	1.60317e-126	4	anp32c.S
0.721631	0.404	0.082	3.34382e-131	4	upk3a.L
0.719875	0.71	0.207	1.78051e-132	4	tnfrsf10b.S
0.719677	0.739	0.245	5.1722e-114	4	coq10b.L
0.718962	0.328	0.047	2.52168e-162	4	Xelaev18021851m.g
0.718512	0.72	0.259	6.70888e-96	4	tnip2.L
0.717255	0.304	0.046	1.66086e-142	4	bag4.L
0.716279	0.443	0.108	1.62209e-114	4	loc100496446.S
0.712854	0.371	0.067	1.52436e-141	4	Xelaev18010085m.g
0.712003	0.415	0.099	1.00681e-110	4	hibadh.L
0.71185	0.261	0.038	3.30045e-128	4	mycbpap.L
0.710453	0.661	0.194	2.23208e-125	4	fosl2.L
0.709506	0.458	0.103	3.96671e-132	4	loc100497848.L
0.703412	0.621	0.18	1.6199e-120	4	Xelaev18016623m.g
0.703011	0.298	0.057	7.08451e-107	4	snx31.L
0.702035	0.326	0.063	2.51501e-116	4	hip1r.L
0.699445	0.399	0.089	4.80439e-117	4	ugp2.L
0.698636	0.275	0.048	4.33016e-111	4	tuba4b.L
0.697992	0.314	0.055	1.587e-124	4	rab11fip1.L
0.695703	0.373	0.078	1.4656e-118	4	suclg2.L
0.694705	0.449	0.101	6.77672e-130	4	sort1.S
0.694503	0.328	0.056	2.18536e-136	4	trim16.L
0.693584	0.825	0.329	1.48453e-92	4	dusp1.L
0.691821	0.693	0.23	7.07346e-105	4	junb.S
0.690579	0.407	0.11	1.31998e-88	4	isyna1.L
0.690474	0.283	0.046	6.36053e-122	4	prss8.L
0.689363	0.925	0.371	1.76341e-111	4	loc100494786.S
0.688673	0.573	0.143	1.28084e-136	4	rcan1.S
0.688611	0.331	0.057	2.34453e-130	4	gmnn.L
0.68775	0.495	0.113	1.71986e-138	4	gadd45gip1.S
0.684783	0.312	0.057	6.73172e-118	4	frmd4b.L
0.684516	0.273	0.043	2.89494e-123	4	myh14.S
0.683094	0.27	0.046	1.32613e-110	4	Xelaev18034426m.g
0.681048	0.284	0.039	2.00703e-146	4	tgm5.L
0.678385	0.402	0.089	1.48631e-117	4	pram1.S
0.678299	0.439	0.108	3.14545e-111	4	mapkapk3.L
0.677444	0.565	0.158	5.28392e-117	4	ndufv1.L
0.677441	0.446	0.093	5.37265e-141	4	phb2.S
0.675834	0.359	0.065	6.86411e-138	4	ybx2.L
0.675291	0.391	0.091	3.37722e-107	4	arrdc1.S
0.674165	0.3	0.068	5.38253e-86	4	Xelaev18019228m.g
0.673485	0.612	0.19	7.20657e-107	4	Xelaev18004190m.g
0.673411	0.352	0.073	4.88884e-114	4	hibadh.S
0.67327	0.506	0.145	2.43616e-101	4	ndufb8.S
0.671176	0.258	0.04	5.71227e-117	4	shh.L
0.670078	0.411	0.097	1.00454e-111	4	hsdl2.S
0.669628	0.458	0.113	1.58108e-114	4	chp1.L
0.66912	0.259	0.026	2.61398e-175	4	rtcb.L
0.666844	0.984	0.659	7.3467e-82	4	atf4.S
0.666639	0.455	0.106	1.54443e-125	4	atp5c1.L
0.664689	0.421	0.088	3.44935e-131	4	loc100494099.L
0.664259	0.919	0.432	3.30265e-81	4	tuba3c.S
0.663491	0.717	0.247	2.6425e-101	4	ywhae.S
0.662866	0.292	0.052	1.15267e-114	4	grb7.S
0.661968	0.519	0.138	1.45424e-115	4	tfe3.S
0.660622	0.475	0.119	1.40428e-117	4	cycs.S
0.659273	0.394	0.08	9.98186e-131	4	cisd1.L
0.65855	0.366	0.079	1.42571e-113	4	sqrdl.L
0.658196	0.385	0.081	2.85983e-120	4	vdac2.S
0.655209	0.311	0.051	5.90733e-133	4	tnfrsf12a
0.654812	0.399	0.084	1.07211e-124	4	midn.S
0.654798	0.273	0.034	1.62592e-152	4	mid1ip1.L
0.654745	0.27	0.038	9.79708e-136	4	esrp1.L
0.64987	0.292	0.061	1.44435e-91	4	cebpa.L
0.649465	0.446	0.109	4.11665e-114	4	atp5f1.S
0.648591	0.634	0.166	4.27594e-135	4	loc100498388.S
0.647007	0.325	0.067	4.49998e-105	4	tnfrsf12a.L
0.646731	0.283	0.056	3.5621e-96	4	sptssb.L
0.645608	0.298	0.048	1.87618e-129	4	zswim4.S
0.642866	0.388	0.092	2.9896e-104	4	tp53bp2.S
0.642815	0.281	0.052	1.63924e-105	4	c3orf52-like.S
0.641598	0.289	0.047	5.36289e-126	4	galnt3.S
0.641214	0.284	0.052	1.04514e-107	4	plekha7.L
0.640207	0.332	0.068	1.69218e-109	4	bace2.S
0.640161	0.306	0.061	7.10883e-105	4	loc100494547.L
0.639754	0.258	0.048	1.91072e-94	4	epn3.L
0.639431	0.458	0.117	7.29632e-109	4	vat1.S
0.639171	0.264	0.041	3.58021e-120	4	gja7.S
0.638744	0.343	0.075	3.23561e-100	4	btbd6.L
0.63817	0.259	0.048	9.39715e-97	4	mpst.L
0.63686	0.374	0.086	4.66997e-105	4	uqcrfs1.S
0.636662	0.425	0.107	4.92723e-105	4	akr1a1.L
0.635104	0.453	0.115	4.65192e-108	4	fosl2.S
0.634058	0.564	0.163	8.14635e-110	4	Xelaev18043442m.g
0.633491	0.753	0.284	2.95858e-91	4	eif4a1.S
0.633231	0.534	0.147	7.28901e-112	4	sdha.L
0.632955	0.323	0.066	7.3214e-106	4	abcd3.S
0.632864	0.29	0.053	2.57438e-110	4	aldob.L
0.630591	0.331	0.095	1.15683e-64	4	thbs1.L
0.629973	0.484	0.123	6.54208e-116	4	rbmx.S
0.629843	0.29	0.058	6.03185e-98	4	golm1.L
0.629311	0.416	0.098	8.29761e-112	4	rab11a.S
0.629166	0.259	0.038	2.75669e-126	4	Xelaev18014807m.g
0.628942	0.689	0.233	1.595e-99	4	capns2.L
0.62881	0.453	0.107	2.01006e-119	4	chmp2a.S
0.627495	0.314	0.059	2.53258e-114	4	efna1.S
0.627417	0.311	0.056	8.48321e-120	4	esyt3.L
0.6261	0.559	0.182	5.16673e-88	4	ddit3.L
0.624202	0.343	0.073	9.83564e-106	4	Xelaev18041419m.g
0.622811	0.317	0.071	1.48257e-91	4	tbc1d14-like.L
0.621471	0.373	0.08	4.92975e-112	4	sav1.L
0.620865	0.699	0.234	8.68606e-103	4	rpl22l1.L
0.617273	0.598	0.205	2.66629e-85	4	hmgn1.L
0.615866	0.866	0.364	6.99924e-83	4	Xelaev18043544m.g
0.615119	0.283	0.051	1.5989e-107	4	src.S
0.615075	0.256	0.048	1.55829e-92	4	avpi1.S
0.610737	0.317	0.071	6.24751e-90	4	secisbp2l.L
0.609068	0.264	0.054	3.05473e-86	4	upk1a.L
0.608474	0.596	0.173	9.91187e-112	4	vamp8.L
0.607504	0.648	0.231	4.54423e-85	4	klf6.S
0.607276	0.57	0.16	2.37792e-112	4	swap70.S
0.602767	0.384	0.088	1.14831e-106	4	serpinb1.L
0.602149	0.345	0.076	6.83886e-102	4	alas1.S
0.599502	0.354	0.075	8.34456e-110	4	ndufb9.S
0.598768	0.298	0.062	1.39983e-94	4	plcd3.L
0.596272	0.64	0.211	3.8881e-99	4	atp5o.L
0.595054	0.618	0.203	9.34151e-93	4	ywhaq.L
0.591423	0.318	0.065	1.76983e-103	4	cab39l.S
0.590412	0.477	0.134	5.32839e-95	4	ppl.L
0.589957	0.425	0.107	1.17475e-102	4	mdh2.L
0.587035	0.449	0.115	8.32875e-106	4	tstd3.L
0.587033	0.432	0.11	4.75022e-102	4	cox6a1.S
0.586514	0.629	0.195	8.09198e-105	4	Xelaev18013576m.g
0.585253	0.467	0.127	2.14402e-100	4	sdha.S
0.584896	0.32	0.063	1.72496e-110	4	thap4.S
0.584782	0.837	0.324	3.56577e-97	4	atp5j2.S
0.580987	0.781	0.289	1.08055e-91	4	slc25a3.L
0.580273	0.272	0.051	9.61755e-100	4	endou.L
0.579619	0.309	0.059	1.68331e-108	4	akr1b1.S
0.578684	0.371	0.089	2.88028e-95	4	got2.L
0.578361	0.71	0.243	4.39591e-96	4	Xelaev18034625m.g
0.576837	0.359	0.074	7.64918e-116	4	cpt1a.L
0.576679	0.519	0.159	1.21228e-90	4	slc3a2.L
0.575942	0.27	0.048	1.14869e-102	4	ttll12.L
0.572478	0.287	0.053	1.39891e-107	4	endod1.S
0.57228	0.859	0.38	8.02821e-69	4	actr3.L
0.569072	0.509	0.14	1.74131e-104	4	anxa5.L
0.566959	0.301	0.059	1.65498e-102	4	hoxa13.S
0.566198	0.284	0.072	1.40236e-68	4	tifa.L
0.565791	0.289	0.061	4.71976e-90	4	pdlim1.S
0.565779	0.432	0.123	1.8115e-84	4	vmp1.S
0.563956	0.46	0.123	8.34842e-101	4	atp5h.S
0.562886	0.916	0.437	6.42683e-83	4	jun.L
0.561986	0.262	0.054	8.78288e-85	4	znf185.L
0.560441	0.387	0.101	1.83443e-87	4	chmp1b.L
0.559195	0.311	0.068	2.5379e-91	4	slc50a1.L
0.558979	0.457	0.136	3.08415e-84	4	Xelaev18019995m.g
0.556732	0.452	0.111	1.00665e-111	4	ndufs6.L
0.552833	0.68	0.253	1.51129e-79	4	uqcrh.S
0.552615	0.526	0.146	2.84402e-108	4	sod1.L
0.550749	0.894	0.425	3.14802e-68	4	ssr4.S
0.550481	0.45	0.123	1.30888e-94	4	rac1.L
0.54929	0.318	0.064	8.64674e-104	4	prkcd.S
0.549096	0.734	0.266	1.99029e-86	4	zfp36.S
0.548497	0.433	0.124	1.775e-84	4	Xelaev18019711m.g
0.547879	0.542	0.174	2.86943e-83	4	Xelaev18046261m.g
0.546863	0.505	0.141	2.41657e-101	4	ndufs6.S
0.542951	0.258	0.063	1.12253e-64	4	neurl3.L
0.542933	0.404	0.111	1.62077e-84	4	wdr1.L
0.542243	0.273	0.054	1.42142e-91	4	tmcc1.L
0.541543	0.481	0.144	1.71094e-86	4	cct4.S
0.540676	0.495	0.135	1.58789e-102	4	cox7a2.S
0.538685	0.568	0.164	5.03261e-104	4	lgals3.L
0.538644	0.579	0.194	3.59949e-83	4	mvp.S
0.53809	0.45	0.142	1.00355e-72	4	azin2.S
0.537488	0.626	0.203	1.36247e-94	4	Xelaev18016042m.g
0.537263	0.648	0.216	5.58769e-96	4	Xelaev18046262m.g
0.534686	0.62	0.179	1.93724e-112	4	s100a11.S
0.533589	0.273	0.053	2.62296e-95	4	Xelaev18040893m.g
0.532979	0.345	0.083	3.39566e-88	4	pon2.S
0.53164	0.339	0.076	1.40039e-96	4	Xetrov90001134m.L
0.531553	0.309	0.067	5.26198e-92	4	srebf1.S
0.528676	0.595	0.2	1.03918e-83	4	plin2.L
0.527813	0.438	0.126	3.08148e-83	4	atp5f1.L
0.527683	0.783	0.23	4.90164e-137	4	cd44.S
0.527175	0.526	0.131	1.37472e-125	4	atp5h.L
0.527001	0.309	0.07	3.414e-87	4	maff.L
0.526287	0.34	0.083	7.09145e-86	4	cox6a1.L
0.526114	0.295	0.068	6.66081e-82	4	c5orf15.S
0.521407	0.419	0.119	9.73284e-83	4	cltb.L
0.520861	0.253	0.048	2.89571e-91	4	Xelaev18002495m.g
0.520604	0.47	0.14	5.58841e-85	4	loc100485583.L
0.518593	0.828	0.215	5.76021e-198	4	ly6g6c.L
0.518382	0.396	0.104	3.98384e-87	4	hspd1.L
0.517647	0.483	0.136	7.13539e-97	4	efhd1.L
0.515652	0.421	0.113	9.49992e-92	4	Xelaev18010357m.g
0.515384	0.55	0.169	1.39484e-92	4	ier5.S
0.514536	0.449	0.112	2.104e-106	4	hes1.L
0.513737	0.374	0.091	4.01183e-94	4	emp2.L
0.513443	0.363	0.095	6.81335e-82	4	ccnl2.L
0.511968	0.363	0.093	1.56986e-84	4	uqcrfs1.L
0.511196	0.27	0.056	6.60087e-86	4	vdac1.S
0.510203	0.48	0.146	2.8092e-83	4	wdr1.S
0.509724	0.252	0.054	2.13988e-77	4	smim22.S
0.509009	0.255	0.06	2.19501e-68	4	Xelaev18000110m.g
0.507903	0.998	0.831	1.09854e-66	4	atf4.L
0.507236	0.275	0.056	2.98441e-88	4	uqcrc2.S
0.50635	0.346	0.087	5.82239e-84	4	hspa4.L
0.506319	0.72	0.28	2.52831e-75	4	ddx3x.L
0.501673	0.629	0.215	1.00369e-84	4	Xelaev18028634m.g
0.501256	0.318	0.085	8.38682e-70	4	gsr.L
0.498841	0.278	0.066	4.35755e-73	4	mdh1.L
0.498442	0.425	0.117	4.26797e-89	4	mut.S
0.498201	0.309	0.069	5.54537e-89	4	cisd1.S
0.49775	0.998	0.807	1.17221e-83	4	Xelaev18035694m.g
0.495341	0.593	0.202	2.0796e-81	4	smarce1.S
0.494691	0.618	0.211	7.27697e-84	4	slc25a5.S
0.493447	0.256	0.051	1.36332e-84	4	kiaa1217.L
0.492762	0.252	0.049	3.0696e-86	4	etfdh.L
0.492064	0.276	0.058	1.13498e-85	4	ampd3.S
0.492063	0.314	0.07	3.4847e-90	4	loc100498371-like.S
0.491015	0.995	0.772	4.07787e-52	4	Xelaev18043710m.g
0.490732	1	0.91	9.21126e-74	4	eef1b2.L
0.490309	0.365	0.082	5.0002e-102	4	ifitm3.L
0.489936	0.349	0.093	4.5442e-77	4	pdcd6ip.L
0.489727	0.309	0.072	2.69627e-82	4	efhd1.S
0.489691	0.339	0.084	8.89441e-83	4	pdhb.S
0.486221	0.311	0.082	2.69358e-69	4	ndufs1.L
0.486024	0.356	0.096	6.29024e-76	4	chmp2a.L
0.485555	0.328	0.08	1.0142e-82	4	acaa2.L
0.485182	0.474	0.15	4.77341e-77	4	ywhae.L
0.484229	0.315	0.073	1.24418e-83	4	ets2.L
0.48415	0.488	0.159	8.36785e-74	4	lasp1.L
0.483576	0.374	0.101	4.77587e-80	4	pip5k1a.S
0.483336	0.311	0.075	2.08825e-79	4	zc3h12a.L
0.482136	0.46	0.135	7.97683e-84	4	immt.L
0.481101	0.278	0.066	4.95151e-73	4	Xelaev18024186m.g
0.480676	0.435	0.124	2.28578e-84	4	eif3b.S
0.480298	0.283	0.068	1.07754e-73	4	myo6.S
0.480209	0.3	0.068	6.79852e-83	4	cox7c.S
0.479014	0.373	0.099	4.23652e-82	4	cox17.L
0.477976	0.329	0.086	8.93593e-75	4	cox7b.L
0.477075	0.717	0.266	2.89467e-80	4	ier2.S
0.47571	0.258	0.051	1.26566e-85	4	htatip2.L
0.472921	0.301	0.08	2.0443e-66	4	chmp4b.S
0.472905	0.27	0.059	3.86189e-80	4	mpc2.S
0.472712	0.418	0.121	4.19427e-78	4	mdh2.S
0.472334	0.523	0.158	1.45204e-90	4	atp5o.S
0.471695	0.405	0.114	3.73815e-80	4	ndufs3.L
0.470052	0.348	0.087	1.75896e-83	4	tm9sf2.L
0.46991	0.483	0.132	1.00439e-98	4	MGC76064.S
0.469874	0.444	0.136	7.92486e-76	4	chmp5.S
0.467987	0.683	0.248	2.64549e-80	4	tagln2.L
0.467869	0.303	0.08	4.62809e-66	4	per1.L
0.466158	0.334	0.085	1.32841e-76	4	tp53bp2.L
0.465655	0.61	0.212	6.23985e-78	4	u2af2.S
0.462217	0.562	0.2	2.87821e-70	4	uba1.L
0.462051	0.609	0.21	4.43018e-81	4	atp5i.S
0.461411	0.374	0.087	3.56568e-97	4	bcam.L
0.460331	0.986	0.753	2.78135e-50	4	rpl4.S
0.460161	0.363	0.096	3.89239e-79	4	txndc5.L
0.459576	0.352	0.096	2.33746e-74	4	ndufb9.L
0.459119	0.348	0.091	3.14299e-77	4	uqcrb.S
0.458078	0.894	0.356	1.83379e-94	4	anxa1.S
0.456831	0.435	0.123	2.39458e-85	4	Xelaev18040855m.g
0.453398	0.376	0.101	2.59963e-80	4	chmp4b.L
0.45334	0.376	0.1	1.14957e-82	4	echdc2.L
0.452969	0.27	0.057	3.0579e-83	4	atp8b2-like.L
0.452374	0.309	0.083	3.81413e-66	4	zfand2a.L
0.452001	0.46	0.139	1.34054e-80	4	higd1a.S
0.451935	0.385	0.108	3.85795e-77	4	efna1.L
0.450962	0.273	0.06	6.08478e-79	4	klf4.L
0.449802	0.534	0.177	1.32971e-77	4	usmg5.L
0.449514	0.994	0.716	1.07859e-47	4	Xelaev18003505m.g
0.447508	0.398	0.122	4.03937e-68	4	aco2.L
0.445539	0.978	0.716	8.05907e-47	4	rpsa.S
0.445117	0.542	0.19	1.71728e-69	4	cct7.L
0.444731	0.311	0.076	1.60008e-76	4	ehd2.S
0.444172	0.284	0.07	2.01821e-70	4	kiaa1522.L
0.443224	0.865	0.422	1.57931e-50	4	ddx5.L
0.442793	0.458	0.139	1.34527e-77	4	gsn.L
0.441709	0.402	0.123	3.25472e-69	4	apoo.L
0.439715	0.318	0.083	9.6961e-72	4	ndufa11.L
0.439439	0.259	0.061	2.73914e-68	4	phkg2.L
0.439351	1	0.931	3.33606e-68	4	Xelaev18029462m.g
0.439055	0.328	0.078	3.07692e-84	4	glud1.S
0.438298	0.332	0.092	1.32852e-68	4	ndufs7.L
0.438168	0.516	0.167	8.80437e-77	4	srsf3.S
0.437921	0.38	0.106	4.33842e-75	4	ctnnb1.L
0.435981	0.441	0.136	4.23985e-73	4	smdt1.L
0.435462	0.374	0.101	7.28679e-80	4	ubap1.S
0.435405	0.286	0.069	1.11077e-72	4	Xelaev18019555m.g
0.435292	0.295	0.076	1.35143e-67	4	cant1.L
0.433848	0.525	0.175	5.19189e-74	4	arpc1b.S
0.433331	0.466	0.15	8.18697e-71	4	dld.S
0.431978	0.411	0.121	3.65164e-74	4	Xetrov90016849m.L
0.430699	0.432	0.141	6.5231e-65	4	ywhaz.L
0.430655	0.514	0.168	8.59093e-76	4	tomm20.L
0.430607	0.542	0.165	2.07557e-90	4	capns1-like.L
0.42991	0.379	0.104	9.61232e-77	4	loc100158477.L
0.427929	0.273	0.063	1.49337e-74	4	Xetrov90018342m.L
0.427854	0.995	0.837	4.20388e-52	4	Xelaev18038083m.g
0.425919	0.284	0.07	1.57818e-69	4	coq9.L
0.425557	0.612	0.22	1.14726e-71	4	Xelaev18035585m.g
0.423435	0.463	0.134	5.47482e-86	4	smdt1.S
0.423402	0.804	0.367	8.2488e-55	4	ppp1r15b-like.S
0.422723	0.295	0.083	9.42952e-59	4	csnk2b.L
0.419457	0.334	0.083	2.74973e-80	4	cycs.L
0.419159	0.377	0.114	1.02547e-66	4	avpi1.L
0.417636	0.276	0.08	1.6095e-52	4	samm50.S
0.416276	0.281	0.076	1.31145e-59	4	acsl1.L
0.415643	0.25	0.062	1.18397e-60	4	ndufs2.L
0.415608	0.519	0.174	2.88662e-72	4	ndufb10.S
0.414395	0.25	0.063	1.21891e-59	4	cars.S
0.413745	0.269	0.063	7.3403e-72	4	myd88.L
0.410993	0.8	0.362	2.60921e-53	4	tuba3c.L
0.410581	0.354	0.097	1.09264e-72	4	cox5b.1.L
0.410182	0.321	0.083	1.43688e-72	4	glrx5.S
0.409584	0.331	0.078	1.11971e-85	4	Xelaev18024221m.g
0.40756	0.916	0.526	4.38728e-39	4	hsp90ab1.S
0.4074	0.262	0.071	3.13748e-55	4	anxa9.L
0.406758	0.376	0.1	1.85872e-80	4	Xelaev18042604m.g
0.406683	0.293	0.078	1.29211e-63	4	Xelaev18044110m.g
0.406286	0.388	0.119	8.31589e-66	4	nudt9.L
0.40465	0.5	0.178	9.42842e-63	4	Xelaev18043640m.g
0.404199	0.87	0.46	1.92777e-37	4	hnrnpa3.S
0.403839	0.551	0.206	2.60582e-61	4	myl12b.S
0.400899	0.429	0.133	4.84468e-69	4	rbp1.L
0.400743	0.258	0.072	4.92411e-51	4	cebpz.L
0.400503	0.292	0.074	5.84044e-68	4	dlst.L
0.40016	0.863	0.422	2.21841e-52	4	eif3c.S
0.399976	0.351	0.102	1.72414e-64	4	sdhaf2.S
0.399862	0.512	0.153	3.81724e-88	4	sult1a1
0.399747	0.292	0.071	5.82935e-73	4	mrps35.L
0.399719	0.41	0.126	3.39583e-68	4	txndc17.S
0.399653	0.27	0.069	1.25435e-60	4	b3gnt7.L
0.398621	0.329	0.103	3.45171e-54	4	opa3.S
0.396731	0.334	0.098	2.39253e-61	4	MGC76064.L
0.395694	0.325	0.097	9.85785e-58	4	Xelaev18042888m.g
0.39415	0.325	0.092	2.19865e-62	4	samm50.L
0.391053	0.334	0.088	1.67748e-73	4	anxa11.S
0.390128	0.342	0.091	1.21258e-72	4	acadm.L
0.388321	0.318	0.079	4.82924e-76	4	atp5j.S
0.386917	0.43	0.133	2.45648e-71	4	sri.L
0.386742	0.289	0.071	1.42927e-70	4	kiaa1671.L
0.385964	0.526	0.185	9.66088e-67	4	psmb4.S
0.385642	0.96	0.668	2.58692e-34	4	zc3h10.S
0.385538	0.651	0.254	7.17702e-63	4	arhgdig.L
0.385122	0.452	0.151	2.76846e-64	4	uba1.S
0.385085	0.699	0.273	1.30482e-65	4	sh3bgrl3.S
0.384963	0.261	0.058	2.93593e-74	4	dars.S
0.384952	0.339	0.098	1.08923e-63	4	atox1.S
0.384244	0.581	0.217	8.98764e-63	4	ran.S
0.384244	0.366	0.112	1.84449e-62	4	Xelaev18015000m.g
0.382633	0.452	0.153	1.64837e-62	4	Xelaev18042878m.g
0.38138	0.716	0.283	4.12854e-64	4	eif4a1.L
0.3811	0.384	0.11	1.62095e-73	4	Xelaev18010352m.g
0.379775	0.366	0.128	4.6546e-49	4	pet100.L
0.379241	0.429	0.135	3.513e-68	4	ywhaz.S
0.378348	0.309	0.09	1.99255e-57	4	sdhb.S
0.3775	0.413	0.118	1.55182e-78	4	ndufa1.S
0.376545	0.272	0.064	5.51578e-70	4	ndufab1.S
0.374792	0.28	0.071	4.0516e-65	4	csnk1a1.L
0.374726	0.452	0.136	9.13503e-77	4	tagln2.S
0.373663	0.292	0.078	1.91997e-62	4	vamp8.S
0.37149	0.351	0.096	1.28202e-71	4	pygl.L
0.369854	0.998	0.912	2.67888e-48	4	rpl13a.L
0.366373	0.264	0.064	8.45494e-66	4	mrpl16.S
0.365941	0.356	0.101	2.83458e-68	4	ppp3ca.S
0.365581	0.908	0.514	5.26514e-41	4	rpl23.S
0.365305	0.492	0.172	4.83433e-62	4	glud1.L
0.361896	0.283	0.073	8.23954e-63	4	zfand5.L
0.361706	0.312	0.09	8.3312e-59	4	mark2.L
0.359528	0.332	0.101	1.03241e-56	4	atp1b1.L
0.359272	0.346	0.099	4.77198e-66	4	arf4.S
0.359236	0.275	0.073	2.48796e-59	4	fdx1.L
0.35908	0.424	0.139	1.15626e-60	4	pa2g4.S
0.358602	0.267	0.077	3.73322e-50	4	spint2.S
0.35828	0.589	0.22	7.43047e-62	4	Xelaev18003383m.g
0.358217	0.273	0.075	3.27771e-56	4	acadvl.L
0.357999	0.264	0.062	5.3369e-67	4	kpna2.L
0.357597	0.449	0.154	6.53677e-59	4	tmem59.S
0.357392	0.356	0.109	5.02455e-59	4	flnb.L
0.355715	0.972	0.664	6.95032e-33	4	Xelaev18011978m.g
0.355324	0.627	0.239	1.0323e-62	4	capns2.S
0.354334	0.918	0.492	1.9494e-42	4	mcl1.L
0.354091	0.281	0.071	1.56106e-65	4	loc100495965-like.L
0.353863	0.295	0.092	7.4103e-49	4	galk1.L
0.353452	0.384	0.122	7.81423e-60	4	map2k1.S
0.353387	0.252	0.061	7.09257e-62	4	c9orf3.L
0.352917	0.303	0.092	9.24192e-52	4	slc20a1.L
0.352638	0.276	0.079	1.01491e-52	4	loc101735197-like.S
0.352166	0.351	0.105	3.16535e-61	4	ddx39a.L
0.352083	0.404	0.124	1.96188e-66	4	dld.L
0.351848	0.298	0.089	1.65544e-52	4	serpinb6.L
0.350727	0.997	0.846	4.27288e-45	4	hspa8.S
0.350694	0.988	0.656	3.72999e-51	4	Xelaev18045052m.g
0.34976	0.418	0.136	3.18661e-62	4	eif2s3.S
0.34912	0.273	0.071	7.21922e-61	4	ak2.S
0.349075	0.376	0.112	9.82439e-66	4	ndufa13.1.L
0.34904	0.317	0.101	4.49332e-49	4	gnl3.L
0.347884	0.963	0.692	1.23491e-33	4	Xelaev18016211m.g
0.347017	0.762	0.34	2.21298e-51	4	Xelaev18037282m.g
0.344452	0.37	0.107	6.39258e-68	4	smarce1.L
0.343998	0.394	0.126	1.51237e-60	4	cs.S
0.343152	0.478	0.163	3.29536e-64	4	ndufs5.L
0.342939	0.25	0.065	1.8956e-55	4	suclg1.S
0.341135	0.832	0.42	1.07875e-40	4	eif3c.L
0.338054	0.276	0.078	2.97292e-54	4	psmb7.L
0.336063	0.668	0.268	3.48266e-58	4	calm1.S
0.334362	0.321	0.094	5.95761e-59	4	chchd3.S
0.332582	0.96	0.67	3.81576e-25	4	hnrnpdl.L
0.33211	0.359	0.116	3.05995e-54	4	cct6a.L
0.330359	0.261	0.069	6.16793e-56	4	phb.S
0.3299	0.286	0.093	8.51079e-43	4	gca.L
0.32964	0.845	0.427	2.87388e-39	4	Xelaev18034420m.g
0.329166	0.997	0.865	4.36809e-38	4	rps6.L
0.32683	0.307	0.085	4.71323e-61	4	nop58.L
0.324424	0.328	0.101	1.17034e-54	4	loc100491545-like.L
0.324136	0.325	0.098	6.59318e-56	4	idh3g.S
0.323426	0.323	0.088	2.67921e-65	4	mccc2.S
0.322889	0.3	0.075	1.28081e-69	4	snrpb.L
0.322712	0.545	0.2	9.72269e-62	4	cct8.L
0.322499	0.307	0.081	7.84481e-66	4	mrpl9.S
0.321937	0.871	0.444	1.44651e-42	4	atp1a1.L
0.321326	0.866	0.425	3.29391e-42	4	rps27a.S
0.320201	0.334	0.1	2.11436e-58	4	timp-1.S
0.319303	0.275	0.076	3.09149e-54	4	pi4k2b.S
0.318901	0.325	0.093	6.51113e-61	4	atp5b.L
0.317093	0.253	0.07	5.00179e-50	4	hspe1.L
0.31671	0.289	0.085	1.23477e-51	4	crem.L
0.316654	0.918	0.511	1.02725e-31	4	rps5.S
0.315416	0.599	0.216	4.63875e-68	4	dstn.S
0.313557	0.346	0.098	7.96989e-66	4	nnt.L
0.313349	0.998	0.91	1.04713e-42	4	rpl36a.L
0.313196	0.329	0.097	6.80277e-58	4	cox7c.L
0.313104	0.332	0.109	7.40459e-49	4	tcp1.L
0.312912	0.315	0.111	1.48728e-40	4	rnf167.S
0.312348	0.273	0.084	1.88225e-45	4	ube2k.L
0.312039	0.742	0.331	9.11526e-46	4	actr3.S
0.311243	0.918	0.517	1.08998e-29	4	rbm6.S
0.310339	0.399	0.138	8.86951e-53	4	hmgn1.S
0.309575	0.402	0.117	3.77047e-73	4	loc100496637.S
0.309087	0.258	0.075	8.16085e-48	4	slc25a11.L
0.308343	0.416	0.129	2.27059e-66	4	atp5j2.L
0.305281	0.281	0.095	8.28647e-39	4	actr1a.S
0.305265	0.876	0.451	5.07328e-41	4	ier2.L
0.304864	1	0.922	5.86332e-42	4	rpl3.L
0.304225	0.256	0.078	9.87617e-44	4	atp5j.L
0.304107	0.252	0.072	2.66822e-48	4	akirin1.S
0.302614	0.517	0.187	1.60212e-59	4	tial1.L
0.302536	0.407	0.142	1.06272e-49	4	rgs10.L
0.302343	0.413	0.141	1.80961e-55	4	sri.S
0.302077	0.309	0.101	7.39096e-45	4	szrd1.L
0.301928	0.301	0.099	1.01848e-43	4	uqcrq.S
0.300441	0.644	0.252	3.61456e-58	4	ndufb2.S
0.299097	0.32	0.103	8.49453e-49	4	eif3i.S
0.296984	0.517	0.186	1.49672e-59	4	aldoa.S
0.296829	0.505	0.195	3.05742e-49	4	p4hb.L
0.294257	0.348	0.111	1.79424e-52	4	eif3a.S
0.293224	0.3	0.097	1.69587e-45	4	fuca2.L
0.290821	0.964	0.658	2.37037e-24	4	Xelaev18014665m.g
0.288929	0.328	0.103	9.94078e-52	4	rwdd1.L
0.287442	0.28	0.071	2.30575e-63	4	cbs.S
0.286474	0.269	0.08	1.55741e-47	4	hspa9.S
0.286326	0.3	0.102	3.9897e-41	4	aplp2.S
0.286088	0.301	0.094	4.03902e-49	4	phb.L
0.285428	0.252	0.068	7.98052e-52	4	minos1.L
0.285288	0.373	0.119	1.12999e-56	4	hnrnpk.L
0.284822	0.34	0.111	5.17949e-50	4	ndufb3.L
0.284703	0.429	0.148	7.53463e-56	4	psmb5.L
0.282787	0.902	0.454	5.98699e-56	4	jun.S
0.282167	0.321	0.098	1.87946e-53	4	mink1.S
0.281584	0.489	0.172	2.10289e-59	4	gar1.L
0.281431	0.904	0.529	8.66687e-27	4	Xelaev18043840m.g
0.281418	0.306	0.1	3.47598e-45	4	aldh3a2.L
0.2795	0.534	0.196	1.60854e-59	4	vcp.S
0.278707	0.252	0.081	4.22278e-38	4	dusp5.L
0.278389	0.561	0.207	3.97499e-60	4	cox17.S
0.27829	0.29	0.083	1.06346e-54	4	ube2a.L
0.274681	0.526	0.229	6.45907e-40	4	hmgn2.L
0.273681	0.357	0.129	2.35721e-42	4	clta.S
0.273596	0.441	0.149	3.78074e-58	4	hypk.S
0.271251	0.255	0.079	2.2325e-41	4	hsd17b4.L
0.271179	0.255	0.082	4.55359e-38	4	c9.L
0.271036	0.306	0.109	2.27804e-37	4	hmgb3.L
0.270778	0.668	0.3	5.32977e-42	4	srsf2.L
0.270297	0.539	0.209	8.47622e-51	4	Xelaev18043184m.g
0.269355	0.565	0.21	5.91454e-61	4	rassf1.L
0.267559	0.255	0.073	1.75751e-47	4	h2afz.L
0.266148	0.975	0.728	2.85947e-22	4	rpl27a-like.L
0.265617	0.832	0.403	1.40927e-38	4	ftmt.S
0.265403	0.276	0.08	7.12158e-51	4	psma3.L
0.26508	0.415	0.143	5.74497e-53	4	cs.L
0.264774	0.351	0.121	1.41143e-45	4	fdps.S
0.264498	0.329	0.105	1.43832e-50	4	timm23.S
0.26439	0.253	0.074	2.01705e-45	4	aifm1.L
0.264238	0.73	0.339	3.1697e-40	4	sfpq.S
0.263447	0.376	0.123	8.47881e-54	4	kdm3a.L
0.263336	0.446	0.15	5.08325e-59	4	snrpf.S
0.26274	0.281	0.099	2.48699e-35	4	etf1.S
0.262472	0.349	0.113	3.17593e-52	4	Xelaev18012178m.g
0.262121	0.307	0.107	3.23267e-40	4	phyh.S
0.261908	0.977	0.754	7.40275e-23	4	rps3a.L
0.260522	0.433	0.166	1.05189e-43	4	vma21.L
0.260521	0.252	0.073	1.97426e-45	4	dars.L
0.258715	0.561	0.207	7.6136e-60	4	ndufb1.S
0.258469	0.707	0.325	5.5387e-41	4	hnrnpab.S
0.257718	0.331	0.108	1.38729e-48	4	mrps26.L
0.255864	0.354	0.132	6.16622e-39	4	Xelaev18044512m.g
0.255844	0.988	0.767	3.50322e-24	4	rpl26.S
0.255547	0.884	0.516	1.06381e-24	4	rps28p9.L
0.253543	0.348	0.126	2.3066e-41	4	laptm4a.L
0.250037	0.882	0.499	2.02548e-26	4	rpl7a.S
5.44038	0.837	0.028	0	5	ccl20b.L	Exhausted T cell
2.79707	0.26	0.007	0	5	ctla4.L
2.72625	0.289	0.011	0	5	Xelaev18035667m.g
2.26949	0.561	0.106	2.29191e-245	5	cd3e.L
2.17813	0.509	0.083	1.06533e-244	5	il7r.L
2.06244	0.313	0.033	4.23877e-213	5	cd3g.S
2.02799	0.435	0.103	2.15456e-137	5	Xelaev18036218m.g
1.94429	0.443	0.108	5.05182e-137	5	Xelaev18001540m.g
1.93077	0.298	0.047	9.85337e-141	5	gbp7.S
1.89797	0.424	0.102	2.60171e-131	5	slk.L
1.84038	0.461	0.111	1.13535e-143	5	loc100498441.S
1.80228	0.368	0.08	7.07599e-126	5	cytip.L
1.68215	0.354	0.084	7.77602e-107	5	Xelaev18000262m.g
1.66916	0.432	0.118	8.33496e-114	5	sun2.L
1.65466	0.455	0.178	6.89994e-76	5	sesn1.L
1.58576	0.306	0.089	2.49506e-70	5	sh2d3c.S
1.55347	0.474	0.168	1.40591e-88	5	Xelaev18001597m.g
1.48567	0.542	0.219	3.05693e-87	5	lsp1.L
1.48244	0.397	0.148	1.01516e-65	5	cttn-like.1.S
1.41586	0.303	0.09	6.1496e-64	5	zap70.L
1.40893	0.322	0.102	7.6289e-64	5	loc101732252.S
1.39659	0.431	0.156	3.16983e-73	5	lbh.S
1.37331	0.292	0.089	4.97884e-59	5	rab44.L
1.355	0.26	0.084	7.40701e-47	5	def6.L
1.35012	0.327	0.124	7.3054e-48	5	vamp5.S
1.34119	0.604	0.283	1.7515e-80	5	lsp1.S
1.31379	0.274	0.188	1.73186e-08	5	Xelaev18004849m.g
1.30022	0.293	0.118	5.56405e-38	5	arhgap30.S
1.29679	0.778	0.516	7.65359e-73	5	tsc22d3.L
1.29575	0.482	0.183	3.94099e-73	5	sept6.L
1.28524	0.348	0.142	1.68603e-43	5	nr4a2.S
1.28237	0.274	0.097	3.07213e-43	5	cttn-like.1.L
1.23206	0.252	0.085	2.37158e-41	5	loc100145338.L
1.21384	0.281	0.107	9.70234e-39	5	hmha1.L
1.20827	0.257	0.093	3.28103e-38	5	acap1.S
1.15019	0.25	0.11	1.51451e-24	5	nr4a2.L
1.12337	0.418	0.202	2.1214e-41	5	cndp2.S
1.11831	0.255	0.109	2.02157e-26	5	marcksl1.L
1.1011	0.25	0.091	7.09117e-36	5	itgb7.L
1.05753	0.27	0.13	1.17295e-22	5	sept6.S
1.03263	0.683	0.453	2.93703e-50	5	cd74.L
1.02933	0.362	0.163	5.78051e-36	5	coro6.1.L
1.02339	0.284	0.106	1.03389e-37	5	itgb2.L
1.02129	0.284	0.139	1.83824e-22	5	adrb2.L
1.01505	0.263	0.113	1.66234e-26	5	dock10.S
1.01387	0.995	0.948	1.16893e-169	5	Xelaev18037898m.g
0.997547	0.282	0.11	4.41232e-34	5	loc100145338.S
0.992108	0.252	0.163	8.17899e-08	5	tcof1.S
0.956888	0.405	0.236	2.94211e-24	5	cd37.L
0.951856	0.293	0.168	1.10523e-15	5	rabgap1l.L
0.932385	0.258	0.115	1.103e-23	5	pde4b.S
0.883691	0.257	0.113	1.55254e-23	5	stk17a.S
0.867119	0.695	0.591	1.97635e-25	5	btg1.L
0.846183	0.971	0.927	2.31333e-90	5	rps16.L
0.826035	0.266	0.152	9.36657e-13	5	sgk1.S
0.822922	0.373	0.286	6.7035e-09	5	Xelaev18000429m.g
0.822198	0.974	0.836	1.43464e-80	5	mhc1a.L
0.812265	0.598	0.483	8.10176e-23	5	Xelaev18016933m.g
0.798166	0.734	0.624	4.46949e-35	5	fau.S
0.795032	0.278	0.229	0.0607327	5	pkm.L
0.791415	0.258	0.182	3.106e-05	5	ppp1r14b.L
0.789493	0.987	0.923	6.27232e-99	5	rpl3.L
0.788562	0.36	0.229	5.94889e-14	5	mbnl1.L
0.788246	0.719	0.646	6.71784e-30	5	rpl35.L
0.787075	0.311	0.2	8.50771e-11	5	hexim1.L
0.771199	0.56	0.274	3.76005e-45	5	rgs1.L
0.755932	0.96	0.893	8.12765e-76	5	Xelaev18022104m.g
0.751543	0.872	0.808	1.78241e-53	5	rps16.S
0.745723	0.525	0.416	2.04115e-15	5	psmb8.L
0.742669	0.925	0.834	5.8263e-65	5	Xelaev18020043m.g
0.738788	0.981	0.934	5.42799e-94	5	rpl5.L
0.734982	0.834	0.747	2.73205e-43	5	Xelaev18036222m.g
0.73361	0.525	0.308	1.21371e-34	5	Xelaev18039138m.g
0.732757	0.282	0.158	7.05265e-13	5	rgs1.S
0.732327	0.675	0.605	1.03903e-23	5	rps5.L
0.728139	0.917	0.819	1.19166e-49	5	rpl23.L
0.71946	0.561	0.498	2.12322e-13	5	rps21.L
0.713575	0.306	0.241	0.00511761	5	loc100487499.S
0.712248	0.405	0.352	0.000216247	5	pfn1.S
0.708668	0.719	0.636	2.5791e-23	5	Xelaev18029059m.g
0.705556	0.994	0.96	2.19697e-101	5	rpl34.L
0.698947	0.974	0.911	3.17383e-75	5	rpl13a.S
0.693751	0.944	0.89	1.33876e-59	5	ddx21.S
0.684316	0.963	0.914	2.14303e-70	5	rps23.S
0.68183	0.648	0.568	3.93635e-16	5	loc100135223.L
0.681753	0.305	0.184	3.98091e-11	5	arhgdib.S
0.679996	0.287	0.251	1	5	odc1.L
0.678493	0.963	0.893	1.64779e-67	5	eef1d.L
0.678233	0.933	0.837	1.68106e-60	5	ddx21.L
0.676775	0.912	0.822	1.38468e-51	5	eef1g.L
0.671716	0.624	0.491	5.69006e-21	5	nap1l1.L
0.668219	0.974	0.913	4.95957e-70	5	rps25.S
0.667417	0.389	0.32	0.000103503	5	brd2.S
0.664858	0.884	0.842	1.71625e-43	5	rpl4.L
0.660782	0.279	0.233	0.620501	5	psmb9.S
0.65989	0.783	0.708	1.06733e-31	5	rpl6.L
0.658925	0.305	0.154	5.62698e-18	5	ccl5.L
0.653493	0.474	0.412	6.16578e-06	5	rbm25.L
0.647764	0.872	0.812	2.26376e-38	5	Xelaev18021206m.g
0.644404	0.866	0.788	7.72194e-39	5	Xelaev18042402m.g
0.642943	0.892	0.84	1.75394e-42	5	Xelaev18036189m.g
0.638197	0.38	0.348	0.130859	5	rbm25.S
0.615596	0.705	0.657	4.99822e-17	5	rsl24d1.L
0.611638	0.96	0.897	4.44621e-51	5	rps6.S
0.606724	0.898	0.836	1.95032e-38	5	rpl12.S
0.604735	0.984	0.957	1.5965e-65	5	rplp1.L
0.598465	0.279	0.236	1	5	txnip.L
0.594209	0.864	0.807	5.82953e-31	5	loc100493057.L
0.591793	0.573	0.543	3.3652e-08	5	pinx1.L
0.587528	0.343	0.313	1	5	ddx3x.S
0.581472	0.362	0.366	1	5	Xelaev18037282m.g
0.580703	0.758	0.721	7.42577e-20	5	fau.L
0.574321	0.766	0.704	8.19733e-20	5	rpl15.S
0.574175	0.85	0.795	7.68798e-30	5	rpl18.S
0.573779	0.994	0.964	4.90787e-66	5	rps8.L
0.573152	0.904	0.848	1.12492e-35	5	rnaseh1.S
0.56696	0.786	0.704	1.0857e-19	5	Xelaev18016211m.g
0.564294	0.96	0.895	3.97388e-50	5	Xelaev18039125m.g
0.563793	0.906	0.844	1.71116e-36	5	naca.2.L
0.554521	0.743	0.716	1.81109e-17	5	rps13.S
0.552701	0.914	0.874	9.11438e-33	5	Xelaev18039104m.g
0.547355	0.48	0.453	0.00766285	5	rplp0.S
0.544201	0.514	0.476	0.000735227	5	dkc1.L
0.537575	0.946	0.916	2.10359e-42	5	rps23.L
0.534229	0.842	0.789	2.55325e-25	5	rpl26.L
0.532441	0.77	0.737	1.13839e-15	5	rpl35.S
0.532174	0.799	0.757	1.12297e-18	5	Xelaev18013762m.g
0.530382	0.75	0.699	4.95169e-17	5	eif3d.S
0.522507	0.581	0.554	1.39962e-06	5	rps15a.S
0.520799	0.63	0.588	3.84867e-10	5	rps15a.L
0.520046	0.656	0.625	4.7833e-09	5	rpl36.L
0.518238	0.49	0.463	0.0169681	5	rpl29.S
0.511624	0.959	0.917	9.88708e-42	5	rpl17.L
0.509682	0.308	0.29	1	5	srrt.L
0.499984	0.448	0.441	1	5	Xelaev18003216m.g
0.49388	0.788	0.759	5.28467e-18	5	rpl8.L
0.491638	0.705	0.676	4.39989e-11	5	rpl24.L
0.490952	0.319	0.291	1	5	eif4a2.L
0.490512	0.691	0.665	2.03749e-11	5	rpl14.S
0.489291	0.805	0.769	1.828e-16	5	rpl6.S
0.485112	0.726	0.721	4.75454e-11	5	rps21.S
0.484599	0.37	0.369	1	5	Xelaev18026704m.g
0.479472	0.692	0.669	5.63926e-09	5	Xelaev18014154m.g
0.478959	0.992	0.978	1.78391e-56	5	rps17.L
0.47633	0.893	0.854	5.77401e-25	5	rps3.L
0.47068	0.997	0.979	1.04916e-52	5	rps8.S
0.468243	0.282	0.18	2.91274e-06	5	fgl2.L
0.464046	0.931	0.889	1.1263e-29	5	Xelaev18012629m.g
0.461648	0.93	0.899	1.57928e-26	5	rplp0.L
0.460787	0.802	0.772	3.02963e-16	5	Xelaev18033797m.g
0.451792	0.553	0.535	0.00155758	5	rps5.S
0.451574	0.933	0.886	2.85807e-23	5	rpl9.L
0.450191	0.882	0.818	7.93141e-25	5	Xelaev18022166m.g
0.447687	0.514	0.519	1	5	mcl1.L
0.44749	0.439	0.431	1	5	Xelaev18006476m.g
0.445923	0.624	0.603	6.18499e-07	5	rpl14.L
0.444847	0.734	0.687	1.63103e-10	5	rps11.S
0.444051	0.892	0.859	8.89085e-21	5	rpl13.L
0.443171	0.726	0.675	5.19131e-13	5	ppia.L
0.430425	0.802	0.759	1.85996e-13	5	rpl30.S
0.426638	0.77	0.76	1.45161e-11	5	Xelaev18016915m.g
0.426195	0.781	0.761	4.62465e-10	5	Xelaev18046508m.g
0.425877	0.498	0.517	1	5	rps3.S
0.42282	0.531	0.358	3.95138e-14	5	vim.L
0.422393	0.539	0.553	1	5	Xelaev18043840m.g
0.418939	0.498	0.506	1	5	eif3i.L
0.414781	0.455	0.481	1	5	Xelaev18028961m.g
0.412949	0.856	0.831	1.72463e-12	5	Xelaev18003627m.g
0.412038	0.978	0.955	7.1161e-33	5	rpl10a.S
0.411334	0.927	0.912	1.23514e-22	5	rpl17.S
0.408891	0.841	0.82	1.32943e-14	5	Xelaev18003966m.g
0.400234	0.589	0.58	0.00137006	5	rps27a.L
0.398536	0.759	0.73	2.32931e-10	5	rpsa.S
0.398387	0.762	0.742	6.61473e-07	5	rpl27a-like.L
0.392326	0.584	0.551	0.47675	5	sik1.S
0.387369	0.847	0.841	1.68443e-12	5	loc100493057.S
0.385232	0.968	0.937	9.7192e-24	5	rps15.L
0.373388	0.536	0.548	1	5	rpl24.S
0.364487	0.821	0.822	9.76545e-11	5	Xelaev18015505m.g
0.358576	0.573	0.572	0.112959	5	arpc1b.L
0.358448	0.542	0.572	1	5	Xelaev18037717m.g
0.357162	0.807	0.742	7.10718e-09	5	Xelaev18045525m.g
0.351308	0.9	0.872	2.91099e-14	5	rps6.L
0.348391	0.25	0.129	1.43917e-11	5	loc100493999-like.S
0.347972	0.833	0.829	6.39185e-11	5	Xelaev18035769m.g
0.343462	0.727	0.728	9.60051e-06	5	rps4x.S
0.337582	0.864	0.841	2.10648e-08	5	rps3a.S
0.33725	0.759	0.76	0.000690647	5	rpl37a.L
0.336832	0.691	0.689	0.00224863	5	Xelaev18024282m.g
0.336624	0.501	0.524	1	5	rpl7a.S
0.324979	0.788	0.766	0.0317738	5	rps3a.L
0.324665	0.774	0.76	6.32573e-05	5	Xelaev18025105m.g
0.323925	0.697	0.719	0.0572897	5	Xelaev18017507m.g
0.323062	0.877	0.85	7.09906e-08	5	rpl36.S
0.321524	0.99	0.971	1.39175e-24	5	Xelaev18004063m.g
0.313496	0.73	0.741	0.00893476	5	Xelaev18022965m.g
0.304312	0.557	0.596	1	5	nsa2.L
0.302383	0.947	0.916	6.91504e-13	5	rpl13a.L
0.29947	0.823	0.824	0.000137515	5	rpl19.S
0.292419	0.888	0.882	2.40668e-07	5	mkrn3.S
0.290559	0.754	0.731	0.000367076	5	Xelaev18003505m.g
0.286093	0.686	0.714	0.421223	5	rpl8.S
0.272615	0.923	0.903	2.30998e-08	5	rpl15.L
0.265878	0.842	0.834	0.000203185	5	rps25.L
0.263823	0.638	0.662	1	5	rpl30.L
0.255142	0.78	0.787	0.486068	5	rpl19.L
0.252907	0.759	0.771	1	5	rpl18.L
[truncated: 5,551 more rows]

## Sheet: Bone marrow
avg_log2FC	pct.1	pct.2	p_val_adj	cluster	gene	Cell type
3.19028	0.797	0.204	0	0	mmp9.S	Neutrophil_mmp9 high
2.37096	0.556	0.167	0	0	lyg2.S
2.28682	0.935	0.33	0	0	loc100486192.L
2.18691	0.947	0.338	0	0	fbp1.L
2.07779	0.909	0.342	0	0	Xelaev18030549m.g
1.98582	0.912	0.359	0	0	ncf1.L
1.9075	0.954	0.402	0	0	mmp7.L
1.88466	0.975	0.428	0	0	gpi.S
1.75355	0.88	0.387	0	0	arhgdib.S
1.74162	0.754	0.308	0	0	Xelaev18038249m.g
1.67502	0.754	0.32	0	0	pygl.S
1.6572	0.948	0.437	0	0	cybb.L
1.62135	0.924	0.455	0	0	arpc1b.L
1.60875	0.902	0.418	0	0	cyba.L
1.54247	0.416	0.201	0	0	loc101732654-like.L
1.54002	0.884	0.409	0	0	loc100493999-like.S
1.52911	0.916	0.452	0	0	dstn.S
1.49167	0.842	0.382	0	0	lta4h.L
1.37726	0.565	0.277	0	0	tkt.S
1.353	0.892	0.446	0	0	coro6.1.L
1.3083	0.658	0.361	0	0	fgl2.L
1.27181	0.813	0.428	0	0	Xelaev18034420m.g
1.14628	0.684	0.375	0	0	cfb.L
1.14116	0.306	0.157	5.34882e-215	0	socs3.L
1.11826	0.38	0.166	0	0	mmp1.S
1.11392	0.865	0.476	0	0	prdx5.L
1.10221	0.413	0.242	3.24051e-247	0	pgd.L
1.0539	0.863	0.467	0	0	vim.S
1.0518	0.626	0.36	0	0	nccrp1.L
0.95972	0.843	0.498	0	0	tpt1.L
0.958825	0.404	0.184	0	0	camp1.L
0.952518	0.915	0.668	0	0	hk2.L
0.937186	0.702	0.443	0	0	pfkfb4.S
0.894133	0.829	0.437	0	0	Xelaev18036119m.g
0.864857	0.483	0.283	1.66447e-280	0	ehd1.L
0.857391	0.623	0.392	0	0	pygl.L
0.852636	0.251	0.13	1.71891e-154	0	loc100492496.L
0.84864	0.408	0.247	1.86477e-199	0	cnfn.1.S
0.837001	0.684	0.436	0	0	hvcn1.S
0.825125	0.288	0.189	7.32901e-93	0	txn.L
0.824148	0.28	0.141	1.70703e-184	0	ncf4.S
0.82341	0.585	0.383	0	0	basp1.L
0.81549	0.277	0.147	3.47155e-164	0	loc105947909.L
0.805225	0.561	0.354	5.08216e-300	0	Xelaev18018927m.g
0.794429	0.823	0.51	0	0	nme2.L
0.79268	0.367	0.202	2.62082e-208	0	adgre5.L
0.782417	0.386	0.23	1.07212e-183	0	hpx.L
0.778585	0.308	0.172	3.7408e-164	0	mmrn1.L
0.774377	0.341	0.199	9.63207e-167	0	spib.S
0.754685	0.273	0.142	8.0296e-162	0	glrx.L
0.750453	0.863	0.653	0	0	ncf2.L
0.744044	0.498	0.353	2.75263e-178	0	azin2.S
0.730587	0.379	0.232	1.5906e-167	0	il18rap.L
0.728841	0.266	0.146	5.83526e-140	0	loc100216076.L
0.728583	0.544	0.36	1.05773e-235	0	add3.L
0.72137	0.323	0.202	5.84237e-129	0	pgam1.S
0.720752	0.311	0.197	6.70896e-118	0	ccdc88b.L
0.693784	0.493	0.31	7.7496e-221	0	adam28.S
0.686671	0.272	0.168	4.32109e-99	0	timp-1.S
0.682575	0.339	0.22	3.40388e-121	0	igf2r.L
0.674441	0.26	0.151	4.12394e-113	0	c10orf54.L
0.674057	0.28	0.185	3.01362e-88	0	htatip2.L
0.673234	0.274	0.147	2.59195e-142	0	rarg-like.1.S
0.668948	0.413	0.289	8.14396e-127	0	bcl2l10.L
0.660862	0.638	0.461	1.92747e-242	0	itgb2.L
0.660717	0.528	0.354	1.1909e-203	0	sema7a.L
0.657839	0.358	0.221	1.3773e-143	0	Xetrov90014332m.L
0.657451	0.378	0.258	2.97296e-122	0	unc93b1.L
0.653519	0.451	0.33	2.76636e-127	0	bsg.L
0.649819	0.262	0.158	1.4496e-100	0	loc100496859-like.L
0.649635	0.394	0.248	5.3993e-152	0	MGC145260.S
0.647529	0.347	0.229	3.54078e-115	0	myh9.L
0.642609	0.275	0.174	3.08741e-96	0	mvp.L
0.6321	0.574	0.458	1.78431e-144	0	junb.L
0.628146	0.744	0.547	1.5614e-303	0	hk2.S
0.627789	0.329	0.217	1.50824e-104	0	grk6-like.S
0.626018	0.323	0.197	7.35813e-125	0	Xelaev18036002m.g
0.625543	0.596	0.44	3.92224e-195	0	myh9.S
0.624394	0.462	0.303	1.31016e-167	0	fcho1.S
0.622449	0.271	0.16	2.80477e-112	0	sh3bgrl.L
0.616208	0.341	0.244	6.3967e-85	0	baz2b.L
0.609485	0.302	0.189	6.29409e-108	0	fgr.L
0.606933	0.407	0.289	9.56655e-94	0	Xelaev18038242m.g
0.602696	0.418	0.31	1.69415e-104	0	cd59-like.L
0.602627	0.357	0.239	2.13155e-110	0	arhgap30.S
0.599669	0.42	0.308	3.65456e-101	0	Xetrov90026938m.L
0.598902	0.447	0.309	9.48276e-142	0	gsn.S
0.591351	0.478	0.364	1.65328e-114	0	sat1.S
0.588162	0.42	0.302	1.75065e-104	0	upp2.L
0.58617	0.566	0.416	1.08073e-166	0	Xelaev18005157m.g
0.585859	0.301	0.201	2.94893e-87	0	pxn.S
0.583839	0.349	0.249	4.64872e-88	0	rassf2.L
0.580551	0.356	0.268	5.48332e-72	0	ppp1r15b-like.S
0.579524	0.264	0.163	2.30091e-91	0	urpta-1.S
0.577337	0.579	0.435	5.57579e-169	0	cttn-like.1.L
0.573414	0.319	0.185	3.42722e-133	0	loc101730710.L
0.56752	0.251	0.164	6.27885e-73	0	hif1a.L
0.567274	0.497	0.368	7.08388e-132	0	itm2a.L
0.565231	0.507	0.387	2.45315e-124	0	rtn4.S
0.564734	0.48	0.338	2.86018e-139	0	tagln2.S
0.56447	0.505	0.369	1.34287e-135	0	rab27a.L
0.557388	0.357	0.273	3.02667e-66	0	baz2b.S
0.554449	0.25	0.167	6.54116e-68	0	serpinf2.S
0.55373	0.267	0.172	2.31105e-81	0	pstpip1.L
0.54689	0.812	0.558	4.56714e-278	0	cirbp.L
0.546774	0.477	0.373	1.98987e-100	0	Xelaev18007840m.g
0.545727	0.399	0.276	4.09452e-110	0	itm2a.S
0.543717	0.372	0.27	1.20922e-81	0	loc100490816.S
0.543579	0.271	0.187	4.09181e-66	0	ctss.S
0.542486	0.439	0.318	1.01981e-110	0	myo1f.S
0.542239	0.395	0.281	2.23247e-99	0	mapk11.L
0.540963	0.414	0.327	4.25177e-59	0	Xelaev18045052m.g
0.538342	0.466	0.337	7.39156e-119	0	tcn2.L
0.531566	0.313	0.223	4.50156e-71	0	txnrd3.L
0.528604	0.505	0.425	1.93236e-79	0	eif4a2.L
0.526818	0.298	0.197	4.03954e-83	0	timd4.L
0.52624	0.341	0.258	1.56317e-61	0	klf6.S
0.525595	0.34	0.243	5.80393e-75	0	casp9.S
0.523414	0.408	0.307	1.75273e-84	0	bcl2l14.L
0.522229	0.582	0.442	1.6196e-149	0	mbnl1.L
0.51459	0.771	0.612	1.41606e-229	0	mmp25.L
0.510545	0.451	0.344	1.88039e-91	0	Xelaev18021851m.g
0.507618	0.34	0.249	1.48336e-70	0	dbnl.L
0.507262	0.876	0.735	0	0	pgd.S
0.504682	0.297	0.218	1.94505e-56	0	Xelaev18001597m.g
0.503371	0.324	0.237	4.11599e-64	0	Xelaev18040631m.g
0.496018	0.437	0.339	2.57543e-82	0	sat1.L
0.49407	0.279	0.202	6.12352e-53	0	dusp1.S
0.4924	0.696	0.594	3.67697e-160	0	ddx5.S
0.48883	0.257	0.177	4.08001e-58	0	adrb2.L
0.480125	0.278	0.19	7.20948e-66	0	pgp.L
0.477096	0.287	0.223	3.52782e-39	0	klf6.L
0.475467	0.251	0.181	7.36717e-47	0	loc101731250.S
0.474293	0.271	0.204	1.23795e-43	0	arf5.S
0.469934	0.294	0.221	4.79239e-47	0	acsl4.L
0.465759	0.424	0.32	1.86755e-81	0	cd63.L
0.464177	0.394	0.292	1.68757e-72	0	loc100489423.L
0.462268	0.743	0.612	5.99762e-187	0	cap1.S
0.454704	0.384	0.312	1.37775e-44	0	spib.L
0.453574	0.69	0.549	3.24368e-142	0	cebpa.L
0.45281	0.323	0.242	7.1683e-55	0	cdc42se1.L
0.448844	0.366	0.285	5.13888e-56	0	arpc1b.S
0.444157	0.262	0.177	1.90987e-60	0	loc100495760.S
0.443769	0.34	0.275	1.85669e-40	0	fosl2.L
0.43799	0.403	0.316	5.78101e-61	0	map2k1.L
0.433403	0.552	0.437	7.4555e-105	0	coro1a.S
0.433138	0.531	0.439	1.44867e-79	0	sik1.S
0.427829	0.368	0.296	4.02776e-45	0	rgs1.L
0.427226	0.548	0.444	7.08581e-95	0	rhoa.S
0.424051	0.281	0.23	1.94102e-27	0	myl6.L
0.420349	0.362	0.282	5.04604e-51	0	loc398476.S
0.415901	0.316	0.242	1.76416e-44	0	timp2.L
0.41558	0.475	0.384	4.19914e-69	0	efhd1.L
0.411923	0.264	0.215	2.1619e-25	0	cd37.L
0.40848	0.377	0.307	2.26412e-43	0	rab44.L
0.407112	0.3	0.235	2.00687e-38	0	plek.L
0.402535	0.852	0.785	3.33517e-176	0	atf4.L
0.400557	0.589	0.505	2.49399e-84	0	Xelaev18010654m.g
0.400362	0.616	0.525	8.60075e-88	0	pfn1.L
0.399608	0.539	0.457	2.57121e-70	0	ptpn6.L
0.396491	0.612	0.455	6.78758e-134	0	loc100490489.S
0.395451	0.328	0.264	6.00085e-36	0	cd63.S
0.394888	0.603	0.475	3.63682e-111	0	loc101733140.L
0.393584	0.259	0.211	9.22827e-23	0	swap70.L
0.392528	0.696	0.589	8.34123e-122	0	cap1.L
0.391355	0.279	0.217	1.04238e-33	0	itm2b.L
0.383197	0.592	0.52	7.77137e-68	0	Xelaev18003216m.g
0.375585	0.832	0.742	7.4319e-188	0	aldoa.L
0.375384	0.277	0.214	4.16989e-34	0	qpct.L
0.374848	0.525	0.451	6.56007e-59	0	rhoa.L
0.373118	0.39	0.317	1.12735e-44	0	fmnl1.L
0.370589	0.378	0.297	3.43013e-49	0	pgm1.L
0.368951	0.597	0.513	1.29309e-79	0	Xelaev18043544m.g
0.365337	0.273	0.208	4.1697e-34	0	loc100493381.L
0.3608	0.699	0.555	3.28654e-136	0	pnp.L
0.360291	0.376	0.294	1.85363e-48	0	sla.S
0.359135	0.366	0.296	2.23346e-38	0	loc100490989.S
0.358155	0.318	0.277	1.54471e-19	0	prdx6.L
0.357828	0.712	0.536	5.20938e-121	0	rpl34.S
0.357724	0.541	0.463	2.61775e-60	0	anxa5.S
0.348544	0.301	0.256	5.4989e-21	0	ywhaz.L
0.343883	0.444	0.386	1.66873e-35	0	myl6.S
0.33795	0.859	0.776	2.60658e-140	0	tpm3.S
0.336895	0.562	0.471	1.19361e-61	0	loc100495760.L
0.335045	0.318	0.235	8.48143e-46	0	Xelaev18022166m.g
0.333311	0.494	0.413	6.48482e-51	0	alas1.L
0.331098	0.618	0.554	1.03841e-60	0	gpx4.L
0.323545	0.28	0.223	3.039e-27	0	glipr2.S
0.320321	0.324	0.279	2.21793e-19	0	pklr.S
0.314293	0.44	0.394	4.51806e-28	0	ddx5.L
0.310729	0.446	0.375	5.3109e-42	0	dazap2.L
0.31026	0.267	0.219	4.03679e-19	0	ptafr.L
0.30881	0.469	0.41	1.97209e-35	0	Xelaev18016867m.g
0.305564	0.4	0.36	7.45496e-21	0	rhoa.2.S
0.304205	0.677	0.612	5.46858e-67	0	actr3.S
0.303151	0.627	0.562	1.97359e-57	0	mhc1a.L
0.302491	0.64	0.567	8.11243e-67	0	arpc2.S
0.298079	0.388	0.345	6.41539e-20	0	lasp1.L
0.297866	0.311	0.268	4.20881e-17	0	lasp1.S
0.297641	0.349	0.305	1.69744e-19	0	capns2.L
0.295427	0.356	0.301	8.84449e-25	0	tpd52.S
0.295298	0.465	0.43	6.46364e-18	0	tsc22d3.L
0.29144	0.783	0.588	1.55598e-122	0	ddx21.S
0.289072	0.469	0.408	3.95224e-34	0	sh3bgrl3.S
0.288616	0.303	0.26	8.03642e-17	0	arpc5.L
0.288588	0.437	0.376	1.57168e-31	0	capns2.S
0.285048	0.263	0.235	4.85026e-08	0	mapkapk3.L
0.282554	0.394	0.338	9.43469e-26	0	higd1a.L
0.280092	0.607	0.546	1.98158e-44	0	lcp1.S
0.276713	0.435	0.377	7.39216e-30	0	lcp1.L
0.276252	0.638	0.491	1.67589e-72	0	rpl17.L
0.273247	0.272	0.257	0.0659056	0	ppia.S
0.258374	0.358	0.316	2.5149e-15	0	anxa3.L
0.25601	0.765	0.576	1.29441e-88	0	rps6.S
0.255281	0.293	0.238	1.28571e-22	0	msra.1.L
1.75791	0.867	0.355	0	1	prss57.S	Eosinophil_prss57 high
1.64351	0.69	0.338	0	1	Xelaev18000774m.g
1.50457	0.765	0.361	0	1	prtn3.S
1.23273	0.694	0.4	0	1	mpo.L
1.11945	0.454	0.294	1.00448e-118	1	tmsb4x.L
1.09524	0.524	0.302	1.02963e-182	1	slurp1l.S
0.985424	0.716	0.418	4.84588e-279	1	epx.L
0.984937	0.776	0.374	0	1	rps17.L
0.965452	0.689	0.486	2.33574e-199	1	prss57.L
0.955453	0.813	0.4	0	1	rplp0.L
0.841961	0.836	0.677	7.26796e-274	1	pkm.L
0.837159	0.802	0.624	7.12969e-242	1	Xelaev18019056m.g
0.754102	0.702	0.544	3.27623e-156	1	sod1.L
0.745209	0.392	0.276	1.06516e-64	1	sdr16c5.L
0.734943	0.737	0.376	3.366e-289	1	Xelaev18037805m.g
0.696201	0.321	0.239	5.68417e-32	1	Xelaev18047430m.g
0.661683	0.353	0.27	4.67619e-38	1	sec61b.L
0.640298	0.303	0.237	1.01075e-25	1	ssr4.L
0.625367	0.308	0.235	1.96327e-29	1	sec61g.L
0.605563	0.592	0.491	3.9625e-74	1	calm1.S
0.603959	0.595	0.483	2.76413e-79	1	Xelaev18024665m.g
0.567499	0.381	0.278	5.05505e-47	1	Xelaev18018852m.g
0.562584	0.559	0.452	6.5065e-61	1	selenbp1.S
0.557534	0.391	0.321	1.5964e-28	1	pdia6.L
0.549813	0.468	0.39	1.49639e-38	1	serpinb1.L
0.546475	0.254	0.205	1.4312e-14	1	c20orf27.L
0.544967	0.378	0.306	3.8096e-29	1	tpi1.S
0.539664	0.298	0.24	2.37371e-18	1	mgst1.L
0.538254	0.29	0.235	6.99427e-18	1	sec61g.S
0.532805	0.262	0.208	3.58572e-16	1	stom-like.L
0.51715	0.356	0.295	1.97419e-22	1	ran.L
0.517031	0.335	0.283	6.14834e-17	1	ppib.S
0.505082	0.367	0.323	8.19689e-16	1	ostc.1
0.503262	0.384	0.318	2.57197e-22	1	Xelaev18032444m.g
0.500356	0.429	0.251	1.34704e-86	1	rpl23.S
0.498349	0.288	0.239	6.65055e-14	1	hpgds.S
0.488217	0.524	0.449	4.01435e-39	1	atp5b.S
0.480789	0.666	0.574	4.95311e-63	1	cxcr4.S
0.477848	0.271	0.227	6.96739e-11	1	serpinb6.L
0.467897	0.376	0.325	1.80196e-16	1	hspa5.L
0.45795	0.351	0.239	6.83641e-41	1	rplp1.L
0.454959	0.519	0.267	1.12435e-148	1	Xelaev18000107m.g
0.451871	0.46	0.399	1.33779e-23	1	hspa5.S
0.448586	0.808	0.745	1.44901e-92	1	ppia.L
0.443185	0.656	0.569	1.25978e-51	1	Xelaev18017507m.g
0.441877	0.328	0.288	1.77448e-10	1	Xelaev18001042m.g
0.427387	0.558	0.497	8.5971e-33	1	Xelaev18038892m.g
0.427298	0.484	0.301	7.42032e-80	1	Xelaev18045525m.g
0.427151	0.465	0.419	8.71348e-19	1	sri.S
0.423996	0.261	0.239	0.00702124	1	eif2s3.L
0.422632	0.566	0.503	9.22586e-33	1	Xetrov90021734m.S
0.414166	0.68	0.619	3.64671e-47	1	tpi1.L
0.414087	0.412	0.379	1.36784e-11	1	ppib.L
0.408401	0.636	0.545	1.1855e-45	1	rpl18.S
0.390219	0.261	0.237	0.00219708	1	adh5.L
0.384426	0.412	0.276	8.24666e-48	1	rps6.L
0.378195	0.438	0.357	2.13425e-20	1	eef2.1.L
0.376942	0.617	0.572	2.11592e-28	1	pkm.S
0.371241	0.776	0.713	4.28926e-53	1	loc100494786.S
0.369578	0.534	0.461	7.22992e-25	1	ssr4.S
0.366674	0.752	0.655	8.52541e-64	1	rps16.S
0.364286	0.627	0.58	3.8031e-30	1	srsf2.S
0.362878	0.378	0.357	2.6112e-05	1	cfl1.L
0.361377	0.851	0.784	2.40683e-71	1	Xelaev18037480m.g
0.360191	0.329	0.284	8.97059e-10	1	ggt1.L
0.359104	0.587	0.524	6.24566e-30	1	rpl8.S
0.356777	0.56	0.499	4.86168e-26	1	arhgdib.L
0.355121	0.259	0.247	1	1	cct5.S
0.349881	0.281	0.267	0.582818	1	anp32c.L
0.349018	0.348	0.316	2.60546e-06	1	capza2.L
0.347736	0.357	0.323	1.49327e-07	1	anxa3.L
0.341688	0.29	0.277	0.199719	1	cox6c.L
0.339137	0.595	0.547	2.2674e-23	1	rps28p9.S
0.338244	0.254	0.223	0.000782964	1	pon2.S
0.337561	0.371	0.337	8.06945e-08	1	loc100485744.L
0.337192	0.702	0.632	1.76482e-34	1	Xelaev18037541m.g
0.32847	0.25	0.237	1	1	loc100487364.L
0.325824	0.71	0.605	6.15515e-36	1	prtn3.L
0.322438	0.42	0.278	9.89834e-49	1	eef1b2.L
0.314464	0.71	0.637	4.79167e-36	1	rpl18.L
0.312933	0.399	0.388	0.00579245	1	eif4a1.L
0.312857	0.731	0.691	3.04288e-35	1	pfn1.S
0.312179	0.747	0.705	2.23818e-34	1	arpc2.L
0.306128	0.792	0.745	5.94605e-41	1	lsp1.L
0.304199	0.4	0.375	1.15759e-05	1	aldoa.S
0.304079	0.356	0.219	2.65065e-51	1	rpl36a.L
0.30347	0.639	0.601	9.66414e-22	1	tkt.L
0.300937	0.38	0.357	0.000217974	1	dstn.L
0.296127	0.265	0.255	1	1	Xelaev18043640m.g
0.2948	0.488	0.474	0.00149189	1	h1fx.S
0.293162	0.767	0.695	4.80564e-40	1	rps20.L
0.290697	0.403	0.376	3.86333e-06	1	wdr1.S
0.290588	0.272	0.263	1	1	dynll1.L
0.28954	0.469	0.431	1.53067e-08	1	alas1.L
0.288487	0.616	0.564	7.49259e-20	1	Xelaev18042402m.g
0.288314	0.602	0.558	2.74811e-18	1	lcp1.S
0.287897	0.359	0.343	0.0839611	1	abracl.L
0.286675	0.51	0.481	1.78209e-09	1	myl12b.S
0.284886	0.324	0.314	1	1	Xelaev18035949m.g
0.284594	0.407	0.391	0.00355835	1	lcp1.L
0.283391	0.637	0.594	2.63074e-21	1	Xelaev18013762m.g
0.283229	0.639	0.563	4.29585e-22	1	Xelaev18035694m.g
0.282788	0.454	0.415	4.59183e-09	1	alox5.L
0.28196	0.724	0.639	2.15547e-37	1	rpl12.S
0.278725	0.531	0.491	3.32423e-11	1	loc100495760.L
0.275852	0.588	0.54	2.17819e-15	1	rpl8.L
0.27408	0.319	0.3	0.29675	1	lgals9c.S
0.273383	0.317	0.305	1	1	hsp90b1.L
0.272297	0.54	0.513	4.32058e-10	1	rpl30.S
0.271862	0.252	0.246	1	1	cysltr1.S
0.270782	0.3	0.3	1	1	srsf2.L
0.265287	0.671	0.627	2.47772e-21	1	fau.L
0.256964	0.565	0.525	1.28839e-11	1	fau.S
0.255627	0.777	0.699	3.5861e-38	1	Xelaev18038083m.g
0.25168	0.709	0.682	1.71836e-18	1	hnrnpdl.L
0.251619	0.327	0.314	1	1	tspo.L
0.250165	0.405	0.383	0.000670299	1	rps27a.S
1.48436	0.898	0.41	0	2	epx.L	Eosinophil
1.43303	0.903	0.39	0	2	mpo.L
1.28104	0.913	0.472	0	2	prss57.L
1.18774	0.663	0.323	3.46778e-295	2	Xelaev18043710m.g
1.10108	0.643	0.324	9.41736e-252	2	Xelaev18045052m.g
1.05779	0.853	0.399	0	2	pygl.S
1.00758	0.697	0.323	3.87039e-298	2	tkt.S
0.984562	0.938	0.549	0	2	prdx5.L
0.954556	0.91	0.47	0	2	lta4h.L
0.952019	0.905	0.498	0	2	Xelaev18034420m.g
0.941851	0.97	0.539	0	2	cybb.L
0.931598	0.986	0.538	0	2	gpi.S
0.92901	0.772	0.379	3.862e-302	2	prss57.S
0.92688	0.598	0.314	8.96402e-189	2	actg1.S
0.878112	0.956	0.543	0	2	dstn.S
0.877418	0.946	0.532	0	2	coro6.1.L
0.800692	0.934	0.541	0	2	vim.S
0.779292	0.938	0.462	0	2	fbp1.L
0.772803	0.973	0.512	0	2	mmp7.L
0.75017	0.951	0.548	1.75144e-283	2	arpc1b.L
0.728977	0.92	0.502	6.63117e-283	2	loc100493999-like.S
0.728701	0.927	0.514	2.48251e-280	2	cyba.L
0.725858	0.922	0.47	0	2	ncf1.L
0.656927	0.903	0.591	1.02386e-206	2	prtn3.L
0.656913	0.908	0.566	4.62964e-201	2	nme2.L
0.656095	0.688	0.38	2.08097e-167	2	prtn3.S
0.644585	0.504	0.268	7.23613e-120	2	pgd.L
0.64074	0.902	0.458	4.85249e-262	2	Xelaev18030549m.g
0.625525	0.72	0.441	6.09874e-139	2	selenbp1.S
0.620103	0.915	0.562	3.16297e-200	2	tpt1.L
0.593682	0.283	0.12	1.98372e-104	2	Xelaev18014011m.g
0.578923	0.897	0.562	5.29492e-177	2	Xelaev18039104m.g
0.575577	0.874	0.488	5.09399e-198	2	arhgdib.S
0.566209	0.763	0.471	2.21209e-131	2	loc100495760.L
0.559968	0.802	0.54	9.97636e-138	2	sod1.L
0.550575	0.392	0.213	1.84274e-81	2	pdia3.S
0.546125	0.505	0.312	1.47879e-72	2	pdia6.L
0.540675	0.394	0.249	1.96136e-48	2	ppia.S
0.53555	0.843	0.564	8.30142e-130	2	cebpa.L
0.534207	0.485	0.291	2.21598e-77	2	hsp90b1.L
0.532014	0.489	0.295	3.50533e-78	2	tmsb4x.L
0.530974	0.87	0.552	4.15161e-143	2	eef1g.L
0.526971	0.895	0.602	3.03463e-139	2	cirbp.L
0.526639	0.476	0.313	1.24449e-57	2	slurp1l.S
0.492073	0.902	0.456	6.57037e-217	2	loc100486192.L
0.480996	0.854	0.559	8.06137e-115	2	rpl34.S
0.480731	0.903	0.616	8.97477e-120	2	ddx21.S
0.459519	0.811	0.506	6.0221e-110	2	rpl17.L
0.449069	0.496	0.316	5.5971e-61	2	hspa5.L
0.441924	0.447	0.266	8.93503e-66	2	pdia3.L
0.436901	0.543	0.361	1.99141e-64	2	Xelaev18000774m.g
0.434645	0.89	0.603	1.33708e-110	2	rps6.S
0.432011	0.89	0.511	1.27543e-182	2	Xelaev18036119m.g
0.420903	0.886	0.587	6.48994e-120	2	Xelaev18029462m.g
0.416305	0.296	0.174	8.87063e-44	2	pdia6.S
0.403537	0.571	0.391	2.45474e-52	2	hspa5.S
0.390239	0.347	0.202	6.77919e-53	2	stom-like.L
0.382284	0.374	0.227	1.97092e-48	2	adh5.L
0.376689	0.469	0.312	1.92328e-42	2	Xelaev18032444m.g
0.372147	0.551	0.367	7.97001e-53	2	ppib.L
0.345203	0.41	0.247	4.59156e-51	2	myh9.L
0.340525	0.806	0.629	5.63667e-57	2	Xelaev18019056m.g
0.339148	0.883	0.617	2.65668e-76	2	rps10.L
0.329639	0.428	0.311	1.48785e-24	2	Xelaev18038242m.g
0.327973	0.486	0.305	1.77185e-51	2	capza2.L
0.323011	0.381	0.231	2.66583e-46	2	myl6.L
0.321176	0.664	0.45	1.4171e-53	2	vasp.L
0.319084	0.434	0.265	2.71489e-49	2	lasp1.S
0.314482	0.926	0.78	2.04275e-71	2	Xelaev18037480m.g
0.314194	0.415	0.277	7.2982e-35	2	ppib.S
0.309088	0.36	0.238	1.0818e-31	2	Xelaev18047430m.g
0.308406	0.585	0.385	1.32376e-51	2	myl6.S
0.28971	0.406	0.256	2.6491e-42	2	anp32c.L
0.274356	0.367	0.25	1.76126e-26	2	eif3k.S
0.27412	0.251	0.158	3.83964e-26	2	p4hb.L
0.264354	0.451	0.289	1.42696e-40	2	lgals9c.S
0.263562	0.348	0.211	3.35832e-39	2	chit1.S
0.263069	0.678	0.405	4.22645e-88	2	Xelaev18038249m.g
0.261727	0.304	0.187	4.73971e-33	2	cotl1.S
0.258316	0.301	0.195	1.34799e-27	2	ddost.L
0.257416	0.353	0.231	1.42724e-30	2	sec61g.S
0.256629	0.545	0.389	2.62498e-28	2	rpl36.L
0.253897	0.911	0.757	4.59177e-48	2	actr3.L
0.252605	0.439	0.275	1.23952e-43	2	sdr16c5.L
2.98376	0.983	0.235	0	3	Xelaev18000107m.g	Macrophage_Rp high
2.92217	0.924	0.192	0	3	rpl10a.S
2.8523	0.927	0.197	0	3	rpl13a.L
2.83698	0.906	0.176	0	3	rpl36a.L
2.74413	0.965	0.266	0	3	rpl3.L
2.73015	0.917	0.214	0	3	Xelaev18004063m.g
2.66334	0.859	0.182	0	3	rps23.L
2.63196	0.861	0.189	0	3	rps15.L
2.55458	0.925	0.239	0	3	eef1b2.L
2.50513	0.91	0.248	0	3	rps8.L
2.48508	0.903	0.216	0	3	rpl23.S
2.4845	0.945	0.267	0	3	Xelaev18045525m.g
2.46123	0.914	0.237	0	3	rps6.L
2.41865	0.904	0.269	0	3	rpl5.L
2.39497	0.999	0.365	0	3	Xelaev18037805m.g
2.35533	0.916	0.263	0	3	rps8.S
2.24363	0.629	0.085	0	3	nop58.L
2.23241	0.816	0.202	0	3	rplp1.L
2.22003	0.624	0.086	0	3	hspd1.S
2.19449	0.684	0.156	0	3	rpl34.L
2.1771	0.915	0.332	0	3	Xelaev18002122m.g
2.0868	0.768	0.172	0	3	Xelaev18016933m.g
2.03809	0.581	0.083	0	3	hspd1.L
1.9739	0.88	0.322	0	3	eef2.1.L
1.92419	0.46	0.043	0	3	nop2.L
1.90172	0.461	0.048	0	3	hspe1.S
1.88986	0.512	0.063	0	3	ddx27.L
1.80987	0.577	0.094	0	3	pa2g4.S
1.77798	0.8	0.261	0	3	Xelaev18044325m.g
1.76933	0.975	0.399	0	3	rplp0.L
1.76401	0.536	0.082	0	3	nop10.S
1.71355	0.564	0.092	0	3	rpl22l1.L
1.68339	0.714	0.163	0	3	cfp.L
1.67754	0.431	0.048	0	3	impdh2.L
1.67507	0.951	0.372	0	3	rps17.L
1.67375	0.395	0.035	0	3	anxa2.S
1.669	0.568	0.103	0	3	gar1.L
1.63549	0.397	0.04	0	3	fbl.S
1.61532	0.732	0.187	0	3	rplp0.S
1.5923	0.475	0.071	0	3	hspe1.L
1.5917	0.766	0.271	0	3	ncl.S
1.58137	0.432	0.059	0	3	tktl2.L
1.56724	0.896	0.433	0	3	dkc1.L
1.56663	0.456	0.07	0	3	ssb.L
1.54516	0.417	0.053	0	3	fbl.L
1.53194	0.54	0.11	0	3	Xelaev18019895m.g
1.5255	0.942	0.453	0	3	rpsa.S
1.49146	0.349	0.037	0	3	mybbp1a.L
1.48127	0.418	0.06	0	3	gnl3.L
1.4735	0.993	0.683	0	3	Xelaev18038083m.g
1.45506	0.29	0.016	0	3	atic.L
1.44116	0.396	0.049	0	3	ahcy.S
1.42554	0.578	0.142	0	3	snrpg.S
1.42022	0.345	0.039	0	3	mphosph10.L
1.38808	0.924	0.446	0	3	Xelaev18003505m.g
1.38702	0.35	0.041	0	3	pes1.L
1.38634	0.644	0.185	0	3	nop56.L
1.38524	0.388	0.058	0	3	utp3.S
1.38416	0.924	0.429	0	3	ssr4.S
1.38311	0.824	0.328	0	3	Xelaev18024282m.g
1.36924	0.461	0.092	0	3	Xelaev18020022m.g
1.35876	0.426	0.071	0	3	cox17.L
1.34533	0.941	0.479	0	3	rpsa.L
1.32768	0.338	0.044	0	3	nip7.L
1.31875	0.769	0.277	0	3	Xelaev18000429m.g
1.31367	0.605	0.177	0	3	cct4.S
1.31204	0.275	0.028	0	3	Xelaev18041543m.g
1.31183	0.38	0.06	0	3	dnajc2.S
1.31165	0.319	0.04	0	3	trmt6.L
1.30003	0.853	0.351	0	3	rbm6.S
1.28809	0.501	0.061	0	3	c1qa.L
1.28754	0.322	0.041	0	3	pes1.S
1.28436	0.33	0.042	0	3	gar1.S
1.28209	0.342	0.044	0	3	mak16.L
1.28131	0.942	0.547	0	3	zc3h10.S
1.28007	0.518	0.121	0	3	cct2.L
1.27972	0.608	0.178	0	3	tcp1.L
1.27874	0.262	0.022	0	3	loc101734421.S
1.27856	0.934	0.526	0	3	Xelaev18025105m.g
1.2782	0.98	0.62	0	3	rpl12.S
1.27363	0.63	0.187	0	3	pa2g4.L
1.27066	0.755	0.329	0	3	hspa8.S
1.26888	0.406	0.074	0	3	nifk.S
1.24668	0.295	0.034	0	3	atic.S
1.22645	0.906	0.563	0	3	Xelaev18039104m.g
1.21933	0.515	0.127	0	3	gnl2.L
1.21857	0.326	0.049	0	3	parp1.L
1.21554	0.592	0.173	0	3	abcf1.L
1.20776	0.945	0.577	0	3	Xelaev18016211m.g
1.19945	0.262	0.028	0	3	rrp12.S
1.19829	0.277	0.029	0	3	ak2.L
1.19527	0.96	0.588	0	3	rps15.S
1.19522	0.959	0.574	0	3	rpl13.S
1.19503	0.261	0.025	0	3	npm3.L
1.19258	0.266	0.027	0	3	nat10.L
1.18468	0.42	0.083	0	3	gltscr2.L
1.18369	0.544	0.154	0	3	ranbp1.S
1.17397	0.939	0.539	0	3	Xelaev18035694m.g
1.17231	0.941	0.522	0	3	rpl18.S
1.16756	0.264	0.025	0	3	ebna1bp2.L
1.16544	0.296	0.04	0	3	dnttip2.L
1.16298	0.935	0.512	0	3	rpl8.L
1.16162	0.983	0.679	0	3	rps20.L
1.16017	0.888	0.552	0	3	eef1g.L
1.15744	0.977	0.638	0	3	rps16.S
1.15073	0.728	0.259	0	3	slc25a3.S
1.15018	0.266	0.024	0	3	nhp2.L
1.14039	0.91	0.518	0	3	Xelaev18022965m.g
1.12722	0.63	0.196	0	3	stmn1.S
1.12714	0.922	0.519	0	3	Xelaev18021206m.g
1.12105	0.644	0.21	0	3	rps26.L
1.11194	0.271	0.043	0	3	rgs2.S
1.11188	0.263	0.029	0	3	ddx18.L
1.10741	0.945	0.547	0	3	Xelaev18017507m.g
1.1065	0.255	0.027	0	3	phb.S
1.10527	0.271	0.035	0	3	nhp2l1.S
1.09907	0.325	0.053	0	3	phb2.S
1.0968	0.286	0.043	0	3	rbm28.L
1.09641	0.303	0.05	0	3	Xelaev18024234m.g
1.08339	0.261	0.031	0	3	snu13.L
1.08091	0.252	0.031	0	3	Xelaev18038149m.g
1.0753	0.274	0.036	0	3	eif6.L
1.07327	0.949	0.607	0	3	rpl4.L
1.06444	0.906	0.586	0	3	Xelaev18029462m.g
1.06406	0.919	0.496	0	3	fau.S
1.06356	0.779	0.333	0	3	rps28p9.L
1.06153	0.88	0.454	0	3	rpl27a-like.S
1.0607	0.266	0.037	0	3	noc2l.S
1.05913	0.384	0.084	0	3	cycs.L
1.05771	0.925	0.539	0	3	Xelaev18042402m.g
1.05185	0.593	0.196	0	3	Xelaev18035740m.g
1.04777	0.293	0.046	0	3	ppa2.L
1.0463	0.826	0.505	0	3	rpl17.L
1.04538	0.266	0.037	0	3	cndp2.S
1.04422	0.271	0.038	0	3	surf6.L
1.04375	0.91	0.498	0	3	rpl8.S
1.0435	0.814	0.349	0	3	rps27a.S
1.04317	0.452	0.123	0	3	ranbp1.L
1.04062	0.965	0.617	0	3	rpl18.L
1.03748	0.262	0.037	0	3	brix1.S
1.02405	0.89	0.604	0	3	rps6.S
1.02228	0.926	0.52	0	3	rps28p9.S
1.02227	0.699	0.266	0	3	eif3c.L
1.0199	0.818	0.384	0	3	rps5.L
1.01766	0.25	0.032	0	3	Xelaev18037790m.g
1.0169	0.442	0.114	0	3	nasp.L
1.00948	0.368	0.081	0	3	eif3b.S
1.00746	0.324	0.046	0	3	c1qb.L
1.00624	0.285	0.045	0	3	nudc.L
1.00413	0.838	0.377	0	3	Xelaev18037717m.g
1.0039	0.963	0.676	0	3	rps25.L
0.998017	0.937	0.614	0	3	Xelaev18037541m.g
0.993463	0.861	0.43	0	3	Xelaev18043840m.g
0.99099	0.807	0.371	0	3	rpl14.L
0.989674	0.376	0.085	0	3	atp5b.L
0.989152	0.967	0.667	0	3	Xelaev18039125m.g
0.988797	0.69	0.278	0	3	cct8.L
0.984477	0.792	0.349	0	3	rpl29.S
0.983253	0.935	0.593	0	3	rpl19.L
0.978151	0.31	0.06	0	3	dohh.L
0.977474	0.902	0.616	0	3	rps10.L
0.977002	0.259	0.036	0	3	loc100496637.S
0.975134	0.894	0.483	0	3	rpl30.S
0.971726	0.25	0.032	0	3	nle1.S
0.96477	0.581	0.196	0	3	Xelaev18009955m.g
0.960641	0.917	0.564	0	3	loc100493057.S
0.959785	0.885	0.473	0	3	rps15a.L
0.955572	0.935	0.591	0	3	Xelaev18020043m.g
0.955299	0.522	0.16	0	3	ppp1r14b.L
0.954202	0.956	0.632	0	3	rps3.L
0.950666	0.619	0.213	0	3	rpl37.L
0.948079	0.665	0.269	0	3	srsf2.L
0.945598	0.972	0.695	0	3	rpl13.L
0.944542	0.937	0.587	0	3	rpl26.S
0.944098	0.95	0.638	0	3	rpl4.S
0.941539	0.397	0.106	0	3	snrpf.L
0.938606	0.568	0.204	0	3	ran.S
0.931044	0.842	0.428	0	3	eif3d.S
0.927807	0.725	0.291	0	3	Xelaev18006476m.g
0.92695	0.408	0.11	0	3	cnbp.S
0.920624	0.597	0.212	0	3	idh2.L
0.919194	0.57	0.21	2.47248e-295	3	loc100487364.L
0.916138	0.852	0.436	0	3	rps4x.S
0.915232	0.251	0.041	0	3	exosc4.S
0.914331	0.898	0.535	0	3	rpl27a-like.L
0.898452	0.293	0.056	0	3	phb.L
0.896952	0.324	0.073	0	3	Xelaev18044099m.g
0.895594	0.951	0.623	0	3	Xelaev18046508m.g
0.894836	0.41	0.108	0	3	atp5o.L
0.892556	0.778	0.355	2.98553e-302	3	rps5.S
0.890541	0.577	0.195	0	3	eef1g.S
0.889696	0.256	0.05	0	3	pno1.L
0.889635	0.374	0.095	0	3	cct6a.S
0.887363	0.949	0.655	0	3	mkrn3.S
0.887096	0.829	0.419	2.77258e-298	3	rps15a.S
0.886717	0.313	0.073	0	3	fen1.L
0.885597	0.949	0.647	0	3	rpl23.L
0.885223	0.972	0.707	0	3	rpl17.S
0.878553	0.262	0.048	0	3	acat1.S
0.874916	0.585	0.212	0	3	rps13.L
0.866898	0.747	0.38	1.965e-250	3	hnrnpab.L
0.866128	0.357	0.095	7.91266e-300	3	mcm7.L
0.86364	0.297	0.065	0	3	Xelaev18017217m.g
0.860914	0.798	0.398	6.22656e-277	3	Xelaev18029059m.g
0.860884	0.949	0.604	0	3	fau.L
0.859715	0.318	0.074	0	3	ddx39a.S
0.859132	0.329	0.078	0	3	eif3h.S
0.858936	0.289	0.066	0	3	ptges3.L
0.857909	0.952	0.664	0	3	Xelaev18003966m.g
0.855541	0.276	0.059	0	3	stip1.S
0.853751	0.951	0.646	0	3	rpl9.L
0.853744	0.334	0.077	0	3	Xelaev18046734m.g
0.851651	0.806	0.393	7.02331e-275	3	rpl30.L
0.845782	0.697	0.283	2.89411e-300	3	Xelaev18035949m.g
0.845369	0.844	0.477	5.72099e-266	3	hsp90ab1.S
0.844769	0.261	0.049	0	3	eef1e1.L
0.843045	0.914	0.55	2.59111e-296	3	rpl15.S
0.841837	0.658	0.271	3.07534e-279	3	ran.L
0.841517	0.391	0.107	0	3	rpl29.L
0.840605	0.97	0.714	0	3	rpl15.L
0.837809	0.366	0.09	0	3	psma7.L
0.837299	0.755	0.355	3.93964e-267	3	cox4i1.L
0.835285	0.549	0.193	5.09544e-300	3	Xelaev18037562m.g
0.834673	0.477	0.151	0	3	eif2s2.S
0.827791	0.864	0.502	2.56556e-262	3	rpl24.L
0.818936	0.346	0.094	1.68811e-282	3	glrx.S
0.818092	0.823	0.443	3.01763e-246	3	rps21.S
0.811786	0.452	0.14	4.62507e-299	3	cct6a.L
0.811135	0.418	0.125	5.55053e-294	3	Xelaev18042878m.g
0.805449	0.315	0.09	1.91999e-238	3	kiaa0101.L
0.804969	0.857	0.495	1.30892e-254	3	rps11.S
0.804061	0.323	0.087	1.39511e-268	3	snrpb.L
0.803978	0.458	0.145	5.08768e-291	3	set.S
0.801545	0.809	0.43	8.14955e-244	3	rpl24.S
0.799226	0.408	0.13	1.20067e-260	3	h2afz.L
0.795086	0.254	0.061	5.70837e-245	3	iqgap2.L
0.789053	0.916	0.572	1.58227e-266	3	Xelaev18013762m.g
0.788849	0.322	0.084	7.0931e-281	3	ddx39a.L
0.788804	0.303	0.073	4.0198e-289	3	atp5c1.S
0.788669	0.864	0.496	7.15016e-255	3	Xelaev18037587m.g
0.788414	0.821	0.479	6.54844e-238	3	rps3a.L
0.783966	0.713	0.325	1.38352e-248	3	rps3.S
0.780652	0.472	0.152	1.85611e-288	3	rps21.L
0.779755	0.683	0.297	1.29444e-254	3	rpl7a.S
0.775021	0.434	0.138	2.7733e-274	3	tcp1.S
0.773204	0.949	0.672	1.47978e-295	3	rps25.S
0.772687	0.683	0.288	2.44033e-263	3	Xelaev18042936m.g
0.770749	0.953	0.689	1.75739e-303	3	rpl19.S
0.769397	0.318	0.082	5.352e-279	3	nme2
0.766457	0.838	0.561	1.3102e-219	3	rpl34.S
0.764677	0.265	0.066	8.83437e-243	3	mcm2.L
0.761982	0.782	0.38	1.65955e-245	3	rpl14.S
0.760496	0.879	0.609	4.08378e-226	3	cirbp.S
0.760015	0.821	0.425	7.27262e-233	3	rps27a.L
0.759611	0.532	0.205	1.18399e-235	3	vim.L
0.754065	0.978	0.789	0	3	rps23.S
0.749624	0.305	0.084	3.02656e-240	3	aars.L
0.743762	0.674	0.306	2.34065e-223	3	Xelaev18036222m.g
0.743334	0.397	0.129	2.22496e-238	3	pcna.S
0.742649	0.359	0.097	3.6908e-289	3	rpl7l1.L
0.741783	0.932	0.654	1.85336e-270	3	Xelaev18012629m.g
0.73668	0.342	0.099	8.58327e-250	3	eprs-like.L
0.736181	0.766	0.403	4.74491e-209	3	rps13.S
0.735875	0.528	0.209	1.00623e-223	3	eif4a1.S
0.735223	0.918	0.625	1.28807e-242	3	rnaseh1.S
0.73287	0.676	0.306	2.82027e-228	3	hnrnpdl.S
0.727614	0.909	0.595	3.21042e-238	3	rps3a.S
0.726976	0.397	0.13	7.73095e-236	3	eif3j.S
0.724681	0.281	0.071	1.40108e-248	3	tra2b.L
0.719346	0.92	0.638	1.25457e-252	3	Xelaev18033797m.g
0.719027	0.747	0.363	2.24185e-221	3	Xelaev18040976m.g
0.717238	0.877	0.528	1.56422e-220	3	rpl6.L
0.714897	0.475	0.171	1.03012e-239	3	pcna.L
0.71261	0.692	0.342	7.39453e-198	3	rps26.S
0.712004	0.852	0.622	2.49839e-161	3	ddx21.S
0.709693	0.291	0.072	5.47971e-269	3	timm23.S
0.70793	0.311	0.086	5.46058e-243	3	Xelaev18042855m.g
0.703442	0.321	0.088	9.51463e-255	3	esf1.L
0.69998	0.481	0.172	5.18861e-240	3	eif3m.S
0.698492	0.253	0.063	2.05371e-231	3	nasp.S
0.696003	0.843	0.495	1.83363e-197	3	rpl6.S
0.695329	0.29	0.078	1.25997e-236	3	u2af1.S
0.692518	0.852	0.52	1.33597e-204	3	Xelaev18014665m.g
0.691332	0.328	0.092	2.13985e-251	3	atp1a1.S
0.691005	0.302	0.086	2.07366e-228	3	Xelaev18012476m.g
0.690063	0.601	0.27	4.51941e-197	3	hnrnpab.S
0.689229	0.283	0.081	3.83225e-211	3	mcm6.2.L
0.687527	0.799	0.428	4.99476e-205	3	atp5b.S
0.686068	0.723	0.374	3.36605e-190	3	rpl36.L
0.679618	0.38	0.122	1.03818e-230	3	supt16h.S
0.678585	0.902	0.607	1.19985e-206	3	rpl37a.L
0.677976	0.344	0.109	2.09437e-216	3	loc100494164.L
0.675416	0.379	0.122	9.26059e-228	3	atp5a1.L
0.672567	0.897	0.592	3.5167e-211	3	Xelaev18011978m.g
0.668826	0.554	0.233	3.05282e-200	3	rpl7a.L
0.666163	0.297	0.085	3.51404e-220	3	Xelaev18042888m.g
0.666066	0.37	0.12	5.0207e-221	3	anp32c.S
0.664259	0.264	0.062	5.31461e-258	3	naa10.S
0.664164	0.963	0.729	1.08964e-246	3	Xelaev18015505m.g
0.658298	0.417	0.143	7.47674e-226	3	u2af1.L
0.652716	0.695	0.335	1.75916e-193	3	eif3c.S
0.652471	0.9	0.585	2.38131e-198	3	rpl35.S
0.649298	0.345	0.111	2.04782e-207	3	cct2.S
0.640444	0.344	0.107	1.09364e-218	3	snrpd1.L
0.6397	0.322	0.099	7.21538e-211	3	eif2s3.S
0.638892	0.484	0.188	7.39148e-204	3	psmb5.L
0.635562	0.491	0.192	3.90166e-203	3	snrpf.S
0.632296	0.252	0.068	4.92205e-205	3	sub1.L
0.630179	0.543	0.234	3.81737e-182	3	tuba4b.S
0.629408	0.796	0.455	6.57902e-171	3	rpl39.S
0.629347	0.413	0.142	1.59022e-219	3	Xelaev18047214m.g
0.623703	0.405	0.142	4.6737e-207	3	etf1.S
0.620403	0.955	0.737	1.90346e-224	3	rps16.L
0.618716	0.578	0.235	7.94259e-217	3	slc25a3.L
0.618494	0.916	0.648	2.51611e-187	3	Xelaev18022104m.g
0.617215	0.774	0.418	6.07615e-168	3	eif5a.L
0.616555	0.601	0.266	7.22593e-191	3	Xelaev18001042m.g
0.614661	0.391	0.138	1.07718e-199	3	myef2.L
0.614431	0.456	0.166	5.68469e-216	3	atp5d.S
0.614205	0.845	0.537	4.91386e-165	3	hspa8.L
0.613798	0.252	0.066	2.07147e-211	3	Xelaev18024221m.g
0.611693	0.374	0.128	5.97275e-204	3	eif5b-like.S
0.610198	0.444	0.157	4.97925e-220	3	nsa2.S
0.608736	0.293	0.084	2.45256e-212	3	atp5c1.L
0.608484	0.328	0.109	9.18129e-186	3	cox6a1.S
0.606351	0.431	0.157	1.91937e-203	3	Xelaev18028961m.g
0.606131	0.637	0.301	5.23705e-178	3	eif2s2.L
0.603121	0.457	0.173	3.88191e-198	3	Xelaev18001106m.g
0.601286	0.571	0.248	2.07844e-187	3	pdap1.S
0.594359	0.324	0.106	2.69108e-190	3	hspa9.S
0.587677	0.269	0.078	1.3374e-192	3	vdac2.S
0.587161	0.807	0.445	9.27375e-171	3	rsl24d1.L
0.583542	0.518	0.23	2.90773e-160	3	hnrnpa1.S
0.582673	0.267	0.075	2.33432e-199	3	lsm6.L
0.581695	0.366	0.124	1.41488e-197	3	Xelaev18010357m.g
0.581671	0.931	0.629	5.52402e-190	3	nmrk2.S
0.579802	0.648	0.316	1.20565e-170	3	tuba4a.L
0.578571	0.487	0.201	4.46762e-178	3	paip2b.L
0.577952	0.287	0.089	1.19909e-181	3	eif3h.L
0.574731	0.264	0.08	2.03897e-175	3	nnt.L
0.572714	0.454	0.172	2.33272e-194	3	taf15.S
0.571958	0.283	0.082	9.77379e-201	3	Xelaev18007619m.g
0.571828	0.295	0.092	1.08516e-186	3	Xelaev18014918m.g
0.561757	0.594	0.265	1.19191e-177	3	uqcrh.L
0.556753	0.841	0.531	4.27697e-145	3	Xelaev18035769m.g
0.555191	0.329	0.111	1.31694e-177	3	kpnb1.L
0.555124	0.283	0.094	1.54986e-159	3	mcm4.L
0.555102	0.281	0.087	1.12659e-177	3	pnn.S
0.550605	0.855	0.557	1.35317e-140	3	rpl26.L
0.542724	0.333	0.114	5.24384e-178	3	rbmx.L
0.537629	0.257	0.077	2.10182e-171	3	magoh.S
0.536541	0.502	0.209	8.621e-174	3	Xelaev18028958m.g
0.532247	0.316	0.106	2.25318e-172	3	magoh.L
0.530936	0.952	0.731	3.98815e-179	3	eef2.1.S
0.530358	0.424	0.165	1.5167e-170	3	cox5a.L
0.527612	0.591	0.28	1.02079e-150	3	metap2.L
0.524952	0.338	0.116	1.69485e-177	3	ndufb5.L
0.517464	0.264	0.082	2.67812e-165	3	polr2d.L
0.51647	0.278	0.085	7.41636e-180	3	atp5o.S
0.515301	0.285	0.096	8.96722e-157	3	psmb5.S
0.514323	0.334	0.118	4.14364e-165	3	etfb.L
0.513097	0.901	0.647	2.93718e-132	3	Xelaev18016915m.g
0.511425	0.377	0.144	1.27759e-159	3	atp5a1.S
0.506601	0.487	0.208	3.08005e-157	3	Xelaev18041765m.g
0.504517	0.623	0.292	1.45598e-159	3	eif3i.L
0.502977	0.273	0.085	3.0732e-171	3	psma3.L
0.501509	0.498	0.227	9.64268e-139	3	cct5.S
0.495623	0.935	0.727	3.4076e-135	3	rpl36.S
0.492685	0.366	0.139	4.65448e-156	3	hnrnpa2b1.S
0.491741	0.927	0.708	1.32624e-132	3	Xelaev18003627m.g
0.489115	0.682	0.364	4.37928e-129	3	eif4a1.L
0.487825	0.452	0.184	3.99425e-164	3	rpl36a.S
0.483449	0.361	0.132	4.13148e-166	3	uba1.L
0.480913	0.281	0.094	4.78973e-156	3	ndufb8.S
0.478738	0.316	0.102	3.77133e-184	3	mrps26.L
0.478695	0.817	0.517	3.38992e-110	3	loc100493057.L
0.478555	0.28	0.091	3.3632e-164	3	cbx3.S
0.474756	0.259	0.08	5.11271e-165	3	eif3g.L
0.474034	0.361	0.135	1.72205e-158	3	anp32a.L
0.472208	0.383	0.143	1.93435e-168	3	stt3a.S
0.469765	0.272	0.094	7.63922e-142	3	dynll1.S
0.464469	0.603	0.296	5.22247e-133	3	rps29.S
0.463737	0.953	0.758	1.10498e-132	3	rpl13a.S
0.463371	0.444	0.19	7.04155e-142	3	u2af2.S
0.461858	0.348	0.137	2.6074e-137	3	cycs.S
0.460579	0.66	0.351	3.12175e-119	3	nsa2.L
0.457855	0.427	0.179	3.88411e-142	3	cct7.L
0.457286	0.486	0.203	9.11444e-161	3	eif3g.S
0.456671	0.447	0.192	2.98008e-139	3	stip1.L
0.448948	0.452	0.205	3.47018e-126	3	hmgn1.S
0.44701	0.919	0.679	3.19272e-115	3	naca.2.L
0.44663	0.962	0.791	3.7209e-141	3	Xelaev18037898m.g
0.441144	0.402	0.174	2.32092e-126	3	snrpd3.L
0.437717	0.274	0.092	7.46481e-149	3	ndufs6.S
0.436055	0.303	0.108	8.31293e-145	3	luc7l3.L
0.43289	0.287	0.104	1.49293e-133	3	eif4b.L
0.432839	0.336	0.128	1.41362e-139	3	Xetrov90021434m.L
0.432402	0.268	0.09	6.58642e-144	3	rpl38.S
0.429173	0.554	0.27	2.59375e-122	3	srsf7.S
0.427605	0.451	0.202	1.63712e-127	3	hnrnph3.L
0.426773	0.497	0.223	1.18025e-138	3	ssr4.L
0.421435	0.281	0.098	1.32572e-140	3	Xelaev18024953m.g
0.420968	0.295	0.105	1.17922e-143	3	tomm20.L
0.417672	0.291	0.106	3.21411e-134	3	nudc.S
0.416735	0.492	0.272	3.31023e-86	3	Xelaev18018852m.g
0.4166	0.308	0.116	5.63975e-133	3	ndufv1.L
0.415485	0.394	0.166	1.8816e-129	3	snrpd1.S
0.410973	0.261	0.09	2.02787e-132	3	dnaja1.L
0.408076	0.297	0.109	3.95424e-134	3	sf3b2.S
0.4077	0.293	0.104	9.97929e-142	3	bcas2.L
0.405586	0.942	0.731	4.75081e-110	3	eef1d.L
0.399038	0.306	0.121	3.80329e-119	3	hnrnpk.L
0.398135	0.592	0.291	1.13046e-124	3	anp32b.L
0.396169	0.271	0.103	1.52511e-115	3	rnaseh2b.L
0.395039	0.851	0.552	5.41657e-104	3	nap1l1.L
0.387764	0.31	0.121	2.17598e-121	3	tubb.L
0.38128	0.708	0.415	1.1446e-88	3	hnrnpa3.S
0.380672	0.359	0.148	8.43036e-123	3	Xelaev18016042m.g
0.376204	0.896	0.667	1.29372e-86	3	hnrnpdl.L
0.375714	0.71	0.428	2.35493e-83	3	slc25a5.L
0.375534	0.578	0.279	5.05988e-128	3	tuba1c.S
0.369922	0.272	0.102	2.46352e-117	3	psmc6.L
0.366663	0.401	0.169	2.60285e-129	3	ndufb2.S
0.365723	0.306	0.119	8.23755e-122	3	rars.S
0.353987	0.286	0.108	7.7639e-120	3	atp5j2.L
0.348065	0.438	0.196	2.77067e-120	3	ftsj3.L
0.347958	0.758	0.58	1.95943e-55	3	nme2.L
0.344661	0.303	0.122	1.37077e-109	3	mdh1.S
0.34242	0.603	0.321	4.51627e-95	3	Xelaev18015162m.g
0.340437	0.551	0.28	3.57725e-102	3	atp5j2.S
0.339761	0.252	0.094	3.42304e-109	3	mdh2.L
0.336291	0.676	0.361	1.04461e-104	3	nucks1.L
0.334263	0.387	0.173	1.7659e-106	3	bzw1.S
0.332314	0.318	0.127	3.26351e-117	3	vma21.L
0.331849	0.273	0.106	2.74402e-107	3	glrx5.S
0.329036	0.264	0.095	1.37673e-123	3	paip2b.S
0.324474	0.856	0.609	1.32044e-61	3	Xelaev18036189m.g
0.324455	0.276	0.103	5.42515e-120	3	atp5f1.S
0.319627	0.766	0.499	8.16533e-65	3	Xelaev18014154m.g
0.317552	0.763	0.485	2.71668e-69	3	rpl35.L
0.313259	0.303	0.123	2.00591e-107	3	myef2.S
0.312226	0.354	0.153	4.67681e-106	3	psma4.L
0.308399	0.407	0.18	2.38877e-113	3	psmb9.S
0.306425	0.305	0.132	1.2886e-92	3	nop14.L
0.304467	0.379	0.169	1.16329e-103	3	ywhae.S
0.304414	0.494	0.234	8.8545e-110	3	pinx1.L
0.299757	0.456	0.221	1.32038e-96	3	cox5a.S
0.299254	0.271	0.109	9.30917e-99	3	loc448531.S
0.293644	0.258	0.115	7.16061e-74	3	runx1.L
0.292866	0.691	0.409	7.13561e-72	3	ssrp1.S
0.290403	0.278	0.109	1.23851e-106	3	psmb7.L
0.290113	0.382	0.163	1.80728e-115	3	Xelaev18046262m.g
0.289018	0.256	0.101	2.78796e-98	3	slc25a5.S
0.288132	0.29	0.116	1.21104e-106	3	eif2b3.L
0.285813	0.769	0.614	8.63201e-39	3	cirbp.L
0.279693	0.716	0.443	4.58671e-73	3	tuba3c.S
0.278206	0.336	0.147	1.48596e-97	3	atp5f1.L
0.276309	0.287	0.125	2.17165e-86	3	safb.L
0.27169	0.629	0.355	3.77574e-78	3	Xelaev18000774m.g
0.271552	0.306	0.137	8.12682e-86	3	Xelaev18013576m.g
0.269706	0.257	0.105	2.11395e-90	3	pet100.L
0.267716	0.563	0.295	9.80317e-88	3	btf3.S
0.266823	0.385	0.183	2.09047e-87	3	tubb.S
0.263002	0.251	0.101	5.85624e-91	3	immt.L
0.262747	0.331	0.144	4.28486e-97	3	amd1.L
0.261515	0.489	0.245	4.13512e-91	3	nucks1.S
0.260481	0.585	0.318	1.98128e-79	3	Xelaev18012131m.g
0.258915	0.522	0.269	7.66486e-86	3	ppib.S
0.25657	0.34	0.156	5.37368e-85	3	Xelaev18039138m.g
0.256548	0.586	0.376	3.57702e-45	3	tuba3c.L
0.256038	0.662	0.393	1.23276e-64	3	Xelaev18026704m.g
0.254702	0.544	0.304	1.78384e-68	3	ptma.S
0.252929	0.44	0.222	1.32202e-82	3	h2afy2.S
1.01593	0.342	0.286	4.18309e-27	4	cnfn.1.S	Migrating myeloid cell_cnfn.1 high
0.936391	0.298	0.217	2.15576e-33	4	mmp1.S
0.914737	0.562	0.492	1.53568e-84	4	loc100490489.S
0.898582	0.265	0.217	4.11155e-17	4	loc101730710.L
0.884956	0.292	0.239	2.65821e-21	4	camp1.L
0.842944	0.342	0.317	2.53283e-14	4	loc100489423.L
0.781644	0.773	0.766	1.00462e-139	4	aldoa.L
0.781053	0.627	0.591	5.11857e-75	4	pnp.L
0.769771	0.336	0.345	1.80343e-07	4	abracl.L
0.76832	0.349	0.353	3.13587e-09	4	higd1a.L
0.767535	0.473	0.452	1.23085e-33	4	pygl.L
0.738964	0.347	0.332	6.01545e-12	4	upp2.L
0.733565	0.359	0.345	3.70114e-13	4	fcho1.S
0.723701	0.595	0.403	1.67817e-97	4	rps17.L
0.721995	0.798	0.771	3.91589e-138	4	pgd.S
0.718901	0.534	0.511	2.13691e-42	4	pfkfb4.S
0.711242	0.255	0.245	0.000593175	4	adgre5.L
0.709628	0.279	0.272	0.00173152	4	hpx.L
0.702526	0.515	0.509	4.97033e-36	4	loc101733140.L
0.670903	0.351	0.378	0.000181376	4	rac2.S
0.670024	0.242	0.253	1	4	msra.1.L
0.661304	0.442	0.458	8.08384e-15	4	Xelaev18005157m.g
0.661033	0.297	0.316	0.212901	4	loc100490989.S
0.650509	0.319	0.332	0.083661	4	spib.L		PMID: 18594023
0.650434	0.804	0.728	3.32182e-118	4	hk2.L
0.6498	0.306	0.317	0.00726613	4	sla.S
0.647015	0.67	0.654	1.86729e-62	4	mmp25.L
0.644636	0.292	0.31	0.504853	4	itm2a.S
0.644624	0.365	0.377	1.60947e-07	4	tagln2.S
0.640561	0.498	0.539	3.4387e-20	4	Xelaev18043544m.g
0.639807	0.44	0.477	5.094e-12	4	cttn-like.1.L
0.635352	0.35	0.36	2.05895e-06	4	adam28.S
0.623784	0.478	0.457	1.96613e-24	4	cfb.L
0.618198	0.257	0.281	1	4	ccni.L
0.61509	0.399	0.421	1.99864e-09	4	alox5.L
0.614672	0.318	0.34	0.506922	4	Xetrov90026938m.L
0.610373	0.471	0.509	7.05089e-16	4	arhgdib.L
0.607791	0.658	0.698	5.27024e-54	4	pfn1.S
0.606941	0.395	0.411	1.53609e-08	4	Xelaev18018927m.g
0.596079	0.357	0.396	0.028612	4	lcp1.L
0.595911	0.484	0.544	2.61782e-11	4	Xelaev18003216m.g
0.595502	0.267	0.289	1	4	MGC145260.S
0.592161	0.318	0.351	1	4	cd63.L
0.591832	0.36	0.395	0.0852525	4	azin2.S
0.584929	0.495	0.504	3.61107e-20	4	hvcn1.S
0.584002	0.712	0.756	1.68956e-65	4	ppia.L
0.578091	0.315	0.363	1	4	dstn.L
0.577043	0.451	0.43	8.30429e-19	4	nccrp1.L
0.574353	0.601	0.6	6.64141e-37	4	hk2.S
0.572936	0.249	0.258	1	4	Xelaev18022166m.g
0.569624	0.326	0.382	1	4	aldoa.S
0.566997	0.385	0.412	5.71367e-06	4	add3.L
0.565957	0.575	0.645	6.82858e-25	4	lsp1.S
0.563715	0.344	0.374	0.0270447	4	tcn2.L
0.563178	0.378	0.403	2.59576e-05	4	sema7a.L
0.560046	0.439	0.484	3.17138e-08	4	mbnl1.L
0.552883	0.372	0.429	0.37734	4	sh3bgrl3.S
0.54242	0.432	0.496	0.000869082	4	s100a11.L
0.540741	0.388	0.439	0.0836581	4	alas1.L
0.532505	0.657	0.714	1.81052e-42	4	arpc2.L
0.526797	0.433	0.441	5.64164e-09	4	fgl2.L
0.525652	0.513	0.593	2.41815e-10	4	arpc2.S
0.525278	0.349	0.407	1	4	itm2a.L
0.522704	0.662	0.725	1.04011e-39	4	loc100494786.S
0.51436	0.682	0.747	1.76316e-44	4	calm1.L
0.513028	0.402	0.473	1	4	coro1a.S
0.505457	0.308	0.34	1	4	ehd1.L
0.503046	0.52	0.581	1.29818e-14	4	pkm.S
0.494538	0.36	0.432	1	4	Xelaev18016867m.g
0.492859	0.449	0.534	0.0189844	4	Xelaev18010654m.g
0.483709	0.409	0.485	0.869655	4	ptpn6.L
0.479916	0.359	0.41	1	4	rab27a.L
0.479038	0.583	0.653	8.17621e-20	4	cap1.S
0.463181	0.404	0.491	1	4	myl12b.S
0.460036	0.698	0.755	1.99251e-39	4	lsp1.L
0.452351	0.55	0.624	9.70712e-11	4	cap1.L
0.446777	0.703	0.71	1.03024e-37	4	ncf2.L
0.421281	0.428	0.517	1	4	Xetrov90021734m.S
0.420608	0.423	0.48	1	4	h1fx.S
0.419503	0.398	0.47	1	4	sik1.S
0.417214	0.565	0.435	3.83058e-38	4	rplp0.L
0.416754	0.52	0.63	0.00147526	4	ddx5.S
0.401067	0.192	0.258	1	4	plek.L
0.397659	0.248	0.332	1	4	ap2m1.S
0.396644	0.53	0.638	0.000395619	4	actr3.S
0.386373	0.728	0.809	5.66329e-25	4	atf4.L
0.382943	0.219	0.297	1	4	unc93b1.L
0.377343	0.439	0.515	1	4	itgb2.L
0.376972	0.538	0.633	1.8268e-05	4	tpi1.L
0.3746	0.211	0.279	1	4	dbnl.L
0.372461	0.228	0.313	1	4	rpl3.S
0.370189	0.189	0.252	1	4	txnrd3.L
0.356908	0.191	0.252	1	4	plcg2.L
0.353677	0.259	0.351	1	4	cd53.S
0.353085	0.229	0.313	1	4	arpc1b.S
0.349487	0.242	0.322	1	4	tpd52.S
0.348256	0.267	0.364	1	4	lasp1.L
0.348061	0.511	0.629	1	4	Xelaev18007761m.g
0.344591	0.237	0.339	0.587527	4	Xelaev18035585m.g
0.339441	0.573	0.691	8.6156e-05	4	srsf5.S
0.332111	0.218	0.315	0.0477432	4	elovl1.S
0.33063	0.205	0.285	1	4	Xelaev18010593m.g
0.325637	0.721	0.798	2.11893e-14	4	Xelaev18037480m.g
0.32113	0.24	0.333	1	4	rab44.L
0.320186	0.192	0.263	1	4	rcsd1.S
0.316456	0.275	0.379	1	4	rhoa.2.S
0.315755	0.675	0.778	3.45651e-09	4	actr3.L
0.313847	0.184	0.271	0.00151746	4	dynll1.L
0.312032	0.193	0.283	0.00747739	4	rassf2.L
0.312005	0.195	0.286	0.00298026	4	sec61b.L
0.310688	0.187	0.257	1	4	igf2r.L
0.30843	0.177	0.25	0.144165	4	hpgds.S
0.305206	0.19	0.259	1	4	btg1.L
0.304693	0.214	0.298	1	4	pklr.S
0.303988	0.291	0.416	1	4	ddx5.L
0.297722	0.256	0.368	0.215345	4	cfl1.L
0.296161	0.231	0.303	1	4	loc100490816.S
0.294948	0.241	0.334	1	4	anxa3.L
0.293687	0.488	0.609	1	4	Xelaev18013762m.g
0.293435	0.195	0.278	0.0678675	4	arpc5.L
0.283167	0.269	0.371	1	4	bsg.L
0.282219	0.206	0.288	0.679725	4	cd63.S
0.279269	0.185	0.275	0.0006177	4	ywhaz.L
0.278593	0.219	0.324	0.00120926	4	tspo.L
0.276099	0.231	0.322	0.768925	4	rgs1.L
0.275595	0.178	0.259	0.00777776	4	Xelaev18047575m.g
0.266885	0.237	0.329	0.659088	4	bcl2l10.L
0.262165	0.314	0.428	1	4	rtn4.S
0.260721	0.285	0.408	0.590759	4	serpinb1.L
0.260053	0.339	0.482	1	4	ctsc.L
0.256906	0.337	0.467	1	4	atp5b.S
0.255982	0.231	0.349	2.91222e-05	4	Xelaev18012131m.g
0.253661	0.198	0.301	2.18386e-05	4	Xelaev18001042m.g
2.46272	0.918	0.371	0	5	Xelaev18038180m.g	Proliferating eosinophil_kif11 high
2.26464	0.354	0.059	0	5	kif11.S
2.25754	0.327	0.051	0	5	cdk1.L
2.22161	0.421	0.092	0	5	incenp.L
2.16066	0.986	0.544	0	5	hmgn2.L
2.06558	0.948	0.466	0	5	hmgb2.L
1.97642	0.323	0.068	0	5	ndc80.S
1.94349	0.759	0.308	0	5	tuba4a.L
1.89596	0.676	0.272	0	5	tuba1c.S
1.87821	0.332	0.087	0	5	smc4.L
1.85349	0.263	0.057	0	5	incenp.S
1.83663	0.861	0.432	0	5	tuba3c.S
1.81748	0.274	0.067	5.23331e-297	5	ncapg.L
1.76322	0.276	0.076	1.23798e-253	5	top2a.L
1.7483	0.822	0.372	0	5	prtn3.S
1.69936	0.775	0.365	0	5	hmgb2.S
1.67393	0.834	0.377	0	5	prss57.S
1.64501	0.297	0.095	4.26996e-226	5	mki67.L
1.62858	0.34	0.121	1.32728e-224	5	Xelaev18041434m.g
1.42887	0.297	0.117	4.7594e-160	5	Xelaev18001555m.g
1.40863	0.845	0.554	0	5	tuba1c.L
1.36459	0.305	0.136	2.01579e-130	5	tmpo.L
1.29664	0.49	0.297	1.69926e-125	5	tmsb4x.L
1.27194	0.578	0.306	3.37941e-203	5	slurp1l.S
1.26052	0.637	0.373	6.6773e-235	5	tuba3c.L
1.21543	0.45	0.249	3.4424e-141	5	nucks1.S
1.19803	0.393	0.211	9.91982e-124	5	hmgn1.S
1.19633	0.384	0.208	2.86692e-117	5	hmgn1.L
1.13939	0.34	0.188	8.89844e-92	5	tubb.S
1.11917	0.595	0.369	6.89054e-172	5	nucks1.L
1.07164	0.363	0.21	8.69384e-90	5	Xelaev18037562m.g
0.993479	0.393	0.241	1.8569e-83	5	Xelaev18047575m.g
0.988921	0.272	0.154	2.19638e-59	5	Xelaev18016186m.g
0.964753	0.447	0.29	6.79068e-86	5	ran.L
0.963162	0.687	0.431	2.95489e-167	5	epx.L
0.953935	0.253	0.19	1.61631e-18	5	pcna.L
0.946137	0.456	0.301	2.82237e-84	5	h2afv.L
0.933536	0.624	0.417	2.48742e-115	5	mpo.L
0.911093	0.329	0.182	2.21039e-70	5	Xelaev18039162m.g
0.902622	0.323	0.223	1.03907e-40	5	stmn1.S
0.892634	0.613	0.464	9.80701e-91	5	h1fx.S
0.854411	0.302	0.202	2.68222e-38	5	c20orf27.L
0.834905	0.696	0.493	4.86634e-128	5	prss57.L
0.833912	0.757	0.57	4.2392e-159	5	cxcr4.S
0.827238	0.463	0.325	2.02868e-66	5	hnrnpdl.S
0.786954	0.324	0.219	2.0885e-42	5	Xelaev18035740m.g
0.780855	0.387	0.283	3.43652e-42	5	anp32e.S
0.7354	0.276	0.194	1.46345e-26	5	tubb4a.S
0.735396	0.634	0.491	1.06094e-88	5	calm1.S
0.732014	0.35	0.251	3.25651e-36	5	tuba4b.S
0.730266	0.408	0.307	3.24919e-39	5	anp32b.L
0.716763	0.302	0.223	1.15305e-24	5	lmnb1.L
0.715875	0.305	0.227	8.81625e-25	5	ran.S
0.676607	0.452	0.329	1.45198e-42	5	actg1.S
0.67536	0.325	0.238	1.06251e-27	5	hpgds.S
0.66572	0.613	0.485	2.04763e-71	5	Xelaev18024665m.g
0.646098	0.327	0.248	1.1154e-23	5	odc1.L
0.636058	0.327	0.242	9.24736e-23	5	Xelaev18047430m.g
0.620378	0.608	0.502	8.64479e-56	5	Xetrov90021734m.S
0.610311	0.39	0.317	8.85594e-24	5	ptma.S
0.60624	0.803	0.686	3.44815e-108	5	pkm.L
0.598817	0.363	0.283	1.65622e-22	5	sdr16c5.L
0.593873	0.628	0.52	6.62655e-57	5	ptma.L
0.572115	0.256	0.199	1.698e-12	5	ywhaq.L
0.570809	0.741	0.598	8.58317e-95	5	cxcr4.L
0.55613	0.505	0.418	7.55752e-33	5	sri.S
0.546843	0.43	0.354	7.21252e-24	5	cfl1.L
0.535331	0.705	0.395	2.79671e-120	5	rps17.L
0.527081	0.56	0.456	4.29231e-40	5	selenbp1.S
0.525028	0.668	0.553	1.39186e-52	5	sod1.L
0.509153	0.509	0.432	2.38234e-26	5	hnrnpa3.S
0.507682	0.482	0.427	4.94099e-18	5	ssrp1.S
0.501219	0.743	0.421	7.02041e-125	5	rplp0.L
0.50001	0.656	0.57	2.67088e-44	5	pkm.S
0.494985	0.494	0.427	1.57978e-21	5	Xelaev18040824m.g
0.493385	0.643	0.58	2.22509e-36	5	srsf2.S
0.489156	0.416	0.338	1.55851e-20	5	cd53.S
0.476326	0.281	0.218	3.93604e-12	5	chit1.S
0.474654	0.59	0.499	9.31377e-37	5	arhgdib.L
0.472408	0.745	0.606	1.31674e-55	5	prtn3.L
0.457102	0.817	0.742	6.35844e-64	5	atf4.S
0.450232	0.825	0.746	1.34395e-71	5	ppia.L
0.447384	0.309	0.265	2.64622e-07	5	anp32c.L
0.442988	0.354	0.283	6.70636e-15	5	ggt1.L
0.43335	0.258	0.223	0.000813119	5	rap1a.L
0.431988	0.28	0.25	0.00129736	5	Xelaev18003383m.g
0.427269	0.281	0.244	7.24725e-05	5	mgst1.L
0.426591	0.406	0.347	4.50053e-09	5	Xelaev18043710m.g
0.424083	0.7	0.585	2.39167e-45	5	pnp.L
0.415958	0.829	0.744	3.19649e-60	5	lsp1.L
0.414239	0.426	0.381	1.52971e-10	5	h2afy2.L
0.380027	0.306	0.289	0.531394	5	hnrnpk.S
0.368285	0.353	0.293	1.43012e-09	5	loc100490816.S
0.354195	0.35	0.303	1.1471e-06	5	fermt3.L
0.348166	0.684	0.635	1.52598e-24	5	lsp1.S
0.347162	0.855	0.793	1.56975e-46	5	tpm3.S
0.338831	0.283	0.237	1.84576e-05	5	klf6.L
0.338284	0.658	0.6	6.04452e-22	5	tkt.L
0.337033	0.347	0.313	0.000622871	5	tspo.L
0.335737	0.695	0.625	2.0002e-22	5	cirbp.S
0.332579	0.399	0.348	2.3415e-07	5	actn1.S
0.331999	0.269	0.255	1	5	Xelaev18043640m.g
0.324953	0.315	0.299	1	5	srsf2.L
0.321319	0.274	0.245	0.238023	5	plcg2.L
0.311479	0.651	0.564	1.60351e-19	5	Xelaev18035694m.g
0.311242	0.287	0.25	0.00963776	5	msra.1.L
0.310701	0.411	0.373	2.10574e-05	5	rac2.S
0.30682	0.401	0.328	4.01953e-12	5	upp2.L
0.298433	0.488	0.454	3.10868e-06	5	atp5b.S
0.298144	0.462	0.416	1.15384e-06	5	alox5.L
0.297111	0.647	0.617	3.25585e-13	5	Xelaev18007761m.g
0.28872	0.312	0.304	1	5	metap2.L
0.287446	0.584	0.49	2.04466e-19	5	loc100490489.S
0.286404	0.274	0.256	1	5	rcsd1.S
0.28448	0.255	0.241	1	5	eif2s3.L
0.283132	0.407	0.398	0.560039	5	serpinb1.L
0.281816	0.402	0.375	0.0152232	5	aldoa.S
0.280563	0.428	0.413	0.272501	5	Xelaev18026704m.g
0.279421	0.729	0.692	5.00533e-19	5	pfn1.S
0.263511	0.253	0.239	1	5	gng5.L
0.261069	0.292	0.283	1	5	anxa4.L
0.259652	0.302	0.296	1	5	hnrnpab.S
0.257909	0.335	0.314	1	5	tpd52.S
2.1464	0.626	0.085	0	6	incenp.L	Proliferating eosinophil_incenp high
2.08334	0.96	0.378	0	6	Xelaev18038180m.g
2.02561	0.527	0.054	0	6	kif11.S
2.02323	0.955	0.36	0	6	hmgb2.S
1.95428	0.507	0.061	0	6	ndc80.S
1.94394	0.559	0.077	0	6	smc4.L
1.92428	0.983	0.472	0	6	hmgb2.L
1.91386	0.999	0.551	0	6	hmgn2.L
1.8547	0.502	0.066	0	6	top2a.L
1.80578	0.422	0.05	0	6	incenp.S
1.75123	0.432	0.049	0	6	loc100486893.L
1.72095	0.405	0.051	0	6	cdk1.L
1.71583	0.443	0.06	0	6	ncapg.L
1.70044	0.964	0.433	0	6	tuba3c.S
1.69983	0.413	0.053	0	6	mki67.S
1.65572	0.51	0.085	0	6	mki67.L
1.63516	0.878	0.308	0	6	tuba4a.L
1.62416	0.844	0.269	0	6	tuba1c.S
1.62072	0.785	0.324	0	6	Xelaev18043710m.g
1.5459	0.307	0.029	0	6	kif11.L
1.53939	0.315	0.033	0	6	tacc3.S
1.53625	0.78	0.31	0	6	actg1.S
1.52619	0.292	0.042	0	6	kpna2.S
1.49463	0.382	0.069	0	6	Xelaev18020619m.g
1.49085	0.484	0.115	0	6	Xelaev18041434m.g
1.48945	0.286	0.029	0	6	nuf2.L
1.48514	0.257	0.022	0	6	kif20b.S
1.47559	0.922	0.421	0	6	epx.L
1.4513	0.323	0.043	0	6	ncapd2.S
1.4323	0.26	0.024	0	6	kif20a.L
1.40328	0.515	0.125	0	6	tmpo.L
1.39902	0.327	0.052	0	6	rrm2.2.L
1.35409	0.254	0.029	0	6	cdk1.S
1.34885	0.28	0.033	0	6	Xelaev18043657m.g
1.34099	0.363	0.088	0	6	rrm1.S
1.33877	0.332	0.076	4.42283e-296	6	tacc3.L
1.33579	0.653	0.197	0	6	hmgn1.S
1.33576	0.47	0.109	0	6	Xelaev18001555m.g
1.33444	0.622	0.196	0	6	Xelaev18037562m.g
1.30794	0.288	0.036	0	6	cdca8.L
1.29372	0.504	0.142	0	6	Xelaev18016186m.g
1.29346	0.302	0.043	0	6	spc24.L
1.27336	0.828	0.358	0	6	nucks1.L
1.27109	0.744	0.326	0	6	Xelaev18045052m.g
1.24554	0.294	0.043	0	6	spc25.L
1.226	0.658	0.24	0	6	nucks1.S
1.16394	0.825	0.365	0	6	tuba3c.L
1.15292	0.868	0.383	0	6	prss57.S
1.14348	0.888	0.404	0	6	mpo.L
1.13059	0.942	0.553	0	6	tuba1c.L
1.12633	0.342	0.089	1.03516e-253	6	zmym6nb.L
1.11873	0.946	0.481	0	6	prss57.L
1.09411	0.582	0.199	2.30777e-294	6	hmgn1.L
1.07906	0.378	0.095	5.92449e-287	6	Xelaev18013735m.g
1.07186	0.665	0.305	2.78809e-224	6	slurp1l.S
1.07007	0.843	0.378	0	6	prtn3.S
1.06231	0.301	0.096	1.7284e-162	6	kiaa0101.L
1.02699	0.634	0.291	3.36337e-205	6	tmsb4x.L
1.00878	0.711	0.298	6.86364e-262	6	ptma.S
0.998948	0.519	0.179	1.93739e-246	6	tubb.S
0.984271	0.376	0.125	1.62293e-189	6	anp32c.S
0.975524	0.969	0.54	0	6	coro6.1.L
0.967641	0.261	0.058	1.14513e-231	6	lmnb1.S
0.945155	0.547	0.207	7.33186e-220	6	Xelaev18035740m.g
0.932252	0.971	0.605	1.04321e-296	6	cirbp.L
0.910586	0.336	0.098	7.43367e-203	6	ezh2.L
0.902605	0.943	0.479	3.8436e-293	6	lta4h.L
0.900275	0.4	0.136	1.27128e-188	6	dek.L
0.896786	0.665	0.291	4.75424e-211	6	h2afv.L
0.896497	0.878	0.409	5.08354e-279	6	pygl.S
0.886797	0.672	0.315	1.58808e-183	6	hnrnpdl.S
0.87004	0.378	0.137	3.93009e-158	6	h2afz.L
0.855315	0.729	0.331	7.76014e-219	6	tkt.S
0.850049	0.536	0.21	4.38134e-196	6	lmnb1.L
0.831416	0.98	0.549	6.23951e-276	6	cybb.L
0.810344	0.594	0.269	3.92691e-168	6	pgd.L
0.807516	0.473	0.199	1.15894e-147	6	txn.L
0.792393	0.957	0.557	1.47441e-247	6	prdx5.L
0.785964	0.937	0.494	7.42803e-243	6	arhgdib.S
0.782466	0.577	0.238	1.12819e-184	6	tuba4b.S
0.765933	0.954	0.55	3.74353e-231	6	vim.S
0.76149	0.567	0.239	9.18183e-178	6	loc101732654-like.L
0.761235	0.606	0.297	1.57576e-137	6	anp32b.L
0.72858	0.962	0.553	7.19507e-221	6	dstn.S
0.726706	0.345	0.124	8.19359e-141	6	anp32e.L
0.718021	0.431	0.179	2.73451e-132	6	Xelaev18039162m.g
0.716271	0.345	0.131	7.07353e-128	6	hdac2.L
0.703447	0.461	0.184	1.66551e-151	6	tubb4a.S
0.693679	0.951	0.523	3.4969e-212	6	cyba.L
0.690797	0.488	0.233	2.14271e-114	6	Xelaev18047430m.g
0.68204	0.988	0.549	2.38506e-214	6	gpi.S
0.674134	0.535	0.236	3.4251e-141	6	odc1.L
0.673361	0.845	0.509	7.06525e-145	6	ptma.L
0.671786	0.487	0.217	1.82537e-124	6	ran.S
0.661575	0.948	0.48	8.79927e-220	6	ncf1.L
0.659837	0.956	0.473	2.01463e-217	6	fbp1.L
0.65859	0.577	0.273	1.56883e-129	6	anp32e.S
0.633147	0.326	0.124	1.67958e-114	6	tubb.L
0.629657	0.909	0.507	4.43815e-175	6	Xelaev18034420m.g
0.629201	0.29	0.112	6.30664e-101	6	hmgb3.L
0.613815	0.286	0.119	2.67827e-85	6	snrpf.L
0.600521	0.265	0.143	1.03364e-40	6	pcna.S
0.59548	0.94	0.596	6.32007e-150	6	prtn3.L
0.575403	0.528	0.308	1.56018e-74	6	Xelaev18038242m.g
0.561778	0.33	0.187	1.19857e-43	6	pcna.L
0.552117	0.973	0.524	6.42167e-172	6	mmp7.L
0.539125	0.94	0.465	6.85515e-188	6	loc100486192.L
0.523997	0.729	0.414	1.16246e-98	6	Xelaev18040824m.g
0.522524	0.761	0.445	2.70583e-100	6	selenbp1.S
0.521053	0.745	0.419	1.44991e-100	6	hnrnpa3.S
0.519437	0.916	0.59	7.14072e-139	6	cxcr4.L
0.513013	0.519	0.235	6.19074e-115	6	Xelaev18047575m.g
0.509932	0.428	0.196	8.22042e-97	6	c20orf27.L
0.496027	0.567	0.285	3.11391e-96	6	ran.L
0.483648	0.284	0.134	2.96434e-61	6	supt16h.S
0.478193	0.442	0.217	1.55334e-81	6	stmn1.S
0.468887	0.344	0.163	9.5684e-69	6	st6galnac6.L
0.462389	0.947	0.735	4.20309e-94	6	atf4.S
0.460209	0.797	0.404	8.08302e-148	6	Xelaev18038249m.g
0.458525	0.512	0.253	4.47587e-91	6	anp32c.L
0.452976	0.317	0.155	2.79623e-60	6	u2af1.L
0.45026	0.307	0.147	1.60785e-60	6	hnrnpa2b1.S
0.445385	0.928	0.512	1.07998e-126	6	loc100493999-like.S
0.438555	0.26	0.12	1.97105e-56	6	kpnb1.L
0.433729	0.252	0.112	5.57638e-60	6	nudc.S
0.417636	0.253	0.114	1.63937e-58	6	syncrip.S
0.41657	0.868	0.552	1.31211e-75	6	Xelaev18035694m.g
0.405063	0.434	0.203	2.4432e-85	6	msn.L
0.401737	0.283	0.122	1.97389e-69	6	cntrl.L
0.397039	0.371	0.188	3.06538e-61	6	cct7.L
0.393952	0.904	0.469	2.83981e-135	6	Xelaev18030549m.g
0.393271	0.89	0.614	1.34596e-65	6	cirbp.S
0.39327	0.31	0.143	3.91067e-66	6	tcof1.S
0.393215	0.541	0.273	1.3683e-83	6	ggt1.L
0.388825	0.295	0.124	2.44247e-76	6	Xelaev18014011m.g
0.386109	0.817	0.545	3.14521e-66	6	sod1.L
0.381768	0.393	0.191	1.12445e-70	6	ywhaq.L
0.377376	0.682	0.415	2.05938e-57	6	ssrp1.S
0.373597	0.961	0.788	4.91396e-82	6	tpm3.S
0.372159	0.65	0.368	6.22658e-69	6	h2afy2.L
0.370371	0.463	0.226	8.31854e-79	6	klf6.L
0.365382	0.307	0.142	2.52148e-63	6	calm2.S
0.363452	0.359	0.181	1.07514e-58	6	snrpd3.L
0.359702	0.92	0.57	9.67548e-86	6	tpt1.L
0.358886	0.937	0.559	3.10647e-97	6	arpc1b.L
0.352067	0.66	0.464	2.09244e-39	6	h1fx.S
0.343959	0.335	0.175	1.60475e-49	6	snrpd1.S
0.340046	0.428	0.213	6.06505e-69	6	rap1a.L
0.336151	0.33	0.175	4.07329e-45	6	ranbp1.S
0.332796	0.866	0.569	8.10068e-62	6	cebpa.L
0.33197	0.555	0.281	3.17667e-79	6	loc100490816.S
0.331166	0.38	0.2	1.04282e-53	6	u2af2.S
0.327004	0.251	0.129	3.94721e-39	6	mdh1.S
0.326887	0.357	0.173	1.29727e-62	6	pklr.L
0.318707	0.271	0.129	4.34808e-52	6	safb.L
0.313582	0.415	0.228	2.85476e-49	6	h2afy2.S
0.311914	0.283	0.137	7.69655e-51	6	nudt9.L
0.308393	0.309	0.141	1.18218e-64	6	rdh16.L
0.307831	0.314	0.154	1.92261e-53	6	eif5.S
0.306846	0.298	0.136	4.26178e-61	6	nos3.L
0.306538	0.52	0.353	1.38735e-28	6	hspa8.S
0.303458	0.491	0.277	1.57866e-51	6	hnrnpk.S
0.299639	0.254	0.13	5.76685e-40	6	myef2.S
0.296885	0.42	0.21	2.43962e-63	6	chit1.S
0.295328	0.376	0.206	6.85307e-45	6	snrpf.S
0.292929	0.678	0.408	6.45473e-55	6	sri.S
0.29179	0.277	0.125	1.51719e-58	6	Xelaev18019842m.g
0.288308	0.442	0.241	4.04313e-53	6	Xelaev18003383m.g
0.28656	0.463	0.256	4.35915e-52	6	ywhaz.L
0.275463	0.289	0.134	1.89211e-56	6	rcan1.L
0.274914	0.268	0.139	3.55935e-39	6	nap1l1.S
0.272332	0.301	0.146	2.63933e-52	6	bcap31.S
0.267898	0.504	0.298	4.66359e-40	6	ncl.S
0.26228	0.328	0.186	4.46049e-35	6	taf15.S
0.261256	0.356	0.199	8.72573e-39	6	srsf3.S
0.25815	0.35	0.197	2.85505e-37	6	abcf1.L
0.256554	0.543	0.309	9.11719e-52	6	basp1.S
0.251165	0.41	0.212	6.36807e-56	6	swap70.L
2.80665	1	0.291	0	7	Xelaev18038242m.g	Neutrophil_prtn3 high
0.643185	0.568	0.494	6.77341e-25	7	loc100490489.S
0.64002	0.664	0.407	3.55747e-68	7	rps17.L
0.623838	0.559	0.399	1.56768e-32	7	prtn3.S
0.570734	0.541	0.505	2.09048e-18	7	arhgdib.L
0.553267	0.806	0.765	6.83026e-50	7	aldoa.L
0.547333	0.83	0.771	7.22537e-49	7	pgd.S
0.545604	0.298	0.288	1	7	sdr16c5.L
0.532889	0.781	0.751	5.56268e-46	7	ppia.L
0.527816	0.651	0.591	6.42167e-26	7	pnp.L
0.510168	0.664	0.435	6.77609e-46	7	rplp0.L
0.49907	0.356	0.377	1	7	rac2.S
0.492749	0.49	0.504	4.12589e-06	7	Xelaev18038892m.g
0.491848	0.506	0.502	2.12853e-08	7	calm1.S
0.486958	0.335	0.319	1	7	loc100489423.L
0.485221	0.536	0.536	3.88395e-09	7	Xelaev18043544m.g
0.484479	0.361	0.378	1	7	aldoa.S
0.480428	0.546	0.405	5.06818e-21	7	prss57.S
0.469376	0.687	0.613	1.64042e-22	7	prtn3.L
0.464643	0.695	0.653	6.36803e-22	7	mmp25.L
0.456148	0.702	0.71	1.49723e-21	7	arpc2.L
0.453429	0.766	0.75	6.40175e-28	7	lsp1.L
0.45328	0.349	0.36	1	7	dstn.L
0.439722	0.64	0.598	1.95431e-14	7	hk2.S
0.437702	0.718	0.72	1.35136e-20	7	loc100494786.S
0.436376	0.536	0.508	6.6277e-10	7	loc101733140.L
0.422393	0.339	0.354	1	7	higd1a.L
0.419688	0.479	0.496	0.00329484	7	Xelaev18024665m.g
0.415139	0.583	0.587	5.82559e-10	7	arpc2.S
0.412281	0.715	0.743	1.3388e-19	7	calm1.L
0.411864	0.69	0.695	2.05817e-17	7	pfn1.S
0.410436	0.414	0.419	0.365521	7	alox5.L
0.406653	0.659	0.643	1.26468e-14	7	Xelaev18019056m.g
0.405101	0.467	0.485	0.0385503	7	myl12b.S
0.404485	0.463	0.492	1	7	s100a11.L
0.402107	0.377	0.393	1	7	lcp1.L
0.400956	0.624	0.618	3.77712e-11	7	cap1.L
0.391575	0.623	0.64	5.80134e-10	7	lsp1.S
0.390627	0.311	0.319	1	7	pgm1.L
0.387558	0.711	0.694	3.60421e-15	7	pkm.L
0.378844	0.357	0.325	1	7	slurp1l.S
0.377264	0.798	0.791	1.1335e-22	7	Xelaev18037480m.g
0.374433	0.632	0.648	1.47923e-08	7	cap1.S
0.374027	0.454	0.481	1	7	mbnl1.L
0.373418	0.453	0.468	0.371414	7	coro1a.S
0.362962	0.422	0.436	1	7	alas1.L
0.35979	0.589	0.627	0.000546758	7	tpi1.L
0.358894	0.49	0.496	0.0172281	7	loc100495760.L
0.354965	0.557	0.577	0.00183159	7	pkm.S
0.34342	0.449	0.486	1	7	anxa5.S
0.343216	0.517	0.551	0.240046	7	pfn1.L
0.337695	0.341	0.346	1	7	fcho1.S
0.33606	0.478	0.511	1	7	Xetrov90021734m.S
0.324822	0.395	0.41	1	7	add3.L
0.322365	0.547	0.562	0.0309934	7	sod1.L
0.318627	0.743	0.771	4.93427e-09	7	actr3.L
0.313705	0.446	0.454	1	7	pygl.L
0.305625	0.535	0.587	1	7	srsf2.S
0.297894	0.535	0.564	0.134527	7	lcp1.S
0.280899	0.493	0.503	1	7	hvcn1.S
0.268085	0.572	0.588	0.339802	7	cebpa.L
0.265865	0.434	0.374	0.000329378	7	Xelaev18000774m.g
0.258183	0.767	0.733	1.78689e-08	7	hk2.L
0.250781	0.77	0.799	2.42687e-06	7	tpm3.S
4.47967	0.945	0.059	0	8	c1qa.L	Macrophage
4.05068	0.825	0.036	0	8	c1qb.L
3.7257	0.685	0.017	0	8	lyz.L
2.7285	0.86	0.178	0	8	cfp.L
2.71469	0.521	0.044	0	8	anxa2.S
2.1522	0.383	0.047	0	8	rgs2.S
2.11465	0.395	0.034	0	8	Xelaev18038149m.g
2.0889	0.36	0.024	0	8	tpm4.S
2.03435	0.905	0.296	0	8	rpl3.L
2.03012	0.315	0.022	0	8	ahnak.L
2.00272	0.806	0.246	0	8	Xelaev18004063m.g
2.00196	0.826	0.23	0	8	rpl13a.L
1.94917	0.409	0.048	0	8	psap.S
1.94736	0.877	0.297	0	8	Xelaev18045525m.g
1.94379	0.283	0.012	0	8	lrrc15.L
1.93379	0.864	0.357	0	8	Xelaev18002122m.g
1.91102	0.776	0.227	0	8	rpl10a.S
1.87281	0.866	0.27	0	8	Xelaev18000107m.g
1.85439	0.813	0.298	0	8	rpl5.L
1.84896	0.774	0.249	0	8	rpl23.S
1.79523	0.684	0.22	0	8	loc100487364.L
1.77546	0.797	0.271	0	8	eef1b2.L
1.76372	0.725	0.212	0	8	rpl36a.L
1.733	0.685	0.216	0	8	rps23.L
1.731	0.773	0.281	0	8	rps8.L
1.69706	0.775	0.27	0	8	rps6.L
1.69161	0.784	0.295	0	8	rps8.S
1.69139	0.677	0.224	0	8	rps15.L
1.62347	0.25	0.022	0	8	prdx1.L
1.55268	0.944	0.392	0	8	Xelaev18037805m.g
1.53289	0.791	0.348	1.82174e-301	8	eef2.1.L
1.50094	0.643	0.234	9.61552e-254	8	rplp1.L
1.45798	0.322	0.084	3.36852e-180	8	rgs2.L
1.45452	0.583	0.216	1.94613e-225	8	vim.L
1.41606	0.895	0.426	0	8	rplp0.L
1.36936	0.377	0.111	7.42374e-181	8	hspd1.L
1.34506	0.256	0.047	7.22911e-230	8	cndp2.S
1.32703	0.475	0.186	2.1236e-148	8	rpl34.L
1.31574	0.602	0.214	5.6696e-230	8	Xelaev18041765m.g
1.2936	0.869	0.467	8.20184e-267	8	Xelaev18003505m.g
1.27485	0.357	0.1	5.95277e-183	8	atp1a1.S
1.25578	0.885	0.474	1.20489e-277	8	rpsa.S
1.19377	0.979	0.696	0	8	Xelaev18038083m.g
1.19256	0.648	0.289	1.80963e-171	8	Xelaev18044325m.g
1.17662	0.816	0.401	1.37134e-211	8	rps17.L
1.15608	0.274	0.068	6.72555e-160	8	loc100145516.L
1.13399	0.942	0.636	1.54973e-263	8	rpl12.S
1.10623	0.745	0.376	3.65912e-175	8	rbm6.S
1.09783	0.348	0.119	1.46286e-122	8	hspd1.S
1.08922	0.851	0.579	3.07911e-197	8	Xelaev18039104m.g
1.07836	0.877	0.5	3.47681e-213	8	rpsa.L
1.07734	0.303	0.094	9.64705e-126	8	hspe1.L
1.07655	0.538	0.216	3.40246e-151	8	rplp0.S
1.07367	0.547	0.205	1.50772e-170	8	Xelaev18016933m.g
1.06743	0.733	0.372	5.30388e-165	8	cox4i1.L
1.03658	0.878	0.536	1.25138e-187	8	Xelaev18021206m.g
1.03137	0.908	0.591	1.54398e-211	8	rpl13.S
1.02389	0.862	0.531	9.50947e-184	8	rpl8.L
1.01377	0.685	0.354	4.00357e-136	8	Xelaev18024282m.g
1.00807	0.255	0.072	1.07776e-121	8	pepd.S
1.00458	0.946	0.653	9.15018e-204	8	rps16.S
1.001	0.377	0.148	2.67195e-104	8	gnl2.L
0.996397	0.89	0.541	9.04668e-179	8	rpl18.S
0.992963	0.806	0.454	5.35723e-156	8	ssr4.S
0.990584	0.338	0.12	3.30507e-111	8	rpl22l1.L
0.982178	0.597	0.283	1.80856e-124	8	slc25a3.S
0.967746	0.96	0.692	4.08156e-217	8	rps20.L
0.963509	0.91	0.622	1.60884e-193	8	rpl4.L
0.954774	0.883	0.558	3.55917e-175	8	Xelaev18035694m.g
0.951994	0.825	0.568	6.47175e-148	8	eef1g.L
0.947945	0.905	0.605	1.17977e-183	8	rps15.S
0.947516	0.295	0.1	3.26251e-103	8	Xelaev18014918m.g
0.943742	0.896	0.593	1.05622e-175	8	Xelaev18016211m.g
0.943308	0.891	0.565	1.19915e-158	8	Xelaev18017507m.g
0.942855	0.925	0.633	2.6006e-172	8	rpl18.L
0.938381	0.342	0.126	1.25377e-102	8	zfp36.S
0.921139	0.683	0.355	7.49286e-123	8	rps28p9.L
0.907487	0.734	0.405	5.64987e-124	8	rps5.L
0.899253	0.372	0.162	7.63279e-79	8	Xelaev18039138m.g
0.897924	0.909	0.661	2.18715e-170	8	rpl23.L
0.892229	0.87	0.565	1.45432e-151	8	zc3h10.S
0.884688	0.26	0.091	2.41308e-83	8	Xelaev18007619m.g
0.883034	0.597	0.304	2.57341e-103	8	Xelaev18000429m.g
0.882331	0.944	0.679	9.94383e-187	8	Xelaev18039125m.g
0.882244	0.527	0.242	2.74485e-106	8	btg1.L
0.873502	0.822	0.517	1.18024e-121	8	fau.S
0.865611	0.69	0.373	5.46968e-109	8	rps27a.S
0.863033	0.888	0.606	2.05277e-144	8	Xelaev18020043m.g
0.861517	0.849	0.617	1.03036e-138	8	rps6.S
0.858451	0.927	0.688	1.60161e-175	8	rps25.L
0.852833	0.922	0.646	1.08229e-156	8	rps3.L
0.845353	0.856	0.581	1.8027e-134	8	loc100493057.S
0.844199	0.945	0.707	6.97939e-170	8	rpl13.L
0.843214	0.713	0.392	4.37965e-113	8	rpl14.L
0.841145	0.67	0.376	3.47616e-92	8	rps5.S
0.828514	0.758	0.456	3.00038e-107	8	rps4x.S
0.828342	0.849	0.54	8.39337e-122	8	rps28p9.S
0.826704	0.446	0.217	1.9613e-75	8	Xelaev18009955m.g
0.824877	0.912	0.652	4.21243e-155	8	rpl4.S
0.823811	0.853	0.558	9.4232e-124	8	Xelaev18042402m.g
0.82084	0.884	0.604	1.27979e-138	8	rpl26.S
0.816505	0.816	0.519	2.70921e-109	8	rpl8.S
0.812298	0.922	0.676	1.57357e-155	8	Xelaev18003966m.g
0.811023	0.777	0.494	2.09894e-104	8	rps3a.L
0.810852	0.448	0.253	2.96579e-53	8	ppia.S
0.810822	0.265	0.098	4.42388e-75	8	atp6v0c.L
0.808932	0.681	0.402	4.25344e-84	8	Xelaev18037717m.g
0.806384	0.473	0.235	2.07535e-76	8	rps26.L
0.805401	0.745	0.522	2.26644e-91	8	rpl17.L
0.803725	0.63	0.358	8.94407e-86	8	rps26.S
0.803448	0.258	0.103	9.50593e-64	8	gltscr2.L
0.801277	0.74	0.439	1.70967e-99	8	rps15a.S
0.800887	0.847	0.551	8.06165e-120	8	rpl27a-like.L
0.797904	0.309	0.133	1.7569e-64	8	gar1.L
0.796471	0.748	0.448	7.23832e-100	8	eif3d.S
0.796218	0.882	0.608	4.32111e-136	8	rpl19.L
0.795746	0.949	0.725	1.39335e-152	8	rpl15.L
0.795122	0.901	0.638	6.37154e-130	8	Xelaev18046508m.g
0.793238	0.473	0.233	5.39168e-79	8	idh2.L
0.791993	0.928	0.684	5.90543e-143	8	rps25.S
0.791466	0.559	0.289	1.46096e-85	8	eif3c.L
0.791223	0.898	0.62	2.50366e-119	8	fau.L
0.788341	0.472	0.231	2.4222e-78	8	rps13.L
0.788285	0.921	0.701	3.78118e-143	8	rpl19.S
0.784334	0.829	0.602	3.3412e-116	8	Xelaev18029462m.g
0.783774	0.665	0.372	2.9421e-91	8	rpl29.S
0.782674	0.91	0.659	1.30523e-137	8	rpl9.L
0.78009	0.812	0.503	2.66296e-103	8	rpl30.S
0.779165	0.262	0.111	6.88915e-56	8	nop10.S
0.777019	0.574	0.304	9.34074e-81	8	Xelaev18035949m.g
0.772811	0.829	0.547	5.6646e-113	8	Xelaev18025105m.g
0.769805	0.909	0.669	4.35815e-128	8	mkrn3.S
0.768055	0.325	0.159	1.39872e-49	8	ctsb.S
0.761692	0.78	0.494	4.82731e-96	8	rps15a.L
0.75819	0.711	0.418	1.46425e-90	8	Xelaev18029059m.g
0.755271	0.545	0.282	5.70511e-81	8	Xelaev18001042m.g
0.754438	0.286	0.126	3.40736e-56	8	pa2g4.S
0.754146	0.832	0.631	5.51793e-101	8	rps10.L
0.751148	0.756	0.476	1.1152e-86	8	rpl27a-like.S
0.746703	0.973	0.797	5.08998e-160	8	rps23.S
0.746348	0.702	0.414	1.70292e-84	8	rpl30.L
0.742424	0.737	0.452	2.97932e-87	8	Xelaev18043840m.g
0.74234	0.577	0.317	1.70492e-77	8	rpl7a.S
0.735817	0.37	0.159	1.53341e-75	8	lamp1.L
0.734232	0.582	0.314	6.23326e-77	8	Xelaev18006476m.g
0.733983	0.877	0.629	2.93541e-116	8	Xelaev18037541m.g
0.728844	0.261	0.1	2.94606e-67	8	Xelaev18043184m.g
0.727311	0.559	0.309	4.77161e-69	8	Xelaev18042936m.g
0.721544	0.905	0.666	9.29053e-116	8	Xelaev18012629m.g
0.720666	0.781	0.512	3.4801e-91	8	rps11.S
0.715469	0.441	0.216	3.10532e-70	8	eef1g.S
0.711002	0.841	0.611	3.51481e-98	8	rps3a.S
0.706823	0.732	0.444	2.30749e-82	8	rps27a.L
0.705387	0.602	0.352	1.49278e-69	8	hspa8.S
0.700236	0.767	0.575	3.4967e-74	8	rpl34.S
0.699869	0.937	0.719	5.68192e-115	8	rpl17.S
0.699685	0.619	0.345	1.04548e-75	8	rps3.S
0.697471	0.883	0.65	4.63064e-109	8	Xelaev18033797m.g
0.695746	0.728	0.462	1.04719e-73	8	rps21.S
0.693289	0.45	0.236	1.63209e-60	8	rpl37.L
0.688736	0.953	0.798	1.16105e-143	8	Xelaev18037898m.g
0.684217	0.691	0.42	1.085e-76	8	rps13.S
0.683332	0.736	0.445	2.25228e-83	8	atp5b.S
0.682664	0.873	0.639	5.75308e-103	8	rnaseh1.S
0.681613	0.84	0.621	2.32088e-88	8	rpl37a.L
0.677954	0.793	0.52	1.8099e-83	8	rpl24.L
0.677312	0.931	0.747	1.52893e-119	8	rps16.L
0.669487	0.825	0.568	1.36001e-83	8	rpl15.S
0.668332	0.912	0.641	6.4121e-106	8	nmrk2.S
0.667081	0.852	0.588	8.71023e-82	8	Xelaev18013762m.g
0.655299	0.431	0.222	3.06204e-58	8	stmn1.S
0.655052	0.271	0.122	1.88179e-47	8	nop58.L
0.650146	0.666	0.401	1.65764e-65	8	rpl14.S
0.647759	0.351	0.173	4.81073e-52	8	nsa2.S
0.64764	0.782	0.511	2.29683e-75	8	rpl6.S
0.646525	0.712	0.449	8.10832e-69	8	rpl24.S
0.643276	0.636	0.383	5.09413e-63	8	Xelaev18040976m.g
0.642496	0.421	0.214	4.67832e-57	8	pa2g4.L
0.641846	0.362	0.18	2.53665e-51	8	grasp.S
0.641769	0.804	0.545	2.74099e-76	8	rpl6.L
0.63902	0.526	0.301	2.26723e-55	8	cct8.L
0.638061	0.741	0.48	2.40927e-69	8	s100a11.L
0.635545	0.457	0.25	2.88459e-51	8	rpl7a.L
0.632856	0.933	0.741	7.14041e-110	8	eef2.1.S
0.612087	0.393	0.214	5.2888e-43	8	nop56.L
0.611145	0.363	0.168	2.08809e-61	8	dusp1.L
0.608526	0.778	0.514	1.26313e-66	8	Xelaev18037587m.g
0.607084	0.264	0.128	7.05626e-39	8	ndufb5.L
0.605235	0.264	0.123	2.31114e-42	8	rpl29.L
0.604156	0.307	0.166	5.75944e-32	8	btg2.S
0.601259	0.819	0.601	1.24363e-66	8	rpl35.S
0.596241	0.321	0.171	2.68232e-37	8	rps21.L
0.593728	0.728	0.459	4.08312e-63	8	dkc1.L
0.592976	0.861	0.661	1.79795e-74	8	Xelaev18022104m.g
0.592829	0.27	0.126	1.70945e-44	8	atp5o.L
0.587248	0.877	0.719	2.77921e-73	8	Xelaev18003627m.g
0.58411	0.294	0.146	6.96118e-41	8	cct2.L
0.582723	0.465	0.254	8.08297e-52	8	slc25a3.L
0.582222	0.589	0.354	8.65647e-53	8	eif3c.S
0.581761	0.541	0.326	8.34769e-47	8	Xelaev18036222m.g
0.576473	0.839	0.606	1.75981e-70	8	Xelaev18011978m.g
0.576334	0.7	0.472	1.7703e-51	8	rpl39.S
0.57604	0.293	0.142	3.88153e-43	8	lgals9b-like.L
0.569331	0.372	0.204	9.8586e-39	8	cct4.S
0.566664	0.31	0.157	1.91857e-40	8	Xelaev18047214m.g
0.565573	0.338	0.171	2.34422e-44	8	Xelaev18028961m.g
0.564593	0.604	0.393	3.96026e-45	8	rpl36.L
0.564072	0.784	0.539	2.19373e-64	8	Xelaev18022965m.g
0.563313	0.575	0.229	2.51845e-164	8	MGC75752.S
0.562374	0.892	0.737	6.00307e-76	8	rpl36.S
0.554846	0.865	0.659	3.48616e-63	8	Xelaev18016915m.g
0.552784	0.317	0.171	2.279e-34	8	eif2s2.S
0.551136	0.271	0.137	2.81702e-35	8	atp5a1.L
0.550438	0.258	0.128	1.53316e-34	8	rars.S
0.550375	0.931	0.767	4.93628e-85	8	rpl13a.S
0.549187	0.924	0.74	5.24902e-78	8	Xelaev18015505m.g
0.544072	0.358	0.19	4.24302e-41	8	eif3m.S
0.541425	0.729	0.497	1.35965e-49	8	hsp90ab1.S
0.537741	0.421	0.232	9.34841e-44	8	cox5a.S
0.535929	0.317	0.179	3.22124e-29	8	ranbp1.S
0.533558	0.666	0.441	6.2658e-46	8	slc25a5.L
0.523413	0.776	0.536	3.64087e-55	8	Xelaev18014665m.g
0.520935	0.788	0.571	2.62944e-54	8	rpl26.L
0.520638	0.482	0.292	1.66664e-36	8	srsf2.L
0.520607	0.301	0.151	6.19351e-39	8	ctsz.S
0.510476	0.329	0.167	1.14296e-40	8	st6galnac6.L
0.510279	0.808	0.621	1.53771e-49	8	Xelaev18036189m.g
0.500395	0.504	0.302	3.86068e-40	8	ncl.S
0.499567	0.697	0.464	1.99694e-47	8	rsl24d1.L
0.497678	0.267	0.14	1.63121e-30	8	Xetrov90021434m.L
0.496676	0.297	0.156	1.0074e-33	8	atp5a1.S
0.495325	0.409	0.232	4.44262e-38	8	h2afy2.S
0.492955	0.264	0.144	1.86487e-26	8	Xelaev18042878m.g
0.491628	0.266	0.134	1.42335e-33	8	atp1b3.L
0.490332	0.631	0.43	3.68992e-36	8	hnrnpa3.S
0.4903	0.26	0.12	5.10876e-41	8	Xelaev18041485m.g
0.486213	0.764	0.531	7.31036e-49	8	loc100493057.L
0.485012	0.3	0.172	3.25344e-25	8	snrpg.S
0.483418	0.789	0.634	3.75928e-42	8	ddx21.S
0.482877	0.385	0.218	8.20719e-35	8	eif3g.S
0.479371	0.272	0.146	1.14604e-28	8	h2afz.L
0.478554	0.258	0.138	1.42557e-26	8	Xelaev18010357m.g
0.477821	0.714	0.512	3.42204e-37	8	Xelaev18014154m.g
0.471116	0.341	0.196	1.68322e-27	8	btg1.S
0.470891	0.525	0.331	1.71151e-34	8	Xelaev18012131m.g
0.468888	0.458	0.284	3.05367e-31	8	uqcrh.L
0.463995	0.251	0.138	3.26018e-24	8	vma21.L
0.462673	0.351	0.2	1.89376e-29	8	abcf1.L
0.444982	0.639	0.438	1.84276e-32	8	eif5a.L
0.437215	0.498	0.31	5.47233e-32	8	eif3i.L
0.431617	0.311	0.181	3.0655e-24	8	cox5a.L
0.429694	0.319	0.183	3.27654e-26	8	atp5d.S
0.428868	0.71	0.589	8.57203e-27	8	nme2.L
0.428808	0.742	0.547	1.15018e-34	8	Xelaev18035769m.g
0.427955	0.752	0.553	4.61669e-34	8	hspa8.L
0.426358	0.402	0.246	1.22234e-26	8	hnrnpa1.S
0.421136	0.369	0.227	5.3134e-24	8	ran.S
0.419637	0.338	0.2	1.45367e-24	8	rpl36a.S
0.411659	0.423	0.248	7.31976e-33	8	pinx1.L
0.409864	0.281	0.165	1.14155e-20	8	set.S
0.402128	0.264	0.148	7.67114e-23	8	anp32a.L
0.39879	0.341	0.203	2.64829e-23	8	plin2.L
0.3959	0.498	0.329	1.38541e-24	8	hnrnpdl.S
0.383908	0.441	0.282	1.18965e-23	8	ppib.S
0.383608	0.264	0.161	1.45139e-16	8	cct6a.L
0.380743	0.298	0.184	9.08432e-18	8	ppp1r14b.L
0.380151	0.252	0.149	9.94969e-18	8	cycs.S
0.378579	0.54	0.354	5.79796e-27	8	scimp.S
0.377457	0.26	0.155	3.2328e-17	8	slc3a2.L
0.371721	0.895	0.741	5.50091e-37	8	eef1d.L
0.369827	0.314	0.19	6.03204e-20	8	Xelaev18001106m.g
0.369061	0.307	0.182	1.84161e-21	8	ndufb2.S
0.366318	0.482	0.321	4.25185e-21	8	eif2s2.L
0.365343	0.452	0.298	2.9252e-21	8	metap2.L
0.364138	0.336	0.216	1.27877e-16	8	crip1.L
0.363398	0.564	0.402	3.00732e-20	8	hnrnpab.L
0.362533	0.46	0.317	9.79734e-18	8	ptma.S
0.359298	0.675	0.5	4.56788e-21	8	rpl35.L
0.354329	0.715	0.536	4.57181e-25	8	ddx21.L
0.353388	0.855	0.691	2.98752e-32	8	naca.2.L
0.349306	0.26	0.157	2.87503e-16	8	tcp1.S
0.343608	0.499	0.335	2.23199e-22	8	tuba4a.L
0.339264	0.408	0.268	4.40494e-18	8	pdap1.S
0.334509	0.49	0.337	1.69465e-18	8	Xelaev18015162m.g
0.330975	0.752	0.568	1.56233e-24	8	nap1l1.L
0.329528	0.363	0.221	4.53099e-22	8	Xelaev18035740m.g
0.328755	0.852	0.678	1.67147e-25	8	hnrnpdl.L
0.32652	0.308	0.19	9.70175e-18	8	taf15.S
0.323652	0.377	0.239	1.47975e-19	8	ssr4.L
0.321736	0.379	0.24	1.83548e-19	8	cox7a2.L
0.319537	0.259	0.158	1.17843e-15	8	stt3a.S
0.317556	0.255	0.153	4.14844e-16	8	hnrnpa2b1.S
0.311585	0.337	0.227	2.39878e-12	8	Xelaev18028958m.g
0.307535	0.346	0.191	1.04743e-31	8	socs3.L
0.306452	0.63	0.463	5.32733e-16	8	ctsc.L
0.304027	0.293	0.176	1.40468e-18	8	Xelaev18046262m.g
0.301684	0.425	0.287	2.14201e-15	8	srsf7.S
0.299259	0.541	0.368	2.5034e-19	8	nsa2.L
0.297879	0.346	0.229	8.62626e-14	8	eif4a1.S
0.291537	0.37	0.254	1.08224e-12	8	tuba4b.S
0.289572	0.627	0.457	7.11651e-19	8	sik1.S
0.286721	0.333	0.211	5.43077e-16	8	snrpf.S
0.285955	0.257	0.146	8.68786e-19	8	asah1.L
0.282433	0.438	0.296	1.47969e-15	8	atp5j2.S
0.274029	0.327	0.201	7.14714e-18	8	grn.L
0.271402	0.383	0.257	4.44642e-14	8	atp5l.L
0.269646	0.46	0.314	1.24129e-15	8	rps29.S
0.266077	0.252	0.154	8.2079e-14	8	cox17.S
0.256279	0.319	0.207	2.54589e-13	8	psmb5.L
0.252165	0.561	0.434	6.39779e-11	8	tsc22d3.L
10.1457	0.997	0.008	0	9	hbg1.L	Erythrocyte
9.37727	0.989	0.019	0	9	hba1.L
5.73814	0.922	0.065	0	9	Xelaev18037841m.g
5.4636	0.676	0.011	0	9	hbg1.S
5.34826	0.961	0.234	0	9	MGC75752.L
4.68077	0.877	0.05	0	9	Xelaev18002241m.g
4.59569	0.928	0.215	0	9	MGC75752.S
4.54452	0.934	0.211	0	9	mthfd2.L
4.48343	0.824	0.077	0	9	fkbp11.L
4.30173	0.546	0.005	0	9	hba1.S
3.40815	0.503	0.019	0	9	ank1.S
3.11483	0.382	0.008	0	9	gpx1.S
2.93044	0.352	0.01	0	9	mxd4.S
2.89853	0.403	0.027	0	9	Xelaev18040743m.g
2.61098	0.292	0.017	0	9	Xelaev18003410m.g
2.469	0.27	0.01	0	9	Xelaev18046765m.g
2.43378	0.302	0.022	0	9	Xelaev18021919m.g
2.42013	0.496	0.108	0	9	Xelaev18024251m.g
2.02635	0.316	0.077	1.25973e-203	9	Xelaev18022168m.g
2.00462	0.283	0.057	8.00582e-233	9	htatsf1.S
1.98793	0.807	0.531	3.86996e-281	9	Xelaev18036119m.g
1.70978	0.267	0.065	1.47735e-165	9	ifrd1.S
1.61355	0.929	0.641	0	9	nmrk2.S
1.56321	0.316	0.106	3.9036e-125	9	isg20l2.L
1.46373	0.27	0.095	3.00326e-95	9	dcaf11.L
1.44373	0.395	0.164	1.06767e-114	9	eif1b.S
1.43444	0.813	0.603	7.02453e-194	9	Xelaev18029462m.g
1.37615	0.292	0.119	2.14491e-81	9	sod1.S
1.34395	0.443	0.215	4.95446e-99	9	rnf10.S
1.24711	0.783	0.534	1.49329e-163	9	ddx21.L
1.22041	0.817	0.569	3.31016e-167	9	mhc1a.L
1.16375	0.696	0.429	2.09571e-133	9	tsc22d3.L
1.08641	0.458	0.249	1.46564e-70	9	Xelaev18022166m.g
0.93427	0.717	0.586	7.42834e-72	9	tpt1.L
0.904858	0.687	0.569	8.69275e-57	9	vim.S
0.898153	0.851	0.692	4.66454e-114	9	naca.2.L
0.89421	0.272	0.154	2.28643e-30	9	cox17.S
0.85472	0.71	0.508	7.59511e-78	9	rpsa.L
0.775316	0.528	0.369	1.69515e-43	9	nsa2.L
0.63942	0.272	0.244	1	9	Xelaev18036120m.g
0.6345	0.666	0.544	2.18114e-33	9	Xelaev18022965m.g
0.554967	0.531	0.458	5.76821e-15	9	eif3d.S
0.5461	0.264	0.203	7.17629e-06	9	rpl36a.S
0.542142	0.836	0.745	3.14447e-44	9	eef2.1.S
0.536349	0.29	0.229	2.32207e-06	9	vim.L
0.473546	0.397	0.337	1.08785e-06	9	Xelaev18012131m.g
0.417012	0.619	0.553	2.48581e-13	9	Xelaev18035769m.g
0.388166	0.6	0.522	1.1937e-11	9	Xelaev18037587m.g
0.383555	0.482	0.409	1.95075e-08	9	rpl14.S
0.381265	0.318	0.299	1	9	eif3c.L
0.369948	0.713	0.637	3.71944e-16	9	ddx21.S
0.363301	0.805	0.745	1.27375e-20	9	Xelaev18015505m.g
0.342907	0.355	0.318	0.184807	9	Xelaev18042936m.g
0.338081	0.335	0.303	1	9	metap2.L
0.329092	0.38	0.337	0.127267	9	ftmt.S
0.309808	0.581	0.539	0.000110634	9	loc100493057.L
0.309084	0.47	0.43	0.0367798	9	rps13.S
0.294703	0.673	0.618	3.83671e-07	9	rpl19.L
0.294701	0.65	0.59	2.79108e-07	9	loc100493057.S
0.282285	0.546	0.519	0.0422119	9	Xelaev18014154m.g
0.280728	0.787	0.7	1.39288e-14	9	rps20.L
0.27078	0.601	0.544	6.70803e-05	9	Xelaev18014665m.g
0.255292	0.275	0.254	1	9	pinx1.L
10.2032	0.998	0.007	0	10	Xelaev18008740m.g	Proliferating granulocytic
9.22901	0.991	0.012	0	10	Xelaev18008739m.g
6.01891	0.9	0.01	0	10	Xelaev18004911m.g
5.87106	0.883	0.011	0	10	loc100494227.L
5.23787	0.827	0.005	0	10	Xelaev18004912m.g
3.92981	0.938	0.269	0	10	loc100493999-like.L
3.6218	0.504	0.004	0	10	Xelaev18039168m.g
2.99423	0.313	0.001	0	10	Xelaev18036345m.g
2.96743	0.379	0.01	0	10	camkk2.L
2.26196	0.653	0.276	7.15096e-245	10	Xelaev18018852m.g
2.14795	0.378	0.06	0	10	aoah.L
2.14142	0.253	0.013	0	10	loc100489234.S
1.56776	0.397	0.136	7.02135e-144	10	hexb-like.L
1.48491	0.86	0.6	7.37763e-199	10	cxcr4.L
1.44064	0.288	0.102	2.65138e-93	10	cst7.L
1.26177	0.81	0.567	7.81903e-136	10	nap1l1.L
1.19784	0.263	0.105	3.18343e-63	10	camk1.L
1.15296	0.374	0.174	6.19241e-71	10	mcl1.L
1.11929	0.331	0.138	4.62536e-74	10	loc100490589.S
1.118	0.686	0.456	2.17439e-88	10	sik1.S
1.09123	0.803	0.576	2.64323e-117	10	cxcr4.S
0.945946	0.272	0.128	2.35139e-43	10	loc100135223.L
0.941403	0.45	0.25	3.53233e-55	10	Xelaev18022166m.g
0.877764	0.461	0.274	2.71723e-48	10	cd63.S
0.830251	0.348	0.193	2.15552e-37	10	adrb2.L
0.760437	0.297	0.167	1.42598e-27	10	btg2.S
0.751297	0.693	0.537	1.63884e-53	10	Xelaev18036119m.g
0.738952	0.384	0.249	3.35362e-26	10	btg1.L
0.64977	0.619	0.451	1.77746e-34	10	Xelaev18005157m.g
0.614229	0.253	0.186	7.71011e-07	10	ppp1r14b.L
0.608716	0.275	0.199	4.79301e-08	10	ddx3x.S
0.604981	0.601	0.469	1.64643e-27	10	rsl24d1.L
0.600035	0.462	0.344	1.80717e-18	10	cd63.L
0.584609	0.671	0.539	4.18493e-31	10	ddx21.L
0.576599	0.695	0.531	5.00679e-35	10	loc100493999-like.S
0.565057	0.277	0.203	8.19709e-08	10	rpl36a.S
0.562032	0.255	0.155	3.81276e-15	10	cebpe.S
0.545489	0.336	0.252	3.37466e-09	10	pinx1.L
0.519095	0.284	0.201	3.14217e-09	10	rgs10.L
0.517407	0.475	0.372	1.68344e-13	10	nsa2.L
0.492408	0.729	0.637	7.78594e-25	10	ddx21.S
0.488217	0.383	0.299	6.26135e-09	10	lgals9c.S
0.441644	0.278	0.219	0.00130668	10	crip1.L
0.431766	0.304	0.243	0.000598905	10	Xelaev18036120m.g
0.417524	0.489	0.417	4.20068e-07	10	rtn4.S
0.406363	0.827	0.745	3.67413e-23	10	eef1d.L
0.401645	0.261	0.196	0.000280464	10	bin2.S
0.400679	0.308	0.256	0.0598459	10	eif1.L
0.393887	0.349	0.276	9.03249e-05	10	Xelaev18010593m.g
0.393698	0.662	0.592	3.5103e-09	10	nme2.L
0.389434	0.443	0.334	1.22603e-11	10	Xetrov90026938m.L
0.38064	0.36	0.313	0.293962	10	cd74.L
0.326603	0.803	0.746	1.86291e-13	10	atf4.S
0.316645	0.277	0.217	0.00737184	10	Xelaev18016933m.g
0.310915	0.578	0.486	1.98344e-09	10	junb.L
0.274681	0.267	0.241	1	10	rbm25.L
0.264617	0.433	0.373	0.0258861	10	loc101733164.L
2.48037	0.99	0.361	0	11	Xelaev18000774m.g	Eosinophil_Rp high
1.95357	0.983	0.305	0	11	rpl3.L
1.9263	0.953	0.278	0	11	Xelaev18000107m.g
1.92527	0.958	0.284	0	11	rps8.L
1.9217	0.921	0.233	0	11	rpl10a.S
1.90487	0.938	0.253	0	11	Xelaev18004063m.g
1.86224	0.918	0.278	0	11	eef1b2.L
1.83195	0.863	0.218	0	11	rpl36a.L
1.82817	0.925	0.238	0	11	rpl13a.L
1.82319	0.983	0.363	0	11	Xelaev18002122m.g
1.80089	0.965	0.305	0	11	Xelaev18045525m.g
1.79666	0.961	0.303	0	11	rpl5.L
1.75319	0.852	0.22	0	11	rps23.L
1.74724	0.886	0.255	0	11	rpl23.S
1.73367	0.918	0.3	0	11	rps8.S
1.72076	0.922	0.275	0	11	rps6.L
1.67068	0.986	0.401	0	11	Xelaev18037805m.g
1.66799	0.962	0.351	0	11	eef2.1.L
1.65499	0.842	0.227	0	11	rps15.L
1.57916	0.734	0.184	3.93613e-287	11	rpl34.L
1.49588	0.802	0.237	2.423e-257	11	rplp1.L
1.48901	0.991	0.418	9.64261e-277	11	mpo.L
1.41587	0.891	0.349	3.8748e-231	11	hspa8.S
1.32718	0.615	0.116	0	11	nop58.L
1.27541	0.575	0.118	6.54465e-269	11	hspd1.S
1.25353	0.73	0.199	1.72519e-237	11	tcp1.L
1.09536	0.733	0.206	3.56352e-210	11	Xelaev18016933m.g
1.07068	0.835	0.297	3.49921e-178	11	ncl.S
1.05927	0.851	0.275	1.00151e-210	11	Xelaev18018852m.g
1.04845	0.562	0.129	5.31184e-216	11	gar1.L
1.04342	0.979	0.58	1.40955e-176	11	Xelaev18039104m.g
1.03813	0.668	0.173	7.91022e-216	11	ranbp1.S
1.00872	0.447	0.091	3.32781e-205	11	ssb.L
0.996856	0.424	0.083	5.85646e-206	11	fen1.L
0.986011	0.385	0.074	4.13387e-192	11	fbl.L
0.984579	0.528	0.122	8.13114e-198	11	pa2g4.S
0.976132	0.437	0.091	6.49422e-196	11	ddx27.L
0.967887	0.92	0.433	5.80314e-133	11	rplp0.L
0.959552	0.948	0.438	8.2763e-140	11	epx.L
0.947552	0.708	0.215	3.77404e-176	11	Xelaev18035740m.g
0.947216	0.332	0.051	6.90518e-221	11	hebp1.L
0.944754	0.409	0.08	6.02609e-197	11	gnl3.L
0.944144	0.521	0.131	5.65434e-175	11	nasp.L
0.925613	0.345	0.061	5.13546e-191	11	fbl.S
0.919482	0.968	0.479	1.79966e-137	11	rpsa.S
0.918098	0.534	0.141	6.84061e-164	11	pcna.S
0.917123	0.665	0.2	5.04515e-164	11	cct4.S
0.915611	0.414	0.08	2.71259e-202	11	tktl2.L
0.914584	0.482	0.105	6.45661e-200	11	glrx.S
0.913444	0.974	0.569	2.48198e-140	11	eef1g.L
0.909018	0.984	0.561	4.42431e-144	11	Xelaev18035694m.g
0.902833	0.519	0.135	2.18444e-162	11	Xelaev18019895m.g
0.902347	0.957	0.456	1.01641e-131	11	ssr4.S
0.901187	0.435	0.092	1.43414e-186	11	nifk.S
0.897496	0.981	0.602	3.90586e-147	11	Xelaev18029462m.g
0.897334	0.276	0.04	9.90601e-198	11	eef2.2.L
0.8914	0.999	0.701	1.93287e-155	11	Xelaev18038083m.g
0.883608	0.464	0.114	1.92492e-158	11	hspd1.L
0.877028	0.933	0.458	7.54711e-121	11	dkc1.L
0.876214	0.463	0.107	4.71091e-173	11	mcm7.L
0.875114	0.294	0.047	4.13219e-186	11	loc398467.S
0.870494	0.328	0.07	1.08509e-140	11	nop2.L
0.870448	0.955	0.52	7.38571e-126	11	rpl17.L
0.856191	0.507	0.118	2.74427e-188	11	loc100494164.L
0.853868	0.874	0.355	6.48192e-130	11	Xelaev18024282m.g
0.840393	0.948	0.472	8.48925e-118	11	Xelaev18003505m.g
0.839143	0.515	0.143	5.58296e-143	11	cct2.L
0.836481	0.302	0.059	1.15407e-146	11	pes1.L
0.834718	0.419	0.094	2.63818e-164	11	aars.L
0.83166	0.96	0.636	8.265e-114	11	Xelaev18019056m.g
0.827269	0.791	0.317	1.03187e-121	11	pdia6.L
0.824159	0.84	0.408	7.04073e-96	11	rps17.L
0.820755	0.59	0.167	1.00474e-156	11	snrpg.S
0.819634	0.96	0.569	2.1868e-113	11	zc3h10.S
0.81854	0.314	0.057	1.56285e-167	11	pes1.S
0.817321	0.401	0.101	1.73484e-132	11	kiaa0101.L
0.807951	0.266	0.038	4.96828e-191	11	bcat1.L
0.804907	0.769	0.292	1.16191e-121	11	Xelaev18044325m.g
0.800321	0.355	0.073	8.76216e-157	11	hspe1.S
0.792827	0.407	0.09	1.79823e-162	11	pdia4.L
0.790232	0.49	0.12	1.19825e-164	11	rpl22l1.L
0.786827	0.61	0.178	9.09272e-153	11	ppp1r14b.L
0.783618	0.381	0.076	1.28881e-177	11	ptges3.L
0.781123	0.981	0.618	1.02056e-114	11	rps6.S
0.780958	0.887	0.4	8.68604e-110	11	prss57.S
0.766672	0.664	0.21	5.64382e-139	11	nop56.L
0.764501	0.977	0.631	9.09404e-113	11	Xelaev18037541m.g
0.763646	0.702	0.218	3.91718e-151	11	rplp0.S
0.763469	0.795	0.289	1.58785e-130	11	ran.L
0.760997	0.739	0.301	5.06816e-108	11	tmsb4x.L
0.755016	0.323	0.072	1.03631e-127	11	impdh2.L
0.753128	0.316	0.065	1.69434e-143	11	parp1.L
0.751655	0.686	0.219	3.68804e-144	11	stmn1.S
0.748575	0.781	0.304	8.03065e-112	11	Xelaev18000429m.g
0.743189	0.984	0.596	1.19094e-98	11	Xelaev18016211m.g
0.741595	0.349	0.075	1.07039e-144	11	mcm2.L
0.741232	0.445	0.109	1.90394e-148	11	nop10.S
0.740401	0.868	0.379	4.32598e-102	11	rbm6.S
0.73867	0.293	0.059	3.33989e-134	11	gar1.S
0.73853	0.58	0.174	1.78858e-136	11	pdia6.S
0.73724	0.707	0.233	8.20641e-139	11	ssr4.L
0.735593	0.375	0.09	6.01485e-132	11	mcm6.2.L
0.73524	0.445	0.113	1.85658e-140	11	Xelaev18020022m.g
0.730483	0.63	0.196	2.36563e-137	11	abcf1.L
0.727797	0.306	0.06	5.04279e-147	11	ppa2.L
0.726142	0.428	0.111	3.89575e-132	11	eprs-like.L
0.725894	0.488	0.131	5.55218e-141	11	anp32c.S
0.724488	0.388	0.092	2.18246e-138	11	cox17.L
0.723389	0.642	0.212	2.71671e-124	11	pa2g4.L
0.721237	0.572	0.182	2.31649e-121	11	snrpd3.L
0.711982	0.349	0.079	6.78709e-135	11	dnajc2.S
0.708883	0.978	0.631	2.73741e-91	11	rps10.L
0.708541	0.449	0.126	6.66453e-121	11	cnbp.S
0.706758	0.977	0.609	7.64105e-94	11	rps15.S
0.705667	0.28	0.062	8.86477e-113	11	nip7.L
0.705312	0.367	0.096	1.60672e-111	11	hspe1.L
0.705259	0.502	0.14	2.79979e-134	11	ranbp1.L
0.702002	0.34	0.069	6.29048e-153	11	stip1.S
0.700639	0.351	0.078	2.82212e-140	11	utp3.S
0.698077	0.38	0.096	2.85164e-124	11	ddx39a.L
0.697299	0.275	0.05	8.28776e-148	11	nol10.L
0.697163	0.313	0.07	7.95848e-122	11	ahcy.S
0.692807	0.27	0.056	7.68402e-118	11	mybbp1a.L
0.690507	0.309	0.068	1.27269e-123	11	phb2.S
0.68601	0.743	0.341	1.2367e-83	11	Xelaev18043710m.g
0.685358	0.315	0.066	3.55521e-135	11	pck2.S
0.682958	0.72	0.278	2.05813e-104	11	ppib.S
0.680704	0.368	0.086	1.41898e-134	11	Xelaev18044099m.g
0.680516	0.278	0.049	9.60902e-152	11	brix1.S
0.678391	0.283	0.059	9.31882e-122	11	kiaa0101.S
0.672971	0.982	0.688	2.05995e-92	11	pkm.L
0.671691	0.336	0.073	4.67291e-137	11	dohh.L
0.669045	0.783	0.325	4.68035e-96	11	hnrnpdl.S
0.664227	0.949	0.552	3.02182e-83	11	sod1.L
0.66323	0.254	0.049	7.66459e-125	11	nhp2l1.S
0.660933	0.512	0.143	4.2266e-136	11	h2afz.L
0.656756	0.979	0.64	2.05345e-84	11	rpl12.S
0.656141	0.968	0.583	1.08068e-82	11	loc100493057.S
0.655732	0.942	0.539	5.40445e-78	11	Xelaev18022965m.g
0.651923	0.272	0.06	1.67169e-109	11	uhrf1.S
0.648429	0.992	0.696	6.92189e-82	11	rps20.L
0.646862	0.275	0.058	7.36055e-118	11	mphosph10.L
0.645646	0.39	0.102	1.95844e-118	11	mcm4.L
0.645623	0.948	0.549	2.41915e-77	11	Xelaev18025105m.g
0.644391	0.288	0.065	2.32877e-110	11	dnmt1.L
0.643966	0.65	0.235	6.33359e-102	11	rps26.L
0.642212	0.933	0.495	1.5829e-76	11	rps3a.L
0.639469	0.278	0.056	3.15756e-125	11	rbm28.L
0.637483	0.983	0.626	8.20369e-86	11	rpl4.L
0.636952	0.276	0.053	3.99732e-136	11	farsa.S
0.63557	0.402	0.098	1.32499e-134	11	cbx3.S
0.634896	0.634	0.214	1.57556e-115	11	hmgn1.S
0.632978	0.555	0.186	8.52251e-105	11	pcna.L
0.630707	0.741	0.3	2.563e-91	11	cct8.L
0.627144	0.651	0.233	7.31231e-104	11	idh2.L
0.626599	0.294	0.068	1.93143e-108	11	mcm7.S
0.625589	0.958	0.505	2.00598e-80	11	rpsa.L
0.625478	0.31	0.071	2.32493e-117	11	iqgap2.L
0.620181	0.911	0.458	2.6431e-75	11	rps4x.S
0.618766	0.541	0.168	4.84099e-116	11	eif2s2.S
0.618521	0.951	0.574	2.11988e-72	11	rpl34.S
0.616462	0.384	0.103	2.48209e-111	11	gltscr2.L
0.614857	0.956	0.632	4.60693e-67	11	ddx21.S
0.614099	0.639	0.223	4.35889e-107	11	ran.S
0.612587	0.324	0.079	3.79648e-111	11	gins4.L
0.610219	0.935	0.498	8.50449e-88	11	prss57.L
0.609962	0.3	0.071	3.07493e-107	11	hirip3.S
0.605854	0.494	0.144	9.29223e-121	11	stt3a.L
0.605289	0.467	0.144	3.47442e-104	11	eif3j.S
0.603806	0.809	0.391	3.44659e-69	11	rpl36.L
0.602652	0.429	0.121	1.42725e-111	11	snrpf.L
0.601599	0.838	0.356	2.84066e-88	11	rps28p9.L
0.600652	0.99	0.691	9.88882e-80	11	rps25.L
0.600647	0.721	0.296	3.9247e-88	11	hsp90b1.L
0.598998	0.798	0.396	4.9068e-69	11	hspa5.S
0.594749	0.502	0.149	4.25538e-117	11	gnl2.L
0.594436	0.267	0.057	6.51121e-113	11	trmt6.L
0.594149	0.284	0.065	2.30971e-107	11	Xelaev18024234m.g
0.589142	0.254	0.056	4.09662e-101	11	zmcm3.L
0.588727	0.974	0.595	9.80354e-72	11	rpl13.S
0.586015	0.949	0.535	3.31702e-67	11	rpl8.L
0.585729	0.503	0.153	5.76688e-113	11	stt3a.S
[truncated: 723 more rows]

## Sheet: Brain
avg_log2FC	pct.1	pct.2	p_val_adj	cluster	gene	Cell type
4.23046	0.744	0.029	0	0	apoe.L	Microglia
4.14297	0.989	0.068	0	0	c1qa.L
4.06343	0.844	0.042	0	0	apoc1-like.L
3.92443	0.661	0.063	0	0	ch25h.L
3.78075	0.919	0.044	0	0	c1qb.L
3.57658	0.968	0.135	0	0	cd74.L
3.4799	0.629	0.009	0	0	pigr.L
3.40076	0.511	0.049	0	0	Xelaev18039141m.g
3.36116	0.966	0.414	0	0	MGC75752.S
3.24941	0.825	0.111	0	0	cfp.L
3.21923	0.648	0.035	0	0	cebpa.L
3.16694	0.473	0.107	0	0	acsl4.L
3.1125	0.642	0.058	0	0	Xetrov90026938m.L
3.06855	0.68	0.038	0	0	loc100496720.L
3.01693	0.455	0.059	0	0	Xelaev18039138m.g
2.98703	0.601	0.039	0	0	loc100492943.L
2.98687	0.396	0.048	0	0	fgl2.L
2.98612	0.637	0.05	0	0	xilr2.L
2.95001	0.475	0.026	0	0	spib.S
2.90146	0.51	0.023	0	0	Xelaev18038149m.g
2.89399	0.607	0.042	0	0	ctss.L
2.84663	0.552	0.019	0	0	Xelaev18018927m.g
2.83965	0.707	0.143	0	0	rgs2.S
2.78166	0.535	0.053	0	0	sdc4.L
2.77811	0.971	0.34	0	0	mhc1a.L
2.74853	0.475	0.031	0	0	lgals9c.S
2.70197	0.564	0.058	0	0	rgs1.L
2.67792	0.563	0.068	0	0	mmp14.L
2.67043	0.871	0.189	0	0	arpc1b.L
2.65909	0.54	0.036	0	0	napsa.L
2.64373	0.659	0.221	0	0	ctsb.S
2.60551	0.62	0.089	0	0	zfp36.S
2.57718	0.54	0.037	0	0	loc733459.S
2.55331	0.376	0.021	0	0	rin3.L
2.54623	0.549	0.082	0	0	lta4h.L
2.54499	0.433	0.044	0	0	bcl2l14.L
2.54036	0.469	0.1	0	0	klf6.S
2.53695	0.603	0.059	0	0	tspan36.L
2.53521	0.565	0.041	0	0	loc398476.S
2.52699	0.478	0.035	0	0	Xelaev18030358m.g
2.52599	0.278	0.009	0	0	tnf.L
2.52392	0.612	0.165	0	0	rgs2.L
2.50519	0.497	0.03	0	0	loc100145779.S
2.48033	0.442	0.036	0	0	bhlhe41.S
2.47804	0.398	0.016	0	0	adap2.S
2.47421	0.662	0.09	0	0	ptpn6.L
2.47148	0.804	0.275	0	0	Xelaev18041765m.g
2.46488	0.519	0.061	0	0	slc15a4.L
2.43013	0.54	0.038	0	0	cybb.L
2.40861	0.928	0.563	0	0	Xelaev18037841m.g
2.37907	0.62	0.162	0	0	nr4a2.L
2.3777	0.485	0.039	0	0	rarres2.L
2.36741	0.365	0.088	0	0	plin2.L
2.34659	0.424	0.073	0	0	lgmn.L
2.33738	0.483	0.051	0	0	ctsz.S
2.32448	0.535	0.079	0	0	bcl2l10.L
2.27613	0.378	0.025	0	0	loc100485269.L
2.25907	0.453	0.03	0	0	crp.4.L
2.25405	0.407	0.017	0	0	Xelaev18040736m.g
2.25304	0.594	0.069	0	0	cd53.S
2.25022	0.301	0.018	0	0	cd86.S
2.24725	0.581	0.131	0	0	grn.L
2.2015	0.596	0.134	0	0	camkk2.L
2.19072	0.586	0.069	0	0	hk2.L
2.18856	0.424	0.028	0	0	loc100495183.S
2.17695	0.47	0.056	0	0	grasp.S
2.14322	0.384	0.069	0	0	rassf1.L
2.13899	0.56	0.071	0	0	arhgdib.S
2.13371	0.975	0.622	0	0	Xelaev18045052m.g
2.13016	0.366	0.018	0	0	Xelaev18004366m.g
2.1203	0.351	0.011	0	0	loc100490989.S
2.11363	0.358	0.029	0	0	rgs1.S
2.11044	0.305	0.01	0	0	nrk.S
2.10894	0.348	0.047	0	0	ptpre.S
2.10044	0.784	0.432	0	0	Xelaev18003216m.g
2.09795	0.551	0.069	0	0	itgb2.L
2.08589	0.636	0.205	0	0	ctsc.S
2.08385	0.32	0.006	0	0	loc105948426.L
2.07774	0.362	0.03	0	0	Xelaev18030360m.g
2.07622	0.345	0.014	0	0	loc100493211.L
2.07118	0.32	0.059	0	0	ctsb.L
2.06604	0.663	0.184	0	0	unc93b1.L
2.05068	0.399	0.108	0	0	fosl2.L
2.03299	0.559	0.149	0	0	gns.L
2.01532	0.325	0.021	0	0	cfb.L
1.9935	0.389	0.058	0	0	Xelaev18043184m.g
1.97831	0.292	0.035	0	0	b3gnt5.S
1.97726	0.429	0.045	0	0	cttn-like.1.L
1.9703	0.315	0.023	0	0	plek.L
1.96545	0.314	0.018	0	0	scimp.S
1.95819	0.493	0.161	0	0	ctsc.L
1.95589	0.514	0.077	0	0	psmb8.L
1.95156	0.424	0.086	0	0	dusp1.L
1.94794	0.378	0.043	0	0	ifi30.S
1.94749	0.316	0.012	0	0	Xelaev18044138m.g
1.94615	0.326	0.017	0	0	Xelaev18034426m.g
1.93791	0.615	0.147	0	0	lsp1.L
1.93448	0.29	0.019	0	0	tnfrsf9.S
1.91555	0.388	0.09	0	0	cebpd.S
1.90783	0.432	0.06	0	0	psmb9.S
1.90067	0.342	0.041	0	0	tnip2.L
1.90038	0.296	0.058	0	0	azin2.S
1.89264	0.332	0.039	0	0	loc100137715.S
1.89226	0.966	0.659	0	0	tmsb4x.L
1.8762	0.237	0.007	0	0	Xelaev18018670m.g
1.86889	0.391	0.048	0	0	rgs10.L
1.85909	0.41	0.073	0	0	txn.L
1.85902	0.267	0.017	0	0	Xelaev18036272m.g
1.84769	0.476	0.136	0	0	etnk1.L
1.84455	0.296	0.016	0	0	MGC107876.L
1.82454	0.333	0.03	0	0	cttn-like.1.S
1.81503	0.375	0.025	0	0	loc100492872.L
1.80973	0.289	0.01	0	0	Xelaev18035512m.g
1.80383	0.341	0.035	0	0	ccdc88b.L
1.79763	0.493	0.149	0	0	nr4a2.S
1.78967	0.341	0.032	0	0	spib.L
1.78813	0.297	0.015	0	0	loc100486629.L
1.78572	0.32	0.072	0	0	bhlhe41.L
1.77006	0.235	0.011	0	0	gpr34.L
1.75569	0.243	0.01	0	0	il6r.L
1.74653	0.451	0.119	0	0	lbh.S
1.74503	0.337	0.055	0	0	dusp1.S
1.71946	0.29	0.023	0	0	cd53.L
1.71878	0.265	0.023	0	0	mlxipl.L
1.71723	0.269	0.01	0	0	trem2.S
1.71504	0.335	0.058	0	0	pik3cg.S
1.70452	0.24	0.009	0	0	Xelaev18040313m.g
1.70025	0.276	0.032	0	0	maff.S
1.69484	0.335	0.074	0	0	rap2b.L
1.68474	0.301	0.027	0	0	fermt3.L
1.67798	0.497	0.173	0	0	psap.S
1.67422	0.33	0.041	0	0	prkcb.S
1.67304	0.287	0.021	0	0	lyn.L
1.66108	0.364	0.082	0	0	cndp2.S
1.66063	0.254	0.008	0	0	csf2rb.S
1.65783	0.248	0.012	0	0	cd80.L
1.64485	0.579	0.188	0	0	jun.L
1.64454	0.255	0.014	0	0	loc101731250.S
1.63943	0.319	0.027	0	0	sla.S
1.63493	0.621	0.148	0	0	cxcr4.L
1.63351	0.374	0.081	0	0	grasp.L
1.62494	0.291	0.044	0	0	tcirg1.L
1.62262	0.345	0.064	0	0	mapkapk3.L
1.60924	0.292	0.021	0	0	alox5.L
1.60584	0.228	0.01	0	0	Xelaev18045331m.g
1.60304	0.243	0.019	0	0	Xelaev18040496m.g
1.59725	0.364	0.065	0	0	rassf2.L
1.59579	0.233	0.015	0	0	tor4a.L
1.59304	0.836	0.369	0	0	basp1.S
1.59073	0.164	0.006	0	0	ccl42d.L
1.58145	0.29	0.031	0	0	lcp1.S
1.57397	0.306	0.039	0	0	sema7a.L
1.5593	0.466	0.156	0	0	abi2.L
1.55545	0.214	0.012	0	0	Xetrov90026938m.S
1.55448	0.193	0.017	0	0	nfkbiz.S
1.5534	0.278	0.035	0	0	ctss.S
1.55296	0.24	0.029	0	0	Xelaev18005157m.g
1.55275	0.315	0.063	0	0	igf2r.L
1.5483	0.252	0.025	0	0	fyb.L
1.54188	0.279	0.057	0	0	cpne3.L
1.53572	0.367	0.059	0	0	Xelaev18043442m.g
1.53049	0.375	0.082	0	0	prkcb.L
1.51459	0.378	0.09	0	0	camk1.L
1.51095	0.32	0.072	0	0	rap2b.S
1.51081	0.763	0.434	0	0	tsc22d3.L
1.50786	0.255	0.026	0	0	gbp7.S
1.50326	0.231	0.029	0	0	il6r.S
1.496	0.291	0.03	0	0	lcp1.L
1.49397	0.289	0.043	0	0	loc100498441.S
1.49328	0.255	0.034	0	0	tnfrsf1a.L
1.47698	0.288	0.047	0	0	mef2c.L
1.46804	0.196	0.014	0	0	loc105948455.S
1.46793	0.235	0.016	0	0	loc100486585.L
1.44934	0.261	0.04	0	0	gldc.S
1.44487	0.228	0.023	0	0	plekha2.L
1.43977	0.274	0.048	0	0	syngr3.L
1.43553	0.203	0.009	0	0	cxcl16.L
1.43321	0.21	0.011	0	0	Xelaev18036303m.g
1.43129	0.302	0.038	0	0	loc101733164.L
1.42392	0.252	0.044	0	0	loc100490020.L
1.41107	0.195	0.023	0	0	egr3.L
1.40412	0.212	0.01	0	0	cxcl16.S
1.40139	0.25	0.031	0	0	fmnl1.L
1.40047	0.25	0.031	0	0	Xelaev18040631m.g
1.39694	0.193	0.009	0	0	ebi3.S
1.39401	0.241	0.021	0	0	fgr.S
1.38388	0.256	0.044	0	0	abhd12.S
1.37799	0.214	0.016	0	0	prcp.L
1.37589	0.247	0.03	0	0	tuba4b.S
1.37563	0.281	0.036	0	0	cyba.L
1.36806	0.229	0.024	0	0	parvg.S
1.36627	0.21	0.015	0	0	fyb.S
1.35869	0.198	0.009	0	0	lyn.S
1.35192	0.194	0.01	0	0	bpi.S
1.34936	0.871	0.632	0	0	Xelaev18047430m.g
1.34458	0.196	0.012	0	0	slc7a7.L
1.34174	0.172	0.006	0	0	tnf.S
1.32639	0.203	0.027	0	0	itga4.L
1.32623	0.208	0.028	0	0	Xelaev18003410m.g
1.32367	0.221	0.028	0	0	ccl34.S
1.32263	0.297	0.06	0	0	socs3.L
1.32231	0.264	0.048	0	0	Xelaev18041711m.g
1.32014	0.201	0.016	0	0	pik3ap1.S
1.30049	0.167	0.01	0	0	tlr5.L
1.28677	0.159	0.014	0	0	Xelaev18019842m.g
1.2843	0.21	0.024	0	0	plxnc1.L
1.28108	0.165	0.007	0	0	trpv4.L
1.27472	0.197	0.027	0	0	loc100496505.S
1.26332	0.163	0.01	0	0	ptafr.L
1.24797	0.172	0.008	0	0	loc100490587.S
1.24472	0.168	0.014	0	0	loc100488729.L
1.24166	0.177	0.011	0	0	card11.L
1.23665	0.189	0.016	0	0	fgr.L
1.23496	0.167	0.014	0	0	runx1.L
1.22714	0.193	0.023	0	0	pla2g4a.L
1.22449	0.173	0.006	0	0	Xelaev18016755m.g
1.2214	0.146	0.008	0	0	Xelaev18040645m.g
1.21469	0.161	0.003	0	0	loc101734700.L
1.20881	0.152	0.007	0	0	dnase2b.S
1.20614	0.168	0.009	0	0	itgax.L
1.20075	0.172	0.015	0	0	pfkfb3.L
1.19111	0.246	0.041	0	0	arhgdib.L
1.1893	0.117	0.006	0	0	art5.L
1.18453	0.158	0.012	0	0	rgs10.S
1.17173	0.136	0.003	0	0	adrb3.L
1.17043	0.167	0.012	0	0	slc4a4.S
1.16632	0.168	0.012	0	0	spi1.S
1.16272	0.17	0.013	0	0	plcb2.L
1.15543	0.179	0.019	0	0	loc101735197-like.S
1.15192	0.147	0.008	0	0	itga4.S
1.14742	0.174	0.009	0	0	cd74.S
1.14512	0.161	0.006	0	0	Xelaev18026248m.g
1.1398	0.159	0.014	0	0	kcnq1-like.L
1.1345	0.15	0.006	0	0	ncf4.L
1.12559	0.154	0.012	0	0	cyth2.S
1.12247	0.152	0.013	0	0	mafb.L
1.12028	0.106	0.003	0	0	irg1.L
1.1029	0.147	0.007	0	0	Xelaev18027311m.g
1.1028	0.156	0.012	0	0	Xelaev18039139m.g
1.08594	0.142	0.002	0	0	loc101731348.L
1.08249	0.158	0.013	0	0	loc100487519.L
1.06758	0.158	0.016	0	0	loc100493672.L
1.05936	0.129	0.005	0	0	gpr84.S
1.03674	0.147	0.012	0	0	irak1.L
1.03484	0.126	0.006	0	0	Xelaev18022474m.g
1.02827	0.157	0.012	0	0	loc100493549.L
0.999389	0.126	0.007	0	0	pttg1ip.1.S
0.989288	0.134	0.008	0	0	wdfy4.L
0.963602	0.95	0.784	0	0	ppia.S
0.952571	0.131	0.005	0	0	Xelaev18036730m.g
0.940321	0.123	0.004	0	0	Xelaev18035888m.g
0.936808	0.126	0.008	0	0	loc101731250.L
0.926952	0.116	0.006	0	0	slc2a6.L
0.919943	0.105	0.003	0	0	cyp1d1.S
0.903799	0.106	0.003	0	0	tfec.L
0.882518	0.111	0.005	0	0	Xelaev18019546m.g
0.874456	0.104	0.003	0	0	slco2b1.S
1.25872	0.21	0.031	1.92217e-303	0	rgs19.S
1.10531	0.167	0.018	4.34972e-303	0	serpinb1.L
0.952776	0.127	0.009	5.32086e-302	0	mafb.S
0.984147	0.12	0.008	8.00317e-302	0	il5ra.S
1.04327	0.151	0.014	1.27669e-301	0	lyz.L
1.06106	0.138	0.012	6.60247e-300	0	tnfaip8l2.S
0.862028	0.107	0.006	7.7308e-300	0	Xelaev18012361m.g
1.63556	0.397	0.119	1.58127e-297	0	tnfrsf10b.S
1.52177	0.385	0.113	3.25175e-297	0	ppt2.L
0.855301	0.105	0.005	5.01114e-297	0	loc100493381.S
1.28482	0.233	0.041	2.08799e-295	0	dstn.L
0.858435	0.112	0.007	4.06936e-295	0	loc101731102.S
1.14594	0.175	0.022	8.35945e-295	0	Xetrov90003447m.S
1.16034	0.231	0.039	9.30629e-294	0	was.L
1.85224	0.545	0.242	1.51313e-293	0	Xelaev18043544m.g
1.06807	0.168	0.02	1.10157e-289	0	il10ra.L
0.928083	0.106	0.006	1.42637e-289	0	il10ra.S
1.01546	0.158	0.018	1.51085e-287	0	hps5.L
1.38816	0.182	0.024	1.43708e-286	0	cldn5.L
1.17376	0.392	0.108	4.37648e-284	0	coro6.1.L
0.925814	0.101	0.005	7.37897e-284	0	Xelaev18016770m.g
1.59085	0.336	0.089	8.16845e-284	0	txnip.S
1.15717	0.176	0.023	3.49108e-283	0	cd2ap.S
1.32504	0.257	0.051	1.37261e-282	0	ptpn18.S
1.14338	0.164	0.02	5.80701e-282	0	dnase2.L
1.2631	0.219	0.037	9.16689e-281	0	rin2.S
2.01304	0.344	0.097	8.75029e-279	0	klf6.L
1.15706	0.146	0.015	8.89021e-278	0	tgif1.L
1.05004	0.727	0.35	3.75552e-276	0	sik1.S
0.984923	0.149	0.016	5.69538e-276	0	loc100485630.L
1.33544	0.165	0.021	2.71959e-274	0	npl.S
1.44476	0.276	0.062	2.86507e-274	0	prcp.S
1.60581	0.364	0.105	6.74416e-274	0	rassf1.S
0.863277	0.124	0.01	6.1305e-273	0	nckap1l.L
0.743731	0.952	0.813	1.09502e-271	0	Xelaev18037898m.g
1.06499	0.163	0.02	1.71025e-271	0	prss16.S
1.02199	0.133	0.013	6.32931e-270	0	hpgd.L
1.42961	0.259	0.056	2.76831e-269	0	c17orf62.L
0.932764	0.129	0.011	2.78452e-269	0	loc100486348.L
1.10992	0.21	0.035	9.75354e-269	0	cd37.S
1.69254	0.303	0.076	5.7511e-268	0	chd1.S
0.832338	0.105	0.007	2.29927e-267	0	loc100490206.L
1.05179	0.189	0.028	3.38249e-267	0	unc13d.L
0.556587	0.197	0.03	9.09743e-266	0	Xelaev18034070m.g
1.07169	0.164	0.021	1.53947e-265	0	sla.L
0.887666	0.126	0.011	2.59344e-265	0	inpp5d.S
1.0961	0.161	0.02	2.71147e-264	0	tagap.L
1.27208	0.266	0.058	9.68044e-263	0	pkn1.L
1.03738	0.126	0.012	1.68217e-260	0	fgl2.S
1.37529	0.616	0.321	5.18927e-259	0	actr3.L
1.27187	0.285	0.066	5.33627e-259	0	adgre5.L
0.931848	0.132	0.013	4.64763e-257	0	blnk.L
0.908755	0.148	0.017	3.04286e-255	0	Xelaev18045690m.g
0.926879	0.126	0.012	9.74517e-255	0	fam105a.S
1.07068	0.182	0.028	1.09941e-254	0	cyth2.L
1.04037	0.153	0.019	3.06961e-254	0	lyg2.S
1.26104	0.203	0.036	7.08647e-253	0	nfkbie.L
2.2492	0.314	0.088	4.34661e-252	0	rcan1.L
0.924992	0.112	0.009	3.61399e-250	0	arhgap25.L
0.770666	0.105	0.008	2.25245e-248	0	loc100494743.S
1.17244	0.173	0.026	2.02571e-247	0	atp8b2-like.L
1.35979	0.396	0.135	6.9002e-247	0	sdcbp.L
1.0614	0.152	0.019	2.2803e-244	0	acp5.L
0.869669	0.112	0.01	9.71919e-242	0	irf8.S
1.29635	0.28	0.07	3.6916e-239	0	loc100492292.S
0.920455	0.864	0.683	2.66955e-236	0	tpt1.L
1.32581	0.349	0.109	1.80406e-235	0	rarres1.L
1.65076	0.395	0.143	3.14655e-234	0	txnip.L
1.31827	0.26	0.063	4.52252e-234	0	cpq.L
0.986255	0.136	0.016	1.08583e-232	0	Xelaev18014327m.g
1.20215	0.233	0.051	5.91523e-232	0	cbl.S
1.31772	0.32	0.093	6.62601e-232	0	myo18a.L
0.994535	0.155	0.022	1.53175e-231	0	irf5.L
1.06228	0.925	0.837	2.07415e-231	0	hspa8.S
1.30898	0.236	0.052	4.47764e-231	0	metrnl.L
1.03165	0.18	0.03	4.06128e-230	0	hmha1.L
1.36904	0.271	0.069	5.49385e-230	0	alas1.S
0.837962	0.115	0.011	1.98826e-229	0	tnfaip8l2.L
1.13505	0.437	0.157	7.14972e-229	0	efhd1.L
0.880632	0.115	0.011	2.17336e-226	0	mef2c.S
1.25143	0.147	0.02	1.16168e-220	0	entpd2.S
1.63063	0.323	0.102	1.51882e-220	0	zfand5.L
0.638528	0.956	0.823	3.83163e-220	0	rpl34.L
0.87165	0.122	0.013	1.09667e-218	0	Xelaev18040743m.g
0.859673	0.102	0.009	4.86765e-216	0	loc101732704.S
1.27142	0.353	0.116	1.32972e-213	0	swap70.S
1.17632	0.19	0.036	1.81425e-213	0	akap13.S
1.06479	0.161	0.026	3.1103e-213	0	Xelaev18018158m.g
1.53784	0.357	0.127	5.26157e-213	0	cndp2.L
1.20133	0.233	0.055	6.59631e-213	0	sgpl1.L
0.894913	0.126	0.015	4.28142e-212	0	ikzf1.L
1.25177	0.19	0.037	7.01535e-212	0	dusp6.L
0.854692	0.109	0.011	2.02248e-211	0	dok2.L
1.07535	0.256	0.063	4.14375e-211	0	coro1a.S
0.841486	0.12	0.014	1.1607e-210	0	fam107b.S
1.03642	0.196	0.038	5.1467e-209	0	rab44.L
1.21962	0.265	0.069	7.05996e-209	0	adrb2.L
1.4575	0.236	0.058	7.89724e-208	0	plin2.S
0.64947	0.975	0.853	8.46296e-208	0	rplp1.L
0.869181	0.842	0.661	2.85767e-206	0	Xelaev18038083m.g
0.939948	0.147	0.022	2.48671e-205	0	myo1f.S
0.963804	0.154	0.024	3.40973e-205	0	narf.L
0.904866	0.112	0.012	7.67349e-205	0	c9orf91.S
1.29844	0.321	0.105	3.63333e-203	0	ctsa.L
1.21386	0.245	0.063	6.69416e-202	0	cpvl.L
1.25759	0.217	0.049	1.40104e-200	0	Xelaev18013239m.g
0.808055	0.107	0.011	2.11925e-200	0	clmp.S
1.00537	0.163	0.028	5.47995e-199	0	mfsd2a.L
0.742916	0.108	0.012	2.8168e-196	0	Xelaev18011992m.g
1.04225	0.161	0.028	3.18063e-196	0	mtmr12.L
1.40511	0.361	0.133	4.15463e-195	0	kars.L
0.816908	0.112	0.013	6.33522e-195	0	plekho1.L
1.40125	0.218	0.052	1.17496e-194	0	ppp1r15a.L
1.04638	0.126	0.017	1.29439e-194	0	frmd4b.L
0.841092	0.116	0.014	7.33689e-193	0	blk.L
0.827807	0.128	0.017	4.48115e-192	0	loc100490589.S
0.785713	0.112	0.013	1.34139e-191	0	abca1.S
0.92321	0.149	0.024	1.88248e-191	0	rcsd1.S
0.746881	0.106	0.012	1.12019e-190	0	cd8a.L
0.93543	0.112	0.013	3.93082e-189	0	gk.S
0.982231	0.168	0.032	1.0953e-188	0	loc548655.L
1.21153	0.342	0.123	2.11899e-187	0	cap1.L
1.30182	0.367	0.14	5.84035e-186	0	anxa6.S
0.874512	0.58	0.284	2.27025e-185	0	btg2.S
1.10983	0.153	0.027	1.38697e-183	0	sdc4.S
0.801177	0.119	0.016	6.85202e-183	0	gmip.L
1.19017	0.535	0.281	1.1605e-182	0	itm2a.L
0.749609	0.108	0.013	1.04602e-181	0	lcp2.L
1.15163	0.254	0.072	1.2852e-181	0	smap2.L
1.26928	0.279	0.086	1.38748e-179	0	sgk1.S
1.35643	0.282	0.089	1.96882e-179	0	slc7a3.L
1.04615	0.125	0.018	1.45223e-178	0	egr2.L
1.35574	0.226	0.058	2.51068e-178	0	leng9.L
1.07781	0.196	0.045	7.84551e-178	0	crkl.L
0.927761	0.168	0.033	2.39602e-177	0	dock8.L
1.37191	0.469	0.229	5.04352e-177	0	tob2.S
1.17562	0.571	0.323	4.49062e-176	0	cd59-like.L
1.2417	0.301	0.1	9.35419e-176	0	coq10b.L
1.18545	0.378	0.15	1.94996e-175	0	agap1.S
0.898244	0.14	0.023	5.63935e-174	0	arhgap30.L
1.19846	0.322	0.113	2.50457e-173	0	rasa2.L
1.03025	0.181	0.04	1.0346e-171	0	loc100489307.L
0.798153	0.116	0.016	2.59576e-170	0	tgfb1.L
0.927513	0.165	0.034	2.7369e-170	0	aif1l.S
1.01803	0.16	0.032	4.60609e-170	0	nr1h2.S
0.548975	0.952	0.882	7.97131e-169	0	Xelaev18043710m.g
1.1532	0.282	0.092	7.98217e-169	0	grb2.S
1.11887	0.228	0.063	1.39312e-164	0	slc20a1.L
0.767321	0.102	0.013	2.50858e-164	0	sall3.S
0.901953	0.159	0.032	1.26156e-163	0	was.S
0.804444	0.105	0.014	7.4403e-163	0	plxnd1.L
1.30863	0.241	0.072	3.74665e-162	0	fosl2.S
0.739993	0.102	0.013	1.15764e-161	0	dock2.L
0.95677	0.172	0.038	3.48425e-160	0	Xelaev18040329m.g
0.976879	0.179	0.042	3.13729e-158	0	npc2.L
0.822283	0.127	0.021	7.62943e-158	0	Xelaev18021674m.g
1.14987	0.31	0.115	1.51246e-156	0	dcxr.L
1.27621	0.242	0.074	2.60427e-156	0	dot1l.L
0.686287	0.1	0.013	9.96341e-155	0	ifngr2.2.S
0.616736	0.944	0.802	6.63006e-153	0	eef1b2.L
0.912532	0.147	0.029	2.11804e-152	0	fam46c.S
0.99662	0.231	0.067	3.42289e-152	0	msn.L
0.616316	0.895	0.75	5.53024e-152	0	eef1d.L
0.645374	0.895	0.732	3.0659e-151	0	rpl23.L
1.05336	0.385	0.162	1.34694e-149	0	pea15.L
0.873498	0.146	0.029	1.69761e-149	0	litaf.L
1.08733	0.544	0.3	1.76289e-149	0	mcl1.L
0.850705	0.134	0.025	1.91031e-149	0	c21orf91.L
1.15852	0.235	0.072	9.24697e-149	0	loc101734421.S
1.28065	0.283	0.104	1.02511e-147	0	chmp4b.L
1.14658	0.331	0.134	1.84677e-147	0	loc100493091.L
1.03045	0.253	0.082	2.24935e-146	0	lgals9b-like.L
0.52165	0.966	0.87	4.8848e-146	0	Xelaev18004063m.g
0.722457	0.104	0.015	8.25865e-146	0	st3gal6.S
0.760885	0.193	0.049	1.61644e-144	0	Xelaev18001597m.g
0.7966	0.103	0.015	2.95586e-144	0	chst13.S
1.20075	0.182	0.047	7.10699e-142	0	endou.S
1.27724	0.336	0.139	1.38097e-141	0	etv3.S
0.893933	0.133	0.026	8.33469e-141	0	cyba.S
1.03431	0.246	0.081	5.5971e-140	0	cbl.L
1.45533	0.244	0.08	7.35746e-140	0	tmem52.S
0.898943	0.168	0.041	1.03619e-139	0	skap2.S
1.03083	0.169	0.042	1.15265e-138	0	hmox1.L
1.05063	0.157	0.037	1.35795e-137	0	vmp1.L
0.982386	0.132	0.026	3.1652e-137	0	loc100492954.L
0.477538	0.96	0.853	1.38712e-136	0	Xelaev18000107m.g
0.938125	0.207	0.06	1.90457e-135	0	stom-like.L
1.26084	0.305	0.123	2.62719e-135	0	tyk2.L
1.0462	0.213	0.066	2.5628e-134	0	gnai3.S
0.889374	0.146	0.032	1.20423e-133	0	bcl2l10.S
0.794986	0.133	0.027	1.35193e-133	0	Xelaev18016505m.g
0.59063	0.902	0.77	9.21149e-132	0	rpl36.S
0.752922	0.117	0.022	2.71856e-131	0	lrrk1.L
0.295575	0.124	0.024	7.64734e-131	0	timp-1.L
0.898447	0.629	0.415	7.70912e-131	0	Xelaev18003505m.g
0.527527	0.915	0.771	3.07764e-130	0	Xelaev18039125m.g
0.760495	0.118	0.022	2.18773e-129	0	plcg2.L
0.864495	0.147	0.033	2.98279e-129	0	mapkapk3.S
0.917202	0.151	0.036	6.27515e-129	0	MGC147117.S
0.732228	0.123	0.024	8.39485e-129	0	rac2.S
0.879253	0.146	0.034	1.94579e-128	0	gtpbp2.L
0.830736	0.141	0.031	2.5961e-128	0	irf5.S
0.986634	0.232	0.077	3.39682e-128	0	ell2.L
0.704956	0.12	0.023	3.89973e-128	0	ell2.S
1.05349	0.181	0.05	6.92702e-128	0	Xelaev18021654m.g
0.742416	0.105	0.018	4.01042e-127	0	st3gal2.2.L
1.02034	0.222	0.072	8.53016e-127	0	atp8a1.L
1.19051	0.217	0.07	1.73166e-126	0	insig1.L
1.06362	0.263	0.095	3.59042e-125	0	nacc2.L
1.12856	0.308	0.13	1.10784e-123	0	serp2.L
0.799979	0.112	0.021	6.14773e-123	0	Xelaev18016417m.g
0.98381	0.226	0.076	2.59202e-122	0	Xelaev18010392m.g
1.08534	0.2	0.062	6.74887e-122	0	dapk3.S
1.10444	0.196	0.06	3.58126e-120	0	ubap1.S
0.722128	0.113	0.022	7.12515e-120	0	soat1.S
0.860593	0.159	0.041	1.71351e-118	0	nrp2.L
1.02188	0.266	0.102	4.26341e-118	0	sdc3.L
0.63462	0.114	0.022	6.01066e-118	0	loc101732654-like.L
0.683817	0.107	0.02	1.3097e-117	0	loc101731964-like.S
1.04415	0.294	0.123	2.40699e-116	0	Xelaev18007840m.g
1.15311	0.291	0.121	2.7009e-116	0	npc2.S
0.869874	0.162	0.044	5.1248e-115	0	Xetrov90018212m.S
0.848901	0.134	0.032	3.52994e-114	0	itpkb-like.L
0.850984	0.124	0.027	6.15775e-114	0	megf10.L
0.729251	0.126	0.028	1.29789e-112	0	dennd1c.L
0.818667	0.152	0.04	1.30808e-112	0	Xelaev18044110m.g
0.439035	0.958	0.845	6.36732e-112	0	rpl3.L
1.00177	0.146	0.038	1.33766e-110	0	pmp22.L
1.07475	0.296	0.127	1.90571e-110	0	crem.S
0.660122	0.735	0.551	3.90943e-110	0	Xelaev18029059m.g
1.34884	0.289	0.124	7.18215e-109	0	bhlhe40.L
1.06785	0.168	0.05	8.15979e-109	0	Xelaev18017599m.g
0.413766	0.977	0.893	2.66764e-108	0	rps8.S
1.01159	0.286	0.116	3.42217e-108	0	smox.S
1.02588	0.247	0.094	6.82834e-108	0	ccnl2.L
0.902747	0.161	0.046	4.01944e-107	0	osbpl9.S
0.738989	0.147	0.038	3.13075e-106	0	arhgap30.S
1.08545	0.175	0.054	5.67863e-106	0	egln2.L
0.741177	0.241	0.087	7.06125e-106	0	crip1.L
0.89366	0.158	0.045	7.64063e-106	0	pisd-like.2.L
0.684282	0.105	0.021	1.17765e-104	0	ssh3.L
0.499274	0.148	0.039	3.14907e-104	0	loc101730537-like.L
0.659888	0.108	0.022	3.37913e-104	0	Xelaev18001302m.g
0.710938	0.107	0.022	7.64798e-104	0	kctd12.L
0.50808	0.899	0.796	9.94952e-103	0	nme2.L
0.777785	0.113	0.025	5.7915e-102	0	haao.L
0.569558	0.87	0.817	5.09011e-100	0	actg1.S
0.412534	0.934	0.833	4.66761e-99	0	rpl5.L
0.477583	0.874	0.742	5.98407e-99	0	Xelaev18003627m.g
0.774117	0.131	0.033	3.15371e-98	0	map3k14.S
0.726083	0.105	0.023	3.42387e-98	0	slc22a5.L
1.03066	0.378	0.204	4.38542e-98	0	Xelaev18010654m.g
0.892472	0.207	0.074	5.13623e-98	0	plxnb2.L
1.28841	0.294	0.138	7.17657e-98	0	gca.S
0.649955	0.102	0.022	2.1973e-97	0	myd88.S
0.637166	0.103	0.022	7.34829e-97	0	stk4.L
0.918151	0.344	0.163	1.30358e-96	0	sat1.S
1.17064	0.248	0.102	1.52646e-96	0	sqstm1.L
1.22567	0.186	0.063	1.56235e-96	0	acsl4.S
0.90134	0.178	0.058	2.11709e-96	0	gnpda1.S
0.619118	0.103	0.022	8.55287e-96	0	fabp3.L
0.767305	0.203	0.071	4.44296e-95	0	socs3.S
0.73754	0.118	0.029	1.01841e-94	0	Xelaev18044340m.g
0.999314	0.236	0.093	1.28682e-94	0	crem.L
0.780505	0.129	0.034	3.00209e-94	0	tnfrsf1a.S
0.855932	0.525	0.341	4.3748e-94	0	loc100135223.L
0.506753	0.826	0.683	1.04341e-93	0	rpl12.S
0.453512	0.916	0.807	9.02651e-93	0	rps23.S
0.992092	0.306	0.146	1.20442e-92	0	tob2.L
0.974496	0.509	0.344	2.44555e-92	0	loc100496185.L
0.710424	0.122	0.031	7.53939e-92	0	Xelaev18034314m.g
0.77009	0.149	0.044	8.76762e-92	0	kbtbd2.L
0.716363	0.112	0.027	1.05469e-91	0	cotl1.S
0.820191	0.142	0.041	3.86344e-91	0	mapkapk2.S
1.02747	0.272	0.121	7.40613e-90	0	loc100490338.L
0.883636	0.28	0.126	1.81533e-89	0	bin1.L
0.793235	0.38	0.198	2.13498e-88	0	ppp1r15b-like.S
0.764088	0.124	0.033	2.22095e-88	0	maff.L
0.828644	0.146	0.044	1.15979e-87	0	tmem56.2.S
0.455151	0.871	0.748	8.86754e-87	0	rpl15.L
0.728948	0.119	0.031	5.5269e-86	0	lrch4.L
0.697888	0.123	0.033	6.22547e-86	0	lfng.S
0.379365	0.943	0.85	9.15301e-85	0	rpl10a.S
0.443656	0.898	0.792	3.22596e-84	0	rps16.L
0.376634	0.88	0.744	1.25168e-83	0	ddx21.S
0.673919	0.104	0.025	2.63213e-82	0	c10orf54.L
0.946601	0.34	0.184	5.94338e-82	0	cap1.S
0.82449	0.39	0.22	7.85315e-82	0	pfn1.S
0.406624	0.934	0.856	1.45676e-81	0	rps10.L
0.384529	0.948	0.857	1.99861e-81	0	rps8.L
0.894522	0.207	0.082	2.02903e-81	0	cers1.S
0.891867	0.437	0.265	2.3376e-81	0	eif1.L
0.83269	0.177	0.064	3.04418e-81	0	ly75.L
0.721903	0.105	0.026	1.23141e-79	0	abhd4.L
0.699184	0.112	0.03	2.44677e-79	0	dock4.L
0.693289	0.774	0.704	1.87159e-78	0	Xelaev18007761m.g
0.909079	0.326	0.174	3.54927e-77	0	rap1b.S
0.852705	0.266	0.127	1.48003e-76	0	sh3bgrl3.S
0.794524	0.161	0.057	2.13584e-76	0	klf11.L
0.821724	0.267	0.126	5.28284e-76	0	vasp.L
0.71979	0.118	0.034	3.85998e-75	0	keap1.L
0.821033	0.231	0.1	4.51964e-75	0	ogfr.S
0.749702	0.125	0.037	7.05482e-75	0	atf3.L
1.01578	0.812	0.818	1.14162e-74	0	ddx5.S
0.351434	0.943	0.86	1.8762e-74	0	Xelaev18045525m.g
0.750689	0.132	0.041	1.94149e-74	0	nmi.L
0.644604	0.118	0.034	2.09264e-74	0	stard4.L
0.735533	0.129	0.04	2.78715e-74	0	wfs1.L
0.745912	0.131	0.041	2.25686e-73	0	pak3.S
0.433019	0.861	0.718	3.80806e-73	0	rps20.L
0.773444	0.152	0.053	1.64406e-72	0	sh3bgrl.L
0.946146	0.255	0.121	2.3189e-72	0	csnk1e.S
0.385729	0.871	0.75	3.36746e-72	0	rps25.S
0.4808	0.748	0.606	1.85233e-71	0	rps16.S
1.07369	0.204	0.086	2.29024e-71	0	loc100496446.S
0.806455	0.175	0.067	3.83705e-71	0	tubb6.S
0.65884	0.114	0.033	1.22754e-70	0	snx5.L
1.01764	0.359	0.207	2.78144e-70	0	sat1.L
0.785354	0.175	0.067	3.34043e-70	0	ccnl1.L
0.608713	0.367	0.197	5.8111e-70	0	lsp1.S
0.625926	0.117	0.035	8.34595e-70	0	smox.L
0.589378	0.109	0.031	1.44374e-69	0	loc100216114.L
0.392571	0.875	0.77	1.60734e-69	0	rps6.S
0.821472	0.168	0.064	7.48553e-69	0	lnpep.L
0.457783	0.815	0.705	9.26399e-69	0	loc100493057.S
0.671482	0.119	0.036	1.25096e-68	0	Xelaev18005159m.g
0.766177	0.201	0.084	1.44146e-68	0	elmo2-like.L
0.317334	0.972	0.881	4.3539e-68	0	rpl23.S
0.559441	0.701	0.564	4.94321e-68	0	rpl15.S
0.768336	0.196	0.082	1.26584e-67	0	Xelaev18036927m.g
0.854332	0.182	0.074	1.66019e-67	0	fam46c.L
0.365673	0.867	0.751	2.59563e-67	0	rpl4.L
0.722321	0.123	0.039	1.21351e-66	0	tec.L
0.508657	0.783	0.68	2.84472e-66	0	rps3a.L
0.645815	0.105	0.03	1.02074e-65	0	atp6v0e1.S
0.690269	0.112	0.034	2.35669e-65	0	specc1-like.S
0.611372	0.103	0.029	8.34919e-65	0	fgd4.L
0.829552	0.196	0.085	3.24574e-64	0	asah1.L
0.733313	0.189	0.078	3.45612e-64	0	snn.S
0.794075	0.165	0.065	3.54571e-63	0	pfkfb4.S
0.378821	0.887	0.777	3.88528e-63	0	rpl13a.S
0.361701	0.855	0.735	1.185e-62	0	rps6.L
0.638123	0.115	0.036	3.72728e-62	0	bri3.L
0.694107	0.128	0.044	1.63021e-61	0	naga.S
0.882519	0.173	0.071	7.09625e-61	0	vmp1.S
0.819282	0.167	0.068	8.90362e-61	0	pag1.L
0.936124	0.361	0.217	2.06237e-60	0	rhob.S
0.406164	0.818	0.698	5.5345e-60	0	rpl34.S
0.631746	0.11	0.035	5.72156e-60	0	stat6.L
0.37002	0.883	0.8	7.15208e-60	0	rpl17.L
0.751192	0.282	0.152	1.0577e-59	0	myl12b.S
0.738609	0.135	0.048	1.15277e-59	0	pim1.S
0.347434	0.893	0.807	1.45981e-59	0	rps23.L
0.607614	0.105	0.032	1.95366e-59	0	psd4.L
0.817815	0.217	0.104	3.73087e-59	0	hif1a.L
0.465774	0.1	0.029	4.20323e-59	0	il2rg.L
0.405077	0.829	0.732	4.43826e-59	0	rpl17.S
0.669655	0.1	0.03	7.45455e-59	0	Xelaev18032676m.g
0.353837	0.834	0.712	8.63829e-59	0	Xelaev18020043m.g
0.495514	0.749	0.626	9.77637e-59	0	rps21.S
0.476254	0.764	0.647	1.12128e-58	0	Xelaev18016915m.g
0.651202	0.112	0.036	1.15779e-58	0	Xelaev18045943m.g
0.700094	0.177	0.074	1.35235e-58	0	Xelaev18041485m.g
0.636512	0.582	0.443	1.7407e-58	0	Xelaev18042936m.g
0.543297	0.71	0.596	2.72381e-58	0	Xelaev18014154m.g
0.561968	0.775	0.695	3.76559e-58	0	atf4.S
0.629193	0.101	0.031	6.61461e-58	0	Xelaev18043807m.g
0.733167	0.207	0.096	6.73879e-58	0	sppl2a.S
0.502704	0.197	0.084	1.59932e-57	0	cxcr4.S
0.879064	0.178	0.077	2.58905e-57	0	higd1a.S
0.610291	0.401	0.242	4.8931e-57	0	dstn.S
0.772526	0.312	0.18	8.48145e-57	0	nfe2l2.L
0.646262	0.125	0.044	1.5085e-56	0	abcc5.S
0.446501	0.784	0.657	4.17791e-56	0	loc100493057.L
0.699871	0.159	0.065	5.63185e-56	0	pip5k1a.S
0.610628	0.111	0.037	1.20324e-55	0	usp44.L
0.851127	0.338	0.211	1.50121e-55	0	mlx.L
0.540758	0.757	0.695	2.02418e-55	0	slc25a5.L
0.554392	0.111	0.036	1.02787e-54	0	ptpre.L
0.451766	0.807	0.714	3.00458e-54	0	rpl19.S
0.927615	0.261	0.142	3.70236e-54	0	mvp.L
0.649183	0.114	0.039	6.72359e-54	0	slc36a1.L
0.57866	0.126	0.045	7.96041e-54	0	ist1.S
0.719509	0.187	0.084	8.10272e-54	0	capza1.L
0.869653	0.438	0.318	1.22654e-53	0	ddx3x.L
0.693475	0.121	0.043	1.77499e-53	0	ugcg.S
0.772816	0.183	0.083	4.49994e-53	0	gtf2b.L
0.636403	0.1	0.032	6.06937e-53	0	cpt1a.S
0.798918	0.155	0.065	6.51285e-53	0	cebpz.L
0.841931	0.182	0.083	1.61487e-52	0	dbr1.L
0.427575	0.811	0.726	1.22985e-51	0	rpl19.L
0.7893	0.225	0.114	1.52858e-51	0	acsbg2.L
0.699682	0.523	0.409	2.02139e-51	0	eif4a1.L
0.511311	0.618	0.486	2.18942e-51	0	rps28p9.S
0.702124	0.154	0.064	2.8932e-51	0	rnf213.L
0.731909	0.135	0.053	5.79783e-51	0	jund.L
1.02253	0.324	0.206	6.66355e-51	0	higd1a.L
0.644197	0.405	0.261	3.43282e-50	0	Xelaev18035740m.g
0.813986	0.219	0.113	5.73984e-50	0	grn.S
0.913991	0.487	0.382	1.44423e-49	0	tuba3c.S
0.587862	0.106	0.036	2.30945e-49	0	nfatc3.S
0.373811	0.81	0.696	2.98994e-49	0	Xelaev18003966m.g
0.286005	0.935	0.814	5.03723e-49	0	rpl36a.L
0.755013	0.161	0.071	1.7895e-48	0	spred2.L
0.617503	0.134	0.053	3.60844e-48	0	plbd2.L
0.484621	0.717	0.627	7.85484e-48	0	rpl13.S
0.438365	0.763	0.664	1.12082e-47	0	rpl27a-like.S
0.618057	0.111	0.04	1.39136e-47	0	csrnp1.L
0.776007	0.274	0.16	1.85838e-47	0	sdcbp.S
0.338278	0.826	0.728	3.34337e-47	0	rnaseh1.S
0.718905	0.197	0.096	3.77182e-47	0	irf2bpl.L
0.697262	0.32	0.195	6.29376e-47	0	cox4i1.L
0.560274	0.526	0.399	1.96374e-46	0	rps21.L
0.751478	0.168	0.078	2.41915e-46	0	naga.L
0.619545	0.12	0.046	3.06217e-46	0	rnaset2.L
0.494817	0.554	0.432	3.76517e-46	0	nap1l1.L
0.588002	0.143	0.06	4.16385e-46	0	arpc5.L
0.5819	0.108	0.039	6.91261e-46	0	Xelaev18032614m.g
0.942091	0.293	0.174	9.38618e-46	0	nfkbia.L
0.600204	0.103	0.036	1.34934e-45	0	acp7.L
0.595798	0.108	0.039	1.81487e-45	0	arpc5.S
0.572858	0.454	0.312	3.0924e-45	0	ier2.L
0.694806	0.148	0.064	4.89216e-45	0	coq10a.S
0.647168	0.105	0.038	5.38977e-45	0	inpp5d.L
0.893808	0.406	0.293	7.8509e-45	0	tpp1.L
0.791215	0.153	0.069	8.39683e-45	0	hebp1.L
0.358933	0.131	0.051	9.89951e-45	0	cd37.L
0.693842	0.311	0.192	2.98108e-44	0	vat1.L
0.661855	0.133	0.055	6.31152e-44	0	pi4k2b.S
0.691265	0.159	0.072	6.74035e-44	0	baz1a.L
0.675874	0.108	0.041	1.96117e-43	0	sept12.L
0.742139	0.33	0.214	2.32898e-43	0	itm2a.S
0.682654	0.135	0.058	1.86173e-42	0	chmp2a.S
0.460601	0.666	0.561	2.05693e-42	0	rpl6.L
0.417679	0.182	0.084	2.35715e-42	0	Xetrov90021734m.S
0.64739	0.155	0.07	4.77645e-42	0	mknk2.L
0.773239	0.162	0.077	7.81553e-42	0	birc2.L
0.545759	0.109	0.041	9.46572e-42	0	mob3a.L
0.32543	0.831	0.746	2.29866e-41	0	eef1g.L
0.673505	0.139	0.06	7.86196e-41	0	cebpd.L
0.701432	0.149	0.067	9.16597e-41	0	Xelaev18043568m.g
0.651116	0.181	0.09	1.0536e-40	0	plscr3.S
0.522229	0.106	0.04	1.56244e-40	0	Xelaev18009292m.g
0.650983	0.104	0.039	2.64137e-40	0	Xelaev18026174m.g
0.766614	0.183	0.093	2.69988e-40	0	Xelaev18030240m.g
0.741573	0.193	0.1	3.92707e-40	0	fahd2a.L
0.674598	0.211	0.114	8.81323e-40	0	marcks.S
0.621628	0.404	0.286	4.38505e-39	0	rpl3.S
0.67219	0.144	0.066	4.97093e-39	0	akt1.S
0.635338	0.256	0.149	1.60626e-38	0	mbnl1.L
0.668515	0.182	0.092	2.27868e-38	0	fmnl2-like.S
0.787143	0.182	0.094	2.97952e-38	0	lgmn.S
0.719885	0.287	0.181	3.14682e-38	0	atp1b1.S
0.342969	0.783	0.683	1.10524e-37	0	rpl27a-like.L
0.404267	0.559	0.427	1.25408e-37	0	rsl24d1.L
0.564448	0.555	0.456	1.2405e-36	0	ddx3x.S
0.327265	0.818	0.732	2.57613e-36	0	rpl37a.L
0.477425	0.715	0.64	3.64583e-36	0	Xelaev18039162m.g
0.668941	0.128	0.057	3.67419e-36	0	Xelaev18043762m.g
0.655394	0.482	0.394	1.22451e-35	0	bsg.L
0.605739	0.112	0.047	3.28743e-35	0	rnpep.L
0.648076	0.15	0.072	6.27076e-35	0	map1lc3b.S
0.553926	0.605	0.537	8.82643e-35	0	Xelaev18010593m.g
0.297973	0.797	0.699	1.05487e-34	0	rpl26.L
0.558017	0.128	0.057	1.10682e-34	0	midn.S
0.568206	0.81	0.803	1.20667e-34	0	atf4.L
0.568881	0.118	0.051	1.34352e-34	0	wasf2.L
0.519835	0.112	0.047	3.06373e-34	0	cmtm6.S
0.594438	0.121	0.053	3.49104e-34	0	bcl6.S
0.522876	0.118	0.051	9.80267e-34	0	nek6.L
0.587201	0.107	0.044	9.84015e-34	0	eepd1.L
0.698199	0.231	0.138	1.01206e-33	0	anxa5.S
0.341669	0.705	0.611	1.59039e-33	0	Xelaev18021206m.g
0.397147	0.668	0.56	2.39607e-33	0	rps11.S
0.623582	0.422	0.322	2.40022e-33	0	actr3.S
0.600259	0.146	0.07	4.035e-33	0	Xetrov90004318m.1
0.541042	0.125	0.056	4.46597e-33	0	hdac1.S
0.333919	0.801	0.719	6.11338e-33	0	Xelaev18015505m.g
0.551888	0.129	0.059	1.03012e-32	0	crkl.S
0.610067	0.224	0.132	1.15562e-32	0	pfn1.L
0.676404	0.175	0.094	2.44912e-32	0	Xelaev18016623m.g
0.36917	0.722	0.625	1.55513e-31	0	Xelaev18013762m.g
0.657601	0.256	0.16	3.33153e-31	0	grb2.L
0.53908	0.17	0.088	3.81248e-31	0	dock10.S
0.6993	0.35	0.254	4.05489e-31	0	scpep1.L
0.295722	0.872	0.79	5.57805e-31	0	Xelaev18036189m.g
0.6344	0.163	0.085	6.36588e-31	0	kiaa0232.L
0.528353	0.128	0.06	7.41919e-31	0	abcc5.L
0.297502	0.838	0.758	2.01591e-30	0	rps25.L
0.618642	0.138	0.069	2.81562e-30	0	glb1l.L
0.546159	0.519	0.429	8.51614e-30	0	Xelaev18012131m.g
0.598275	0.139	0.069	1.43931e-29	0	spint2.S
0.525852	0.101	0.043	2.12666e-29	0	dbnl.L
0.651659	0.113	0.051	2.4107e-29	0	Xelaev18043920m.g
0.529127	0.106	0.046	3.69403e-29	0	rimklb-like.L
0.48877	0.118	0.054	4.71406e-29	0	coq10a.L
0.490694	0.109	0.049	1.04485e-28	0	pld3.S
0.509426	0.456	0.355	1.0494e-28	0	rpl7a.L
0.517584	0.128	0.062	1.05344e-28	0	ogdh.S
0.478019	0.137	0.067	2.74246e-28	0	dock10.L
0.654497	0.13	0.064	4.80544e-28	0	sesn1.S
0.560142	0.15	0.078	8.39329e-28	0	flot1.L
0.857148	0.277	0.178	9.11384e-28	0	vim.S
0.569863	0.111	0.051	1.19524e-27	0	loxl1.L
0.370721	0.536	0.443	1.20831e-27	0	nmrk2.S
0.551845	0.127	0.062	2.36953e-27	0	loc100497659.S
0.555711	0.114	0.053	3.14979e-27	0	klf2.S
0.661573	0.425	0.346	4.50469e-27	0	eif4a1.S
0.261303	0.819	0.719	6.51104e-27	0	rpl26.S
0.345304	0.63	0.547	7.70933e-27	0	fau.S
0.374742	0.102	0.045	1.2862e-26	0	abracl.L
0.529432	0.101	0.045	1.66468e-26	0	ccdc9.S
0.323294	0.734	0.641	2.21748e-26	0	rpl35.L
0.465105	0.1	0.045	2.59622e-26	0	cryl1.L
0.612263	0.141	0.074	9.84042e-26	0	sgk1.L
0.485589	0.527	0.446	1.01306e-25	0	rps28p9.L
0.534857	0.168	0.095	6.90399e-25	0	limd2.S
0.639414	0.194	0.118	9.85099e-25	0	cd99l2.S
0.566154	0.239	0.155	4.84743e-24	0	midn.L
0.553118	0.115	0.057	6.41799e-24	0	ctsk.L
0.722693	0.206	0.13	2.32105e-23	0	renbp.L
0.545413	0.338	0.251	6.92544e-23	0	atp1a1.S
0.461659	0.108	0.053	7.96171e-23	0	clcn5.L
0.523841	0.199	0.122	8.98717e-23	0	wdr1.L
0.441049	0.302	0.212	1.23195e-22	0	mthfd2.L
0.614928	0.19	0.116	1.27804e-22	0	pepd.S
0.539691	0.429	0.35	3.283e-22	0	nme2
0.547574	0.287	0.202	3.53919e-22	0	wdr1.S
0.583013	0.14	0.077	4.78243e-22	0	abcc3.L
0.475864	0.121	0.063	8.47331e-22	0	ptpn2.L
0.550182	0.179	0.108	9.04783e-22	0	nfe2l1.L
0.471935	0.11	0.054	1.18946e-21	0	erf.L
0.256493	0.795	0.738	1.43334e-21	0	rps3a.S
0.597835	0.152	0.086	1.67886e-21	0	ifrd1.S
0.529144	0.403	0.32	1.72772e-21	0	arpc2.L
0.529587	0.105	0.051	2.59463e-21	0	Xelaev18037749m.g
0.523269	0.241	0.162	3.3068e-21	0	gltscr2.L
0.451463	0.136	0.073	3.89721e-21	0	myh9.S
0.540702	0.134	0.073	4.01862e-21	0	odc1.S
0.438323	0.652	0.621	3.41623e-20	0	ddx5.L
0.484343	0.116	0.061	5.07001e-20	0	Xelaev18043074m.g
0.434283	0.106	0.053	1.15272e-19	0	sptlc2.L
0.645994	0.416	0.352	1.36339e-19	0	tuba3c.L
0.484859	0.11	0.057	1.41069e-19	0	Xelaev18020334m.g
0.511054	0.126	0.069	1.67314e-19	0	actr2.L
0.661996	0.406	0.326	2.32789e-19	0	Xelaev18022168m.g
0.422936	0.466	0.394	2.68273e-19	0	tpm3.S
0.428808	0.105	0.053	2.96579e-19	0	akna.S
0.533876	0.212	0.14	3.17478e-19	0	capza2.S
0.407487	0.495	0.415	5.01233e-19	0	rps27a.L
0.482471	0.104	0.053	1.16925e-18	0	plcl2.L
0.557894	0.153	0.091	2.19451e-18	0	creb3.S
0.551061	0.245	0.171	2.6882e-18	0	rab7a.L
0.250025	0.715	0.65	4.4936e-18	0	rpl8.L
0.490828	0.32	0.24	5.12191e-18	0	Xelaev18038180m.g
0.530539	0.152	0.091	7.35872e-18	0	ptp4a1.L
0.462797	0.107	0.056	8.07485e-18	0	txnrd2.S
0.569801	0.275	0.202	1.27252e-17	0	capza2.L
0.491527	0.109	0.058	1.73027e-17	0	myo9b.L
0.427787	0.153	0.091	3.72906e-17	0	sh3glb1.L
0.552117	0.239	0.168	7.16888e-17	0	nfe2l1.S
0.552033	0.2	0.133	8.57885e-17	0	ttf1-like.S
0.445183	0.118	0.065	8.93901e-17	0	Xelaev18008634m.g
0.550742	0.319	0.243	1.04584e-16	0	brd2.S
0.499735	0.124	0.07	1.06877e-16	0	slc30a1.S
0.326245	0.912	0.941	1.08633e-16	0	cirbp.L
0.502523	0.107	0.058	1.47432e-16	0	neurl1.L
0.48178	0.146	0.087	1.59983e-16	0	ptpn23.L
0.447886	0.107	0.057	1.73829e-16	0	peli1.S
0.545003	0.353	0.284	1.74605e-16	0	reep5.L
0.430478	0.114	0.062	1.97753e-16	0	cep95.L
0.476429	0.15	0.091	2.48982e-16	0	gca.L
0.272863	0.642	0.573	3.94135e-16	0	Xelaev18017507m.g
0.472063	0.126	0.072	5.78377e-16	0	leng1.L
0.564584	0.256	0.187	1.0821e-15	0	vat1.S
0.253577	0.712	0.643	1.23648e-15	0	rpl35.S
0.475151	0.142	0.085	1.79954e-15	0	oser1.S
0.564782	0.13	0.076	4.03505e-15	0	rabep1.S
0.508282	0.138	0.083	4.31283e-15	0	selenbp1.S
0.255321	0.709	0.659	9.83105e-15	0	rpl18.L
0.472239	0.156	0.098	1.16367e-14	0	Xelaev18001247m.g
0.392759	0.208	0.14	1.21323e-14	0	bhlhe40.S
0.414009	0.597	0.578	1.30773e-14	0	hspa8.L
0.292334	0.654	0.59	1.37314e-14	0	rpl24.L
0.43956	0.193	0.128	1.74179e-14	0	Xetrov90028060m.S
0.313387	0.103	0.055	1.87899e-14	0	sept6.S
0.42096	0.234	0.164	2.53419e-14	0	isg20l2.L
0.339335	0.463	0.39	2.64347e-14	0	Xelaev18028961m.g
0.374604	0.518	0.461	3.83689e-14	0	ssrp1.S
0.624504	0.205	0.145	4.3219e-14	0	mvp.S
0.371368	0.102	0.056	5.74542e-14	0	pdcd6.L
0.464862	0.127	0.076	8.02779e-14	0	atf6b.L
0.303757	0.577	0.517	8.20162e-14	0	rpl14.S
0.471884	0.141	0.088	1.22157e-13	0	Xelaev18019711m.g
0.348048	0.171	0.11	1.3057e-13	0	hip1.L
0.282115	0.617	0.542	2.93148e-13	0	rps15a.L
0.427585	0.16	0.103	3.23589e-13	0	adrbk2.S
0.456524	0.161	0.105	3.80642e-13	0	gng5.L
0.355842	0.469	0.405	5.88189e-13	0	rpl29.S
0.407329	0.141	0.088	6.67905e-13	0	loc100216076.L
0.410916	0.122	0.073	9.97411e-13	0	loc101732254.1.S
0.51433	0.168	0.113	2.25423e-12	0	ptpn23.S
0.340907	0.142	0.088	2.74176e-12	0	swap70.L
0.254188	0.592	0.535	3.58927e-12	0	ppia.L
0.46584	0.411	0.353	4.06872e-12	0	rbm25.S
0.320295	0.452	0.38	5.84618e-12	0	pinx1.L
0.464059	0.181	0.121	6.50177e-12	0	s100a11.L
0.270557	0.57	0.509	9.4732e-12	0	rps15a.S
0.443965	0.176	0.12	1.24461e-11	0	lasp1.L
0.316724	0.531	0.472	1.80016e-11	0	rps3.S
0.266519	0.762	0.759	1.88896e-11	0	hnrnpdl.L
0.368036	0.427	0.365	3.54166e-11	0	Xelaev18037717m.g
0.460382	0.172	0.117	4.57377e-11	0	plod3.L
0.315742	0.544	0.499	8.1216e-11	0	rbm25.L
0.424515	0.493	0.449	9.76665e-11	0	atp1a1.L
0.338004	0.445	0.385	1.13085e-10	0	Xelaev18035949m.g
0.385472	0.131	0.083	1.30453e-10	0	vamp8.L
0.352953	0.399	0.338	2.05132e-10	0	rps29.S
0.397461	0.137	0.089	4.60094e-10	0	irf2bpl.S
0.327991	0.469	0.416	5.45069e-10	0	nsa2.L
0.422899	0.123	0.078	8.19568e-10	0	akap11.S
0.418091	0.126	0.081	9.8919e-10	0	kdm5b.S
0.323451	0.13	0.082	1.07292e-09	0	myh9.L
0.516183	0.182	0.131	1.57689e-09	0	ahsa1.S
0.350532	0.137	0.089	1.65062e-09	0	id2.L
0.347329	0.172	0.117	2.03668e-09	0	jund.S
0.367416	0.406	0.348	6.64096e-09	0	rps26.S
0.376219	0.14	0.093	6.73098e-09	0	evi5.L
0.525007	0.199	0.149	7.90329e-09	0	tax1bp1.L
0.361064	0.409	0.355	1.38794e-08	0	eif3i.L
0.396931	0.163	0.114	1.57088e-08	0	aldh2.L
0.467491	0.11	0.07	1.61556e-08	0	stat2.L
0.302753	0.148	0.101	3.01119e-08	0	arpc1b.S
0.408723	0.109	0.07	5.36464e-08	0	ctnnd1.L
0.417439	0.144	0.099	1.00219e-07	0	sdsl.S
0.258913	0.475	0.424	1.36665e-07	0	eif5a.L
0.45465	0.131	0.089	1.54432e-07	0	ahsa1.L
0.418909	0.158	0.113	2.40446e-07	0	stat1.L
0.339477	0.305	0.249	3.10631e-07	0	btf3.S
0.384056	0.169	0.123	4.45139e-07	0	ppdpf.L
0.421967	0.398	0.358	4.68166e-07	0	sfpq.S
0.411048	0.175	0.13	6.56902e-07	0	chmp2b.L
0.336211	0.381	0.328	9.28472e-07	0	gnl2.L
0.399502	0.175	0.128	9.93827e-07	0	kif21b.L
0.3922	0.207	0.16	1.07286e-06	0	laptm4a.S
0.36707	0.127	0.087	1.09603e-06	0	zswim6.S
0.420296	0.108	0.071	1.09707e-06	0	Xelaev18039729m.g
0.361371	0.135	0.094	1.29089e-06	0	c16orf72.S
0.4577	0.163	0.121	4.62407e-06	0	ap2a1.S
0.345218	0.111	0.074	6.22406e-06	0	rab5c.L
0.378306	0.131	0.092	8.02424e-06	0	secisbp2l.L
0.35464	0.142	0.102	1.40483e-05	0	etnk1.S
0.533131	0.222	0.18	1.60421e-05	0	dnaja4.1.L
0.357573	0.105	0.07	2.03436e-05	0	sec24d-like.2.L
0.397151	0.213	0.17	2.67606e-05	0	chmp5.S
0.305877	0.113	0.077	2.73863e-05	0	upf1.L
0.366641	0.327	0.282	3.19718e-05	0	taf15.S
0.40779	0.297	0.258	4.4878e-05	0	arpc2.S
0.342832	0.149	0.11	5.8734e-05	0	fkbp15.L
0.351745	0.182	0.141	6.90689e-05	0	capns2.L
0.362286	0.199	0.157	7.92622e-05	0	dazap1.S
0.330558	0.106	0.073	0.000124643	0	ccni.S
0.300002	0.26	0.22	0.000266087	0	arf5.S
0.344005	0.15	0.112	0.000335035	0	vapa.L
0.366889	0.145	0.109	0.000347805	0	dars.L
0.389647	0.241	0.202	0.000542926	0	ddx27.L
0.395237	0.105	0.074	0.000546462	0	slc1a5.L
0.369876	0.154	0.117	0.00067962	0	hif1a.S
0.322792	0.159	0.121	0.000734979	0	wsb1.L
0.439601	0.133	0.1	0.00133	0	chd4.L
0.432985	0.101	0.072	0.00262189	0	smg7.S
0.305838	0.21	0.172	0.00417643	0	rpl22l1.L
0.563676	0.271	0.241	0.00511212	0	odc1.L
0.361073	0.365	0.34	0.00543544	0	hnrnpm.L
0.327816	0.24	0.204	0.00614361	0	aldoa.S
0.339711	0.126	0.094	0.00675649	0	cd164.L
0.395196	0.129	0.098	0.00863485	0	wtap.S
0.351822	0.394	0.37	0.0117613	0	mtdh.L
0.381262	0.1	0.073	0.014668	0	dapk3.L
0.380323	0.161	0.128	0.0147775	0	hnrnpa0.S
0.355254	0.105	0.076	0.0167411	0	Xelaev18003900m.g
0.364337	0.14	0.109	0.0194961	0	szrd1.L
0.36889	0.312	0.283	0.0221429	0	chtop.L
0.313474	0.154	0.122	0.0268447	0	h3f3b.S
0.305722	0.111	0.083	0.0364159	0	sft2d2.L
0.414176	0.151	0.121	0.0752169	0	gpat4.L
0.328264	0.165	0.135	0.144619	0	abca3.S
0.264994	0.1	0.074	0.263459	0	loc100496442.L
0.336152	0.36	0.339	0.423602	0	Xelaev18010362m.g
0.318958	0.124	0.098	0.481668	0	abcf2.S
0.341441	0.152	0.125	0.726629	0	wbp2nl.S
0.315755	0.124	0.099	1	0	plin3.S
0.362725	0.182	0.156	1	0	sesn1.L
0.312276	0.13	0.105	1	0	rela.L
0.284399	0.121	0.097	1	0	dnaja1.S
0.259495	0.146	0.121	1	0	isg20l2.S
0.269076	0.15	0.126	1	0	tnpo3.L
0.300566	0.224	0.204	1	0	lamtor1.S
0.266606	0.273	0.253	1	0	psmd1.L
0.288507	0.254	0.235	1	0	etf1.S
0.297994	0.315	0.299	1	0	hnrnpa1.S
0.260095	0.171	0.15	1	0	paf1.L
0.272135	0.24	0.224	1	0	myl6.S
0.276871	0.119	0.1	1	0	kif5b.S
0.363621	0.245	0.232	1	0	hspa4.S
0.260205	0.337	0.326	1	0	nop56.L
0.271157	0.23	0.211	1	0	Xelaev18004190m.g
0.340834	0.232	0.219	1	0	Xelaev18046261m.g
0.339823	0.203	0.188	1	0	loc100049121.L
0.262896	0.115	0.099	1	0	snx27.L
0.253447	0.186	0.171	1	0	Xelaev18019995m.g
0.272167	0.186	0.171	1	0	slc25a5.S
0.251282	0.122	0.107	1	0	itgb1.S
6.8963	0.974	0.056	0	1	cga.S	Gonadotroph cell_cga high
6.49466	0.943	0.019	0	1	Xelaev18036126m.g
5.35546	0.904	0.106	0	1	fshb.L
4.56324	0.947	0.134	0	1	cga.L
4.4544	0.673	0.111	0	1	fshb.S
4.07238	0.98	0.191	0	1	hexb-like.L
3.93308	0.894	0.051	0	1	cyp21a2.1.L
3.7639	0.956	0.212	0	1	man2b1.L
3.74657	0.873	0.057	0	1	Xelaev18034325m.g
3.63803	0.91	0.185	0	1	rtbdn.L
3.40207	0.851	0.064	0	1	manba.L
3.38916	0.963	0.35	0	1	hsp90b1.L
3.26322	0.986	0.416	0	1	ssr4.L
3.23149	0.809	0.128	0	1	chgb.S
3.07831	0.721	0.044	0	1	arsb.L
3.06814	0.985	0.426	0	1	Xelaev18019056m.g
2.98849	0.932	0.528	0	1	Xelaev18000774m.g
2.94682	0.924	0.221	0	1	fkbp2.S
2.92197	0.971	0.418	0	1	ppib.L
2.90952	0.97	0.381	0	1	pdia6.L
2.90225	0.985	0.525	0	1	hspa5.S
2.86875	0.747	0.074	0	1	creld2.L
2.82128	0.735	0.032	0	1	map2k7.L
2.74748	0.897	0.196	0	1	loc100485583.L
2.74427	0.963	0.37	0	1	Xelaev18036120m.g
2.72603	0.892	0.227	0	1	pdia6.S
2.66629	0.816	0.155	0	1	pdia4.L
2.60484	0.843	0.154	0	1	sec11c.L
2.60265	0.963	0.424	0	1	hspa5.L
2.54764	0.883	0.217	0	1	pdia3.S
2.52489	0.821	0.177	0	1	scg3.L
2.50142	0.934	0.299	0	1	pdia3.L
2.48014	0.605	0.029	0	1	creld2.S
2.44426	0.865	0.217	0	1	hm13.S
2.41761	0.901	0.258	0	1	sec61b.L
2.38791	0.847	0.185	0	1	hm13.L
2.38614	0.742	0.137	0	1	dnajb11.L
2.38307	0.666	0.057	0	1	manf.S
2.35975	0.649	0.086	0	1	hyou1.S
2.33501	0.482	0.021	0	1	loc100489027.L
2.22296	0.644	0.097	0	1	hyou1.L
2.13994	0.556	0.031	0	1	rtbdn.S
2.09206	0.793	0.189	0	1	nucb2.S
1.99771	0.573	0.069	0	1	dnajb11.S
1.99584	0.559	0.036	0	1	kiaa1324.L
1.96735	0.991	0.68	0	1	Xelaev18036119m.g
1.91687	0.69	0.111	0	1	fkbp11.L
1.84457	0.505	0.047	0	1	sdf2l1.S
1.83732	0.816	0.267	0	1	ostc.1
1.83475	0.938	0.462	0	1	ssr4.S
1.82908	0.603	0.112	0	1	gpi.L
1.80959	0.505	0.055	0	1	manf.L
1.80854	0.296	0.016	0	1	tnxb.L
1.78736	0.979	0.58	0	1	MGC75752.L
1.74021	0.434	0.032	0	1	fkbp11.S
1.73211	0.869	0.24	0	1	scg5.L
1.71632	0.757	0.203	0	1	sdc2.L
1.69699	0.609	0.122	0	1	atox1.S
1.69163	0.786	0.278	0	1	p4hb.L
1.63122	0.739	0.213	0	1	vimp.L
1.62861	0.704	0.208	0	1	p4hb.S
1.61869	0.658	0.166	0	1	ost4
1.59589	0.375	0.024	0	1	Xelaev18002879m.g
1.58427	0.615	0.134	0	1	scg2.S
1.58377	0.537	0.099	0	1	scg3.S
1.57773	0.68	0.185	0	1	tmem258.L
1.53513	0.659	0.183	0	1	stt3a.S
1.53316	0.392	0.032	0	1	dnajc3.L
1.52566	0.36	0.029	0	1	rab30.L
1.52202	0.558	0.116	0	1	selk.S
1.51623	0.387	0.044	0	1	rasa4.L
1.51235	0.38	0.026	0	1	igfbp5.S
1.51098	0.423	0.036	0	1	ppp1r17.L
1.5056	0.375	0.065	0	1	loc100486438.L
1.48195	0.561	0.12	0	1	kdelr1.L
1.45867	0.569	0.135	0	1	sec61g.S
1.44633	0.521	0.11	0	1	spcs2.L
1.43792	0.753	0.282	0	1	oaz1.L
1.43584	0.654	0.147	0	1	sdc2.S
1.39446	0.358	0.028	0	1	slc35b1.L
1.38603	0.413	0.06	0	1	sars.L
1.3492	0.697	0.254	0	1	chga.L
1.34574	0.218	0.005	0	1	clec19a.S
1.33953	0.619	0.19	0	1	srp19.L
1.3226	0.557	0.135	0	1	scg5.S
1.31845	0.564	0.157	0	1	vimp.S
1.31702	0.278	0.014	0	1	sdc1.L
1.31396	0.763	0.333	0	1	ppib.S
1.30821	0.278	0.011	0	1	pitx3.L
1.30547	0.365	0.043	0	1	tdrp.L
1.3001	0.589	0.184	0	1	ddost.L
1.29952	0.274	0.007	0	1	Xelaev18046798m.g
1.28781	0.308	0.023	0	1	Xelaev18042992m.g
1.28724	0.642	0.172	0	1	dstn.S
1.28202	0.47	0.106	0	1	prkcsh.S
1.27963	0.614	0.178	0	1	ptprn.L
1.27363	0.551	0.157	0	1	nucb1.S
1.27329	0.321	0.044	0	1	vill.L
1.26148	0.419	0.073	0	1	ppp1r1a.L
1.22471	0.444	0.092	0	1	krtcap2.L
1.21681	0.581	0.166	0	1	sec61g.L
1.21444	0.272	0.021	0	1	nmu.S
1.19826	0.457	0.112	0	1	mydgf.L
1.19632	0.619	0.228	0	1	fkbp2.L
1.19079	0.247	0.006	0	1	loc100492954.S
1.18972	0.314	0.045	0	1	loc100495318-like.L
1.18723	0.284	0.021	0	1	sdf2l1.L
1.18427	0.25	0.024	0	1	g0s2.L
1.17651	0.347	0.051	0	1	tmed10.1.L
1.17084	0.321	0.038	0	1	dgka.S
1.15654	0.354	0.059	0	1	Xelaev18001206m.g
1.14419	0.408	0.088	0	1	idh3a.L
1.13072	0.152	0.011	0	1	bhmt.L
1.12389	0.235	0.011	0	1	Xelaev18044419m.g
1.11411	0.799	0.391	0	1	myeov2.S
1.11349	0.331	0.051	0	1	ppic.L
1.1133	0.387	0.081	0	1	rpn1.S
1.11023	0.452	0.118	0	1	dnajc1.L
1.10949	0.391	0.083	0	1	atp1a3.L
1.10557	0.763	0.268	0	1	Xelaev18007508m.g
1.10497	0.941	0.586	0	1	Xelaev18024282m.g
1.09575	0.367	0.083	0	1	dnajc1.S
1.09441	0.3	0.039	0	1	serpinh1.L
1.09148	0.429	0.117	0	1	uba5.S
1.08486	0.332	0.06	0	1	eef1e1.L
1.08113	0.357	0.052	0	1	nptx2.L
1.07791	0.254	0.027	0	1	palm3-like.L
1.0696	0.236	0.014	0	1	syt13-like.L
1.06568	0.446	0.121	0	1	prkcsh.L
1.06433	0.382	0.094	0	1	sumf1.L
1.06331	0.447	0.109	0	1	atp1b1.L
1.06279	0.23	0.011	0	1	ar.L
1.06197	0.532	0.17	0	1	sec61a1.S
1.06135	0.614	0.247	0	1	tpi1.S
1.06082	0.636	0.258	0	1	chga.S
1.05824	0.473	0.146	0	1	canx.S
1.05644	0.411	0.103	0	1	ppt1.L
1.05541	0.219	0.017	0	1	c9orf142.L
1.05241	0.21	0.011	0	1	arl3.2.L
1.05093	0.457	0.133	0	1	stt3a.L
1.04723	0.475	0.151	0	1	srpra.L
1.03684	0.533	0.192	0	1	srp19.S
1.02304	0.253	0.03	0	1	rasa4.S
1.02285	0.41	0.107	0	1	itpr1.L
1.02119	0.303	0.06	0	1	sidt1.L
1.01832	0.422	0.116	0	1	surf4.2.L
1.01628	0.416	0.099	0	1	Xelaev18010427m.g
1.01618	0.264	0.037	0	1	sstr2.S
1.01556	0.539	0.199	0	1	atp5j2.L
1.01332	0.682	0.296	0	1	cpe.L
1.01305	0.21	0.007	0	1	mctp1.S
1.01192	0.656	0.277	0	1	spcs1.L
1.00468	0.32	0.075	0	1	gadd45a.L
1.00315	0.402	0.107	0	1	tmed2.S
1.00236	0.314	0.065	0	1	Xelaev18042444m.g
0.996327	0.354	0.074	0	1	tspan15.L
0.987111	0.378	0.099	0	1	tmed7.L
0.965794	0.521	0.186	0	1	tmed4.S
0.965721	0.241	0.029	0	1	mgat4b.S
0.96562	0.22	0.024	0	1	b4galnt3.L
0.965055	0.329	0.066	0	1	rrbp1.L
0.957282	0.767	0.391	0	1	tpi1.L
0.956423	0.609	0.255	0	1	atp5d.S
0.953705	0.284	0.053	0	1	ssr3.L
0.95071	0.463	0.15	0	1	loc734020.L
0.949914	0.323	0.073	0	1	erlec1.S
0.94957	0.191	0.007	0	1	loc101732125.S
0.936571	0.327	0.084	0	1	mthfd2.S
0.934442	0.233	0.027	0	1	gata2.L
0.934342	0.328	0.084	0	1	tbca.S
0.931362	0.405	0.12	0	1	fuca2.L
0.922752	0.405	0.12	0	1	atp5f1.S
0.918338	0.451	0.157	0	1	cycs.S
0.918124	0.477	0.174	0	1	ndufa1.S
0.917613	0.233	0.026	0	1	nucb2.L
0.914363	0.311	0.07	0	1	uggt2.L
0.911482	0.668	0.3	0	1	cd63.S
0.908584	0.412	0.133	0	1	tmed7.S
0.903048	0.65	0.298	0	1	atp5j2.S
0.899968	0.558	0.227	0	1	ndufa1.L
0.895438	0.182	0.009	0	1	b4galnt3.S
0.875913	0.419	0.116	0	1	epcam.S
0.869302	0.752	0.411	0	1	eif2s2.L
0.864228	0.306	0.058	0	1	baiap3.L
0.862316	0.381	0.122	0	1	rpn2.L
0.862055	0.272	0.054	0	1	cldn7.S
0.856163	0.189	0.017	0	1	sec24d-like.1.S
0.85115	0.247	0.044	0	1	ctbs.L
0.84817	0.348	0.102	0	1	pgm1.L
0.84779	0.31	0.086	0	1	bet1.S
0.838819	0.594	0.263	0	1	cox6c.L
0.835107	0.76	0.414	0	1	Xelaev18037480m.g
0.830872	0.262	0.052	0	1	prdx4.L
0.829709	0.151	0.011	0	1	ltk.S
0.828301	0.616	0.281	0	1	Xelaev18010362m.g
0.828274	0.608	0.29	0	1	atp5d.L
0.827987	0.358	0.109	0	1	cycs.L
0.825254	0.344	0.104	0	1	per1.L
0.82343	0.605	0.294	0	1	Xelaev18038892m.g
0.814029	0.809	0.464	0	1	Xelaev18034420m.g
0.80718	0.78	0.426	0	1	Xelaev18015162m.g
0.805275	0.376	0.123	0	1	rpn1.L
0.803892	0.377	0.127	0	1	elmo1.S
0.803411	0.249	0.055	0	1	ssr3.S
0.802131	0.463	0.174	0	1	Xelaev18004849m.g
0.799179	0.213	0.031	0	1	ctdspl-like.L
0.796214	0.252	0.054	0	1	ccdc167.S
0.793185	0.366	0.12	0	1	uqcrb.S
0.79004	0.226	0.042	0	1	adcy3.L
0.784932	0.248	0.054	0	1	vill.S
0.780697	0.717	0.391	0	1	gpx4.L
0.778999	0.539	0.171	0	1	krt18.L
0.777693	0.595	0.275	0	1	atp5i.S
0.774999	0.253	0.057	0	1	slc39a7.L
0.771262	0.238	0.046	0	1	idh3a.S
0.768237	0.179	0.024	0	1	kcng3-like.1.S
0.763021	0.277	0.07	0	1	surf4.1.L
0.762113	0.162	0.013	0	1	prss8
0.760109	0.128	0.009	0	1	akap12.L
0.760039	0.438	0.147	0	1	prrt1.S
0.758567	0.289	0.07	0	1	rrbp1.S
0.758075	0.157	0.021	0	1	loc101730828.L
0.754594	0.885	0.594	0	1	Xelaev18039162m.g
0.745699	0.247	0.054	0	1	Xetrov90000594m.L
0.743829	0.226	0.047	0	1	mgat4b.L
0.738101	0.444	0.141	0	1	scg2.L
0.737881	0.128	0.006	0	1	loc100488841.L
0.736949	0.198	0.037	0	1	rab3d.L
0.729914	0.135	0.005	0	1	Xelaev18046800m.g
0.71593	0.943	0.727	0	1	Xelaev18037541m.g
0.703717	0.227	0.049	0	1	cyb561.L
0.691424	0.134	0.009	0	1	ism2.L
0.6878	0.146	0.013	0	1	gmds.L
0.682033	0.145	0.017	0	1	diras3.L
0.677711	0.977	0.779	0	1	eef1b2.L
0.67681	0.23	0.05	0	1	abcc3.L
0.675911	0.162	0.02	0	1	cnga3.S
0.674357	0.129	0.006	0	1	sidt1.S
0.664388	0.792	0.443	0	1	Xelaev18036725m.g
0.663882	0.15	0.017	0	1	gata2.S
0.662196	0.163	0.019	0	1	loc101733232.L
0.656163	0.147	0.015	0	1	ctdspl-like.S
0.640043	0.964	0.648	0	1	Xelaev18037805m.g
0.627412	0.122	0.005	0	1	birc7.L
0.622302	0.154	0.02	0	1	ptprn.S
0.604753	0.125	0.007	0	1	cnpy1.S
0.598333	0.116	0.007	0	1	loc100491128.S
0.591953	0.132	0.008	0	1	loc100135382.L
0.580636	0.104	0.005	0	1	Xelaev18031898m.g
0.359548	0.555	0.174	0	1	krt8.L
0.766207	0.548	0.241	3.69671e-303	1	Xelaev18012476m.g
0.766324	0.414	0.153	2.73703e-301	1	srp72.S
0.776196	0.311	0.093	4.02908e-300	1	ilvbl.L
0.743605	0.605	0.286	1.5501e-296	1	skp1.L
0.747763	0.431	0.165	3.27163e-292	1	nucb1.L
0.673596	0.185	0.034	4.10407e-292	1	six6.L
0.740401	0.213	0.046	4.28994e-292	1	bin1.S
0.691797	0.167	0.028	1.64769e-289	1	dad1.L
0.663127	0.142	0.019	4.0361e-289	1	Xelaev18004931m.g
0.698358	0.747	0.426	6.11941e-289	1	pkm.L
0.649938	0.868	0.568	1.05415e-288	1	Xelaev18011978m.g
0.770706	0.391	0.142	2.80315e-287	1	cox17.L
0.49262	0.102	0.007	4.8418e-283	1	otoa.L
0.755919	0.431	0.17	1.62399e-282	1	copz1.L
0.511971	0.184	0.034	2.76696e-281	1	ppp1r1b.L
0.78064	0.478	0.201	3.09608e-281	1	lamtor4.S
0.710259	0.322	0.104	2.02155e-279	1	ganab.L
0.465912	0.107	0.009	1.50324e-278	1	tbx20.L
0.696505	0.188	0.038	1.81895e-278	1	Xelaev18029977m.g
0.779343	0.351	0.121	5.90499e-278	1	txndc17.S
0.748147	0.569	0.272	1.28627e-277	1	cct5.S
0.693487	0.362	0.127	2.08347e-275	1	ddost.S
0.727329	0.278	0.081	4.382e-275	1	srp9.L
0.752573	0.368	0.132	8.53665e-275	1	snd1.L
0.707031	0.251	0.067	1.66691e-273	1	erp44.L
0.670474	0.223	0.053	1.93355e-273	1	fam46c.L
0.664529	0.577	0.269	1.17405e-272	1	Xelaev18014918m.g
0.716313	0.252	0.068	3.03305e-272	1	snta1.L
0.680798	0.208	0.048	1.1208e-271	1	habp4.L
0.591726	0.151	0.024	7.18144e-271	1	tmem254.S
0.721213	0.37	0.135	5.21476e-270	1	ap1m1.S
0.603025	0.729	0.402	4.02522e-268	1	Xelaev18019895m.g
0.672751	0.201	0.045	1.03552e-265	1	loc101732256-like.L
0.716914	0.596	0.295	1.96232e-265	1	psmb4.S
0.743473	0.431	0.175	1.45815e-262	1	ube2g2.L
0.575531	0.407	0.152	3.71371e-262	1	Xelaev18001525m.g
0.548761	0.105	0.01	1.46284e-260	1	loc100486516-like.L
0.644332	0.227	0.057	8.04786e-260	1	loc398467.S
0.733564	0.392	0.151	8.42601e-260	1	atp5h.S
0.702802	0.212	0.052	1.33024e-258	1	gmppb.L
0.667897	0.396	0.152	1.87754e-258	1	ssr1.L
0.721846	0.447	0.188	9.0386e-256	1	cox7a2.L
0.504933	0.112	0.013	1.77672e-250	1	kiaa1324.S
0.705993	0.369	0.141	1.83685e-248	1	Xelaev18042604m.g
0.62679	0.103	0.01	2.38313e-248	1	cacna1s.S
0.653586	0.628	0.327	4.23952e-246	1	skp1.S
0.560408	0.142	0.024	1.09084e-245	1	sil1.L
0.528307	0.12	0.016	1.203e-245	1	pls1.L
0.67101	0.167	0.034	4.41956e-245	1	cacna1h.L
0.396515	0.945	0.773	7.79859e-244	1	atf4.L
0.633977	0.316	0.108	1.74575e-242	1	slc6a17.S
0.602053	0.212	0.054	2.00238e-242	1	pdia5.L
0.656866	0.298	0.099	4.52028e-242	1	tmed2.L
0.490911	0.112	0.013	8.0252e-242	1	nptx2.S
0.655314	0.211	0.055	1.05592e-236	1	pdrg1.S
0.567474	0.269	0.083	4.36172e-235	1	epcam.L
0.665421	0.356	0.135	7.69354e-235	1	ndufb3.L
0.569293	0.165	0.034	1.00186e-233	1	ezh2.L
0.570896	0.11	0.014	1.14137e-233	1	ttc39a.S
0.661539	0.415	0.174	3.55624e-233	1	ndufb8.S
0.528808	0.137	0.023	1.80265e-232	1	mlec.L
0.631838	0.636	0.34	8.17132e-232	1	pdap1.S
0.547815	0.131	0.021	8.8195e-232	1	mlec.S
0.659747	0.46	0.205	4.58295e-231	1	ndufb10.S
0.455057	0.627	0.296	2.07588e-230	1	cpe.S
0.675584	0.291	0.099	6.65744e-230	1	ero1a.L
0.688348	0.398	0.166	1.26961e-228	1	ndufb5.L
0.599662	0.312	0.108	1.04973e-227	1	caps.L
0.517654	0.337	0.122	1.33324e-227	1	anxa6.S
0.644637	0.231	0.066	6.55311e-227	1	dkk3.L
0.57983	0.333	0.122	9.41482e-226	1	tmem263.L
0.463492	0.124	0.019	4.99852e-225	1	rrad.L
0.617117	0.211	0.057	5.73665e-225	1	mgst3.L
0.588511	0.247	0.075	2.44075e-221	1	Xelaev18008278m.g
0.63745	0.428	0.186	1.63841e-220	1	Xetrov90021434m.L
0.68509	0.332	0.124	1.81138e-220	1	c1qtnf4.L
0.594184	0.239	0.072	1.95801e-220	1	ssr1.S
0.58736	0.231	0.068	4.27448e-220	1	txndc5.L
0.495589	0.134	0.023	7.12246e-220	1	nab2.L
0.610236	0.243	0.074	1.135e-219	1	tusc3.L
0.625892	0.558	0.282	2.19207e-215	1	ndufb10.L
0.553884	0.145	0.029	1.69483e-214	1	loc100491128.L
0.618076	0.257	0.083	2.79212e-214	1	ufsp2.L
0.63279	0.322	0.123	1.10741e-212	1	ndufa11.L
0.629875	0.351	0.14	5.72713e-212	1	cope.L
0.629031	0.59	0.312	7.75849e-212	1	atp5l.L
0.593993	0.396	0.169	5.44981e-209	1	atp5f1.L
0.621855	0.26	0.087	2.41289e-208	1	hrsp12.L
0.597316	0.205	0.057	8.98106e-208	1	tex2.2.S
0.533329	0.339	0.132	8.02112e-207	1	gars.L
0.594284	0.478	0.229	2.04346e-206	1	Xelaev18043640m.g
0.535002	0.311	0.115	8.57593e-206	1	mvp.S
0.445962	0.122	0.02	2.38395e-205	1	sel1l.L
0.653355	0.24	0.077	3.39553e-205	1	loc100485534.S
0.610499	0.359	0.147	6.78849e-204	1	ndufb7.L
0.494735	0.162	0.037	3.8165e-203	1	lmf2.L
0.455907	0.102	0.014	3.56366e-202	1	chst8.L
0.586943	0.138	0.027	1.08388e-201	1	Xetrov90015210m.L
0.568781	0.223	0.067	2.29336e-201	1	vars.S
0.563157	0.174	0.043	3.04733e-201	1	ppp1r1a.S
0.558402	0.733	0.449	4.98998e-201	1	ftmt.S
0.536553	0.173	0.044	4.30213e-196	1	ncln.S
0.611007	0.403	0.179	5.49521e-196	1	calm2.L
0.535474	0.379	0.16	3.03543e-195	1	cenpv.L
0.316352	0.991	0.866	7.16063e-195	1	rpl23.S
0.594907	0.467	0.225	8.37761e-195	1	tmem50a.S
0.560314	0.289	0.108	6.46229e-193	1	gorasp2.S
0.593288	0.327	0.131	1.64685e-192	1	rnasek.S
0.599126	0.352	0.146	5.16929e-192	1	capns2.S
0.478323	0.109	0.017	1.26761e-191	1	mgst3.S
0.462842	0.887	0.634	1.63812e-190	1	zc3h10.S
0.526767	0.782	0.491	3.69569e-190	1	uqcrh.L
0.534552	0.219	0.069	9.67822e-190	1	ufc1.S
0.608094	0.225	0.072	1.24011e-189	1	arl6ip4.L
0.557041	0.165	0.042	2.80324e-189	1	sgsm2.S
0.517241	0.622	0.339	6.60418e-189	1	uqcrh.S
0.567195	0.281	0.104	1.76474e-188	1	ndufa13.1.L
0.585865	0.244	0.083	1.09133e-187	1	ssna1.L
0.437863	0.117	0.021	2.21647e-187	1	syvn1.S
0.554245	0.257	0.091	3.09844e-187	1	ggh.L
0.514262	0.178	0.048	8.70763e-185	1	ttc39b.L
0.509193	0.163	0.041	4.60636e-184	1	alg3.S
0.395278	0.622	0.34	1.32367e-183	1	tuba3c.S
0.597691	0.442	0.212	1.91417e-183	1	c18orf32.L
0.522288	0.303	0.118	3.6791e-183	1	snd1.S
0.522596	0.319	0.128	4.38885e-183	1	copg1.S
0.386854	0.1	0.015	7.18463e-183	1	frrs1.L
0.562883	0.181	0.051	2.63504e-181	1	bet1.L
0.507665	0.602	0.324	2.70012e-181	1	rps27a.S
0.589904	0.467	0.231	2.03567e-180	1	eif3j.S
0.508844	0.236	0.08	1.83283e-179	1	loc100487727.L
0.510852	0.171	0.046	3.78911e-179	1	chid1.L
0.590501	0.203	0.063	5.26311e-179	1	tvp23b.L
0.539541	0.359	0.155	1.01501e-178	1	psmd7.L
0.558974	0.416	0.195	9.17958e-178	1	ndufs6.S
0.50444	0.181	0.052	7.41995e-177	1	c14orf1.L
0.506879	0.203	0.063	3.28933e-176	1	selt.L
0.532604	0.427	0.201	5.40491e-176	1	gar1.L
0.581939	0.236	0.082	2.09744e-175	1	dtnb.L
0.562938	0.435	0.211	2.25354e-175	1	rabac1.L
0.568369	0.392	0.181	1.54856e-174	1	aup1.S
0.546812	0.309	0.125	2.1268e-173	1	apoo.L
0.503719	0.202	0.063	4.3199e-173	1	cldn7.L
0.548394	0.178	0.052	1.68551e-172	1	loc100170420.L
0.501304	0.206	0.065	2.78812e-172	1	lima1.S
0.493708	0.228	0.078	4.87162e-171	1	adsl.L
0.572042	0.213	0.07	7.85682e-171	1	fkbp3.L
0.494434	0.209	0.068	1.65675e-168	1	lman2.L
0.439613	0.679	0.407	4.24344e-168	1	Xelaev18035585m.g
0.530982	0.414	0.198	2.60253e-167	1	stip1.L
0.474502	0.22	0.074	4.70725e-167	1	ezr.L
0.525361	0.616	0.358	1.08356e-166	1	psmb4.L
0.54967	0.222	0.076	5.96593e-166	1	gar1.S
0.450334	0.158	0.042	1.54418e-165	1	Xelaev18041543m.g
0.552236	0.422	0.206	3.542e-165	1	atp5o.L
0.533272	0.328	0.141	2.05608e-164	1	ranbp1.S
0.543476	0.21	0.07	2.1185e-164	1	ptrhd1.L
0.403108	0.128	0.029	3.1251e-163	1	sec31a.L
0.54293	0.212	0.072	2.05996e-162	1	rwdd4.L
0.502591	0.229	0.081	6.8177e-162	1	Xetrov90006328m.S
0.550813	0.275	0.109	1.92983e-160	1	Xelaev18024234m.g
0.531019	0.291	0.119	2.65145e-160	1	uqcrq.S
0.498441	0.182	0.056	5.99078e-160	1	prdx4.S
0.500707	0.174	0.052	1.07158e-159	1	vars.L
0.552978	0.331	0.145	3.98565e-159	1	mtdh.S
0.505899	0.352	0.158	4.8279e-159	1	mdh1.S
0.497889	0.211	0.072	1.03842e-157	1	lrrc59.S
0.529564	0.315	0.136	2.19445e-156	1	ndufa2.L
0.503172	0.206	0.07	5.10425e-156	1	loc100488558-like.S
0.470191	0.273	0.108	1.57626e-155	1	fndc3a.L
0.475186	0.318	0.137	1.18546e-154	1	nifk.S
0.478338	0.328	0.144	2.97697e-153	1	cyb5r3.L
0.481015	0.295	0.124	7.24731e-153	1	atp5c1.L
0.487731	0.229	0.084	7.27093e-153	1	dnajc25.S
0.553457	0.301	0.129	1.633e-152	1	Xelaev18010352m.g
0.46762	0.339	0.153	4.11332e-152	1	pet100.L
0.323805	0.918	0.759	5.13861e-152	1	rplp0.L
0.45171	0.185	0.059	8.64054e-152	1	loc100490725.L
0.305173	0.971	0.792	5.70874e-151	1	rpl36a.L
0.370429	0.898	0.652	6.47383e-151	1	Xelaev18046508m.g
0.317201	0.955	0.796	1.01001e-150	1	rpl13a.L
0.486099	0.2	0.068	3.87381e-150	1	gmppa.L
0.483472	0.236	0.089	9.06922e-150	1	gorasp2.L
0.433698	0.118	0.026	1.1724e-149	1	robo1.L
0.333123	0.704	0.429	1.6136e-149	1	aldoa.L
0.50359	0.259	0.103	1.93922e-149	1	cystm1.S
0.487425	0.272	0.11	2.78726e-149	1	snrpg.S
0.474887	0.138	0.036	8.96746e-149	1	gmppb.S
0.501363	0.171	0.053	1.63053e-148	1	arfgap3.L
0.491983	0.198	0.068	2.79025e-148	1	lyar.S
0.294853	0.967	0.819	2.97677e-148	1	rps15.L
0.500064	0.425	0.213	4.50425e-148	1	psmb3.L
0.443199	0.436	0.22	7.3296e-148	1	nsa2.S
0.440298	0.445	0.226	8.58195e-147	1	prnp.L
0.378684	0.385	0.184	9.27748e-147	1	mthfd2.L
0.508577	0.237	0.09	1.03584e-146	1	cox7c.L
0.377438	0.699	0.413	1.16041e-146	1	rbm6.S
0.478257	0.264	0.106	1.99415e-146	1	wbp1.S
0.498427	0.403	0.2	3.61252e-146	1	etf1.S
0.490712	0.246	0.096	5.21547e-146	1	fam207a.L
0.431531	0.161	0.048	3.00953e-145	1	sgsm3.S
0.447872	0.142	0.039	1.53908e-144	1	unc5a.S
0.483462	0.568	0.329	3.4734e-144	1	mtdh.L
0.439801	0.604	0.35	1.67063e-143	1	atp6ap1.2.S
0.475684	0.246	0.097	3.55088e-143	1	psmb6.L
0.399786	0.565	0.319	1.09486e-142	1	dkc1.L
0.459196	0.214	0.078	5.18972e-142	1	syncrip.L
0.49961	0.256	0.104	5.81265e-142	1	cox5b.1.L
0.481128	0.185	0.062	1.41004e-141	1	ap1s1.L
0.367556	0.76	0.478	4.07933e-141	1	Xelaev18043840m.g
0.432945	0.14	0.038	5.16257e-141	1	fndc3a.S
0.416824	0.111	0.025	2.86821e-139	1	gdpd5.L
0.443239	0.181	0.061	1.40354e-138	1	minos1.L
0.45081	0.459	0.243	2.99512e-138	1	clta.S
0.412842	0.11	0.025	4.14776e-138	1	spcs3.L
0.479963	0.287	0.125	1.42281e-137	1	preb.L
0.478701	0.284	0.123	2.3394e-137	1	arl1.L
0.465632	0.307	0.139	1.18034e-136	1	cct2.L
0.311688	0.855	0.6	1.27517e-136	1	rpsa.S
0.375207	0.151	0.045	1.34464e-136	1	actn1.L
0.359083	0.883	0.634	6.1484e-135	1	rps15.S
0.468719	0.214	0.081	6.64844e-135	1	usmg5.S
0.488119	0.146	0.043	5.77175e-134	1	jsrp1.S
0.509839	0.176	0.059	6.86772e-134	1	phgdh.S
0.311784	0.873	0.622	7.68579e-134	1	Xelaev18016211m.g
0.453346	0.356	0.172	9.80619e-134	1	dynlrb1.S
0.299587	0.931	0.687	4.38064e-133	1	rps20.L
0.386989	0.126	0.034	1.81942e-132	1	syngr1.L
0.407952	0.136	0.038	4.16165e-132	1	alg5.L
0.427303	0.175	0.059	4.80764e-132	1	tstd1.S
0.414802	0.205	0.076	7.76971e-132	1	acly.L
0.437136	0.176	0.059	1.21963e-131	1	loc100137672.L
0.41287	0.126	0.034	1.25407e-131	1	ets2.S
0.477931	0.278	0.121	1.72854e-131	1	nop10.S
0.490293	0.282	0.125	2.05906e-131	1	arf4.S
0.451057	0.303	0.137	1.44659e-130	1	bcap31.L
0.427814	0.163	0.053	2.01788e-130	1	ctsd.S
0.478031	0.268	0.115	3.14541e-130	1	brk1.S
0.420572	0.486	0.266	7.9191e-130	1	cox6b1.L
0.412779	0.175	0.06	1.32601e-129	1	dpm1.L
0.438169	0.261	0.111	1.66258e-129	1	nsfl1c.L
0.430485	0.369	0.183	4.12424e-129	1	sec62.S
0.429598	0.118	0.031	5.2493e-129	1	dap.S
0.421073	0.177	0.061	1.56876e-128	1	wdr77.S
0.456528	0.233	0.095	2.45889e-128	1	tbca.L
0.417776	0.314	0.145	3.11576e-128	1	myl6.L
0.45394	0.191	0.069	4.62825e-128	1	ppil4.S
0.419097	0.113	0.028	5.73547e-128	1	nqo1.L
0.437909	0.108	0.026	3.38235e-127	1	psph.L
0.397394	0.106	0.025	3.85983e-127	1	sord.L
0.43051	0.181	0.064	8.05531e-127	1	drg1.L
0.470647	0.334	0.161	2.55492e-126	1	Xelaev18010357m.g
0.431984	0.471	0.259	4.33424e-126	1	ran.S
0.264219	0.107	0.026	6.10353e-126	1	isyna1.S
0.322912	0.795	0.515	6.49194e-126	1	rpl24.S
0.401938	0.347	0.168	4.71232e-125	1	wdr13.L
0.426951	0.377	0.191	9.29355e-125	1	hdac2.L
0.378182	0.102	0.024	3.16387e-124	1	prorsd1p.L
0.428489	0.186	0.068	3.33319e-124	1	gosr2.L
0.405325	0.457	0.247	4.04629e-124	1	ilf2.S
0.401261	0.712	0.46	4.58695e-124	1	ywhae.S
0.326901	0.357	0.171	4.72149e-124	1	atp6v0e2.S
0.443929	0.211	0.083	5.29626e-124	1	mrpl11.S
0.418728	0.477	0.266	7.4829e-124	1	abcf1.L
0.4372	0.296	0.136	1.6485e-123	1	mcts1.S
0.421502	0.138	0.041	2.12714e-123	1	ppan.L
0.318061	0.913	0.688	2.40903e-123	1	rpl26.S
0.39779	0.111	0.028	3.25123e-123	1	wdfy1-like.S
0.441178	0.179	0.064	3.29638e-123	1	ak2.S
0.468432	0.266	0.117	4.45444e-123	1	loc100494164.L
0.427775	0.162	0.054	4.49878e-123	1	trmt6.S
0.444728	0.305	0.143	5.2106e-123	1	copb2.S
0.317656	0.804	0.533	1.78425e-122	1	rpl14.L
0.388852	0.308	0.145	3.01785e-122	1	hdlbp.L
0.438618	0.289	0.132	3.21342e-122	1	phpt1.L
0.453154	0.26	0.114	5.78116e-122	1	shfm1.S
0.440276	0.362	0.183	6.19933e-122	1	ndufs5.L
0.407213	0.405	0.21	9.30818e-122	1	clta.L
0.403247	0.209	0.081	2.38224e-121	1	sec13.S
0.424941	0.312	0.148	2.68955e-121	1	atp6ap2.L
0.391206	0.263	0.115	1.73046e-120	1	arfgap3.S
0.576785	0.199	0.077	2.07829e-120	1	nktr.S
0.391413	0.307	0.145	2.27574e-120	1	hdlbp.S
0.440653	0.185	0.068	5.2056e-120	1	arl3.S
0.403115	0.374	0.189	1.31266e-119	1	ssb.L
0.406008	0.138	0.042	2.04617e-119	1	zmat5.L
0.386466	0.335	0.163	2.46508e-119	1	emc7.L
0.435055	0.159	0.054	6.11909e-119	1	Xelaev18022224m.g
0.323669	0.373	0.185	8.82386e-119	1	f11r.S
0.395547	0.368	0.187	1.18775e-118	1	Xelaev18016867m.g
0.403522	0.386	0.199	1.33858e-118	1	reep5.S
0.345994	0.585	0.343	1.36699e-118	1	Xelaev18006476m.g
0.476754	0.178	0.065	1.4218e-118	1	rnf19a.S
0.398897	0.127	0.037	3.04359e-118	1	alg13.L
0.443928	0.253	0.111	3.12005e-118	1	sub1.S
0.387444	0.189	0.071	2.16238e-117	1	cmpk1.S
0.415997	0.144	0.046	1.19313e-116	1	cox7b.L
0.391876	0.166	0.058	1.23221e-116	1	c1qbp.S
0.382825	0.465	0.257	3.51632e-116	1	Xelaev18009955m.g
0.412834	0.312	0.151	3.79357e-116	1	atp5h.L
0.375054	0.132	0.04	8.63957e-116	1	myl9.S
0.34882	0.128	0.038	1.36646e-115	1	hid1.S
0.403107	0.346	0.174	1.55732e-115	1	atp5o.S
0.413268	0.31	0.149	4.30479e-115	1	ubxn4.L
0.391864	0.179	0.066	7.56592e-115	1	atic.L
0.37574	0.166	0.059	2.59823e-114	1	copg1.L
0.398611	0.128	0.039	4.66148e-114	1	Xelaev18009000m.g
0.472711	0.243	0.106	9.13553e-114	1	ccdc59.L
0.427947	0.341	0.172	9.42959e-114	1	rab1a.L
0.447349	0.208	0.084	1.84782e-113	1	Xelaev18006631m.g
0.442373	0.251	0.111	3.393e-113	1	zmym6nb.L
0.419468	0.21	0.085	3.724e-113	1	pcbd2.L
0.365304	0.29	0.135	7.29952e-113	1	atl3.L
0.403516	0.724	0.507	8.06862e-113	1	atp5b.S
0.402872	0.244	0.107	8.60507e-113	1	cope.S
0.371223	0.161	0.057	5.63263e-112	1	farsa.S
0.457888	0.215	0.089	9.69439e-112	1	entpd4.L
0.360634	0.118	0.034	2.50455e-111	1	tmed5.S
0.427417	0.316	0.156	3.25658e-111	1	psmd7.S
0.371234	0.454	0.254	7.37182e-111	1	reep5.L
0.326196	0.302	0.143	1.03123e-110	1	spock2.L
0.464789	0.362	0.188	1.13935e-110	1	serpini1.L
0.376426	0.239	0.104	1.32022e-110	1	tmem30a.L
0.342495	0.103	0.027	1.68934e-110	1	pfdn4.S
0.381149	0.272	0.126	5.37846e-110	1	ndufb9.L
0.267698	0.931	0.728	1.0325e-109	1	rps25.L
0.345334	0.128	0.039	1.05548e-109	1	ak2.L
0.360238	0.139	0.045	1.9483e-109	1	sars.S
0.361793	0.211	0.087	2.09575e-109	1	necap1.S
0.399548	0.187	0.073	3.26233e-109	1	sec22b.L
0.414359	0.357	0.185	3.58938e-109	1	Xelaev18046262m.g
0.372285	0.18	0.069	2.44919e-108	1	ube2d3.L
0.345794	0.244	0.108	7.10069e-108	1	faim2.S
0.442466	0.206	0.085	7.58865e-108	1	ndufs3.S
0.358472	0.114	0.033	1.99778e-107	1	rab2b.L
0.301309	0.265	0.12	2.37778e-107	1	serp2.L
0.423242	0.329	0.167	2.97088e-107	1	Xelaev18013576m.g
0.323102	0.755	0.503	3.71882e-107	1	Xelaev18014665m.g
0.368307	0.422	0.233	7.54013e-107	1	eif5.S
0.261345	0.852	0.589	4.0025e-106	1	rpl36.L
0.376538	0.407	0.223	6.37798e-106	1	fam162a.S
0.288215	0.5	0.283	6.03302e-105	1	rps13.L
0.408557	0.138	0.046	1.33048e-104	1	Xetrov90017762m.S
0.414906	0.168	0.063	2.14597e-104	1	phb2.L
0.347535	0.156	0.056	2.21869e-104	1	ddx24.L
0.397799	0.26	0.121	5.87842e-104	1	ndufs6.L
0.379324	0.192	0.077	5.88517e-104	1	ndufa12.S
0.347694	0.255	0.116	7.33036e-104	1	pklr.L
0.37519	0.25	0.114	9.29641e-104	1	ugp2.L
0.383123	0.113	0.033	1.35183e-103	1	tle2.L
0.313369	0.125	0.039	1.62393e-103	1	syt1-like.L
0.369204	0.209	0.088	3.12194e-103	1	wdr83os.L
0.310594	0.11	0.032	4.05636e-103	1	adk.S
0.346331	0.122	0.038	6.88953e-103	1	gm2a.S
0.414888	0.232	0.104	3.04092e-102	1	atp5j.L
0.413694	0.204	0.086	7.71349e-102	1	Xelaev18033868m.g
0.377259	0.155	0.056	1.44021e-101	1	rab3ip.S
0.405574	0.172	0.067	1.69048e-101	1	mrpl51.L
0.345877	0.135	0.044	1.72548e-101	1	ldlr.S
0.358662	0.195	0.08	5.02771e-101	1	sec11a.L
0.384497	0.285	0.14	5.57478e-101	1	ap2s1.L
0.327888	0.104	0.029	5.628e-101	1	dnajb9.S
0.346335	0.107	0.03	7.88081e-101	1	Xelaev18012815m.g
0.347647	0.128	0.041	1.26357e-100	1	txndc12.L
0.419009	0.144	0.051	6.0823e-100	1	hddc2.L
0.367365	0.206	0.087	1.18146e-99	1	akr1a1.L
0.401296	0.206	0.088	1.37726e-99	1	psma2.S
0.340007	0.12	0.038	3.33134e-99	1	loc100491945.S
0.335275	0.551	0.336	5.6351e-99	1	ywhae.L
0.381842	0.165	0.063	3.61374e-98	1	MGC115708.L
0.255746	0.662	0.408	4.05201e-98	1	rps28p9.L
0.341163	0.104	0.03	1.15328e-97	1	gale.L
0.2791	0.524	0.307	1.30563e-97	1	Xelaev18037282m.g
0.365113	0.228	0.103	1.63784e-97	1	sub1.L
0.328215	0.12	0.038	2.30914e-97	1	rsl1d1.S
0.29404	0.108	0.032	2.84457e-97	1	dnaja3.L
0.352483	0.129	0.043	6.54545e-97	1	pycr1.L
0.34856	0.154	0.057	8.32713e-97	1	stt3b.L
0.368461	0.131	0.044	2.31546e-96	1	mpdu1.S
0.345181	0.247	0.115	2.43498e-96	1	hspa9.S
0.397643	0.114	0.035	3.21748e-96	1	vwa8.L
0.34147	0.168	0.066	1.73592e-95	1	loc100496655.S
0.399616	0.285	0.143	4.48262e-95	1	bud31.S
0.339051	0.364	0.198	5.91808e-95	1	eprs-like.L
0.297201	0.517	0.305	8.46309e-95	1	rps26.L
0.355074	0.223	0.1	9.34139e-95	1	tmed4.L
0.334844	0.137	0.048	9.61261e-95	1	mgarp.L
0.378727	0.194	0.082	1.0626e-94	1	mrpl34.L
0.367201	0.243	0.114	2.26262e-94	1	loc100496637.S
0.349731	0.447	0.26	3.12657e-94	1	psmd4.L
0.339917	0.115	0.036	1.38531e-93	1	ifi30.L
0.374027	0.265	0.129	1.59435e-93	1	znf512b.S
0.360207	0.265	0.129	1.90879e-93	1	cox7a2.S
0.330746	0.162	0.063	2.63625e-93	1	impdh1.L
0.325267	0.486	0.291	2.93558e-93	1	park7.L
0.332522	0.122	0.04	5.17376e-93	1	tmem39a.L
0.387221	0.254	0.123	6.99152e-93	1	pmvk.L
0.35395	0.309	0.159	8.97684e-93	1	hint1.S
0.400138	0.189	0.08	4.19789e-92	1	loc100486520.S
0.418321	0.21	0.094	1.25344e-91	1	adrm1.L
0.341446	0.133	0.047	1.67691e-91	1	jsrp1.L
0.355979	0.199	0.086	2.52546e-91	1	ufl1.L
0.370317	0.216	0.097	2.72867e-91	1	ube2v1.S
0.31673	0.316	0.165	2.77076e-91	1	cct2.S
0.369167	0.201	0.088	3.22867e-91	1	park7.S
0.298434	0.285	0.143	7.69564e-91	1	got2.L
0.377913	0.148	0.056	9.81e-91	1	cadm1.L
0.3342	0.324	0.172	1.97504e-90	1	psma4.L
0.335942	0.199	0.087	2.6117e-90	1	brix1.S
0.337826	0.135	0.049	5.48325e-90	1	Xelaev18027047m.g
0.261625	0.639	0.412	6.61741e-90	1	atp1a1.L
0.327771	0.124	0.042	1.11917e-89	1	c19orf12.S
0.338179	0.214	0.097	1.14671e-89	1	hadh.L
0.382547	0.23	0.108	1.44774e-89	1	psmd14.L
0.364208	0.18	0.075	1.47033e-89	1	rsrc1.S
0.310486	0.107	0.033	3.70359e-89	1	ndufb6.L
0.326168	0.116	0.038	6.4953e-89	1	pla2g12a.S
0.324154	0.149	0.057	1.0592e-88	1	pdia5.S
0.317458	0.352	0.192	1.38278e-88	1	hspd1.L
0.380236	0.173	0.072	1.58599e-88	1	higd2a.L
0.32236	0.34	0.183	1.94628e-88	1	rpl38.S
0.329709	0.135	0.049	5.73479e-88	1	tbl2.L
0.292789	0.161	0.064	6.37346e-88	1	pick1.S
0.341676	0.25	0.122	8.24974e-88	1	csnk2b.L
0.330479	0.175	0.073	3.11048e-87	1	qdpr.L
0.311625	0.1	0.03	6.96075e-87	1	ostc.S
0.35775	0.129	0.046	8.2659e-87	1	c6orf57.L
0.337528	0.147	0.056	1.11965e-86	1	uso1.S
0.311361	0.212	0.097	1.27574e-86	1	mdh2.L
0.349922	0.305	0.161	2.32011e-86	1	smdt1.S
0.286608	0.127	0.045	8.77693e-86	1	sec23b.S
0.316361	0.115	0.039	1.14978e-85	1	prrc1.S
0.318442	0.162	0.065	1.84534e-85	1	Xelaev18044993m.g
0.385745	0.17	0.071	3.3403e-85	1	pfdn1.L
0.36301	0.202	0.091	7.32975e-85	1	sar1a.L
0.292933	0.103	0.032	8.64708e-85	1	st18.L
0.327488	0.186	0.081	8.69268e-85	1	zc3h15.L
0.33243	0.232	0.111	1.1169e-84	1	arcn1.L
0.340034	0.241	0.118	4.1875e-84	1	psmb7.S
0.335849	0.206	0.095	5.01548e-84	1	prdx2.L
0.307163	0.115	0.039	7.25292e-84	1	Xelaev18019899m.g
0.363488	0.209	0.097	9.63015e-84	1	Xelaev18019804m.g
0.315337	0.31	0.167	2.045e-83	1	hypk.S
0.321095	0.136	0.051	4.05566e-83	1	nfxl1.L
0.30809	0.372	0.211	5.34431e-83	1	emc4.L
0.339005	0.159	0.065	5.3879e-83	1	suclg2.L
0.354349	0.126	0.046	6.77967e-83	1	tmed9.S
0.286228	0.356	0.196	7.77739e-83	1	pgam1.S
0.337949	0.194	0.087	2.32063e-82	1	tmco1.S
0.318035	0.35	0.196	3.0934e-82	1	ndufv1.L
0.33498	0.128	0.047	3.54086e-82	1	ssbp1.S
0.358662	0.135	0.051	4.02672e-82	1	ier3ip1.S
0.274829	0.186	0.082	4.20751e-82	1	gsn.L
0.34205	0.102	0.033	4.84535e-82	1	gyg2.L
0.280439	0.197	0.088	5.22736e-82	1	prrc1.L
0.275246	0.273	0.14	2.62741e-81	1	laptm4a.S
0.322966	0.118	0.041	2.96447e-81	1	tmem39a.S
0.302621	0.275	0.142	4.74733e-81	1	psmb6.S
0.264723	0.142	0.055	6.91864e-81	1	cplx2.L
0.326992	0.365	0.208	8.20984e-81	1	Xelaev18002547m.g
0.32737	0.238	0.117	1.32068e-80	1	zcchc17.L
0.277748	0.58	0.372	1.6534e-80	1	eef1g.S
0.294103	0.119	0.042	3.75286e-80	1	shmt2.L
0.278133	0.14	0.054	5.56494e-80	1	nle1.S
0.276752	0.117	0.041	7.6123e-80	1	Xelaev18000056m.g
0.341608	0.29	0.154	7.69568e-80	1	cox17.S
0.333388	0.135	0.052	7.92001e-80	1	ndufc1.L
0.306777	0.437	0.26	1.62542e-79	1	ran.L
0.326374	0.134	0.051	1.80182e-79	1	rab3ip.L
0.283135	0.586	0.383	2.65859e-79	1	eif4a1.L
0.340912	0.209	0.098	2.72691e-79	1	anp32c.S
0.298691	0.29	0.153	2.88536e-79	1	Xelaev18015367m.g
0.27838	0.288	0.151	3.50522e-79	1	prnp.S
0.321052	0.114	0.039	3.50785e-79	1	erlec1.L
0.31656	0.105	0.035	9.76499e-79	1	cdh3.L
0.329928	0.142	0.056	1.09879e-78	1	pcbd1.L
0.344585	0.187	0.084	1.72663e-78	1	wdtc1.S
0.278217	0.148	0.06	1.0821e-77	1	qdpr.S
0.291966	0.322	0.178	2.2596e-77	1	psma7.S
0.314436	0.17	0.074	2.28682e-77	1	surf4.2.S
0.327323	0.188	0.086	2.33398e-77	1	ndufa6.S
0.277366	0.142	0.057	7.41516e-77	1	st6galnac2.L
0.262354	0.219	0.105	1.20131e-76	1	nsf.L
0.304868	0.15	0.062	1.69795e-76	1	mecr.S
0.322988	0.218	0.106	2.1033e-76	1	ube2v1.L
0.28679	0.106	0.036	4.24003e-76	1	pdcd2.S
0.264274	0.283	0.15	6.86856e-76	1	cox5a.S
0.349317	0.216	0.106	7.25685e-76	1	sdhaf2.S
0.318643	0.24	0.121	9.98183e-76	1	rab2a.L
0.334573	0.216	0.105	4.02116e-75	1	hypk.L
0.326622	0.159	0.068	4.0569e-75	1	gmpr2.S
0.340573	0.174	0.078	5.23538e-75	1	pfdn6.L
0.324768	0.238	0.121	8.48562e-75	1	magoh.L
0.335882	0.182	0.084	1.7723e-74	1	atox1.L
0.308754	0.18	0.081	2.13354e-74	1	uso1.L
0.29278	0.132	0.052	2.18408e-74	1	psme1.S
0.314433	0.139	0.056	2.91994e-74	1	nars.L
0.322912	0.141	0.057	5.88554e-74	1	mcts1.L
0.277957	0.103	0.035	6.74003e-74	1	Xelaev18043700m.g
0.305768	0.132	0.052	3.73034e-73	1	copb1.L
0.250258	0.127	0.049	9.87755e-73	1	Xetrov90001378m.S
0.293218	0.26	0.136	9.90881e-73	1	psma7.L
0.345583	0.221	0.11	1.20351e-72	1	bola2.L
0.315359	0.188	0.088	2.02974e-72	1	ndufb4.S
0.339398	0.217	0.108	2.51733e-72	1	cox6a1.S
0.305156	0.109	0.039	3.00759e-72	1	cox7b.S
0.348473	0.227	0.115	5.28614e-72	1	hspe1.S
0.260175	0.255	0.133	6.78511e-72	1	atp5c1.S
0.268898	0.232	0.117	8.61105e-72	1	stip1.S
0.284264	0.247	0.128	1.98948e-71	1	cbr1.S
0.315628	0.125	0.049	2.65647e-71	1	aldh7a1.S
0.260396	0.283	0.152	3.20817e-71	1	rpl22l1.L
0.348717	0.158	0.069	4.3533e-71	1	srp9.S
0.266218	0.112	0.041	4.4488e-71	1	sf3b5.S
0.265168	0.138	0.056	5.5122e-71	1	svop.L
0.257973	0.399	0.239	7.95701e-71	1	Xelaev18047214m.g
0.289874	0.392	0.234	1.17866e-70	1	scpep1.L
0.333564	0.122	0.047	2.12863e-70	1	knop1.L
0.277203	0.155	0.067	3.19805e-70	1	surf2.L
0.268875	0.238	0.122	3.5542e-70	1	psma2.L
0.278859	0.188	0.088	4.88123e-70	1	trmt6.L
0.286668	0.102	0.036	5.35915e-70	1	loc100488253.S
0.320763	0.251	0.133	1.1542e-69	1	glrx3.L
0.284414	0.209	0.103	5.84319e-69	1	rabl3.S
0.325787	0.183	0.087	6.30628e-69	1	nip7.L
0.261784	0.205	0.101	6.98748e-69	1	luc7l2.S
0.288685	0.12	0.047	1.16733e-68	1	grwd1.L
0.29529	0.151	0.065	1.8705e-68	1	sec16a.L
0.281325	0.199	0.097	6.33799e-68	1	sdf4.S
0.328745	0.229	0.119	6.709e-68	1	dynlt1.L
0.29996	0.156	0.069	9.50744e-68	1	hint2.S
0.256063	0.337	0.194	1.00944e-67	1	tcp1.L
0.27512	0.232	0.12	1.03356e-67	1	fkbp9.S
0.270652	0.11	0.041	1.182e-67	1	tmem147.L
0.259786	0.122	0.048	1.98449e-67	1	gmds.S
0.29898	0.229	0.119	2.1595e-66	1	magoh.S
0.285663	0.123	0.049	2.23926e-66	1	srp14.S
0.28239	0.283	0.157	2.87008e-66	1	srp54.S
0.276336	0.138	0.058	5.03097e-66	1	snph.S
0.260105	0.159	0.072	7.69436e-66	1	znf608.L
0.283686	0.135	0.056	9.61527e-66	1	lsm2.S
0.278329	0.191	0.093	1.30869e-65	1	ltv1.L
0.289784	0.103	0.038	1.55384e-65	1	rasgrf1.S
0.272192	0.113	0.043	2.89401e-65	1	c1qbp.L
0.318906	0.179	0.086	3.10408e-65	1	dpm1.S
0.268505	0.226	0.117	3.86295e-65	1	cltc.L
0.260234	0.49	0.315	1.60917e-64	1	Xelaev18003383m.g
0.271166	0.114	0.045	2.88011e-64	1	slirp.L
0.26746	0.112	0.043	3.33622e-64	1	cox16.L
0.280523	0.224	0.117	4.09167e-64	1	csnk2b.S
0.254348	0.124	0.05	6.06185e-64	1	metrnl.S
0.274817	0.152	0.068	7.62413e-64	1	fndc3a.2.L
0.325445	0.153	0.069	1.13601e-63	1	llph.S
0.260457	0.181	0.087	1.63764e-63	1	lars.L
0.265976	0.173	0.082	2.98995e-63	1	abcf2.L
0.29476	0.127	0.053	3.07729e-63	1	ndufb4.L
0.264912	0.155	0.07	8.50547e-63	1	psmb1.S
0.254977	0.137	0.059	9.58293e-63	1	txndc5.S
0.299479	0.168	0.08	1.0288e-62	1	bud31.L
0.252923	0.292	0.166	1.13938e-62	1	idh3g.S
0.272118	0.13	0.055	1.30294e-62	1	phf5a.S
0.268956	0.165	0.077	2.34645e-62	1	osgep.L
0.314877	0.219	0.115	7.33315e-62	1	banf1.S
0.263867	0.172	0.082	3.51762e-61	1	atp5j.S
0.308217	0.115	0.046	5.98049e-61	1	cc2d1a.L
0.292561	0.189	0.095	7.10512e-61	1	psmd14.S
0.265467	0.235	0.126	3.37965e-60	1	psma3.L
0.275564	0.139	0.062	3.79947e-60	1	naa20.S
0.305189	0.138	0.061	4.06796e-60	1	ndufa5.L
0.281941	0.254	0.141	6.977e-60	1	pdcd5.S
0.269742	0.153	0.071	2.84223e-59	1	sft2d2.L
0.280647	0.159	0.075	5.06228e-59	1	cisd1.S
0.256863	0.144	0.065	1.02856e-58	1	triobp.L
0.250903	0.253	0.141	1.64195e-58	1	mrpl52.L
0.263157	0.195	0.1	3.1202e-58	1	eif1ad.L
0.293972	0.199	0.103	1.1025e-57	1	opa3.S
0.295538	0.136	0.061	2.90967e-57	1	tmem147.S
0.255172	0.234	0.127	5.9562e-57	1	nol7.L
0.256242	0.137	0.062	7.67685e-57	1	dnajc19.L
0.264319	0.211	0.112	1.12104e-56	1	txnl1.S
0.251454	0.108	0.044	2.76824e-56	1	ndufb3.S
0.259581	0.106	0.043	4.07521e-56	1	mpv17.L
0.255378	0.158	0.076	4.19973e-55	1	gpatch4.L
0.273698	0.238	0.133	1.12915e-54	1	chchd3.L
0.271047	0.181	0.092	2.21633e-54	1	atp2a2.L
0.266823	0.193	0.101	2.71802e-54	1	pqbp1.L
0.28313	0.177	0.09	5.40111e-54	1	mrpl16.S
0.251876	0.181	0.094	4.19461e-52	1	mtpn.L
0.256898	0.167	0.085	6.45871e-51	1	cox6a1.L
0.25284	0.194	0.104	8.53617e-51	1	snrpd3.S
0.253476	0.137	0.064	1.58577e-50	1	mrpl47.L
0.276645	0.132	0.061	3.6527e-50	1	phf5a.L
0.256729	0.124	0.056	4.77294e-50	1	sdr39u1.S
0.253519	0.104	0.043	1.1985e-49	1	ush1c.L
0.286196	0.138	0.066	8.89246e-49	1	eny2.S
0.256627	0.135	0.064	3.89659e-48	1	chd7-like.L
8.31001	0.999	0.059	0	2	plp1.L	Myelinating oligodendrocyte progenitor cell
7.75436	0.924	0.032	0	2	mbp.S
6.62157	0.883	0.039	0	2	mbp.L
4.9184	0.95	0.019	0	2	Xelaev18038532m.g
4.8903	0.959	0.028	0	2	Xelaev18027589m.g
4.88681	0.961	0.031	0	2	bcas1.L
4.82554	0.938	0.009	0	2	ugt8.L
4.79851	0.963	0.027	0	2	ablim3.L
4.75603	0.816	0.007	0	2	adamts4.L
4.71293	0.979	0.093	0	2	stmn4.S
4.69603	0.936	0.012	0	2	plp1.S
4.52395	0.935	0.031	0	2	ndrg1.L
4.47756	0.936	0.037	0	2	cnp-like.S
4.43858	0.769	0.071	0	2	Xetrov90011359m.L
4.3384	0.935	0.063	0	2	Xelaev18045499m.g
4.33342	0.897	0.009	0	2	loc100495652-like.L
4.16137	0.999	0.365	0	2	glul-like.1.S
4.09086	0.842	0.005	0	2	ppp2r3b.S
4.04911	0.969	0.145	0	2	aplp1.L
4.02873	0.844	0.006	0	2	fa2h.L
3.84171	0.824	0.009	0	2	ugt8.S
3.8115	0.966	0.233	0	2	loc100129924.L
3.77292	0.888	0.104	0	2	adam10.L
3.7411	0.792	0.008	0	2	mag.S
3.67868	0.786	0.006	0	2	Xelaev18039277m.g
3.67723	0.951	0.187	0	2	azin1.L
3.62459	0.844	0.057	0	2	rras2.S
3.57149	0.745	0.028	0	2	loc100494676.L
3.46196	0.689	0.006	0	2	plekhb2.L
3.39737	0.907	0.157	0	2	sccpdh.L
3.33943	0.696	0.006	0	2	ermn.L
3.32658	0.772	0.026	0	2	sept5.S
3.29813	0.833	0.063	0	2	pik3r6.L
3.26911	0.662	0.004	0	2	cnp-like.L
3.26065	0.695	0.006	0	2	cmtm5.S
3.19785	0.702	0.074	0	2	cdknx.L
3.14052	0.753	0.063	0	2	scd.L
3.11653	0.705	0.018	0	2	sox10.L
3.0971	0.567	0.005	0	2	gjb1.L
3.0503	0.707	0.045	0	2	ppp2r3b.L
3.03032	0.715	0.045	0	2	arhgef37.L
3.02895	0.66	0.009	0	2	enpp2.L
3.02407	0.666	0.024	0	2	ndrg1.S
3.02342	0.523	0.006	0	2	Xelaev18036390m.g
3.0117	0.709	0.065	0	2	pacs2.L
2.98654	0.658	0.033	0	2	slc39a9-like.1.L
2.93199	0.695	0.052	0	2	rras2.L
2.91014	0.667	0.03	0	2	sept5.L
2.89899	0.662	0.041	0	2	Xelaev18034862m.g
2.87698	0.602	0.02	0	2	crb2.S
2.8686	0.674	0.07	0	2	Xelaev18031124m.g
2.83578	0.673	0.05	0	2	slc20a2.L
2.81767	0.688	0.065	0	2	fry.L
2.80277	0.571	0.071	0	2	hsd3b7.L
2.79981	0.758	0.081	0	2	gpr37l1.S
2.76646	0.669	0.045	0	2	Xetrov90021734m.S
2.76042	0.656	0.043	0	2	Xelaev18044251m.g
2.76006	0.6	0.025	0	2	galnt3.S
2.7468	0.589	0.019	0	2	loc101732275.L
2.74221	0.561	0.009	0	2	lgi4.L
2.72495	0.655	0.052	0	2	arhgef37.S
2.69846	0.431	0.006	0	2	adamts4.S
2.69712	0.709	0.083	0	2	smox.S
2.68209	0.61	0.037	0	2	emp2.L
2.6583	0.537	0.002	0	2	ermn.S
2.64547	0.353	0.067	0	2	Xelaev18022528m.g
2.6243	0.914	0.323	0	2	Xelaev18044325m.g
2.62214	0.632	0.061	0	2	elovl5.L
2.60759	0.581	0.03	0	2	specc1-like.L
2.59831	0.506	0.002	0	2	Xelaev18042505m.g
2.58496	0.536	0.009	0	2	afap1l1.S
2.57216	0.613	0.049	0	2	cers3.L
2.56604	0.535	0.025	0	2	gltp.S
2.56459	0.502	0.008	0	2	afap1l1.L
2.55923	0.575	0.033	0	2	Xelaev18000860m.g
2.53347	0.604	0.055	0	2	osbpl1a.L
2.53168	0.557	0.028	0	2	slc12a2.S
2.53135	0.701	0.124	0	2	map1a.L
2.51941	0.505	0.01	0	2	olig2.S
2.48084	0.628	0.069	0	2	dtnbp1.L
2.47375	0.496	0.009	0	2	plekhb2.S
2.47146	0.582	0.061	0	2	c9orf3.L
2.45304	0.553	0.035	0	2	Xelaev18026353m.g
2.38977	0.589	0.063	0	2	clip2.L
2.36595	0.709	0.15	0	2	rap1a.L
2.36458	0.519	0.04	0	2	Xelaev18038799m.g
2.35953	0.611	0.074	0	2	trim2.L
2.32459	0.685	0.131	0	2	adipor2.L
2.31972	0.47	0.022	0	2	fabp3.S
2.31639	0.514	0.042	0	2	Xelaev18011667m.g
2.31182	0.932	0.257	0	2	tuba1b.S
2.31102	0.456	0.014	0	2	kank1.S
2.30881	0.5	0.014	0	2	sox10.S
2.27949	0.513	0.055	0	2	nek6.S
2.27441	0.438	0.005	0	2	Xelaev18022505m.g
2.27031	0.442	0.002	0	2	myrf.L
2.23455	0.437	0.005	0	2	cmtm5.L
2.22947	0.596	0.071	0	2	cd9.S
2.22714	0.702	0.169	0	2	map7d3.L
2.22634	0.649	0.113	0	2	fez1.L
2.21099	0.67	0.155	0	2	mast3.L
2.20942	0.475	0.016	0	2	bzw2.L
2.206	0.75	0.21	0	2	rab39b.L
2.19058	0.45	0.018	0	2	maoa.L
2.18763	0.497	0.034	0	2	paqr6.L
2.17518	0.447	0.02	0	2	nde1.L
2.13377	0.477	0.046	0	2	elovl5.S
2.13362	0.531	0.078	0	2	mxd4.S
2.11307	0.493	0.05	0	2	asic4.L
2.10336	0.391	0.001	0	2	kcnj12.S
2.09418	0.513	0.064	0	2	map1a-like.L
2.09382	0.745	0.12	0	2	serpine2.L
2.07363	0.535	0.069	0	2	Xelaev18035263m.g
2.07088	0.462	0.038	0	2	Xelaev18044381m.g
2.06635	0.508	0.062	0	2	nfasc.S
2.0527	0.434	0.022	0	2	gas6.L
2.04962	0.49	0.04	0	2	smoc1.L
2.04928	0.485	0.045	0	2	fgfr2.S
2.04437	0.437	0.04	0	2	Xelaev18010192m.g
2.02644	0.377	0.02	0	2	Xelaev18028582m.g
2.0243	0.563	0.091	0	2	fez1.S
2.0211	0.385	0.061	0	2	pradc1.L
2.00041	0.561	0.104	0	2	map7d1.S
1.99337	0.438	0.027	0	2	paqr8.L
1.99214	0.396	0.012	0	2	sh3tc2.L
1.97946	0.379	0.025	0	2	lipe.L
1.97098	0.413	0.047	0	2	amer2.L
1.96421	0.462	0.052	0	2	dnajc7.L
1.95969	0.379	0.021	0	2	cpne8.S
1.93951	0.873	0.288	0	2	cst3.L
1.9395	0.619	0.157	0	2	wbp2nl.L
1.92341	0.376	0.015	0	2	Xelaev18019531m.g
1.9196	0.898	0.288	0	2	glul-like.1.L
1.90748	0.465	0.059	0	2	loc100496658.L
1.89832	0.621	0.145	0	2	efhd1.L
1.89633	0.491	0.089	0	2	ralgds.S
1.89439	0.39	0.021	0	2	rhobtb3.L
1.89056	0.522	0.087	0	2	ntm.L
1.8884	0.636	0.176	0	2	add3.L
1.88176	0.469	0.119	0	2	bhlhe40.S
1.87666	0.567	0.098	0	2	coro6.1.L
1.8429	0.356	0.019	0	2	loc100488434.S
1.84246	0.382	0.031	0	2	elavl3.L
1.8292	0.575	0.137	0	2	sgcb.S
1.82819	0.378	0.03	0	2	elovl6.L
1.82625	0.379	0.025	0	2	fmnl2-like.L
1.81772	0.781	0.34	0	2	dynll1.L
1.8139	0.319	0.023	0	2	sox8.L
1.81076	0.319	0.003	0	2	rasgrp3.S
1.79717	0.582	0.143	0	2	lamp1.L
1.79592	0.286	0.001	0	2	Xelaev18002814m.g
1.79086	0.439	0.071	0	2	pacsin3.S
1.78478	0.298	0.003	0	2	cryab.S
1.78244	0.891	0.155	0	2	ptn.L
1.77306	0.591	0.181	0	2	ktn1.L
1.76033	0.298	0.006	0	2	hopx.L
1.75974	0.316	0.003	0	2	enpp2.S
1.74958	0.617	0.127	0	2	serpine2.S
1.74754	0.336	0.007	0	2	slc44a5.L
1.74277	0.321	0.01	0	2	slc12a2.L
1.74133	0.425	0.054	0	2	dennd5a.S
1.74098	0.329	0.021	0	2	ppl.S
1.73593	0.466	0.094	0	2	rabl6.L
1.73121	0.315	0.01	0	2	Xelaev18027950m.g
1.72327	0.29	0.012	0	2	ctbs.S
1.71976	0.621	0.151	0	2	prdx1.L
1.7161	0.402	0.067	0	2	stam.L
1.71358	0.598	0.185	0	2	gnb1.L
1.7067	0.313	0.005	0	2	loc101732275.S
1.7033	0.851	0.407	0	2	stmn1.S
1.6907	0.695	0.239	0	2	Xelaev18035740m.g
1.68562	0.486	0.099	0	2	eef1a2.L
1.68131	0.431	0.069	0	2	clasp1.L
1.68068	0.394	0.047	0	2	tpd52.L
1.67843	0.33	0.031	0	2	cdc42ep4.S
1.6768	0.461	0.085	0	2	Xelaev18047629m.g
1.67655	0.383	0.041	0	2	dact1.L
1.67525	0.327	0.027	0	2	acsl1.S
1.67162	0.354	0.066	0	2	acat2.S
1.65047	0.281	0.007	0	2	xgb.L
1.64936	0.365	0.042	0	2	dennd5a.L
1.64638	0.345	0.038	0	2	gpc1.S
1.63439	0.863	0.483	0	2	cd63.L
[truncated: 32,392 more rows]

## Sheet: Eye
avg_log2FC	pct.1	pct.2	p_val_adj	cluster	gene	Cell type
4.52691	0.873	0.076	0	0	mfap5.S	Fibroblast
4.49391	0.98	0.165	0	0	c1s.L
4.40119	0.945	0.117	0	0	loc100485749.L
4.37053	0.744	0.046	0	0	tnxb.S
4.26997	0.564	0.043	0	0	postn.S
4.16827	0.935	0.172	0	0	col1a2.L
4.10585	0.721	0.046	0	0	mfap5.L
3.97301	0.382	0.032	0	0	crhbp.L
3.92289	0.896	0.134	0	0	col1a1.L
3.88497	0.751	0.064	0	0	col3a1.S
3.8299	0.693	0.072	0	0	tnxb.L
3.63477	0.561	0.026	0	0	c4a.L
3.59707	0.687	0.062	0	0	loc101730537-like.L
3.5113	0.849	0.122	0	0	col1a1.S
3.49537	0.711	0.067	0	0	loc100489067.L
3.42285	0.643	0.06	0	0	fn1.L
3.41487	0.298	0.02	0	0	postn.L
3.30397	0.463	0.028	0	0	Xelaev18044419m.g
3.3008	0.488	0.027	0	0	clec3b.L
3.26578	0.674	0.054	0	0	dcn.L
3.23125	0.358	0.026	0	0	akr1d1.L
3.18906	0.75	0.1	0	0	col6a2.S
3.15105	0.722	0.101	0	0	ccdc80.L
3.10853	0.768	0.111	0	0	col6a2.L
3.06772	0.418	0.029	0	0	fstl1.L
2.88518	0.359	0.019	0	0	cd38.L
2.82714	0.646	0.082	0	0	aebp1.L
2.67164	0.504	0.043	0	0	fgl1.L
2.6593	0.282	0.015	0	0	fbn1.S
2.65055	0.246	0.02	0	0	loc100496982.S
2.64222	0.533	0.106	0	0	rarres1.L
2.61812	0.417	0.04	0	0	loc100498622.L
2.60485	0.295	0.017	0	0	fbn1.L
2.57916	0.506	0.06	0	0	sod3.S
2.57397	0.725	0.117	0	0	loc100498318-like.L
2.47158	0.831	0.207	0	0	sparc.L
2.45664	0.329	0.026	0	0	eln1.L
2.4218	0.442	0.059	0	0	Xelaev18041553m.g
2.34844	0.314	0.019	0	0	gfpt2.L
2.31643	0.489	0.075	0	0	col6a1.L
2.27426	0.292	0.026	0	0	igfbp5.S
2.26267	0.304	0.022	0	0	hebp2.L
2.23849	0.447	0.05	0	0	prelp.S
2.21622	0.37	0.039	0	0	scara5.S
2.19999	0.406	0.067	0	0	htra1.S
2.16417	0.243	0.008	0	0	osr2.L
2.15117	0.506	0.085	0	0	hebp2.S
2.14747	0.263	0.013	0	0	loc100490096.1
2.13452	0.27	0.012	0	0	tmem100.L
2.10685	0.49	0.076	0	0	serpind1.L
2.0902	0.373	0.044	0	0	loc100486230.L
2.08141	0.221	0.007	0	0	osr2.S
2.05888	0.349	0.035	0	0	dpt.S
2.02444	0.299	0.019	0	0	Xetrov90005752m.L
2.02416	0.853	0.299	0	0	vim.L
1.99686	0.818	0.369	0	0	anxa2.S
1.98247	0.227	0.01	0	0	loxl1.S
1.97995	0.272	0.023	0	0	loc100497637.L
1.96302	0.481	0.133	0	0	nbl1.L
1.95315	0.228	0.008	0	0	Xelaev18004886m.g
1.94961	0.352	0.058	0	0	aif1l.L
1.93778	0.361	0.068	0	0	Xelaev18016663m.g
1.91628	0.661	0.227	0	0	sparc.S
1.88953	0.296	0.039	0	0	a2m.S
1.88265	0.192	0.014	0	0	Xetrov90026033m.L
1.86166	0.189	0.006	0	0	plxdc1.L
1.8364	0.276	0.033	0	0	rarres2.L
1.83442	0.264	0.028	0	0	ppap2b.S
1.83105	0.182	0.011	0	0	Xelaev18046502m.g
1.82428	0.235	0.024	0	0	sulf1.L
1.80431	0.514	0.115	0	0	olfml3.S
1.77526	0.193	0.006	0	0	tbx22.L
1.77398	0.409	0.085	0	0	mmp2.S
1.76859	0.194	0.011	0	0	enpp2.L
1.76175	0.174	0.005	0	0	cd34.S
1.74115	0.176	0.009	0	0	dkk2.L
1.74089	0.445	0.117	0	0	lrp1.S
1.73845	0.348	0.05	0	0	lum.S
1.73745	0.329	0.043	0	0	aebp1.S
1.72611	0.254	0.032	0	0	ifitm1.S
1.72604	0.322	0.054	0	0	vasn.S
1.70176	0.443	0.123	0	0	dpysl3.L
1.6847	0.321	0.049	0	0	lamb1.L
1.6704	0.361	0.08	0	0	ptrf.L
1.66856	0.799	0.381	0	0	junb.L
1.62994	0.571	0.2	0	0	sdc2.S
1.60544	0.173	0.01	0	0	steap4.L
1.60076	0.241	0.031	0	0	pdgfrl.L
1.55837	0.856	0.495	0	0	jun.S
1.50073	0.859	0.495	0	0	fos.S
1.47357	0.468	0.122	0	0	serpinh1.S
1.38768	0.801	0.434	0	0	fos.L
1.35004	0.853	0.451	0	0	s100a11.L
1.5409	0.178	0.013	4.39e-301	0	arsi.S
1.70967	0.266	0.045	1.94e-298	0	pmp22.S
1.52809	0.215	0.025	7.22e-298	0	col5a1-like.S
1.55106	0.176	0.013	1.25e-297	0	Xetrov90030061m.S
1.52464	0.459	0.152	2.38e-292	0	socs3.S
1.58421	0.388	0.107	1.53e-287	0	thbs1.L
1.39896	0.131	0.002	3.03e-287	0	ebf2.L
1.58694	0.258	0.043	4.17e-286	0	cldn5.L
1.58938	0.338	0.085	1.36e-284	0	cd37.L
1.45355	0.359	0.092	4.53e-280	0	cyr61.L
1.60913	0.54	0.234	5.19e-276	0	egr1.L
1.55433	0.178	0.017	5.91e-272	0	pcolce2.L
1.46669	0.211	0.027	1.73e-271	0	lum.L
1.29306	0.472	0.169	2.19e-268	0	sdc2.L
1.44227	0.154	0.01	2.33e-266	0	angptl2.S
1.94774	0.179	0.018	2.69e-264	0	plat.L
1.36648	0.17	0.015	4.36e-262	0	dcn.S
1.63451	0.189	0.022	1.74e-261	0	fap.L
1.31312	0.131	0.005	5.65e-260	0	adgrd1.L
1.38226	0.146	0.009	8.48e-259	0	lvrn.L
0.787494	0.74	0.368	1.51e-255	0	vim.S
1.13102	0.715	0.431	1.24e-254	0	ier2.L
1.73086	0.213	0.033	1.22e-253	0	efhd1.S
1.51079	0.13	0.005	1.45e-252	0	Xelaev18036579m.g
1.44905	0.571	0.259	7.83e-252	0	Xelaev18038264m.g
1.52205	0.23	0.041	2.03e-248	0	loc100158501.L
1.44865	0.458	0.174	2.32e-248	0	lsp1.S
1.61359	0.601	0.333	1.18e-243	0	dusp1.L
1.03801	0.781	0.502	4.02e-241	0	jun.L
1.51263	0.211	0.034	5.02e-241	0	ppic.L
1.38913	0.277	0.063	1.06e-237	0	mxra8.L
1.81121	0.114	0.003	1.48e-234	0	loc100489659.L
2.18153	0.123	0.006	1.78e-229	0	crhbp.S
1.26868	0.108	0.003	3.14e-228	0	fam151a.S
1.34766	0.124	0.007	1.44e-226	0	htra3.S
1.31024	0.718	0.481	9.17e-226	0	btg2.S
1.29862	0.115	0.005	3.18e-224	0	igfbp5.L
1.53436	0.438	0.174	9.53e-224	0	egr1.S
1.39452	0.212	0.037	4.3e-222	0	lgals1.L
1.31078	0.294	0.077	1.04e-221	0	mdk.S
1.39899	0.169	0.021	6.42e-218	0	icam5.S
1.21551	0.105	0.003	8.63e-217	0	fbln7.L
1.77843	0.157	0.018	2.71e-215	0	serpine1.L
1.55396	0.37	0.128	3.94e-214	0	adamts1.S
1.38343	0.238	0.053	5.25e-210	0	olfml3.L
1.59585	0.325	0.103	5.83e-207	0	dkk3.L
1.43806	0.272	0.073	1.31e-206	0	cd37.S
1.29227	0.166	0.023	7.75e-205	0	clmp.S
1.31517	0.128	0.011	1.22e-202	0	loc100497330-like.L
1.15558	0.113	0.007	1.47e-201	0	gpr1.S
1.39932	0.599	0.358	3.16e-201	0	sat1.S
1.29492	0.451	0.201	1.67e-199	0	ahnak-like.S
1.20677	0.123	0.01	1.85e-199	0	Xelaev18044235m.g
1.32873	0.357	0.123	1.55e-195	0	adamts1.L
1.28192	0.103	0.005	8.21e-194	0	efemp1.S
0.948694	0.19	0.034	1.41e-191	0	Xelaev18010853m.g
1.26493	0.129	0.012	7.28e-190	0	loc100495429.L
1.22475	0.131	0.013	2.86e-187	0	hgd.L
1.09504	0.12	0.01	4.07e-187	0	loc101733704.L
1.27298	0.441	0.201	2.42e-185	0	cd59-like.L
1.19032	0.144	0.019	4.56e-182	0	clmp.L
1.27314	0.152	0.022	5.65e-182	0	plac9.S
1.32741	0.157	0.024	9.8e-181	0	Xelaev18011601m.g
1.24288	0.172	0.03	3.8e-179	0	nid1.S
1.20559	0.136	0.016	9.57e-179	0	foxr1.L
1.22877	0.157	0.025	5.33e-178	0	Xetrov90005752m.S
1.17412	0.216	0.05	3.21e-176	0	cpxm1.L
1.50811	0.442	0.218	2.87e-175	0	cebpd.S
1.23721	0.16	0.027	3.81e-172	0	lama4.L
1.35889	0.203	0.048	5.18e-172	0	klf4.S
1.17815	0.163	0.027	5.94e-172	0	galnt15.L
1.14244	0.118	0.012	2.97e-171	0	fgf7.L
1.24717	0.172	0.032	6.07e-171	0	loc100497018.L
1.36436	0.265	0.083	3.39e-169	0	cd81.S
1.30257	0.308	0.107	3.91e-169	0	vat1.L
1.07171	0.681	0.48	6.95e-168	0	mcl1.L
0.693849	0.855	0.588	9.14e-167	0	tmsb4x.L
1.04499	0.119	0.013	3.93e-165	0	podn.L
1.14997	0.133	0.018	6.7e-165	0	axl.L
1.35056	0.465	0.244	3.96e-164	0	jund.S
1.1719	0.183	0.038	6.15e-164	0	twist1.S
1.33368	0.108	0.01	5.19e-162	0	wnt9a.L
1.26331	0.239	0.067	2.06e-161	0	dpysl3.S
1.15358	0.41	0.186	1.5e-159	0	Xelaev18010117m.g
1.09602	0.149	0.025	1.08e-157	0	colec12.S
1.09656	0.121	0.016	3.96e-152	0	kitlg.S
1.14938	0.175	0.038	7.18e-151	0	twist1.L
1.16652	0.105	0.011	1.79e-150	0	loc100132731.L
1.09424	0.127	0.018	1.87e-150	0	llgl1.L
1.13209	0.397	0.184	1.55e-149	0	anxa1.L
1.23801	0.115	0.014	2.97e-149	0	sult2b1.S
1.06605	0.115	0.014	1.2e-148	0	fbln2.L
1.13646	0.217	0.06	3.27e-146	0	loc100486548.S
1.13747	0.174	0.039	3.62e-144	0	ccdc80.S
1.20962	0.161	0.034	3.8e-144	0	osmr.S
1.12181	0.115	0.015	2.89e-142	0	gem.L
1.12969	0.327	0.132	1.25e-140	0	mmp14.L
1.08712	0.102	0.011	6.93e-140	0	trhde.L
1.37344	0.151	0.031	3.33e-139	0	Xelaev18009504m.g
1.03508	0.116	0.016	1.46e-137	0	svep1.L
1.10874	0.498	0.301	1.82e-137	0	ppib.L
1.34537	0.257	0.09	2.05e-136	0	atf3.S
0.961731	0.126	0.02	2.15e-135	0	bmp1.L
1.02012	0.154	0.032	5.13e-135	0	kank2.S
1.34555	0.585	0.409	7.88e-135	0	ppp1r15b-like.S
1.29696	0.342	0.15	9.33e-131	0	socs3.L
1.02026	0.565	0.367	2.89e-130	0	eif1.L
0.998758	0.229	0.076	1.38e-124	0	ptrf.S
0.866545	0.438	0.229	7.5e-123	0	ctsv.S
1.07789	0.17	0.044	1.28e-122	0	sptbn1.S
0.945651	0.141	0.029	1.56e-121	0	akr1c2.S
0.854888	0.335	0.145	2.51e-121	0	lrp1.L
1.15592	0.162	0.041	1.08e-120	0	Xelaev18010947m.g
0.985197	0.116	0.02	1.37e-120	0	gas1.S
0.878468	0.108	0.017	1.05e-118	0	fxyd1.S
1.11085	0.163	0.042	1.14e-118	0	plod3.S
0.91203	0.103	0.015	1.73e-118	0	Xelaev18023341m.g
1.35707	0.16	0.041	3.21e-118	0	Xelaev18040662m.g
1.10028	0.323	0.143	1.25e-115	0	lsp1.L
1.11994	0.174	0.049	4.82e-115	0	ctsk.L
1.24403	0.223	0.078	8.76e-115	0	ier5l.1.L
0.893151	0.115	0.02	9.52e-115	0	lox.L
1.04121	0.127	0.025	1e-114	0	ackr4.L
1.0906	0.142	0.032	1.36e-113	0	c11orf96.S
0.684621	0.703	0.481	3.47e-113	0	Xelaev18002122m.g
0.515065	0.917	0.818	6.72e-112	0	rps10.L
1.2156	0.212	0.071	9.68e-112	0	rasd1.S
1.03896	0.141	0.033	1.32e-111	0	tsku.L
0.942906	0.109	0.019	4.21e-110	0	rras.S
0.987858	0.409	0.225	1.75e-108	0	junb.S
1.01301	0.113	0.022	8.14e-107	0	thbs3.L
0.623176	0.745	0.603	2.09e-106	0	Xelaev18000774m.g
1.16003	0.478	0.305	2.71e-106	0	sat1.L
0.883415	0.459	0.271	4.52e-106	0	ahnak.L
1.45799	0.117	0.024	1.5e-105	0	mfap4.S
1.2052	0.193	0.064	3.94e-105	0	metrnl.S
1.09368	0.149	0.039	3.34e-104	0	boc.S
1.04769	0.111	0.022	4e-104	0	sema3c.L
0.855953	0.206	0.069	5.49e-104	0	lgals1.S
1.00124	0.463	0.286	1.94e-103	0	ier2.S
0.570758	0.607	0.387	2.16e-103	0	loc100494786.S
1.03198	0.221	0.079	6.27e-102	0	loc100498318-like.S
0.990981	0.134	0.033	4.37e-100	0	Xelaev18000874m.g
1.0012	0.305	0.144	8.29e-100	0	gsn.S
0.985576	0.191	0.063	2.43e-99	0	sox11.L
0.95957	0.134	0.033	5.13e-99	0	vasn.L
1.20091	0.102	0.019	5.44e-99	0	dio3.L
0.837662	0.179	0.056	4.13e-98	0	igfbp4.S
0.714637	0.699	0.515	7.66e-98	0	sik1.S
1.0129	0.156	0.045	1.6e-97	0	rras2.S
0.733291	0.397	0.201	9.82e-97	0	clu.L
0.895507	0.13	0.032	2.18e-96	0	loxl3.S
1.04432	0.227	0.09	4.34e-94	0	ugp2.L
0.975458	0.126	0.031	9.7e-94	0	gpc5.L
0.844913	0.163	0.049	1.3e-93	0	Xelaev18022094m.g
1.19908	0.128	0.033	2.13e-91	0	adm.L
0.913059	0.183	0.062	1.05e-90	0	loxl1.L
0.767384	0.447	0.264	8.12e-89	0	rhob.S
0.976624	0.149	0.045	7.27e-88	0	golim4.L
0.882063	0.113	0.027	1.5e-86	0	rrbp1.S
0.412315	0.885	0.74	8.75e-84	0	rps8.S
0.584974	0.203	0.076	1.43e-83	0	comp.L
0.8009	0.598	0.451	5.39e-82	0	hspa5.S
1.01603	0.134	0.04	7.79e-81	0	aif1l.S
0.690774	0.133	0.037	1.44e-80	0	akap12.S
1.01403	0.302	0.158	1.51e-80	0	tagln2.L
0.385265	0.9	0.782	2.25e-80	0	nme2.L
0.941326	0.202	0.08	3.93e-80	0	Xelaev18021562m.g
0.878597	0.14	0.044	7.82e-78	0	hsd17b6.L
0.900118	0.17	0.061	1.16e-77	0	timp2.L
0.731565	0.12	0.032	1.53e-76	0	MGC89174.L
0.941849	0.112	0.03	5.63e-76	0	filip1.S
0.730633	0.288	0.141	6.45e-76	0	MGC84172.L
1.01409	0.184	0.071	8.54e-76	0	fam212a.L
1.02235	0.187	0.075	1.06e-75	0	lamp2.S
0.890799	0.113	0.03	1.06e-75	0	loc100495760.S
0.606763	0.145	0.045	9.23e-75	0	col1a2.S
0.434389	0.377	0.215	1.15e-74	0	cst3.L
0.8409	0.268	0.13	1.22e-74	0	itgb1.S
0.847173	0.105	0.026	2.42e-74	0	ckap4.L
0.959895	0.269	0.131	2.54e-74	0	klf2.S
1.09784	0.143	0.048	1.55e-73	0	esr-5.S
0.803131	0.433	0.271	2.24e-73	0	fosl1.L
0.7474	0.108	0.028	2.41e-73	0	efemp2.L
1.14694	0.314	0.176	1.44e-72	0	atf3.L
0.725914	0.184	0.071	8.59e-72	0	gpc4.L
0.973695	0.321	0.184	1.11e-71	0	anxa4.L
0.865739	0.285	0.146	1.55e-71	0	loc100487499.S
0.836267	0.438	0.275	1.61e-71	0	gadd45g.S
0.772917	0.21	0.089	2.43e-71	0	cdknx.L
0.975052	0.145	0.05	2.72e-71	0	lgals3.L
0.800688	0.107	0.029	3.96e-71	0	lamc1.S
0.368987	0.85	0.685	4.38e-70	0	rps8.L
0.930984	0.367	0.228	1.67e-69	0	ppib.S
0.980945	0.242	0.119	1.43e-68	0	anxa5.L
0.90776	0.108	0.03	4.69e-68	0	lamc1.L
0.868058	0.132	0.043	5.92e-68	0	ddr2.S
0.829815	0.108	0.031	9.24e-67	0	sdpr.S
0.881708	0.161	0.062	2.33e-65	0	fkbp9.S
0.351061	0.831	0.668	5.97e-64	0	Xelaev18045525m.g
0.773337	0.116	0.035	7.18e-64	0	fermt2.S
0.541528	0.114	0.034	8.31e-62	0	fn1.S
0.941341	0.173	0.072	1.15e-61	0	arrdc2.L
0.823967	0.109	0.033	2.05e-60	0	mid1.L
0.704647	0.396	0.254	1.62e-59	0	anxa1.S
0.749504	0.452	0.311	4.65e-59	0	zfp36.S
1.05017	0.184	0.084	4.37e-58	0	angptl4.L
0.849232	0.337	0.211	6.66e-58	0	add3.L
0.851515	0.209	0.101	5.63e-57	0	sult1a1
0.797548	0.134	0.05	2.92e-56	0	vcl.S
0.736891	0.105	0.033	2.6e-55	0	gap43.S
0.776812	0.276	0.154	6.3e-55	0	timp-1.S
0.734537	0.322	0.195	9.97e-55	0	capns1-like.L
0.942333	0.176	0.079	2.07e-54	0	kpna2.L
0.79852	0.332	0.206	9.88e-54	0	epb41l1.L
0.761885	0.138	0.054	6.75e-53	0	cbr3.S
0.691583	0.122	0.044	1.43e-52	0	mrc2.L
0.750499	0.124	0.045	6.89e-52	0	Xelaev18002254m.g
0.302527	0.834	0.707	7.06e-52	0	rps17.L
0.705698	0.118	0.042	8.83e-52	0	fkbp9.L
0.746553	0.122	0.045	1.16e-50	0	sptbn1.L
0.639887	0.12	0.044	2.41e-50	0	sdpr.L
0.810082	0.269	0.154	2.85e-50	0	pdia6.L
0.779622	0.162	0.07	5.53e-50	0	cldn5.S
0.792572	0.14	0.057	7.41e-50	0	snta1.L
0.836558	0.215	0.112	1.19e-49	0	emp2.L
1.9217	0.1	0.033	1.58e-49	0	c3.L
0.851748	0.125	0.049	5.51e-49	0	plscr1.L
0.531278	0.574	0.45	8.2e-49	0	Xelaev18022168m.g
0.755045	0.195	0.095	2.42e-48	0	hes1.S
0.306255	0.813	0.675	6.13e-48	0	rpl10a.S
0.782107	0.144	0.062	1.89e-47	0	fam46a.S
0.370635	0.221	0.111	3.99e-47	0	serpinh1.L
0.315804	0.881	0.797	6.08e-47	0	rps23.S
0.85119	0.154	0.068	2.15e-46	0	sema3f-like.1.L
0.638286	0.259	0.148	2.19e-46	0	Xelaev18034625m.g
0.575031	0.303	0.179	5.04e-46	0	txnip.L
0.559649	0.101	0.034	6.06e-46	0	emp3.S
0.873649	0.204	0.108	1.08e-45	0	jund.L
0.816868	0.125	0.051	1.79e-45	0	Xelaev18040838m.g
0.365178	0.69	0.571	2e-45	0	Xelaev18039162m.g
0.771125	0.119	0.047	4.55e-45	0	MGC115708.L
0.338727	0.832	0.757	5.57e-43	0	mkrn3.S
0.580274	0.116	0.045	2.08e-42	0	bhmt.L
0.66874	0.103	0.038	5.15e-42	0	fkbp14.L
0.667865	0.128	0.054	8.6e-42	0	pdia4.L
0.7784	0.128	0.055	1e-41	0	vat1.S
0.684282	0.233	0.13	3.76e-41	0	id3.S
0.646562	0.181	0.091	1.79e-40	0	dhrs3.L
0.676418	0.134	0.059	7.73e-40	0	gpx3.L
0.79034	0.122	0.053	2.68e-38	0	fam46c.L
0.735484	0.148	0.071	9.65e-38	0	prcp.S
0.599327	0.383	0.267	2.79e-37	0	cebpd.L
0.283319	0.829	0.742	7.23e-37	0	eef1d.L
0.585709	0.101	0.039	1.25e-36	0	Xelaev18035519m.g
0.551904	0.148	0.07	4.37e-36	0	pmp22.L
0.907581	0.161	0.083	5.1e-36	0	klf4.L
0.57231	0.431	0.321	1.18e-35	0	coq10b.L
0.665296	0.117	0.052	2.63e-34	0	leprot.L
0.625766	0.101	0.041	2.36e-33	0	calu.S
0.729695	0.162	0.086	6.26e-33	0	ppdpf.L
0.77516	0.212	0.127	2.18e-32	0	crem.L
0.620857	0.128	0.06	3.67e-32	0	ifitm3.S
0.640482	0.348	0.252	6.83e-32	0	Xelaev18019056m.g
0.546942	0.1	0.041	8.25e-32	0	pam.L
0.58298	0.46	0.369	1.11e-31	0	ssr4.S
0.605213	0.123	0.058	6.92e-31	0	golim4.S
0.295677	0.767	0.683	1.38e-30	0	Xelaev18003627m.g
0.787746	0.151	0.081	3.06e-29	0	rcan1.S
0.703263	0.128	0.063	7.16e-29	0	loc100495965-like.L
0.926965	0.128	0.065	9.5e-29	0	vegfa.L
0.580286	0.178	0.1	1.61e-28	0	id3.L
0.634564	0.126	0.064	3.01e-27	0	sav1.L
0.415121	0.529	0.441	3.14e-27	0	rsl24d1.L
0.346421	0.348	0.239	4.6e-27	0	tuba4a.S
0.594465	0.112	0.054	4.61e-27	0	ltbp3.S
0.625941	0.169	0.096	5.14e-27	0	anxa5.S
0.624982	0.107	0.05	5.35e-27	0	sgcb.S
0.556352	0.114	0.054	6.54e-27	0	Xelaev18031666m.g
0.27842	0.127	0.062	1.22e-26	0	Xelaev18025819m.g
0.784269	0.247	0.17	1.83e-26	0	efhd1.L
0.756796	0.153	0.083	1.92e-26	0	Xelaev18022166m.g
0.351316	0.552	0.457	2.87e-26	0	Xelaev18024251m.g
0.51476	0.328	0.236	3.72e-26	0	eef2.2.L
0.497067	0.116	0.057	8.35e-26	0	gadd45b.L
0.596122	0.288	0.201	8.39e-26	0	nme2
0.412628	0.471	0.358	5.89e-25	0	loc100496442.L
0.503842	0.107	0.052	9.9e-24	0	cdh11.L
0.606931	0.14	0.077	1.77e-23	0	Xelaev18008278m.g
0.290207	0.272	0.179	2.05e-23	0	anxa2.L
0.531851	0.108	0.053	5.08e-23	0	tubb6.S
0.587387	0.275	0.193	7.5e-23	0	irf1.L
0.791966	0.18	0.111	2.11e-22	0	plk2.S
0.522644	0.409	0.333	5.37e-22	0	hspa5.L
0.488049	0.121	0.064	5.85e-22	0	gba.L
0.650524	0.12	0.064	8.92e-22	0	myc.L
0.316038	0.76	0.687	1.43e-21	0	hspa8.S
0.555561	0.16	0.095	3.7e-21	0	pik3r1-like.L
0.53368	0.206	0.134	4.47e-21	0	ccpg1.L
0.414377	0.413	0.328	8.35e-21	0	cd63.L
0.74616	0.13	0.072	3.21e-20	0	igfbp2.L
0.637785	0.116	0.061	6.56e-20	0	igfbp2.S
0.525604	0.392	0.31	7.24e-20	0	nfkbia.S
0.42799	0.213	0.14	1.55e-19	0	tpm4.S
0.581365	0.119	0.065	3.2e-19	0	grk4.L
0.475539	0.396	0.318	3.6e-19	0	rpl36a.S
0.507927	0.289	0.215	5.01e-19	0	dapl1.L
0.56967	0.186	0.121	9.44e-19	0	plod3.L
0.557633	0.104	0.056	2.59e-18	0	ptpn13.L
0.568809	0.117	0.065	3.77e-18	0	marcksl1.S
0.542203	0.156	0.096	3.85e-18	0	pklr.L
0.619469	0.164	0.105	3.61e-17	0	ppl.S
0.655147	0.124	0.072	4.3e-17	0	loc100496185.L
0.616213	0.251	0.184	8.32e-17	0	fam46a.L
0.618234	0.164	0.106	1.5e-16	0	efna1.L
0.456261	0.114	0.064	1.95e-16	0	epb41l3.L
0.287455	0.639	0.582	2.31e-16	0	rpl13.S
0.44109	0.117	0.067	2.32e-16	0	loc100495760.L
0.525609	0.113	0.064	2.68e-16	0	rbms1.S
0.53888	0.253	0.188	3.15e-16	0	itm2a.S
0.597386	0.406	0.35	4.72e-16	0	eif4a1.S
0.366741	0.529	0.471	6.07e-16	0	Xelaev18042936m.g
0.505775	0.101	0.055	1.25e-15	0	ece1.L
0.531731	0.145	0.091	2.65e-15	0	nucb1.S
0.539319	0.134	0.083	6.18e-15	0	laptm4a.S
0.300302	0.595	0.537	8.56e-15	0	Xelaev18014154m.g
0.625363	0.143	0.09	1.03e-14	0	myc.S
0.351462	0.171	0.112	4.95e-14	0	hes4.L
0.578403	0.144	0.093	8.67e-14	0	p4hb.S
0.323789	0.761	0.697	1.24e-13	0	cirbp.L
0.396597	0.351	0.279	1.26e-13	0	sdc4.L
0.52763	0.148	0.097	1.38e-13	0	loc100497513-like.S
0.393153	0.14	0.088	4.55e-13	0	mdk.L
0.471326	0.164	0.109	4.62e-13	0	tagln2.S
0.556109	0.229	0.174	7.24e-13	0	p4hb.L
0.591151	0.15	0.1	1.1e-12	0	fkbp2.S
0.776666	0.111	0.068	1.78e-12	0	MGC89864.L
0.639228	0.25	0.193	1.82e-12	0	mat2a.L
0.60261	0.209	0.155	3.97e-12	0	mturn.S
0.462576	0.197	0.143	4.39e-11	0	hexim1.L
0.417304	0.116	0.072	5.02e-11	0	tmem263.L
0.413418	0.101	0.06	6.79e-11	0	rasd1.L
0.468001	0.146	0.099	1.51e-10	0	cd9.S
0.388998	0.217	0.161	1.99e-10	0	Xelaev18041434m.g
0.439384	0.285	0.228	3.55e-10	0	tmem52.S
0.521663	0.171	0.122	3.77e-10	0	ier5.S
0.257658	0.72	0.685	3.92e-10	0	atf4.S
0.321302	0.404	0.348	7.46e-10	0	pinx1.L
0.394608	0.127	0.083	1.65e-09	0	map7d1.S
0.495195	0.16	0.114	3.55e-09	0	atl3.L
0.325681	0.167	0.118	6.03e-09	0	stom-like.L
0.379253	0.148	0.102	9.81e-09	0	klf2.L
0.494893	0.107	0.07	1.46e-08	0	kdelr1.L
0.404782	0.101	0.064	3.87e-08	0	ddah2.L
0.381796	0.149	0.104	5.78e-08	0	ip6k2.S
0.387775	0.109	0.072	6.15e-08	0	cyb5r3.L
0.360641	0.212	0.165	1.23e-07	0	hsp90b1.L
0.293586	0.44	0.397	2.87e-07	0	rps3.S
0.528811	0.116	0.081	7.96e-07	0	fuca2.L
0.373153	0.211	0.165	1.02e-06	0	gsn.L
0.487252	0.207	0.164	1.04e-06	0	higd1a.S
0.320179	0.147	0.105	1.18e-06	0	loc100487777.L
0.578254	0.218	0.177	1.2e-06	0	dusp1.S
0.395439	0.278	0.233	2.34e-06	0	Xelaev18041485m.g
0.434371	0.124	0.087	3.02e-06	0	pik3r1-like.S
0.279143	0.349	0.299	8.46e-06	0	ctsv.L
0.340406	0.169	0.128	1.07e-05	0	c9orf3.L
0.399652	0.149	0.11	1.25e-05	0	hexb-like.L
0.496467	0.166	0.128	1.83e-05	0	hn1.S
0.477877	0.161	0.124	2.4e-05	0	pdia3.L
0.352206	0.101	0.07	0.000115761	0	ehd1.L
0.322726	0.126	0.092	0.000328481	0	abi2.L
0.44117	0.131	0.099	0.000675172	0	ube2s.L
0.372374	0.107	0.077	0.000759981	0	zmym6nb.L
0.463491	0.14	0.106	0.000872727	0	hsp90aa1.1.L
0.49603	0.184	0.153	0.000959932	0	lamp1.S
0.355021	0.141	0.108	0.00162016	0	scpep1.L
0.411171	0.214	0.18	0.00199555	0	tuba1c.S
0.32883	0.139	0.107	0.00207541	0	foxk2.L
0.410581	0.166	0.133	0.00208014	0	Xelaev18016186m.g
0.350847	0.273	0.241	0.0021784	0	eif4a2.L
0.455562	0.201	0.169	0.00281724	0	loc100049121.L
0.42123	0.126	0.096	0.00303061	0	nrdc.L
0.419439	0.114	0.086	0.00497582	0	wsb1.S
0.349944	0.103	0.075	0.0063622	0	itgav.L
0.36726	0.112	0.084	0.00646853	0	ppl.L
0.389656	0.203	0.173	0.0143506	0	tmem50a.L
0.371225	0.134	0.106	0.0338077	0	usp20.L
0.342199	0.132	0.104	0.0476089	0	nptn.S
0.258537	0.115	0.087	0.0568948	0	ldb1.L
0.392547	0.139	0.112	0.0644318	0	ip6k2.L
0.369409	0.107	0.083	0.0923822	0	laptm4a.L
0.351405	0.131	0.105	0.140502	0	anxa11.L
0.303605	0.143	0.116	0.175607	0	dcxr.L
0.372605	0.245	0.218	0.199607	0	plin2.L
0.38235	0.132	0.106	0.20103	0	wsb1.L
0.361016	0.116	0.092	0.312583	0	nucb1.L
0.367692	0.216	0.19	0.343036	0	rpl29.L
0.357402	0.101	0.079	0.523954	0	fam46b.L
0.404028	0.11	0.088	0.671014	0	Xelaev18037790m.g
0.346341	0.124	0.1	0.793908	0	pcna.S
0.310584	0.173	0.148	0.914347	0	lasp1.S
0.300309	0.102	0.08	1	0	flot2.L
0.394307	0.16	0.138	1	0	pdia3.S
0.379557	0.242	0.221	1	0	h3f3b.L
0.368646	0.139	0.117	1	0	hdlbp.S
0.268037	0.269	0.247	1	0	Xelaev18040824m.g
0.270883	0.122	0.1	1	0	zfp36l2.S
0.397615	0.145	0.124	1	0	lsm14b.S
0.362505	0.115	0.095	1	0	plin2.S
0.299424	0.117	0.098	1	0	snx12.S
0.292493	0.146	0.131	1	0	map1lc3a.S
0.261217	0.154	0.138	1	0	Xelaev18046734m.g
0.250122	0.161	0.146	1	0	vwa5a-like.S
0.298908	0.13	0.117	1	0	pdia6.S
0.273954	0.129	0.115	1	0	clk1.L
4.72138	0.747	0.045	0	1	krt16.S	Lens epithelial cell_krt16 high
4.66131	0.728	0.056	0	1	Xelaev18013621m.g
4.35444	0.844	0.209	0	1	Xetrov90018123m.L
4.25816	0.754	0.068	0	1	krt5.6.L
4.10637	0.871	0.087	0	1	Xelaev18016080m.g
4.05061	0.657	0.038	0	1	krt12.L
3.96584	0.949	0.12	0	1	Xelaev18034929m.g
3.75996	0.846	0.179	0	1	Xelaev18040854m.g
3.70778	0.741	0.059	0	1	dnpep.L
3.55462	0.782	0.132	0	1	Xetrov90018123m.S
3.52389	0.928	0.1	0	1	ly6g6c.L
3.5062	0.756	0.09	0	1	cldn4.L
3.47683	0.742	0.192	0	1	loc100494945.L
3.47599	0.64	0.103	0	1	krt5.6.S
3.47549	0.63	0.121	0	1	loc100486967.L
3.35035	0.95	0.187	0	1	loc101734526.L
3.30142	0.816	0.089	0	1	fgfbp1.S
3.30114	0.718	0.085	0	1	Xelaev18000656m.g
3.27576	0.9	0.139	0	1	epcam.S
3.27435	0.83	0.096	0	1	cldn7.S
3.20654	0.599	0.041	0	1	loc100498415.L
3.20089	0.584	0.051	0	1	Xelaev18013824m.g
3.17329	0.967	0.183	0	1	Xelaev18045649m.g
3.1085	0.675	0.06	0	1	hrsp12.L
3.09968	0.627	0.048	0	1	cldn6.1.S
3.09117	0.794	0.13	0	1	Xelaev18024674m.g
3.09097	0.611	0.041	0	1	dnpep.S
3.0579	0.595	0.044	0	1	aqp3.S
3.0462	0.899	0.14	0	1	epcam.L
3.03733	0.642	0.09	0	1	cldn7.L
3.01913	0.685	0.073	0	1	cldn4.S
3.01368	0.647	0.03	0	1	loc101732280-like.S
3.01146	0.664	0.063	0	1	krt12.S
2.93149	0.841	0.176	0	1	loc101734365.L
2.90333	0.63	0.066	0	1	Xelaev18021648m.g
2.75699	0.757	0.13	0	1	hpgds.S
2.68261	0.689	0.079	0	1	lgals4.L
2.66475	0.57	0.043	0	1	dsc3.S
2.62717	0.667	0.086	0	1	Xelaev18043641m.g
2.52937	0.641	0.079	0	1	cdh1.S
2.51118	0.641	0.078	0	1	lgals4.S
2.50581	0.611	0.149	1.11e-293	1	tnip2.L
2.50381	0.584	0.052	0	1	mall.L
2.50024	0.365	0.039	0	1	loc100489972.L
2.48232	0.496	0.037	0	1	ccdc64b.S
2.44498	0.487	0.04	0	1	ankrd35.S
2.39873	0.554	0.053	0	1	selenbp1.L
2.38586	0.708	0.132	0	1	nccrp1.L
2.36086	0.552	0.051	0	1	dsg4.S
2.35993	0.451	0.043	0	1	loc101735282.L
2.33168	0.36	0.021	0	1	Xelaev18039324m.g
2.29658	0.444	0.02	0	1	sox7.L
2.27742	0.549	0.082	0	1	Xelaev18036021m.g
2.20789	0.361	0.043	0	1	elf3.L
2.19339	0.4	0.039	0	1	gprc5a.L
2.18841	0.232	0.013	0	1	loc100494822.S
2.16506	0.554	0.065	0	1	Xetrov90010969m.L
2.15317	0.587	0.12	0	1	prdx1.L
2.14911	0.541	0.074	0	1	ezr.L
2.14431	0.503	0.06	0	1	trim29.S
2.07339	0.505	0.061	0	1	trim29.L
2.07093	0.231	0.011	0	1	loc100494822.L
2.0671	0.398	0.078	6.06e-209	1	cxcl8.L
2.03043	0.48	0.04	0	1	retsat.L
2.02755	0.456	0.039	0	1	pkp3.S
2.006	0.51	0.071	0	1	cd44.S
1.99734	0.44	0.047	0	1	elf3.S
1.99052	0.411	0.051	0	1	Xelaev18043700m.g
1.96357	0.562	0.114	3.83e-295	1	loc100485630.L
1.96195	0.386	0.04	0	1	Xelaev18044082m.g
1.94434	0.62	0.129	0	1	perp.S
1.92159	0.404	0.05	0	1	cgn.L
1.91873	0.325	0.014	0	1	muc1.S
1.89136	0.384	0.031	0	1	loc100497371-like.L
1.87755	0.602	0.144	1.57e-262	1	MGC84172.L
1.874	0.469	0.107	7.11e-209	1	dusp5.L
1.84978	0.47	0.068	0	1	spint2.L
1.84834	0.508	0.079	0	1	dstn.L
1.83781	0.492	0.087	1.9e-288	1	Xelaev18035263m.g
1.83077	0.416	0.037	0	1	lgals3.S
1.82741	0.467	0.062	0	1	jup.L
1.82588	0.625	0.094	0	1	serpinb5.S
1.82239	0.211	0.023	1.61e-186	1	mmp8.L
1.82228	0.609	0.109	0	1	loc100145000.L
1.80022	0.235	0.033	7.45e-163	1	loc100488805.L
1.78846	0.494	0.089	5.27e-282	1	loc100487777.L
1.78561	0.412	0.046	0	1	gale.L
1.78326	0.36	0.035	0	1	krt5.7.S
1.76176	0.661	0.224	6.45e-213	1	tkt.L
1.75663	0.509	0.139	3.41e-181	1	cxcl8.S
1.75582	0.354	0.044	2.39e-286	1	frmd4b.L
1.75023	0.416	0.057	0	1	emp1.L
1.74541	0.301	0.011	0	1	mal.L
1.73802	0.805	0.162	0	1	fabp4.L
1.73494	0.357	0.029	0	1	Xelaev18013182m.g
1.7315	0.438	0.106	3.15e-171	1	vmp1.S
1.72874	0.567	0.151	4.95e-218	1	actn4.L
1.72428	0.314	0.028	0	1	txnrd1.L
1.72052	0.368	0.037	0	1	rab25.L
1.71675	0.578	0.162	2.94e-210	1	capns2.L
1.71446	0.438	0.069	3.12e-285	1	sptlc2.L
1.71261	0.585	0.143	1.62e-242	1	dapl1.S
1.69442	0.448	0.057	0	1	pax6.S
1.68318	0.739	0.215	3.34e-277	1	prdx1.S
1.68107	0.772	0.44	4.93e-144	1	nfkbia.L
1.68083	0.31	0.025	0	1	fgfbp1.L
1.67931	0.643	0.131	0	1	loc100497910.L
1.66464	0.326	0.043	1.6e-247	1	rbms2.L
1.6644	0.21	0.009	0	1	rrm2.2.S
1.66321	0.296	0.025	0	1	kifc3.L
1.65733	0.415	0.097	1.75e-171	1	tnip2.S
1.64886	0.276	0.026	4.05e-279	1	tmprss4.L
1.63518	0.308	0.03	2.23e-297	1	Xelaev18026042m.g
1.62898	0.49	0.136	5.14e-169	1	Xelaev18019842m.g
1.62857	0.516	0.079	0	1	serpinb4.L
1.62804	0.217	0.017	1.61e-246	1	ly6e.L
1.62234	0.258	0.015	0	1	vsig8.L
1.62169	0.341	0.047	5.2e-245	1	MGC75714.S
1.6189	0.228	0.011	0	1	loc100491292-like.L
1.61275	0.448	0.114	2.78e-172	1	hmgcr.L
1.61268	0.879	0.404	2.18e-214	1	loc100494786.S
1.60677	0.375	0.059	7.5e-238	1	zswim4.L
1.59492	0.426	0.066	6.06e-274	1	dsp.L
1.58411	0.434	0.103	2.19e-178	1	ugcg.S
1.58121	0.273	0.025	1.27e-276	1	Xetrov90024133m.S
1.57296	0.834	0.457	1.18e-197	1	ftmt.S
1.5638	0.338	0.037	3.75e-294	1	loc100488372.S
1.55312	0.612	0.236	6.47e-139	1	bcl2l14.L
1.54887	0.259	0.019	0	1	loc100486002.L
1.54775	0.552	0.15	2.06e-199	1	gsn.L
1.53792	0.344	0.027	0	1	loc100486088.L
1.53782	0.453	0.082	4.05e-251	1	f11r.S
1.5302	0.261	0.018	0	1	syt8.L
1.52674	0.303	0.028	0	1	prss36.L
1.52508	0.271	0.021	0	1	loc100496613.L
1.52116	0.302	0.018	0	1	Xelaev18034081m.g
1.51427	0.292	0.022	0	1	prss8.L
1.50018	0.36	0.043	1.5e-290	1	vill.L
1.48529	0.417	0.062	2.47e-275	1	dsp.S
1.48438	0.379	0.048	9.84e-292	1	Xelaev18028191m.g
1.47216	0.384	0.047	0	1	jup.S
1.45688	0.168	0.007	8.56e-268	1	tgm1.L
1.44914	0.39	0.088	1.47e-163	1	loc100485269.L
1.43985	0.409	0.074	3.23e-220	1	bcl2l10.S
1.43867	0.396	0.068	3.35e-227	1	mgst3.L
1.43424	0.749	0.32	7.34e-172	1	prdx5.L
1.42757	0.338	0.067	6.54e-163	1	zfand2a.L
1.42739	0.282	0.03	1.16e-254	1	loc101732042-like.L
1.41885	0.396	0.064	1.78e-241	1	Xelaev18011459m.g
1.4131	0.262	0.016	0	1	nuak2.S
1.41068	0.249	0.02	3.83e-276	1	loc100494099.L
1.40521	0.272	0.021	0	1	grhl3.S
1.40152	0.755	0.358	4.91e-144	1	loc100496442.L
1.3995	0.574	0.199	4.58e-148	1	capns1-like.L
1.39057	0.43	0.101	3.62e-171	1	gadd45a.L
1.38983	0.496	0.143	1.51e-149	1	Xetrov90016849m.L
1.38895	0.389	0.138	3.2e-80	1	loc100490338.L
1.38326	0.242	0.019	4.26e-267	1	lmo7.S
1.38164	0.376	0.095	2.81e-133	1	pip5k1a.S
1.36215	0.311	0.031	2.42e-300	1	loc100497556.S
1.36204	0.182	0.013	1.2e-219	1	loc100493447.S
1.35388	0.209	0.014	1.92e-263	1	znf750.L
1.33932	0.279	0.028	2.92e-264	1	b4galt6.L
1.33603	0.124	0.002	2.29e-277	1	krt16.L
1.33473	0.275	0.03	2.67e-243	1	znf185.L
1.3321	0.285	0.1	4.71e-57	1	Xelaev18016074m.g
1.32971	0.352	0.064	1.52e-189	1	f11r.L
1.32648	0.215	0.016	2.02e-246	1	s100a11.S
1.3242	0.308	0.04	4.73e-231	1	Xelaev18012280m.g
1.32243	0.476	0.119	8.3e-176	1	gsta1.S
1.31609	0.405	0.099	1.66e-149	1	ppl.S
1.31261	0.235	0.015	6.18e-302	1	gpa33.S
1.31216	0.279	0.028	1.79e-263	1	ocln.L
1.31037	0.297	0.03	2.55e-274	1	loc100496311-like.L
1.30782	0.253	0.012	0	1	Xetrov90029757m.S
1.29905	0.24	0.02	7.54e-260	1	tjp3.L
1.2879	0.192	0.012	4.12e-255	1	Xetrov90016595m.L
1.28768	0.242	0.02	5.31e-258	1	tmprss13.L
1.28356	0.289	0.04	2.18e-204	1	ppp1r13l.L
1.28103	0.295	0.038	1.02e-225	1	pkp3.L
1.2765	0.3	0.033	1.86e-260	1	gipc2.L
1.27086	0.515	0.157	1.36e-143	1	tnfrsf10b.S
1.26561	0.275	0.045	1.27e-164	1	Xelaev18040312m.g
1.26252	0.24	0.022	3.59e-241	1	fam83c.S
1.25617	0.331	0.066	8.69e-158	1	chmp1b.L
1.25504	0.24	0.029	2.27e-192	1	fam83g.L
1.25262	0.239	0.021	3.7e-251	1	tmem265.L
1.25162	0.231	0.016	3.79e-287	1	pvrl4.L
1.2362	0.419	0.106	5.76e-147	1	plp2.S
1.2289	0.439	0.104	2.34e-169	1	MGC76064.S
1.2286	0.395	0.099	2.27e-142	1	ywhaq.S
1.22497	0.276	0.05	1.83e-145	1	bag4.L
1.21785	0.22	0.019	5.55e-228	1	grb7.S
1.21215	0.304	0.04	7.44e-223	1	rab11a.L
1.21209	0.231	0.014	0	1	marveld2.L
1.212	0.283	0.033	1.15e-234	1	gpa33.L
1.21102	0.266	0.022	1.86e-292	1	Xelaev18010901m.g
1.20826	0.314	0.057	2.38e-162	1	myo6.S
1.20456	0.266	0.025	1.32e-262	1	loc100485269.S
1.20392	0.353	0.066	1.58e-180	1	cisd1.S
1.20059	0.283	0.033	4.51e-236	1	serpinb11.L
1.19274	0.292	0.058	6.79e-137	1	loc100489307.L
1.19059	0.358	0.085	2.35e-134	1	atox1.S
1.18957	0.273	0.068	5.35e-96	1	Xelaev18000110m.g
1.18805	0.345	0.074	2.25e-149	1	tnfrsf10b.L
1.18431	0.243	0.018	9.22e-281	1	capn2.2.L
1.18348	0.333	0.074	7.86e-136	1	ppl.L
1.17776	0.251	0.041	1.5e-144	1	st5.S
1.17456	0.16	0.038	5.03e-57	1	krt17.S
1.17377	0.506	0.176	8.28e-113	1	loc100485583.L
1.16688	0.224	0.01	0	1	Xelaev18002369m.g
1.1647	0.365	0.108	3.06e-101	1	smdt1.S
1.16052	0.887	0.514	4.91e-145	1	s100a11.L
1.15737	0.358	0.088	7.51e-129	1	srebf1.S
1.15615	0.531	0.209	8.05e-100	1	Xelaev18044325m.g
1.15178	0.279	0.05	2.56e-148	1	pacsin3.S
1.15138	0.379	0.128	1.82e-83	1	pim1.L
1.1481	0.281	0.059	1.24e-122	1	zswim4.S
1.14497	0.361	0.09	4.64e-128	1	chmp2b.L
1.13918	0.628	0.232	2.08e-139	1	txn.L
1.13575	0.4	0.162	3.6e-61	1	Xelaev18001105m.g
1.13103	0.185	0.023	5.2e-139	1	loc549858.L
1.13085	0.215	0.016	6.95e-249	1	ttc22.L
1.12376	0.317	0.058	1e-161	1	Xelaev18039639m.g
1.12264	0.244	0.024	1.24e-229	1	dennd2c.L
1.12234	0.262	0.037	1.44e-177	1	lmnb1.L
1.11492	0.53	0.183	3.58e-118	1	cox6c.L
1.11076	0.364	0.094	3.18e-119	1	ecm1.L
1.11073	0.33	0.073	7.09e-135	1	chmp1b.S
1.11032	0.311	0.065	1.55e-138	1	cdkn1a.L
1.10701	0.149	0.01	5.68e-189	1	eps8l1.L
1.10376	0.159	0.017	3.03e-141	1	cyp27b1.L
1.10276	0.223	0.023	9.64e-200	1	loc101734660.L
1.09909	0.171	0.028	5.62e-98	1	cyp1a1.L
1.09896	0.571	0.207	5.44e-116	1	anxa1.L
1.09055	0.217	0.035	8.29e-126	1	Xelaev18034948m.g
1.08809	0.204	0.016	1.08e-233	1	baiap2l1.L
1.08639	0.177	0.053	2.99e-43	1	Xetrov90027649m.L
1.08153	0.546	0.182	1.24e-129	1	arhgdig.L
1.07927	0.269	0.074	4.57e-80	1	fbxo4.L
1.07784	0.324	0.076	1.09e-121	1	ctnna1.S
1.07126	0.231	0.036	1.27e-140	1	c19orf12.S
1.06965	0.221	0.023	4.83e-195	1	gmds.L
1.06624	0.535	0.211	3.71e-94	1	dapl1.L
1.06565	0.261	0.046	2.32e-136	1	gpx1.L
1.06488	0.254	0.036	4.51e-172	1	nmral1.S
1.06058	0.179	0.012	1.93e-226	1	dsg2.L
1.05638	0.149	0.009	1.12e-195	1	ppp1r13l.S
1.05009	0.456	0.121	1.2e-147	1	dstn.S
1.04618	0.549	0.27	1.05e-59	1	hmgb2.L
1.04376	0.232	0.033	1.41e-154	1	myh14.S
1.0286	0.193	0.025	4.98e-140	1	Xelaev18023103m.g
1.02303	0.412	0.127	1.22e-103	1	mvp.S
1.02113	0.249	0.046	4.91e-124	1	itpkc.L
1.01972	0.203	0.024	1.33e-166	1	aox1.L
1.00955	0.167	0.01	2.01e-228	1	pcsk9.S
1.00936	0.443	0.152	1.25e-95	1	fosl1.S
1.00838	0.185	0.031	9.02e-103	1	golm1.S
1.00521	0.196	0.011	8.32e-272	1	scd.S
1.00322	0.175	0.014	2.55e-190	1	loc100216133.S
1.00059	0.551	0.216	1.28e-98	1	atp1a1.S
0.999898	0.315	0.062	2.04e-148	1	fbxo31.L
0.998367	0.174	0.012	1.72e-214	1	pla2g4f.L
0.997566	0.127	0.026	3.01e-55	1	Xelaev18036534m.g
0.996966	0.151	0.006	3.3e-249	1	loc101735282.S
0.992527	0.309	0.078	6.88e-105	1	csnk1a1.L
0.986555	0.235	0.026	1.35e-199	1	esrp1.L
0.98584	0.213	0.025	1.05e-174	1	fam3b.S
0.983856	0.206	0.018	1.35e-211	1	gpr84.L
0.982542	0.297	0.069	1.47e-113	1	rab11a.S
0.975832	0.491	0.137	3.82e-149	1	pygl.S
0.973645	0.214	0.029	2.07e-150	1	dsc3.L
0.973163	0.308	0.113	4.18e-55	1	nrarp.S
0.971567	0.148	0.008	3.59e-201	1	Xelaev18032465m.g
0.970821	0.158	0.016	1.25e-144	1	tjp3.S
0.967064	0.16	0.016	1.34e-146	1	Xelaev18046703m.g
0.966582	0.214	0.019	1.33e-215	1	fam83c.L
0.965445	0.288	0.069	3.15e-104	1	fbp1.S
0.964315	0.4	0.127	1.06e-95	1	lima1.S
0.963404	0.237	0.038	1.05e-138	1	tnfrsf12a
0.961522	0.233	0.036	1.58e-143	1	gfpt1.L
0.956978	0.61	0.299	2.66e-77	1	actr3.L
0.95397	0.26	0.052	3.76e-118	1	Xelaev18011461m.g
0.953226	0.288	0.056	4.7e-138	1	pls3.L
0.952934	0.309	0.071	3.13e-120	1	MGC76064.L
0.946753	0.186	0.021	2.46e-155	1	rapgefl1.L
0.946081	0.217	0.027	3.34e-164	1	ccdc64b.L
0.944455	0.194	0.015	1.74e-219	1	aifm3-like.L
0.943291	0.239	0.038	1.37e-141	1	loc100036845.S
0.942015	0.245	0.061	5.47e-83	1	arrdc1.S
0.940498	0.115	0.014	1.66e-90	1	cers2.L
0.938931	0.331	0.087	1.35e-103	1	nrdc.L
0.936493	0.145	0.006	3.9e-227	1	clic3.S
0.936369	0.184	0.011	1.63e-235	1	vill.S
0.935531	0.17	0.021	5.88e-131	1	loc101734780.L
0.933262	0.238	0.042	6.63e-126	1	pdlim1.S
0.931777	0.149	0.012	9.72e-161	1	sft2d2.S
0.930927	0.33	0.111	8.17e-70	1	hnrnph3.S
0.92992	0.526	0.299	4.28e-42	1	sqstm1.L
0.923626	0.46	0.163	1.24e-92	1	ywhaq.L
0.920215	0.301	0.075	1.36e-102	1	wdr1.L
0.919573	0.373	0.079	9.27e-160	1	ppa2.L
0.918441	0.145	0.015	1.24e-128	1	trim16.L
0.917493	0.118	0.003	9.39e-231	1	txk.L
0.915364	0.495	0.231	4.4e-56	1	hmgb2.S
0.911945	0.445	0.166	7.06e-80	1	mvp.L
0.911733	0.233	0.051	1.67e-94	1	pax6.L
0.910611	0.266	0.061	1.82e-101	1	Xelaev18040496m.g
0.910497	0.142	0.009	1.7e-179	1	sox7.S
0.909706	0.185	0.024	1.17e-134	1	Xelaev18044059m.g
0.909161	0.426	0.153	1.01e-83	1	ktn1.L
0.907591	0.19	0.035	5.88e-97	1	serpinb5.L
0.907026	0.217	0.032	1.17e-138	1	fxyd3.S
0.90646	0.142	0.02	6.5e-97	1	loc100494099.S
0.900497	0.208	0.03	1.05e-137	1	tmem8a.L
0.900479	0.432	0.157	1.97e-80	1	capns2.S
0.899185	0.173	0.019	1.73e-148	1	grhl3.L
0.898315	0.41	0.154	4.37e-71	1	stmn1.S
0.897818	0.182	0.018	3.78e-167	1	emp1.S
0.893679	0.177	0.009	2.95e-260	1	klf5.L
0.89082	0.15	0.029	6.24e-70	1	ppif.L
0.89013	0.316	0.083	1.01e-99	1	vamp8.L
0.8898	0.161	0.02	3.67e-120	1	slc12a2.S
0.884786	0.144	0.014	1.54e-136	1	esyt3.L
0.883348	0.224	0.05	3.58e-86	1	Xelaev18038699m.g
0.882276	0.211	0.024	4.22e-175	1	tmem79.S
0.881151	0.275	0.063	6.01e-103	1	Xelaev18011290m.g
0.879419	0.207	0.027	1.52e-152	1	pak4.L
0.879171	0.178	0.031	3.57e-94	1	phldb3.L
0.878784	0.196	0.021	1.8e-169	1	rab7b.S
0.877131	0.207	0.037	1.76e-106	1	khnyn.L
0.877113	0.195	0.022	2.11e-165	1	c3orf52-like.S
0.876596	0.244	0.069	5.27e-67	1	ccng2.S
0.875996	0.372	0.145	6.63e-59	1	Xelaev18019711m.g
0.874003	0.163	0.012	1.97e-188	1	Xelaev18024883m.g
0.873633	0.163	0.022	8.15e-112	1	Xelaev18041419m.g
0.871364	0.168	0.026	1.31e-101	1	f3.L
0.869777	0.177	0.027	1.32e-106	1	plekhg5.S
0.868792	0.207	0.051	2.37e-71	1	stmn1.L
0.866153	0.293	0.076	1.43e-92	1	chmp4b.S
0.86534	0.153	0.012	3.72e-171	1	prr15.L
0.864873	0.163	0.007	1.16e-256	1	mal2.L
0.861904	0.108	0.006	5.76e-147	1	myh14.L
0.860034	0.124	0.021	2.5e-66	1	loc100485719-like.L
0.859082	0.1	0.01	8.66e-91	1	Xelaev18024403m.g
0.855513	0.213	0.031	4.36e-139	1	als2cl.L
0.855275	0.256	0.043	3.19e-141	1	ankrd22.S
0.855162	0.173	0.022	1.38e-130	1	loc100497848.L
0.851432	0.309	0.091	2.08e-82	1	chmp2a.S
0.849672	0.134	0.013	1.94e-127	1	grhl1.S
0.848971	0.361	0.117	2.23e-80	1	mapkapk3.L
0.847671	0.618	0.313	2.54e-60	1	tuba3c.L
0.847614	0.237	0.064	9.78e-70	1	cebpa.L
0.845203	0.156	0.013	5.5e-166	1	Xelaev18046406m.g
0.844483	0.115	0.008	6.53e-141	1	gprc5a.S
0.840183	0.193	0.024	1.12e-148	1	dph3.L
0.838685	0.652	0.363	1.18e-57	1	Xelaev18015162m.g
0.835534	0.203	0.094	8.55e-20	1	smad4.1.S
0.833219	0.163	0.03	1.01e-78	1	stk10.L
0.83186	0.57	0.292	1.99e-58	1	ctsv.L
0.831453	0.177	0.031	2.23e-95	1	loc100492398-like.L
0.829992	0.194	0.031	8.58e-113	1	Xelaev18025526m.g
0.828084	0.419	0.191	3.57e-47	1	hnrnpm.L
0.828022	0.556	0.313	7.66e-45	1	nfkbia.S
0.826644	0.131	0.016	6.27e-98	1	phldb3.S
0.825395	0.407	0.147	9.91e-76	1	cltb.L
0.82502	0.497	0.223	1.08e-61	1	sod1.L
0.824413	0.135	0.017	3.65e-97	1	noxa1.L
0.820844	0.281	0.084	1.07e-71	1	hif1a.S
0.820753	0.231	0.066	4.73e-63	1	vmp1.L
0.819775	0.221	0.126	1.67e-10	1	krt19.L
0.816936	0.353	0.11	7.85e-83	1	leng9.L
0.814781	0.382	0.133	2.07e-75	1	tef.L
0.812463	0.382	0.148	1.22e-60	1	cox7a2.L
0.810838	0.232	0.051	1.17e-91	1	map4k4-like.L
0.809813	0.315	0.083	3.48e-98	1	tnfrsf1a.L
0.809355	0.172	0.023	1.15e-120	1	Xelaev18040893m.g
0.807692	0.193	0.036	8.4e-95	1	plcd1.L
0.807404	0.124	0.007	1.9e-175	1	ocln.S
0.80738	0.242	0.054	4.73e-93	1	Xelaev18028574m.g
0.807165	0.18	0.025	1.66e-123	1	epha2.S
0.806991	0.166	0.037	4.95e-64	1	pacsin3.L
0.806989	0.121	0.011	1.97e-114	1	loc100497729.L
0.804289	0.114	0.016	5.65e-75	1	grb7.L
0.801829	0.407	0.158	5.22e-64	1	psmb4.S
0.798224	0.199	0.042	1.29e-81	1	eogt.L
0.795923	0.141	0.013	8.56e-140	1	plekhn1.L
0.795685	0.128	0.005	1.75e-217	1	loc101732280-like.L
0.794408	0.223	0.042	1.69e-110	1	glo1.S
0.793624	0.156	0.019	1.73e-119	1	loc100486229.L
0.792093	0.161	0.026	4.91e-94	1	lmo7.L
0.790048	0.144	0.019	8.36e-104	1	loc100494095-like.L
0.789374	0.138	0.008	9.65e-182	1	Xelaev18013493m.g
0.786422	0.314	0.075	4.76e-110	1	mgst1.L
0.785335	0.129	0.004	2.49e-227	1	tmem265.S
0.784595	0.182	0.041	2.15e-68	1	fdps.L
0.783761	0.121	0.005	1.47e-187	1	ifnlr1.L
0.780268	0.177	0.024	8.75e-122	1	esrp1.S
0.780258	0.222	0.051	9.91e-82	1	Xelaev18001054m.g
0.778406	0.269	0.08	2.23e-68	1	ndufs6.L
0.778298	0.193	0.042	3.91e-77	1	sft2d2.L
0.778242	0.261	0.065	3.68e-88	1	Xelaev18039729m.g
0.777174	0.18	0.037	2.57e-78	1	Xelaev18019228m.g
0.776144	0.156	0.022	7.72e-102	1	tmcc1.S
0.775455	0.151	0.022	5.13e-98	1	slc12a2.L
0.773333	0.497	0.251	6.59e-47	1	bcl2l10.L
0.771505	0.174	0.033	1.47e-83	1	cdc42se1.S
0.771095	0.153	0.051	1.48e-30	1	secisbp2l.L
0.770217	0.345	0.107	2.39e-81	1	arpc1b.S
0.76904	0.139	0.008	7.76e-186	1	nipal1.L
0.768765	0.167	0.025	5.06e-104	1	mus81.L
0.767977	0.645	0.385	2.34e-47	1	hnrnpa3.S
0.763402	0.171	0.035	6e-74	1	tgm5.L
0.762071	0.388	0.134	1.45e-76	1	vwa5a-like.S
0.760568	0.401	0.162	5.14e-58	1	Xelaev18046261m.g
0.760019	0.187	0.039	9.19e-78	1	npc1.L
0.759099	0.34	0.141	2.18e-45	1	ccnl2.L
0.757929	0.419	0.176	1.44e-55	1	sec61b.L
0.757751	0.124	0.008	1.17e-154	1	erbb3.L
0.756298	0.164	0.025	1.68e-98	1	cast.S
0.755392	0.148	0.034	4.44e-55	1	mlkl.L
0.752458	0.267	0.078	2e-69	1	smdt1.L
0.750894	0.156	0.038	4.39e-52	1	rrp1b.S
0.75055	0.157	0.037	1.95e-56	1	loc101735197-like.S
0.750184	0.262	0.084	2.52e-58	1	ubap1.S
0.749567	0.12	0.008	3.48e-142	1	ap1m2.S
0.748305	0.114	0.011	7e-103	1	tnfsf10.S
0.748165	0.144	0.006	8.22e-224	1	fam83b.L
0.747306	0.13	0.019	5.69e-81	1	nostrin.L
0.745762	0.213	0.057	8.98e-63	1	phkg2.L
0.74351	0.323	0.113	1.96e-61	1	ndufs5.L
0.741544	0.38	0.129	8.27e-77	1	slc7a3.L
0.740044	0.143	0.029	8.52e-63	1	phgdh.S
0.73804	0.352	0.151	2.59e-43	1	uba1.L
0.737696	0.149	0.012	3.88e-161	1	Xelaev18012249m.g
0.737563	0.836	0.689	2.83e-60	1	slc25a5.L
0.736713	0.283	0.061	3.2e-113	1	Xelaev18040492m.g
0.736401	0.107	0.016	1.88e-66	1	dnmbp.L
0.735929	0.292	0.09	4.38e-69	1	tnfrsf12a.L
0.735122	0.11	0.01	1.28e-109	1	braf.L
0.733408	0.134	0.009	8.78e-157	1	krt5.7.L
0.733112	0.142	0.02	4.43e-93	1	luzp1.L
0.730854	0.233	0.078	4.89e-47	1	pmvk.L
0.727251	0.137	0.015	7.45e-116	1	atp8b1.S
0.727212	0.102	0.006	1.48e-138	1	foxq1.L
0.726457	0.19	0.049	6.73e-59	1	cttn.S
0.725894	0.391	0.163	7.67e-53	1	Xelaev18019995m.g
0.724646	0.114	0.017	3.07e-70	1	alcam.S
0.724206	0.106	0.008	1.64e-118	1	tesc.L
0.722583	0.783	0.54	2.74e-42	1	sik1.S
0.718704	0.334	0.108	5.2e-73	1	Xelaev18007619m.g
0.71824	0.304	0.108	5.08e-56	1	chmp5.S
0.71467	0.159	0.049	1.3e-36	1	rbms2.S
0.714575	0.13	0.017	1.49e-91	1	tmem38b.L
0.713446	0.145	0.01	7.97e-170	1	vwa1.S
0.712537	0.17	0.038	5.45e-64	1	tmcc1.L
0.711137	0.139	0.013	5.22e-134	1	rassf6.S
0.709656	0.136	0.017	8.89e-101	1	Xelaev18003342m.g
0.709618	0.231	0.101	4.58e-26	1	ch25h.S
0.707923	0.1	0.01	4.97e-88	1	esyt3.S
0.707445	0.136	0.01	1.85e-153	1	sgms2.S
0.70692	0.114	0.003	4.24e-211	1	trpm5-like.L
0.706715	0.302	0.095	2.12e-68	1	anp32c.S
0.705417	0.156	0.037	8.94e-54	1	loc101731311.L
0.704777	0.163	0.016	7.94e-148	1	aim1.S
0.704373	0.129	0.015	5.46e-103	1	nkpd1.L
0.703127	0.239	0.072	1.11e-58	1	pde4b.L
0.702105	0.189	0.036	9.16e-89	1	pcyt1a.S
0.699399	0.213	0.051	3.36e-74	1	naga.S
0.69875	0.164	0.035	2.04e-65	1	Xelaev18042444m.g
0.697279	0.125	0.02	3.82e-72	1	kifc3.S
0.695839	0.114	0.046	4.8e-14	1	Xelaev18022528m.g
0.695533	0.192	0.052	4.55e-54	1	snrpg.S
0.69537	0.116	0.007	1.11e-148	1	klf5.S
0.694212	0.125	0.008	1.41e-163	1	chmp4c.L
0.693767	0.122	0.005	5.1e-189	1	prss8
0.692094	0.31	0.109	2.27e-57	1	h2afv.L
0.690533	0.15	0.025	1.31e-82	1	ampd3.S
0.689024	0.247	0.064	1.53e-78	1	tmbim4.L
0.686932	0.323	0.128	1.32e-47	1	Xetrov90021434m.L
0.686669	0.134	0.017	5.62e-97	1	smim22.S
0.686503	0.369	0.17	4.46e-37	1	psmd4.L
0.684703	0.158	0.028	1.66e-80	1	rdh9.L
0.684221	0.124	0.018	5.79e-79	1	irak2.L
0.684185	0.143	0.012	2.62e-150	1	bnipl.L
0.68396	0.144	0.022	4.16e-86	1	loc496814.S
0.68297	0.429	0.172	8.61e-61	1	adipor2.S
0.679674	0.146	0.038	4.77e-45	1	ptprf.S
0.679265	0.132	0.016	1.64e-99	1	micall2.L
0.679084	0.303	0.097	4.98e-66	1	pklr.S
0.678611	0.182	0.033	1.04e-92	1	palm3-like.L
0.676682	0.214	0.066	8.18e-49	1	ptpn23.L
0.676631	0.308	0.09	1.67e-79	1	pygl.L
0.675471	0.345	0.135	1.39e-50	1	fdps.S
0.673343	0.151	0.022	4.7e-98	1	rab11fip1.L
0.672039	0.131	0.018	1.28e-86	1	lmnb1.S
0.671865	0.221	0.057	7.57e-68	1	akr1a1.L
0.669936	0.321	0.124	4.45e-48	1	alyref.S
0.667659	0.143	0.016	2.66e-115	1	gja7.S
0.665978	0.357	0.141	1.45e-51	1	fkbp2.L
0.661937	0.375	0.17	1.85e-39	1	Xelaev18003383m.g
0.659486	0.121	0.01	3e-126	1	loc101731508-like.L
0.657851	0.182	0.053	1.39e-46	1	akap9.S
0.657786	0.18	0.035	4.15e-82	1	Xelaev18002137m.g
0.657323	0.35	0.149	7.1e-43	1	dynll1.S
0.656473	0.213	0.05	4.06e-76	1	alpl.L
0.655052	0.188	0.034	4.98e-94	1	tbc1d14-like.S
0.652222	0.109	0.01	1.44e-102	1	loc101730754.L
0.650794	0.362	0.161	5.82e-40	1	midn.L
0.650124	0.585	0.287	5.08e-60	1	fosl1.L
0.649578	0.122	0.008	7.58e-150	1	grhl1.L
0.646057	0.257	0.079	8.2e-61	1	tspo.L
0.644741	0.217	0.063	1.43e-55	1	nudt9.L
0.64465	0.266	0.098	3.53e-44	1	alas1.L
0.644355	0.116	0.012	1.44e-103	1	Xetrov90010607m.L
0.640761	0.338	0.113	5.88e-69	1	rgs10.L
0.639985	0.22	0.078	3.88e-39	1	arl1.L
0.639739	0.239	0.077	6.05e-51	1	MGC75714.L
0.639668	0.127	0.013	5.17e-110	1	mmp28.L
0.639237	0.293	0.105	2.55e-51	1	atp5h.S
0.63868	0.128	0.016	1.19e-93	1	loc100492029.L
0.637919	0.149	0.02	1.74e-100	1	akr1a1.S
0.635165	0.111	0.005	4.06e-170	1	Xelaev18042566m.g
0.633767	0.266	0.086	7.61e-57	1	ube2a.L
0.633304	0.177	0.051	4.16e-46	1	anxa4.S
0.630026	0.206	0.044	1.47e-83	1	alkbh5.L
0.628915	0.115	0.007	3.09e-155	1	ccdc68.L
0.627797	0.384	0.165	1.58e-45	1	Xelaev18043640m.g
0.627265	0.204	0.076	3.99e-33	1	ost4
0.626441	0.161	0.038	1.15e-57	1	ybx2.L
0.625864	0.215	0.054	2.02e-68	1	snx5.L
0.624667	0.309	0.119	1.07e-46	1	uba1.S
0.624549	0.121	0.005	3.24e-191	1	capn9.S
0.624303	0.194	0.051	6.05e-57	1	serpinb6.L
0.623544	0.187	0.042	3.04e-71	1	fam129b.S
0.623224	0.138	0.025	4.75e-70	1	efnb2.S
0.622296	0.168	0.042	8.72e-55	1	cox7b.L
0.621017	0.201	0.053	1.04e-59	1	pdlim5.L
0.619742	0.307	0.114	2.49e-50	1	ndufs6.S
0.619693	0.275	0.128	9.05e-27	1	creb3.S
0.618883	0.136	0.024	4.87e-69	1	plekha7.L
0.618111	0.166	0.033	6.39e-75	1	klf3.L
0.616754	0.225	0.069	4.05e-52	1	galk1.L
0.61525	0.138	0.016	2.6e-113	1	gjb3.L
0.614822	0.11	0.015	2.3e-76	1	rrm1.S
0.614238	0.146	0.016	8.14e-123	1	gipc2.S
0.614148	0.509	0.277	8.61e-36	1	cebpd.L
0.610046	0.144	0.023	1.99e-84	1	adgrg2.S
0.609864	0.271	0.094	8.2e-51	1	acsbg2.L
0.608728	0.314	0.116	2.49e-51	1	psmb5.L
0.607191	0.136	0.019	2.82e-91	1	epn3.S
0.605745	0.301	0.107	8.31e-55	1	pgd.S
0.603917	0.19	0.043	1.38e-70	1	ppap2c.S
0.603359	0.156	0.043	7.09e-44	1	ccnd2.S
0.603314	0.131	0.026	4.23e-59	1	Xelaev18000152m.g
0.602628	0.477	0.246	3.74e-36	1	hnrnpk.S
0.602534	0.141	0.023	4.76e-79	1	ripk4.L
0.60218	0.113	0.01	5.29e-116	1	gjb5.L
0.601981	0.106	0.017	1.77e-58	1	areg.L
0.601775	0.1	0.014	1.9e-67	1	stap2-like.L
0.601435	0.528	0.269	7.22e-43	1	anxa1.S
0.601089	0.358	0.144	1.49e-48	1	sh3bgrl3.S
0.599147	0.116	0.016	3.49e-79	1	dsg4.L
0.598727	0.41	0.186	7.05e-43	1	cox6b1.L
0.597583	0.458	0.226	4.55e-41	1	tmem52.S
0.597447	0.103	0.016	1.2e-61	1	fam83a.S
0.596084	0.143	0.018	6.56e-106	1	itga3.S
0.594346	0.187	0.038	4.95e-81	1	scd.L
0.593392	0.109	0.01	4.63e-106	1	rbbp8.L
0.592778	0.544	0.304	3.52e-38	1	Xelaev18037480m.g
0.592684	0.41	0.185	4.4e-43	1	slc25a5.S
0.592378	0.338	0.143	8.53e-41	1	shfm1.L
0.592021	0.141	0.025	4.35e-71	1	loc100170425.L
0.591694	0.319	0.134	2.64e-39	1	u2af1.L
0.591089	0.226	0.074	2.54e-46	1	hypk.L
0.59064	0.178	0.065	1.48e-29	1	erf.L
0.5905	0.286	0.099	1.92e-52	1	anxa11.L
0.590136	0.132	0.043	3.19e-27	1	loc100491128.L
0.589006	0.48	0.315	2.61e-22	1	Xelaev18038264m.g
0.588902	0.649	0.37	3.37e-42	1	tuba3c.S
0.587988	0.336	0.12	1.18e-57	1	emp2.L
0.587707	0.42	0.194	2.1e-42	1	hmgn1.S
0.587375	0.17	0.042	1.37e-55	1	loc100494408.L
0.585748	0.202	0.054	3.9e-59	1	higd2a.L
0.585458	0.167	0.041	1.38e-54	1	uevld.L
0.582769	0.146	0.025	2.56e-80	1	btg5.L
0.581456	0.116	0.026	5.81e-44	1	tmem51.L
0.581371	0.116	0.017	5.52e-75	1	mpzl3.L
0.580953	0.159	0.04	2.7e-50	1	tjp2.S
0.580475	0.159	0.041	1.01e-47	1	plcb3.L
0.58041	0.135	0.041	3.07e-31	1	mycbp.L
0.580042	0.65	0.466	7.12e-18	1	Xelaev18024251m.g
0.579629	0.1	0.013	3.58e-73	1	cdkn1a.S
0.578576	0.101	0.021	2.34e-40	1	tuft1.S
0.578559	0.109	0.012	2.07e-88	1	degs3.L
0.578556	0.117	0.017	3.11e-74	1	uaca.S
0.572233	0.153	0.03	3.27e-70	1	elf1.S
0.571801	0.139	0.028	9.1e-62	1	smagp.L
0.569082	0.301	0.103	8.09e-58	1	tuba4b.S
0.569078	0.203	0.075	6.02e-33	1	pcyt2.L
0.56898	0.108	0.018	3.28e-60	1	epn3.L
0.568857	0.139	0.017	1.16e-105	1	nt5c1a.L
0.568674	0.614	0.418	7.54e-27	1	atp5b.S
0.567399	0.144	0.032	8.38e-55	1	reep3.S
0.566846	0.217	0.071	3.61e-45	1	cisd1.L
0.565357	0.103	0.011	4.26e-87	1	znfx1.L
0.564987	0.11	0.025	8.76e-41	1	letm1.L
0.564858	0.22	0.079	4.33e-38	1	snrpf.L
0.564432	0.208	0.073	8.03e-36	1	chd1.S
0.563584	0.159	0.034	2.47e-64	1	nr1i2.S
0.563471	0.19	0.051	5.78e-55	1	cd82.L
0.563068	0.1	0.007	3.94e-117	1	bspry.L
0.563021	0.113	0.008	9.47e-130	1	zfyve28-like.2.S
0.562021	0.11	0.027	2.16e-35	1	plekha6.S
0.561663	0.229	0.075	6.75e-47	1	gca.S
0.560508	0.268	0.127	9.78e-24	1	ndufb1.S
0.559219	0.114	0.016	5.58e-77	1	scarb1.L
0.558703	0.107	0.012	7.97e-84	1	chmp2b.S
0.558657	0.821	0.74	5.25e-32	1	Xelaev18037541m.g
0.55766	0.283	0.123	1.31e-31	1	myl6.L
0.55475	0.239	0.084	1.56e-42	1	pdcd4.S
0.55434	0.132	0.032	2.78e-44	1	cxcl16.S
0.553818	0.11	0.012	2e-91	1	lrrc1.S
0.55376	0.143	0.029	2.17e-62	1	mgst3.S
0.553732	0.203	0.055	3.72e-58	1	loc100490020.L
0.552075	0.12	0.029	7.03e-40	1	Xelaev18027484m.g
0.55169	0.275	0.101	2.53e-45	1	atp5h.L
0.551317	0.769	0.493	5.51e-34	1	btg1.L
0.551226	0.164	0.063	6.89e-24	1	cox7c.L
0.550318	0.142	0.037	3.92e-42	1	smap1.L
0.549184	0.129	0.03	2.01e-45	1	mxd1.L
0.548416	0.265	0.102	3.72e-39	1	sri.S
0.546145	0.203	0.064	3.15e-44	1	chrac1.S
0.546106	0.153	0.041	7.03e-44	1	fam102a.S
0.546092	0.137	0.029	2.79e-57	1	uaca.L
0.545803	0.179	0.052	7e-45	1	psmb6.L
0.544856	0.123	0.02	2.56e-68	1	loc100491788.S
0.543872	0.324	0.138	2.08e-38	1	rbmx.S
0.541312	0.109	0.012	2.92e-90	1	nuak2.L
0.540867	0.105	0.009	1.29e-104	1	Xelaev18031960m.g
0.540592	0.17	0.057	3.79e-33	1	tm9sf2.L
0.538408	0.258	0.076	1.96e-63	1	sdhb.S
0.537236	0.173	0.058	5.44e-34	1	cox6a1.L
0.535501	0.554	0.311	4.76e-33	1	eif4a1.L
0.534869	0.208	0.064	8.37e-49	1	Xelaev18024186m.g
0.533464	0.123	0.03	7.07e-40	1	kiaa1671.L
0.532703	0.434	0.221	2.77e-32	1	atp5j2.S
0.532364	0.145	0.042	2.44e-36	1	Xelaev18042362m.g
0.531931	0.152	0.029	1.56e-71	1	tspan15.L
0.529982	0.143	0.031	6.83e-57	1	Xelaev18013641m.g
0.526028	0.222	0.076	3.87e-41	1	psme1.L
0.525968	0.282	0.117	2.78e-35	1	snrpf.S
0.525907	0.102	0.02	5.76e-45	1	nr1i2.L
0.525688	0.123	0.022	1.5e-63	1	rapgefl1.S
0.525313	0.122	0.026	7.73e-50	1	fut11.S
0.523831	0.19	0.049	4.69e-59	1	loc101732341.L
0.523807	0.102	0.011	3.67e-84	1	frrs1.L
0.521952	0.1	0.003	8.68e-179	1	nipal1.S
0.520776	0.1	0.016	4.68e-58	1	loc100494782.L
0.519557	0.366	0.165	1.59e-37	1	Xelaev18028634m.g
0.51809	0.185	0.056	3.25e-44	1	pdcd6ip.L
0.517912	0.309	0.139	7.48e-32	1	ywhaz.L
0.514063	0.207	0.077	1.17e-32	1	Xelaev18010352m.g
0.514044	0.143	0.043	5.45e-34	1	arvcf.L
0.512381	0.131	0.027	9.6e-56	1	ngef.S
0.512363	0.209	0.07	6.41e-41	1	cycs.L
0.512233	0.446	0.242	5.09e-26	1	chtop.L
0.511755	0.186	0.058	7.91e-41	1	cox6a1.S
0.51109	0.108	0.012	8.36e-88	1	crb3.L
0.510912	0.213	0.056	3.87e-64	1	Xelaev18038705m.g
0.509446	0.175	0.046	7.77e-53	1	ncoa4.L
0.508883	0.22	0.065	9.77e-53	1	dapk3.S
0.508779	0.114	0.02	2.21e-58	1	loc100490105.L
0.508636	0.262	0.092	8.54e-47	1	rac1.L
0.507414	0.256	0.07	5.78e-71	1	bcl2l13.L
0.50539	0.352	0.158	1.55e-36	1	Xelaev18010654m.g
0.50509	0.101	0.015	4.3e-64	1	lrrc1.L
0.503719	0.197	0.083	2.21e-23	1	rnf167.S
0.50288	0.368	0.17	2.94e-35	1	myl12b.S
0.502159	0.217	0.087	1.23e-28	1	psma4.L
0.501819	0.168	0.077	2.61e-15	1	cdknx.S
0.499842	0.121	0.014	1.28e-92	1	rassf3.S
0.499793	0.218	0.065	1.41e-53	1	cdc42se1.L
0.499715	0.111	0.021	8.27e-53	1	fam83g.S
0.49946	0.582	0.352	7.62e-28	1	tpm3.S
0.499413	0.103	0.014	2.29e-71	1	rnf128.S
0.49809	0.108	0.028	6.65e-32	1	cttn.L
0.497886	0.101	0.007	1.62e-122	1	pdlim2.S
0.496124	0.11	0.017	1.7e-65	1	n4bp3.L
0.493448	0.135	0.024	6.95e-69	1	pls3.S
0.492557	0.151	0.024	5.38e-89	1	vps37b.L
0.492207	0.353	0.163	5.64e-34	1	klf6.S
0.491793	0.213	0.076	2.71e-36	1	ccnl1.L
0.488937	0.207	0.085	7.62e-26	1	mrpl52.L
0.488756	0.101	0.015	2.84e-62	1	b4galt6.S
0.487478	0.274	0.112	4.45e-35	1	txndc17.S
0.487342	0.109	0.016	7.89e-67	1	loc100494987-like.L
0.487139	0.237	0.085	2.72e-40	1	gng5.L
0.486467	0.105	0.017	2.29e-59	1	thap4.S
0.486451	0.174	0.058	2.65e-34	1	atp5j.L
0.48629	0.424	0.206	9.01e-35	1	cox4i1.L
0.485319	0.233	0.098	1.03e-27	1	Xelaev18038127m.g
0.484916	0.12	0.011	3.87e-114	1	brinp2.L
0.483953	0.146	0.037	1.52e-45	1	glrx.L
0.483937	0.137	0.036	4.92e-41	1	inpp1.L
0.481481	0.146	0.042	4.73e-37	1	tm9sf4.L
0.481338	0.185	0.074	6.86e-24	1	mid1ip1.L
0.480158	0.165	0.055	9.16e-32	1	ern1.L
0.47947	0.213	0.077	2.31e-35	1	tbc1d10a.L
0.478758	0.127	0.027	1.06e-49	1	elf1.L
0.478558	0.279	0.121	1.15e-30	1	Xelaev18046262m.g
0.478235	0.153	0.036	1.64e-53	1	Xelaev18007018m.g
0.477731	0.18	0.062	3.2e-32	1	ptp4a1.L
0.477373	0.189	0.062	1.78e-38	1	Xetrov90001134m.S
0.475396	0.129	0.031	2.21e-42	1	loc100495683.L
0.475303	0.148	0.056	2.25e-21	1	fundc1.S
0.475292	0.107	0.019	1.35e-52	1	kremen2.S
0.473795	0.267	0.12	1.87e-26	1	usmg5.L
0.473368	0.141	0.043	2.38e-31	1	dirc2.L
0.472866	0.103	0.011	1.21e-88	1	loc101732450.L
0.471749	0.156	0.047	2.3e-36	1	adm.L
0.471719	0.283	0.124	1.55e-30	1	ndufb8.S
0.470375	0.15	0.034	2.15e-54	1	smox.L
0.47012	0.209	0.085	6.39e-27	1	pfkfb3.S
0.468287	0.114	0.027	1.99e-39	1	dcaf12.S
0.468272	0.42	0.214	4.41e-30	1	myl6.S
0.468159	0.117	0.021	3.75e-59	1	relt.L
0.467081	0.249	0.103	3.45e-30	1	dazap1.S
0.466322	0.131	0.036	7.41e-35	1	lsm6.L
0.465974	0.12	0.023	1.86e-54	1	fbxo34.S
0.465572	0.13	0.043	3.71e-25	1	cox7c.S
0.46529	0.11	0.029	8.1e-32	1	prkcd.S
0.464667	0.177	0.051	1.13e-44	1	spty2d1.S
0.462364	0.182	0.057	3.19e-40	1	Xetrov90018342m.L
0.46178	0.164	0.094	4.25e-06	1	Xelaev18004040m.g
0.461587	0.181	0.077	1.73e-20	1	cep95.L
0.461196	0.113	0.016	1.76e-70	1	Xelaev18030395m.g
0.460936	0.213	0.071	1.65e-41	1	akirin1.S
0.460481	0.122	0.033	3.26e-33	1	wwtr1.L
0.459718	0.188	0.065	5.32e-34	1	riok3.S
0.459668	0.136	0.034	3.15e-42	1	ttll12.L
0.459098	0.272	0.119	8.43e-29	1	nfkbiz.S
0.458755	0.281	0.117	2.14e-34	1	atp5o.S
0.458118	0.238	0.085	7.62e-41	1	atp1b1.L
0.45623	0.154	0.037	1.42e-51	1	MGC147117.S
0.456148	0.166	0.057	1.63e-30	1	Xelaev18018679m.g
0.455497	0.195	0.064	9.58e-39	1	vapa.L
0.452895	0.237	0.093	3.72e-33	1	psmb3.S
0.449546	0.103	0.028	3.37e-28	1	tmem131.S
0.449426	0.456	0.218	1.31e-38	1	epb41l1.L
0.449009	0.2	0.057	5.03e-52	1	arpc5.L
0.448418	0.106	0.029	2.17e-28	1	chl1.L
0.448271	0.235	0.09	7.03e-34	1	psma7.L
0.448068	0.36	0.174	1.24e-29	1	rbm8a.L
0.44771	0.208	0.086	3.67e-25	1	kif21a.L
0.446422	0.453	0.255	2.04e-23	1	hnrnpa1.S
0.443704	0.118	0.028	2.96e-41	1	acp1.L
0.44342	0.122	0.022	2.14e-59	1	micu2.S
0.44324	0.238	0.116	3.31e-18	1	cox5a.S
0.443097	0.297	0.144	8.9e-24	1	edf1.L
0.441226	0.215	0.095	3.76e-22	1	sec61g.S
0.440544	0.268	0.101	9.27e-41	1	map2k1.L
0.440504	0.106	0.026	2.57e-33	1	Xelaev18020223m.g
0.439285	0.244	0.1	2.96e-30	1	alyref.L
0.438915	0.854	0.734	3.84e-33	1	Xelaev18043710m.g
0.437933	0.266	0.107	1.35e-34	1	psma7.S
0.437562	0.228	0.095	4.02e-27	1	banf1.S
0.437465	0.172	0.058	5.4e-32	1	dnajb11.L
0.437307	0.273	0.109	8.86e-36	1	Xelaev18007840m.g
0.436456	0.136	0.045	3.7e-26	1	ak2.S
0.436314	0.355	0.166	1.49e-31	1	Xelaev18030249m.g
0.434237	0.101	0.026	2.97e-30	1	casp10.L
0.431646	0.21	0.079	2.36e-32	1	maff.L
0.428871	0.582	0.348	6.25e-30	1	higd1a.L
0.428776	0.292	0.127	1.05e-31	1	Xelaev18004849m.g
0.428307	0.109	0.017	1.13e-62	1	ngef.L
0.425239	0.114	0.033	2.28e-28	1	trit1.L
0.425086	0.373	0.18	3.03e-30	1	cct5.S
0.425048	0.332	0.156	2.83e-29	1	mlx.L
0.424039	0.196	0.064	4.66e-40	1	opa3.S
0.423288	0.221	0.087	5.19e-30	1	cox5a.L
0.422656	0.355	0.178	3.99e-26	1	Xelaev18043184m.g
0.421168	0.319	0.143	1.09e-31	1	sdc4.S
0.421157	0.115	0.025	9.18e-45	1	yap1.L
0.420734	0.333	0.156	1.17e-29	1	tial1.L
0.420246	0.141	0.042	2.02e-33	1	actn4.S
0.419975	0.498	0.286	5.4e-22	1	eif2s2.L
0.419395	0.137	0.037	1.25e-37	1	arvcf.S
0.418705	0.232	0.113	1.4e-17	1	ndufa1.S
0.418586	0.308	0.127	2.95e-38	1	fosl2.S
0.418174	0.15	0.043	4.19e-38	1	ppa2.S
0.417277	0.138	0.036	2.47e-40	1	fbxl5.L
0.415756	0.314	0.151	1.95e-25	1	ywhaz.S
0.415657	0.107	0.021	4.76e-46	1	hook1.S
0.415559	0.201	0.081	1.08e-25	1	fuca2.L
0.415287	0.138	0.042	2.5e-30	1	specc1-like.S
0.414926	0.136	0.04	7.34e-32	1	nfkbie.S
0.414447	0.409	0.228	1.47e-19	1	psmb4.L
0.414427	0.194	0.074	1.64e-28	1	pim1.S
0.413464	0.17	0.058	2.05e-30	1	osbpl9.S
0.412625	0.123	0.042	1.56e-22	1	Xetrov90001134m.L
0.40997	0.129	0.036	4.06e-33	1	tfap2a.L
0.409873	0.262	0.114	3.63e-28	1	gar1.L
0.409803	0.17	0.052	2.16e-38	1	anxa11.S
0.408832	0.136	0.029	1.52e-54	1	loc101735152.L
0.407572	0.115	0.025	9.92e-44	1	epsti1.L
0.407282	0.122	0.032	1.4e-35	1	mpst.L
0.407224	0.106	0.022	2.86e-43	1	rtcb.L
0.405206	0.141	0.04	2.72e-36	1	gnpnat1.L
0.403736	0.153	0.052	2.71e-28	1	lrrc59.S
0.402292	0.141	0.037	8.13e-41	1	psmb1.S
0.401135	0.149	0.049	7.55e-29	1	mfsd2a.L
0.400731	0.22	0.076	6.82e-40	1	bcl6.L
0.400533	0.128	0.05	2.81e-16	1	slk.S
0.400339	0.16	0.062	1.85e-22	1	cox5b.1.L
0.400255	0.192	0.065	1.55e-35	1	sdhaf2.S
0.398271	0.425	0.213	2.47e-30	1	psmd4.S
0.397954	0.154	0.05	7.25e-31	1	ppm1d.S
0.397112	0.197	0.078	3.56e-26	1	anxa8.S
0.396934	0.173	0.062	3.12e-28	1	tstd3.L
0.396749	0.187	0.07	4.49e-28	1	ddx39a.L
0.395652	0.178	0.055	2.08e-39	1	micu2.L
0.39557	0.365	0.174	9.32e-31	1	dusp1.S
0.395033	0.287	0.131	1.57e-26	1	ywhab.S
0.393548	0.298	0.155	2.29e-19	1	ddit3.L
0.39246	0.108	0.037	3.23e-18	1	chmp5.L
0.392342	0.115	0.032	2e-30	1	ndufc1.L
0.391476	0.158	0.05	1.07e-33	1	psmb7.S
0.391138	0.158	0.052	3.01e-31	1	Xelaev18019662m.g
0.390258	0.331	0.202	6.99e-11	1	irf1.L
0.390137	0.179	0.067	6.06e-27	1	atp5f1.S
0.389434	0.518	0.315	3.75e-21	1	eif3c.S
0.388819	0.237	0.093	1.28e-32	1	midn.S
0.387869	0.171	0.059	1.19e-30	1	Xelaev18009292m.g
0.38676	0.209	0.099	7.03e-17	1	tmem258.L
0.386507	0.451	0.247	1.63e-23	1	ewsr1.L
0.385512	0.173	0.052	4.78e-40	1	rnf149.L
0.383905	0.105	0.023	1.88e-40	1	fbxo34.L
0.383351	0.118	0.052	4.73e-11	1	map4k4-like.S
0.382798	0.157	0.043	3.49e-42	1	wasf2.L
0.382387	0.118	0.018	2.21e-70	1	agpat2.S
0.382315	0.125	0.072	0.00047515	1	kri1.L
0.380798	0.101	0.014	1.33e-66	1	inf2.S
0.380663	0.15	0.041	8.33e-41	1	tmem14a.S
0.37942	0.137	0.051	3.16e-20	1	rnf19a.L
0.379269	0.712	0.513	1.16e-14	1	Xelaev18014665m.g
0.379119	0.128	0.036	2.58e-33	1	zc3h12a.L
0.378406	0.265	0.115	2.21e-28	1	wdr1.S
0.378115	0.207	0.083	1.35e-26	1	arpc5l.L
0.376948	0.261	0.109	8.6e-31	1	chmp4b.L
0.376747	0.353	0.179	1.61e-24	1	Xelaev18016623m.g
0.375257	0.106	0.039	5.25e-16	1	stambp.S
0.374933	0.135	0.056	5e-15	1	shfm1.S
0.374765	0.178	0.078	9.67e-18	1	c1orf35.L
0.374429	0.118	0.029	3.53e-38	1	tprg1.L
0.373842	0.152	0.048	9.71e-33	1	actr2.L
0.373487	0.122	0.035	8.91e-30	1	rps6ka3.L
0.373478	0.153	0.06	4.95e-20	1	psmb7.L
0.372775	0.246	0.102	3.18e-29	1	fkbp2.S
0.371921	0.117	0.026	5.95e-43	1	loc100496446.L
0.371886	0.19	0.063	7.71e-37	1	psma6.L
0.371875	0.231	0.099	5.84e-25	1	rela.L
0.371638	0.282	0.116	6.7e-35	1	mdh1.S
0.371375	0.115	0.03	7.97e-33	1	khnyn.S
0.370719	0.171	0.068	3.31e-22	1	Xelaev18046153m.g
0.370493	0.426	0.235	2e-21	1	actr3.S
0.370364	0.188	0.064	1.67e-34	1	col17a1.S
0.369666	0.11	0.043	4.06e-14	1	mroh1.S
0.368743	0.115	0.043	1.1e-16	1	psmd6.L
0.367147	0.121	0.034	1.58e-31	1	scamp2.L
0.36666	0.144	0.04	1.17e-37	1	dynlt1.L
0.365891	0.121	0.043	3.89e-20	1	tstd1.S
0.364838	0.118	0.028	7.65e-40	1	cdc42ep2.L
0.363893	0.157	0.045	2.37e-39	1	usp5.S
0.36256	0.22	0.093	2.82e-24	1	loc734020.L
0.361538	0.16	0.046	2.57e-40	1	kiaa1522.L
0.360371	0.179	0.066	1.69e-27	1	btf3l4.L
0.360115	0.113	0.039	1.1e-19	1	adsl.L
0.360026	0.128	0.041	2.66e-25	1	ube2v1.S
0.359916	0.383	0.202	1.94e-22	1	atp5d.L
0.359807	0.156	0.04	4.56e-47	1	emp2.S
0.35945	0.111	0.027	3.47e-36	1	map1lc3b.L
0.358961	0.141	0.102	1	1	Xelaev18022529m.g
0.358568	0.185	0.077	3.18e-21	1	szrd1.L
0.358477	0.58	0.463	9.58e-09	1	Xelaev18003216m.g
0.357961	0.108	0.04	2.63e-15	1	gmppa.L
0.35711	0.174	0.076	1.09e-17	1	raf1.L
0.3546	0.156	0.049	3.11e-33	1	aldh3a2.L
0.353868	0.202	0.086	3.2e-22	1	ndufb7.L
0.353605	0.136	0.048	7.59e-23	1	ube2v1.L
0.351924	0.405	0.221	2.97e-21	1	hnrnph3.L
0.350936	0.303	0.136	6.86e-30	1	rab10.L
0.349165	0.346	0.176	2.17e-22	1	aldoa.S
0.348734	0.437	0.355	1	1	Xelaev18022260m.g
0.34851	0.113	0.026	1.34e-39	1	rhoc.L
0.347804	0.517	0.335	6.24e-14	1	cd63.L
0.347646	0.163	0.063	3.22e-22	1	bcl2l2.L
0.346604	0.204	0.068	2.21e-39	1	elovl1.L
0.346376	0.125	0.043	7.62e-22	1	serpinb1.L
0.345811	0.267	0.151	7.16e-12	1	rtf1.L
0.34511	0.272	0.111	4.09e-33	1	ndufv1.L
0.345057	0.282	0.146	5.08e-17	1	dynll1.L
0.344607	0.182	0.065	3.63e-30	1	fasn.L
0.343872	0.207	0.087	1.34e-23	1	mapre1.S
0.341505	0.145	0.06	9.92e-17	1	ndufab1.S
0.341207	0.515	0.328	1.51e-13	1	sfpq.S
0.340839	0.13	0.044	1.13e-23	1	ctnnd1.L
0.340716	0.102	0.017	8.76e-54	1	loc100145110.S
0.340294	0.226	0.092	7.95e-28	1	insig1.L
0.340226	0.237	0.087	5.58e-37	1	atp5c1.S
0.340125	0.17	0.06	7.51e-29	1	samm50.L
0.33994	0.13	0.05	4.52e-18	1	ppp4r2.L
0.339345	0.123	0.04	1.67e-24	1	gsr.L
0.338996	0.146	0.049	5.06e-27	1	naa15.S
0.338385	0.185	0.083	4.34e-17	1	glrx3.L
0.338272	0.185	0.103	6.5e-08	1	loc100497513-like.S
0.338122	0.144	0.061	3.13e-15	1	bud31.S
0.336877	0.329	0.155	4.77e-27	1	clta.S
0.336851	0.182	0.076	1.1e-20	1	Xelaev18037931m.g
0.33584	0.19	0.086	6.84e-18	1	smox.S
0.335805	0.152	0.054	1.58e-25	1	loc733735.L
0.334969	0.261	0.122	3.27e-22	1	cpne3.L
0.333961	0.114	0.036	1.34e-23	1	nfkb2.L
0.333773	0.21	0.082	2.91e-28	1	psmd7.L
0.33376	0.231	0.095	5.53e-28	1	Xelaev18015000m.g
0.33293	0.123	0.024	5.31e-54	1	lrrc8e.L
0.33188	0.109	0.041	4.59e-15	1	fubp1.L
0.331717	0.103	0.038	2.16e-15	1	gng12.S
0.331625	0.149	0.067	3.26e-13	1	krtcap2.L
0.331227	0.109	0.038	3.64e-18	1	galc.L
0.330486	0.195	0.072	7.52e-30	1	ubxn1.S
0.329362	0.85	0.649	1.43e-22	1	Xelaev18037805m.g
0.328331	0.223	0.087	5.2e-30	1	siah1.S
0.32797	0.208	0.085	3.09e-25	1	swap70.S
0.326013	0.15	0.06	6.3e-19	1	ndufa11.L
0.325186	0.15	0.056	2.83e-22	1	snrpb.L
0.325136	0.432	0.237	1.42e-21	1	rbm8a.S
0.325069	0.141	0.065	5.2e-11	1	ccdc59.L
0.324638	0.1	0.019	1.04e-46	1	arpc5l.S
0.32406	0.288	0.136	7.6e-24	1	clta.L
0.322754	0.12	0.04	1.47e-21	1	cmpk1.S
0.320997	0.109	0.032	1.65e-26	1	wdr44.L
0.320296	0.21	0.094	2.09e-20	1	tax1bp1.L
0.320182	0.293	0.135	5.88e-26	1	epb41l1.S
0.319366	0.1	0.027	1.01e-27	1	ppp1r14b.S
0.319342	0.118	0.039	1.68e-22	1	loc733316.S
0.317632	0.143	0.063	1.07e-13	1	uqcrq.S
0.317572	0.106	0.045	2.49e-10	1	acat2.S
0.317074	0.11	0.04	4.6e-17	1	h2afz.L
0.316413	0.143	0.056	4.3e-19	1	mark2.L
0.315065	0.236	0.113	1.04e-18	1	zfand5.L
0.314623	0.111	0.041	1.27e-16	1	vps25.L
0.314471	0.122	0.043	2.43e-20	1	tbc1d10a.S
0.312998	0.18	0.077	4.61e-19	1	myef2.S
0.311338	0.131	0.055	6.07e-14	1	tp53bp2.S
0.310779	0.158	0.053	7.09e-30	1	naa15.L
0.310703	0.43	0.254	1.59e-15	1	pdap1.S
0.31	0.116	0.029	1.89e-35	1	Xelaev18037615m.g
0.309912	0.135	0.064	5.15e-10	1	pomp.L
0.30905	0.135	0.056	4.14e-15	1	ets2.L
0.309042	0.26	0.104	3.04e-33	1	vdac1.S
0.308297	0.11	0.032	4.06e-26	1	efnb2.L
0.306802	0.137	0.042	1.07e-29	1	galnt10.L
0.306465	0.117	0.048	1.11e-13	1	Xelaev18041233m.g
0.306308	0.273	0.131	1.98e-21	1	rab7a.L
0.306187	0.197	0.078	1.55e-25	1	atp5c1.L
0.30572	0.278	0.125	4.08e-26	1	ndufb10.S
0.305256	0.102	0.036	6.83e-17	1	nop16.S
0.304625	0.215	0.081	2.01e-31	1	psmc1.L
0.304194	0.202	0.089	3.81e-20	1	hey1.L
0.303673	0.103	0.039	6.49e-14	1	loc100170549.S
0.301318	0.11	0.042	4.42e-15	1	psme1.S
0.300322	0.148	0.062	2.59e-16	1	coq10a.L
0.299122	0.164	0.078	2.19e-12	1	tp53bp2.L
0.298383	0.203	0.089	3.97e-20	1	psmb6.S
0.297972	0.124	0.037	1.8e-29	1	prkar2a.S
0.297082	0.118	0.031	2.89e-34	1	ifngr2.2.S
0.296297	0.245	0.122	5e-17	1	arf5.S
0.295899	0.109	0.044	1.9e-12	1	ndufb8.L
0.29524	0.105	0.045	4.81e-10	1	cars.S
0.294683	0.158	0.068	3.1e-16	1	copg1.S
0.293344	0.107	0.037	2.12e-17	1	rexo2.L
0.293257	0.274	0.132	3.7e-21	1	vma21.L
0.292822	0.128	0.05	4.3e-16	1	loc100127651.L
0.292074	0.144	0.067	8.73e-12	1	kiaa0232.L
0.290702	0.121	0.038	1.11e-24	1	hexb-like.S
0.290406	0.11	0.022	8.84e-46	1	robo2.L
0.290326	0.365	0.214	2.46e-15	1	dnaja4.1.L
0.290034	0.336	0.189	8.88e-15	1	hnrnpl.L
0.290004	0.102	0.044	1.31e-09	1	mak16.L
0.289634	0.138	0.053	4.76e-19	1	pdgfb-like.S
0.28874	0.146	0.07	6.82e-11	1	elp3.L
0.288606	0.123	0.04	1.1e-23	1	tmem56.2.S
0.287945	0.225	0.097	1.99e-23	1	cct6a.L
0.287291	0.128	0.042	7.18e-24	1	acly.L
0.287255	0.12	0.051	7.06e-12	1	snrpd3.S
0.287143	0.157	0.07	1.05e-14	1	bola2.L
0.286907	0.152	0.053	6.23e-26	1	Xelaev18010392m.g
0.286491	0.506	0.29	6.02e-24	1	Xelaev18043544m.g
0.285767	0.129	0.048	2.59e-18	1	acvr1.L
0.285699	0.735	0.587	3.46e-07	1	Xelaev18024282m.g
0.285612	0.116	0.045	3.16e-15	1	bloc1s2.L
0.285514	0.114	0.032	1.55e-28	1	sox15.L
0.285118	0.171	0.08	4.56e-14	1	ndufa13.1.L
0.28507	0.307	0.146	2.88e-23	1	elovl1.S
0.283647	0.106	0.03	8.73e-27	1	pdlim5.S
0.282732	0.117	0.039	4.52e-21	1	cpeb2-like.S
0.282477	0.108	0.045	2.93e-11	1	arfgap2.L
0.282392	0.142	0.056	5.57e-18	1	magoh.L
0.279141	0.103	0.042	8.27e-12	1	loc100488277.L
0.278824	0.106	0.039	9.45e-16	1	spint2.S
0.278714	0.106	0.034	1.79e-20	1	ptbp1.L
0.278125	0.145	0.064	9.82e-14	1	ssuh2.L
0.278004	0.115	0.032	3.24e-29	1	irak1.L
0.277951	0.54	0.358	1.86e-10	1	metap2.L
0.277293	0.167	0.073	2.15e-16	1	mrps26.L
0.276219	0.334	0.228	7.82e-05	1	Xelaev18003734m.g
0.275842	0.223	0.092	3.67e-26	1	arf4.S
0.275359	0.322	0.164	2.14e-20	1	cct7.L
0.273792	0.161	0.086	9.13e-08	1	hspe1.S
0.272701	0.243	0.118	7.23e-18	1	hypk.S
0.272488	0.527	0.341	8.12e-13	1	hnrnpab.S
0.272352	0.282	0.127	6.83e-26	1	c9orf3.L
0.271994	0.153	0.049	2.12e-31	1	tpd52.L
0.271546	0.12	0.045	9.31e-17	1	loc100137672.L
0.271152	0.165	0.084	1.98e-09	1	ftsj3.L
0.270532	0.108	0.029	2e-29	1	sec23b.S
0.269069	0.326	0.176	5.69e-17	1	ran.S
0.268809	0.196	0.083	1.06e-21	1	srp19.L
0.268529	0.106	0.049	4.55e-08	1	dars.S
0.267939	0.144	0.056	3.51e-19	1	slc30a1.L
0.267899	0.286	0.129	3e-26	1	psmb3.L
0.267372	0.125	0.051	3.69e-14	1	Xelaev18001838m.g
0.266968	0.249	0.129	1.52e-14	1	srp19.S
0.266693	0.3	0.161	9.3e-16	1	rbmx.L
0.266522	0.139	0.06	5.03e-14	1	snrpd3.L
0.265762	0.173	0.071	1.45e-20	1	pi4k2b.S
0.265099	0.168	0.084	1.18e-10	1	etnk1.S
0.265004	0.152	0.067	3.02e-14	1	loc100496637.S
0.264959	0.366	0.188	2.91e-23	1	psmc3.L
0.264856	0.275	0.136	4.25e-19	1	sec61a1.S
0.264676	0.171	0.07	1.19e-19	1	sulf2.S
0.263557	0.108	0.027	6.71e-34	1	Xelaev18037753m.g
0.263483	0.309	0.155	4.66e-20	1	tmem59.S
0.263479	0.146	0.057	1.56e-19	1	magoh.S
0.263065	0.138	0.068	7.09e-09	1	uqcrb.S
0.263037	0.152	0.056	3.5e-23	1	echdc2.L
0.262994	0.271	0.137	4.16e-17	1	abcf1.L
0.26274	0.131	0.04	2.18e-28	1	ddx18.S
0.262273	0.592	0.414	4.18e-12	1	hnrnpab.L
0.261904	0.115	0.04	2.5e-19	1	gar1.S
0.260493	0.239	0.082	5.23e-43	1	glrx.S
0.259543	0.237	0.118	5.21e-16	1	rsbn1l.S
0.259195	0.48	0.282	1.03e-18	1	sdc4.L
0.258887	0.374	0.21	6.64e-16	1	arpc2.L
0.258203	0.124	0.051	4.43e-14	1	ldlr.S
0.257509	0.178	0.067	7.79e-26	1	rnd3.S
0.257269	0.226	0.103	6.48e-20	1	snrpd1.S
0.256823	0.144	0.065	5.84e-13	1	gucd1.S
0.256764	0.375	0.212	4.19e-16	1	ssr4.L
0.256664	0.167	0.078	2.39e-13	1	zmym6nb.L
0.25616	0.154	0.064	8.47e-18	1	btf3l4.S
0.254925	0.131	0.048	5.11e-20	1	cyp51a1.L
0.25492	0.123	0.046	7.65e-18	1	psma2.S
0.253811	0.102	0.041	2.05e-11	1	fuk.L
0.252294	0.122	0.057	2.58e-09	1	dohh.L
0.251665	0.307	0.162	7.03e-17	1	atp5o.L
0.250262	0.152	0.066	3.89e-15	1	tra2b.L
6.37969	0.902	0.026	0	2	Xelaev18034070m.g	Macrophage
5.0591	0.976	0.104	0	2	c1qa.L
4.69624	0.932	0.06	0	2	c1qb.L
3.25163	0.712	0.06	0	2	cfp.L
2.92353	0.669	0.041	0	2	loc100496720.L
2.86461	0.275	0.004	0	2	loc101732654-like.S
2.76246	0.974	0.497	0	2	Xelaev18045052m.g
2.76158	0.473	0.004	0	2	lyz.L
2.60891	0.542	0.032	0	2	loc100145779.S
2.59349	0.84	0.141	0	2	Xelaev18039138m.g
2.49107	0.802	0.218	0	2	ctsc.L
2.40059	0.907	0.38	6.93e-263	2	MGC75752.S
2.28231	0.407	0.018	0	2	crp.4.L
2.27562	0.509	0.045	0	2	cndp2.S
2.264	0.285	0.006	0	2	art5.L
2.25029	0.537	0.038	0	2	loc398476.S
2.23172	0.35	0.012	0	2	Xelaev18038149m.g
2.19754	0.483	0.039	0	2	Xelaev18005157m.g
2.1726	0.542	0.078	0	2	ctss.S
2.14218	0.646	0.118	0	2	grn.L
2.1226	0.755	0.194	2.6e-297	2	ctsc.S
2.0691	0.665	0.253	1.04e-158	2	ctsb.S
2.06811	0.909	0.352	0	2	arpc1b.L
2.06061	0.416	0.029	0	2	tspan36.L
2.01758	0.823	0.268	3.05e-280	2	Xelaev18041765m.g
2.01184	0.537	0.084	0	2	ctss.L
1.96653	0.354	0.022	0	2	tnfsf10l.L
1.94471	0.826	0.216	0	2	Xelaev18037841m.g
1.8967	0.433	0.032	0	2	loc100492943.L
1.89522	0.318	0.007	0	2	trem2.S
1.8818	0.295	0.002	0	2	Xelaev18018925m.g
1.87978	0.788	0.279	1.51e-227	2	Xelaev18000107m.g
1.87201	0.437	0.142	1.61e-104	2	tpp1.L
1.86026	0.775	0.19	0	2	cd74.L
1.80658	0.503	0.049	0	2	cybb.L
1.76543	0.918	0.422	3.07e-220	2	vim.S
1.75146	0.498	0.065	0	2	ptpn6.L
1.73304	0.527	0.098	1.39e-245	2	aif1l.L
1.73006	0.47	0.065	4.23e-294	2	itgb2.L
1.72312	0.378	0.035	0	2	Xelaev18041711m.g
1.70474	0.408	0.118	3.9e-112	2	lgmn.L
1.69195	0.426	0.051	0	2	cxcr4.L
1.68736	0.44	0.088	4.47e-191	2	gns.L
1.67561	0.313	0.018	0	2	Xelaev18040736m.g
1.66547	0.524	0.114	2.02e-211	2	Xetrov90026938m.L
1.65644	0.447	0.113	3.06e-150	2	acsl4.L
1.65234	0.498	0.084	1.26e-255	2	rgs1.L
1.63923	0.51	0.137	6.27e-162	2	ctsb.L
1.62782	0.212	0.025	5.96e-154	2	loc100490816.L
1.62606	0.379	0.06	3.34e-213	2	pepd.S
1.62273	0.26	0.015	0	2	entpd2.S
1.61131	0.402	0.047	2.81e-296	2	cttn-like.1.L
1.6016	0.205	0.007	0	2	loc101735145.L
1.59341	0.423	0.054	1.08e-284	2	coro6.1.L
1.59202	0.271	0.017	0	2	Xelaev18004366m.g
1.59195	0.35	0.069	3.73e-150	2	renbp.L
1.5847	0.318	0.047	2.26e-183	2	fgl2.L
1.58374	0.299	0.019	0	2	was.S
1.58165	0.369	0.043	1.06e-273	2	aif1l.S
1.57969	0.656	0.153	1.05e-241	2	basp1.S
1.57938	0.321	0.065	5.02e-134	2	asah1.L
1.566	0.314	0.028	2.25e-291	2	ccdc88b.L
1.55728	0.346	0.029	0	2	loc733459.S
1.55614	0.286	0.023	2.72e-284	2	cfb.L
1.55459	0.266	0.01	0	2	Xelaev18044138m.g
1.52726	0.315	0.045	1.59e-193	2	card9.L
1.50902	0.621	0.192	5.66e-168	2	pfn1.S
1.50496	0.292	0.035	3.55e-207	2	rgs1.S
1.48734	0.357	0.031	0	2	loc101733164.L
1.47844	0.285	0.028	7.39e-241	2	Xelaev18018927m.g
1.47235	0.225	0.004	0	2	Xelaev18018910m.g
1.46748	0.289	0.02	0	2	was.L
1.4612	0.289	0.027	3.58e-259	2	lcp1.S
1.4581	0.225	0.004	0	2	Xelaev18018914m.g
1.45457	0.324	0.067	2.05e-128	2	grn.S
1.44385	0.485	0.113	4.12e-175	2	unc93b1.L
1.43777	0.231	0.01	0	2	gpr34.L
1.43001	0.515	0.087	3.75e-255	2	arhgdib.S
1.42515	0.494	0.127	1.01e-156	2	reep5.L
1.41664	0.632	0.157	5.16e-204	2	lsp1.L
1.39648	0.371	0.1	1.05e-107	2	cndp2.L
1.39178	0.21	0.009	0	2	il6r.S
1.38169	0.188	0.007	1.09e-302	2	il6r.L
1.37945	0.195	0.003	0	2	loc100485017.L
1.37867	0.328	0.039	1.04e-230	2	coro1a.S
1.37656	0.214	0.006	0	2	Xelaev18036272m.g
1.36903	0.235	0.022	7.64e-206	2	loc100492496.L
1.36442	0.249	0.036	2.12e-147	2	cxcr4.S
1.36367	0.289	0.046	1.35e-159	2	anxa4.S
1.36286	0.185	0.001	0	2	Xelaev18019549m.g
1.35593	0.351	0.152	2.2e-44	2	cxcl8.S
1.3496	0.976	0.627	2.68e-198	2	tmsb4x.L
1.33968	0.21	0.011	1.95e-286	2	slc7a7.L
1.33743	0.372	0.095	3.9e-111	2	napsa.L
1.33279	0.329	0.066	6.05e-134	2	egln2.L
1.32206	0.383	0.103	5.38e-112	2	ctsz.S
1.31876	0.21	0.031	3.28e-122	2	igf2.L
1.30883	0.376	0.092	2.09e-124	2	ctsa.L
1.29992	0.207	0.013	4.98e-243	2	Xelaev18035512m.g
1.29917	0.876	0.51	1.98e-145	2	Xelaev18002122m.g
1.2986	0.703	0.297	1.23e-128	2	actr3.L
1.2919	0.556	0.181	9.65e-126	2	rgs2.S
1.27969	0.415	0.164	2.6e-62	2	hmgn2.L
1.27765	0.239	0.033	5.84e-146	2	rcsd1.S
1.27245	0.172	0.006	3.44e-274	2	Xelaev18018912m.g
1.26838	0.238	0.014	8.16e-292	2	itgax.L
1.25487	0.234	0.014	7.33e-286	2	loc101731250.S
1.25368	0.519	0.18	1.26e-104	2	fosl2.L
1.24749	0.268	0.073	8.29e-72	2	npc2.S
1.24111	0.983	0.749	4.35e-198	2	ppia.S
1.23591	0.313	0.063	9.88e-128	2	tcirg1.L
1.23223	0.44	0.128	3.97e-113	2	pfn1.L
1.2269	0.261	0.035	7.91e-166	2	arhgdib.L
1.22396	0.302	0.048	9.87e-158	2	tagap.L
1.21934	0.351	0.087	1.47e-109	2	psap.S
1.21901	0.243	0.027	1e-187	2	dnase2.L
1.2189	0.203	0.021	3.62e-161	2	plekha2.L
1.21887	0.643	0.285	1.23e-97	2	Xelaev18043544m.g
1.20457	0.62	0.24	2.65e-101	2	bcl2l14.L
1.1938	0.663	0.28	2.24e-110	2	nap1l1.L
1.1935	0.307	0.052	2.04e-151	2	tubb6.S
1.18239	0.206	0.036	6.54e-96	2	lgals9c.S
1.18123	0.127	0.019	5.02e-71	2	loc100487364.L
1.17901	0.185	0.022	5.74e-129	2	ifi30.S
1.17399	0.268	0.058	7.79e-101	2	ptpn18.S
1.16828	0.267	0.034	6.33e-174	2	rab44.L
1.16516	0.342	0.075	2.39e-121	2	grasp.S
1.15869	0.223	0.018	1.37e-219	2	prcp.L
1.15852	0.685	0.314	6.47e-99	2	Xelaev18004063m.g
1.15424	0.213	0.016	2.26e-218	2	sla.L
1.15415	0.318	0.088	3.38e-84	2	insig1.L
1.15184	0.172	0.031	2.37e-76	2	hmox1.L
1.1416	0.212	0.029	7.36e-131	2	uap1l1.L
1.13869	0.188	0.016	1.27e-179	2	loc100492872.L
1.13837	0.166	0.014	7.08e-157	2	loc105948455.S
1.13778	0.66	0.212	3.56e-142	2	lsp1.S
1.13617	0.228	0.02	1.97e-211	2	alox5.L
1.1357	0.555	0.205	6.74e-103	2	plin2.L
1.1318	0.278	0.05	7.19e-127	2	rassf2.L
1.11867	0.481	0.173	6.77e-90	2	Xelaev18043184m.g
1.11485	0.336	0.074	5.29e-120	2	prcp.S
1.11361	0.18	0.016	9.13e-159	2	Xelaev18024498m.g
1.11268	0.297	0.053	1.17e-132	2	cd53.S
1.10897	0.196	0.018	4.92e-172	2	prss16.S
1.09967	0.498	0.182	9.99e-85	2	crip1.L
1.09069	0.178	0.01	1.12e-230	2	ptafr.L
1.08545	0.355	0.153	1.12e-43	2	ddit3.L
1.0854	0.479	0.157	8.04e-98	2	mmp14.L
1.08517	0.189	0.024	5.43e-124	2	fmnl1.L
1.07741	0.199	0.023	2.01e-146	2	bpi.S
1.07559	0.272	0.08	4.43e-63	2	snn.S
1.07556	0.317	0.065	3.42e-123	2	slc15a4.L
1.07462	0.158	0.01	2.81e-181	2	cd80.L
1.07055	0.383	0.097	1.67e-112	2	rap1a.L
1.06896	0.329	0.089	7.86e-88	2	metrnl.L
1.06567	0.188	0.046	1.13e-55	2	apoc1-like.L
1.06283	0.212	0.028	9.67e-132	2	loc100137715.S
1.0575	0.134	0.003	1.59e-257	2	Xelaev18040645m.g
1.05717	0.274	0.052	7.8e-116	2	Xetrov90021734m.S
1.05321	0.277	0.079	2.35e-67	2	adrb2.L
1.0472	0.155	0.015	2.16e-132	2	Xelaev18018852m.g
1.04275	0.144	0.004	4.6e-254	2	Xelaev18044723m.g
1.04125	0.299	0.081	2.23e-80	2	swap70.S
1.04117	0.185	0.02	4.17e-144	2	pepd.L
1.03504	0.383	0.148	1.17e-56	2	klf6.L
1.02278	0.216	0.03	1.89e-126	2	xilr2.L
1.01649	0.838	0.496	9.8e-96	2	Xelaev18047430m.g
1.01602	0.26	0.042	6.91e-131	2	Xelaev18001597m.g
1.011	0.553	0.2	5.19e-100	2	psmb8.L
1.00689	0.126	0.008	2.13e-150	2	Xelaev18038249m.g
1.00551	0.131	0.015	4.97e-93	2	pstpip1.S
1.00531	0.27	0.043	4.25e-140	2	cyba.L
1.00125	0.16	0.034	1.15e-58	2	mlkl.L
0.99726	0.687	0.402	5.1e-56	2	h1fx.S
0.994668	0.207	0.025	9.68e-142	2	loc100496505.S
0.993558	0.34	0.103	6.04e-75	2	scpep1.L
0.988662	0.409	0.142	3.75e-77	2	elovl1.S
0.980252	0.921	0.648	3.78e-105	2	Xelaev18037805m.g
0.977799	0.404	0.148	2.9e-65	2	sesn1.L
0.976711	0.223	0.041	2.75e-98	2	prkcb.L
0.976083	0.133	0.004	1.57e-237	2	fcrl5.S
0.974157	0.234	0.037	1.04e-119	2	Xelaev18003410m.g
0.973199	0.526	0.232	2.07e-66	2	actr3.S
0.966795	0.502	0.204	5.57e-73	2	cox4i1.L
0.959713	0.136	0.001	0	2	crp.1.L
0.959272	0.124	0.004	2.41e-201	2	loc100498108-like.L
0.958865	0.238	0.047	4.26e-95	2	spib.L
0.958013	0.144	0.014	1.13e-121	2	glmp.S
0.957895	0.929	0.677	1.03e-115	2	rpl3.L
0.954907	0.163	0.019	3.11e-116	2	Xelaev18040313m.g
0.94619	0.214	0.03	2.78e-125	2	lcp1.L
0.943828	0.134	0.011	7.05e-126	2	loc100490206.L
0.941927	0.277	0.117	5.44e-32	2	leng9.L
0.938756	0.196	0.034	3.53e-92	2	rbm38.S
0.937821	0.243	0.04	8.64e-123	2	pkn1.L
0.9352	0.12	0.008	1.42e-135	2	loc100490816.S
0.934	0.44	0.148	4.31e-81	2	lbh.S
0.930035	0.296	0.106	3.31e-48	2	Xelaev18030513m.g
0.927964	0.3	0.095	4.55e-62	2	lamp1.L
0.926276	0.506	0.204	3.78e-69	2	nme2
0.918869	0.931	0.659	3.81e-106	2	Xelaev18038083m.g
0.917147	0.456	0.171	1.65e-73	2	efhd1.L
0.913892	0.144	0.01	2.07e-155	2	pla2g2d.S
0.912285	0.133	0.008	3.27e-155	2	grap2.S
0.911738	0.219	0.054	3.2e-65	2	atp6v1e1.L
0.905527	0.172	0.017	4.27e-142	2	parvg.S
0.90038	0.159	0.025	4.24e-84	2	blnk.L
0.898796	0.148	0.009	9.31e-174	2	p2ry8.S
0.895377	0.31	0.108	3.31e-53	2	hexb-like.L
0.894545	0.192	0.027	3.86e-114	2	cttn-like.1.S
0.894437	0.737	0.41	4.32e-68	2	ppia.L
0.894208	0.223	0.065	3.08e-52	2	Xelaev18040496m.g
0.894173	0.952	0.73	2.6e-110	2	Xelaev18043710m.g
0.893546	0.202	0.037	1.57e-86	2	Xetrov90026938m.S
0.891851	0.513	0.226	9.56e-62	2	eif3k.S
0.887562	0.151	0.017	9.99e-113	2	plxnc1.L
0.88655	0.397	0.144	1.5e-66	2	sh3bgrl3.S
0.885874	0.145	0.017	1.24e-100	2	nrk.S
0.88575	0.166	0.022	2.82e-104	2	mapk11.L
0.88456	0.275	0.094	1.42e-48	2	mknk2.L
0.883672	0.44	0.198	1.19e-46	2	rgs2.L
0.882869	0.297	0.03	7.75e-238	2	loc101732654-like.L
0.88105	0.508	0.253	3.38e-46	2	bcl2l10.L
0.87941	0.267	0.09	1.48e-47	2	plin2.S
0.877912	0.138	0.014	1.46e-112	2	adap2.S
0.872911	0.213	0.05	4.79e-68	2	runx1.L
0.872368	0.137	0.007	4.66e-187	2	slc2a6.L
0.869033	0.288	0.073	1.59e-80	2	basp1.L
0.868642	0.147	0.027	6.14e-63	2	acp5.L
0.866363	0.237	0.056	1.1e-73	2	lgals9b-like.L
0.863147	0.149	0.015	4.37e-124	2	lyl1.S
0.863134	0.169	0.025	3.18e-94	2	rgs10.S
0.862322	0.136	0.005	8.32e-221	2	gucy2c.L
0.86047	0.151	0.05	3.7e-26	2	hmox1.S
0.860436	0.17	0.038	1.05e-56	2	esyt1.S
0.858451	0.159	0.019	1.24e-110	2	arhgap30.L
0.857896	0.173	0.027	1.39e-91	2	pik3cg.S
0.856717	0.185	0.035	3.92e-78	2	Xelaev18039139m.g
0.854888	0.12	0.004	1.11e-202	2	loc100489257.L
0.849145	0.27	0.101	9.84e-40	2	nr1d1.L
0.848402	0.407	0.152	1.07e-63	2	cap1.S
0.847595	0.151	0.017	2.49e-111	2	sept12.L
0.846682	0.917	0.691	3.42e-89	2	Xelaev18045525m.g
0.845965	0.189	0.037	1.33e-77	2	lpar6.L
0.844338	0.521	0.217	1.99e-64	2	cfl1.L
0.843873	0.846	0.583	1.44e-70	2	Xelaev18039162m.g
0.839622	0.148	0.023	2.16e-76	2	il10ra.L
0.838759	0.205	0.034	1.54e-98	2	spib.S
0.838074	0.126	0.012	2.17e-109	2	loc100493672.L
0.836924	0.154	0.012	1.16e-148	2	csf2rb.S
0.834049	0.927	0.698	3.55e-97	2	rpl23.S
0.832666	0.183	0.037	1.01e-70	2	loc100495183.S
0.829256	0.934	0.692	2.73e-93	2	rpl10a.S
0.826219	0.148	0.022	2.5e-82	2	syngr3.L
0.824659	0.214	0.039	1.92e-93	2	Xelaev18016505m.g
0.824572	0.142	0.009	3.49e-159	2	loc100486585.L
0.817854	0.934	0.723	1.3e-73	2	actg1.S
0.815948	0.357	0.106	5.15e-77	2	grasp.L
0.81243	0.216	0.054	1.23e-61	2	glb1l.L
0.81122	0.173	0.026	3.34e-95	2	hmha1.L
0.808667	0.393	0.163	1.68e-47	2	klf6.S
0.807993	0.142	0.019	9.3e-90	2	loc548655.L
0.805838	0.658	0.387	4.83e-48	2	hnrnpa3.S
0.799902	0.198	0.063	4.85e-39	2	loc398467.S
0.798525	0.245	0.078	7.47e-49	2	capza1.L
0.797926	0.929	0.563	1.02e-109	2	mhc1a.L
0.797821	0.115	0.016	3.79e-69	2	tnfaip2.L
0.796547	0.52	0.248	2.99e-50	2	itm2a.L
0.795439	0.528	0.252	3.11e-50	2	Xelaev18016933m.g
0.795383	0.133	0.01	1.93e-138	2	urpta-1.S
0.791668	0.119	0.023	3.39e-48	2	gclc.S
0.790266	0.206	0.075	7.43e-31	2	mafb.L
0.787445	0.393	0.171	8.71e-45	2	Xelaev18003383m.g
0.784027	0.216	0.058	4.19e-55	2	lfng.S
0.779559	0.934	0.709	1.66e-88	2	rps8.L
0.778062	0.892	0.627	2.17e-69	2	rpl19.L
0.776361	0.248	0.066	2.23e-64	2	sdcbp.L
0.771887	0.306	0.117	1.9e-44	2	rgs10.L
0.770595	0.22	0.068	1.91e-45	2	rap2b.L
0.768003	0.152	0.031	1.69e-57	2	tnfrsf1a.S
0.767413	0.144	0.029	5.56e-55	2	pid1.L
0.765489	0.129	0.015	5.06e-93	2	hck.L
0.764334	0.149	0.018	1.49e-103	2	myo1f.S
0.757458	0.112	0.032	2.16e-25	2	rab7b.L
0.755884	0.959	0.778	2.77e-90	2	eef1b2.L
0.755596	0.38	0.158	8.86e-47	2	Xelaev18010654m.g
0.754792	0.142	0.017	6.31e-100	2	fyb.S
0.75479	0.455	0.244	1.75e-31	2	Xelaev18010362m.g
0.75335	0.177	0.029	1.61e-85	2	plek.L
0.751124	0.184	0.059	8.18e-36	2	arpc5.L
0.750668	0.277	0.09	3.3e-52	2	psmb9.S
0.75065	0.154	0.026	9.27e-71	2	lyn.L
0.750242	0.145	0.021	9.41e-84	2	prss16.L
0.749969	0.201	0.038	6.72e-84	2	cybrd1.L
0.747249	0.288	0.109	1.2e-40	2	rap2b.S
0.746584	0.18	0.037	3.68e-66	2	mef2c.L
0.746462	0.278	0.101	1.39e-43	2	rap1b.S
0.74465	0.275	0.1	4.05e-43	2	cap1.L
0.74406	0.909	0.643	3.83e-68	2	rpl23.L
0.74249	0.884	0.639	1.79e-69	2	eef1g.L
0.741891	0.159	0.023	1.15e-89	2	dennd1c.L
0.741734	0.307	0.108	1.33e-49	2	Xelaev18041763m.g
0.741492	0.949	0.761	2.7e-89	2	rps8.S
0.741377	0.196	0.051	3.96e-53	2	loc100497659.S
0.741175	0.145	0.034	2.39e-45	2	atp8a1.L
0.741043	0.219	0.063	7.76e-49	2	lta4h.L
0.741026	0.137	0.016	5.96e-96	2	gmip.L
0.738882	0.108	0.012	9.67e-80	2	plxnd1.L
0.738608	0.129	0.017	3.63e-78	2	slc39a4.S
0.73846	0.1	0.01	5.28e-77	2	tnfrsf11a.S
0.73651	0.156	0.099	0.0069591	2	gpnmb.L
0.734506	0.185	0.042	7.39e-61	2	arhgap30.S
0.733742	0.272	0.106	7.77e-37	2	tuba4b.S
0.733703	0.326	0.131	1.88e-42	2	vma21.L
0.733611	0.158	0.032	7.86e-60	2	Xelaev18019340m.g
0.730141	0.116	0.013	3.56e-85	2	plcb2.L
0.728372	0.101	0.008	1.9e-97	2	pik3r5.S
0.727562	0.14	0.017	3.15e-94	2	Xelaev18030360m.g
0.726901	0.219	0.059	5.06e-55	2	igf2r.L
0.725426	0.454	0.208	1.35e-46	2	arpc2.L
0.724974	0.84	0.543	5.64e-56	2	Xelaev18036222m.g
0.723341	0.469	0.23	6.22e-40	2	Xelaev18041485m.g
0.72272	0.126	0.015	3.03e-85	2	tnfrsf11a.L
0.722511	0.113	0.008	1.94e-121	2	Xelaev18045331m.g
0.722412	0.209	0.059	2.26e-49	2	cbl.L
0.72029	0.184	0.041	1.9e-60	2	rin3.L
0.719441	0.189	0.045	1.96e-58	2	loc101734421.S
0.719249	0.196	0.042	1.55e-68	2	Xelaev18040631m.g
0.718708	0.126	0.016	4.34e-81	2	itga4.L
0.718199	0.455	0.22	2.3e-39	2	Xelaev18037282m.g
0.717746	0.1	0.013	2.65e-63	2	cd86.S
0.717731	0.151	0.035	4.5e-48	2	Xelaev18008395m.g
0.714964	0.163	0.037	3.03e-54	2	gnai3.S
0.714081	0.315	0.132	8.24e-37	2	Xelaev18020203m.g
0.710556	0.14	0.023	4.68e-68	2	sla.S
0.70982	0.137	0.016	1.53e-94	2	gbp7.S
0.708596	0.105	0.01	6.83e-89	2	lyn.S
0.708375	0.138	0.025	4.67e-59	2	loc100216114.L
0.706099	0.167	0.04	1.16e-50	2	osbpl6.L
0.705958	0.134	0.031	9.73e-41	2	mafb.S
0.701538	0.219	0.075	2.92e-37	2	alas1.S
0.701326	0.642	0.34	2.84e-49	2	rbm6.S
0.700862	0.284	0.102	5.12e-43	2	anxa5.S
0.700576	0.136	0.034	2.44e-37	2	pdf.S
0.699966	0.122	0.015	6.3e-82	2	Xelaev18021851m.g
0.69953	0.122	0.012	4.88e-97	2	spi1.S
0.698441	0.256	0.087	2.14e-43	2	tyk2.L
0.698354	0.426	0.191	4.8e-44	2	pa2g4.L
0.697847	0.379	0.179	1.01e-34	2	arpc2.S
0.696958	0.102	0.006	4.41e-118	2	Xelaev18008605m.g
0.69503	0.109	0.007	5.47e-127	2	Xelaev18016549m.g
0.695023	0.147	0.025	1.74e-66	2	fermt3.L
0.693553	0.528	0.266	7.64e-42	2	rps13.L
0.693095	0.138	0.024	7.32e-63	2	dock8.L
0.692802	0.224	0.087	1.63e-29	2	gng5.L
0.69211	0.107	0.01	1.59e-88	2	il5ra.S
0.690827	0.425	0.226	5.41e-27	2	atp1a1.S
0.689806	0.149	0.028	1.43e-61	2	unc13d.L
0.68949	0.203	0.063	1.18e-40	2	plbd2.L
0.689316	0.134	0.015	5.34e-98	2	scimp.S
0.688123	0.355	0.13	5.09e-55	2	dstn.S
0.685687	0.932	0.723	3.34e-62	2	rpl36.S
0.684921	0.137	0.024	2.05e-62	2	Xetrov90018212m.S
0.680011	0.225	0.07	3.95e-44	2	hk2.L
0.679471	0.155	0.02	8.86e-97	2	fgr.S
0.679288	0.107	0.005	7.33e-149	2	loc100488322.L
0.679108	0.246	0.089	5.78e-37	2	nap1l1.S
0.677348	0.956	0.793	8.48e-75	2	rpl5.L
0.676479	0.274	0.102	9.41e-40	2	abracl.L
0.676059	0.126	0.018	3.18e-71	2	plcg2.L
0.674537	0.631	0.367	3.1e-36	2	Xelaev18043840m.g
0.674289	0.889	0.659	5.54e-59	2	eef2.1.L
0.673632	0.225	0.07	7.08e-45	2	abca3.S
0.673516	0.113	0.014	3.44e-75	2	bin2.S
0.671131	0.326	0.15	4.79e-30	2	lamp1.S
0.668987	0.842	0.562	1.8e-50	2	rpl8.L
0.668964	0.12	0.026	1.85e-40	2	arl10b.L
0.666156	0.136	0.028	5.8e-49	2	Xelaev18021674m.g
0.665864	0.109	0.013	1.4e-73	2	card11.L
0.664646	0.138	0.021	5.37e-73	2	rgs19.S
0.66442	0.116	0.024	5.02e-42	2	kif21b.L
0.664296	0.539	0.327	1.97e-28	2	dkc1.L
0.662733	0.252	0.085	8.63e-43	2	atp6ap2.L
0.662569	0.256	0.117	1.07e-23	2	wdr1.S
0.662047	0.124	0.017	4.04e-73	2	adgrg2.L
0.661174	0.692	0.414	1.63e-39	2	rps5.L
0.660581	0.178	0.04	2.19e-58	2	pxn.S
0.659893	0.13	0.02	1.34e-68	2	lrch4.L
0.658182	0.952	0.796	3.14e-68	2	rpl13a.L
0.657838	0.719	0.428	1.62e-44	2	Xelaev18029059m.g
0.657015	0.192	0.069	5.83e-29	2	loc100492292.S
0.656195	0.223	0.067	2.33e-47	2	grb2.S
0.65534	0.109	0.007	6.92e-128	2	ebi3.S
0.653902	0.1	0.003	8.35e-164	2	loc100485744.L
0.6531	0.123	0.025	4.73e-45	2	nek6.L
0.652714	0.154	0.049	4.12e-29	2	akap13.S
0.650854	0.138	0.026	6.6e-59	2	pttg1ip.1.S
0.649837	0.212	0.068	1.16e-38	2	ctsk.L
0.648657	0.155	0.053	8.74e-25	2	Xelaev18043920m.g
0.648603	0.266	0.111	2.28e-29	2	Xelaev18007840m.g
0.648307	0.646	0.375	7.49e-38	2	rpl7a.S
0.648173	0.169	0.054	7.22e-31	2	gnpda1.S
0.647369	0.118	0.014	1.26e-79	2	stk4.S
0.645003	0.916	0.724	1.92e-61	2	rps17.L
0.644102	0.115	0.018	1.81e-57	2	ikzf1.L
0.643263	0.515	0.299	1.26e-26	2	gadd45g.S
0.641255	0.195	0.091	1.18e-15	2	hnrnpa0.S
0.638246	0.199	0.048	2.01e-58	2	cyth2.L
0.637972	0.55	0.28	5.06e-40	2	sdc4.L
0.637818	0.112	0.017	1.74e-59	2	fyb.L
0.637109	0.941	0.69	2.82e-73	2	hspa8.S
0.6369	0.878	0.612	4.04e-51	2	rpl27a-like.L
0.635113	0.228	0.064	1.05e-53	2	camk1.L
0.634486	0.214	0.061	3.77e-49	2	rasa2.L
0.634329	0.79	0.492	1.81e-49	2	Xelaev18003505m.g
0.632695	0.111	0.018	4.44e-53	2	rnpep.L
0.631786	0.362	0.175	2.57e-30	2	h2afy2.L
0.627782	0.141	0.03	1.81e-48	2	mob3a.L
0.625992	0.696	0.391	2.93e-46	2	Xelaev18028961m.g
0.624538	0.196	0.057	2.15e-42	2	cpvl.L
0.62258	0.552	0.315	4.86e-31	2	rpl7a.L
0.620682	0.131	0.031	2.5e-39	2	tpst2.S
[truncated: 19,248 more rows]

## Sheet: Heart
avg_log2FC	pct.1	pct.2	p_val_adj	cluster	gene	Cell type
2.45034	0.336	0.061	0	0	col8a1.S	Chondrocyte_col8a1 high
2.17174	0.72	0.39	0	0	mgp.L
1.81944	0.557	0.256	0	0	serpine2.L
1.548	0.478	0.217	1.0112e-271	0	clec11a.S
1.49799	0.433	0.176	2.32191e-270	0	scara5.S
1.47559	0.704	0.452	3.30588e-262	0	thbs1.L
1.43906	0.553	0.344	2.49035e-207	0	ccdc80.S
1.42388	0.524	0.463	1.96675e-31	0	serpinh1.S
1.41115	0.622	0.401	1.18775e-197	0	bgn.S
1.4027	0.286	0.078	4.17268e-263	0	Xetrov90005752m.L
1.33688	0.368	0.207	1.28052e-108	0	col8a1.L
1.08108	0.449	0.266	8.80807e-127	0	cpxm2.L
1.0759	0.465	0.315	6.54477e-113	0	ecm2.1.L
1.06079	0.481	0.271	4.15754e-143	0	frzb.L
1.02683	0.274	0.138	1.09386e-92	0	ecm2.1.S
1.0249	0.482	0.304	1.32811e-124	0	clec11a.L
1.00607	0.487	0.388	2.19528e-58	0	egr1.L
1.00576	0.622	0.515	3.93251e-90	0	cyr61.L
0.982218	0.52	0.388	6.39398e-94	0	ccdc80.L
0.97629	0.363	0.21	6.35922e-95	0	itgbl1.S
0.913708	0.425	0.325	4.50673e-54	0	mxra8.L
0.905251	0.324	0.25	1.4334e-22	0	rasd1.L
0.876988	0.423	0.308	4.4138e-66	0	lox.L
0.874874	0.32	0.22	7.61657e-48	0	twist1.L
0.874803	0.388	0.298	8.97842e-37	0	egr1.S
0.818054	0.255	0.162	1.56051e-42	0	pcolce2.L
0.813834	0.485	0.323	2.00301e-92	0	Xelaev18016663m.g
0.783799	0.466	0.307	2.94298e-84	0	loc100489067.L
0.77844	0.731	0.464	4.21479e-171	0	comp.L
0.736859	0.417	0.403	1.12177e-06	0	mdk.S
0.703591	0.434	0.404	9.70238e-09	0	ctgf.L
0.702578	0.264	0.149	1.09013e-56	0	dpt.S
0.691752	0.644	0.579	1.63665e-44	0	fos.L
0.684543	0.573	0.451	1.29565e-72	0	col6a2.L
0.674066	0.871	0.832	2.78323e-104	0	Xelaev18022166m.g
0.649553	0.25	0.189	4.02624e-18	0	ptprd.L
0.646016	0.356	0.242	5.21065e-48	0	serpine2.S
0.632573	0.271	0.232	5.90698e-08	0	gem.L
0.605528	0.256	0.191	3.24678e-19	0	prss35.S
0.5831	0.495	0.425	2.3184e-35	0	mmp2.S
0.578406	0.678	0.649	1.74916e-37	0	ier2.L
0.56816	0.616	0.515	8.80679e-38	0	rgs2.S
0.551755	0.366	0.296	1.46675e-21	0	rbm5.S
0.507373	0.708	0.745	2.11717e-11	0	hspa8.L
0.504425	0.348	0.289	1.18888e-14	0	srsf5.L
0.499703	0.448	0.441	0.0118343	0	rcan1.S
0.496437	0.83	0.806	1.02379e-71	0	srsf5.S
0.473834	0.31	0.271	2.05924e-08	0	rbm5.L
0.473637	0.479	0.488	0.230626	0	adamts1.L
0.470662	0.34	0.289	5.27621e-12	0	Xelaev18022260m.g
0.467182	0.601	0.515	7.63263e-38	0	loxl1.L
0.461739	0.898	0.87	1.34608e-85	0	rpl27a-like.S
0.460516	0.74	0.735	1.29769e-21	0	fos.S
0.460353	0.453	0.449	0.00029779	0	ier2.S
0.450231	0.303	0.267	2.76898e-07	0	map1lc3a.S
0.445336	0.48	0.457	3.47354e-10	0	prdx1.S
0.441285	0.342	0.324	0.00632456	0	prelp.S
0.437876	0.732	0.675	5.10797e-38	0	Xelaev18003505m.g
0.435687	0.397	0.47	0.199614	0	serpinh1.L
0.42677	0.532	0.492	2.92451e-21	0	col6a1.L
0.420432	0.363	0.296	1.06555e-16	0	lama4.L
0.412316	0.473	0.439	2.30201e-07	0	rgs2.L
0.410945	0.3	0.292	1	0	cebpd.L
0.410889	0.352	0.331	0.00214061	0	Xelaev18013239m.g
0.40336	0.495	0.502	0.154626	0	hes1.S
0.402032	0.346	0.323	0.00247909	0	id3.S
0.401543	0.546	0.453	3.27294e-19	0	dkk3.L
0.400586	0.743	0.721	4.59505e-13	0	gadd45g.S
0.395862	0.356	0.286	5.75445e-14	0	loc101733581.L
0.394126	0.553	0.522	1.09797e-15	0	rbm6.S
0.392857	0.296	0.241	6.77305e-10	0	aebp1.S
0.391746	0.667	0.668	3.76029e-08	0	btg2.S
0.390866	0.445	0.431	1.34447e-07	0	cst3.L
0.380154	0.317	0.281	5.31119e-06	0	Xelaev18041553m.g
0.379566	0.826	0.82	3.4431e-17	0	jun.S
0.372069	0.737	0.708	3.62288e-28	0	Xelaev18042936m.g
0.366964	0.256	0.245	1	0	son.S
0.36252	0.845	0.823	5.59134e-36	0	Xelaev18011978m.g
0.361871	0.678	0.683	1.46253e-15	0	btg1.L
0.360158	0.551	0.58	1	0	nfkbia.L
0.358626	0.313	0.315	1	0	metap2.S
0.356185	0.964	0.954	4.4683e-86	0	rps20.L
0.349629	0.64	0.645	4.36238e-13	0	rpl29.S
0.343424	0.293	0.283	1	0	Xelaev18022168m.g
0.342925	0.883	0.868	4.11001e-45	0	rps21.S
0.342896	0.638	0.526	1.54497e-37	0	aebp1.L
0.340356	0.862	0.914	1	0	hspa8.S
0.336806	0.715	0.755	0.724459	0	junb.L
0.33631	0.261	0.244	1	0	lbh.S
0.332518	0.985	0.976	4.06421e-82	0	rps10.L
0.33235	0.982	0.972	1.24273e-80	0	rpl34.L
0.326951	0.93	0.915	7.74326e-47	0	loc100493057.L
0.326313	0.937	0.929	2.60876e-58	0	Xelaev18022104m.g
0.32387	0.886	0.876	1.12769e-37	0	rpl27a-like.L
0.320689	0.938	0.917	5.75777e-51	0	rpl26.S
0.320648	0.814	0.823	1.85782e-11	0	jun.L
0.320643	0.933	0.914	1.27188e-51	0	rpl9.L
0.319982	0.919	0.906	2.06466e-47	0	mkrn3.S
0.319868	0.278	0.25	0.429473	0	plk2.S
0.318282	0.446	0.431	0.00128326	0	bcl2l10.L
0.314349	0.585	0.526	1.91228e-16	0	igfbp4.S
0.313804	0.922	0.895	7.14769e-41	0	rpl26.L
0.312733	0.314	0.386	1	0	dnaja4.1.L
0.309232	0.967	0.952	8.9369e-68	0	eef1b2.L
0.308129	0.911	0.901	1.08795e-39	0	rpl17.S
0.306664	0.784	0.767	1.12728e-22	0	rpl15.S
0.304297	0.6	0.604	2.59538e-06	0	Xelaev18035949m.g
0.304233	0.952	0.935	3.97563e-36	0	rpl37a.L
0.300677	0.57	0.573	6.14559e-05	0	Xelaev18037717m.g
0.299797	0.785	0.773	4.126e-22	0	Xelaev18029059m.g
0.299391	0.811	0.807	1.2469e-21	0	rpl18.S
0.298038	0.811	0.807	1.10572e-24	0	rpl24.S
0.293861	0.631	0.501	6.65312e-87	0	col1a2.S
0.292636	0.557	0.577	1	0	rpl36a.L
0.292138	0.98	0.969	1.55458e-55	0	nme2.L
0.291939	0.822	0.816	1.23209e-22	0	rps28p9.S
0.291025	0.914	0.91	5.4471e-35	0	loc100493057.S
0.290515	0.488	0.503	1	0	rps13.L
0.288974	0.257	0.254	1	0	tmem59.L
0.287778	0.941	0.924	8.40285e-35	0	rps25.L
0.28771	0.546	0.561	0.323547	0	rps23.S
0.287594	0.574	0.425	6.82517e-33	0	ptx3.L
0.287046	0.817	0.812	2.90905e-18	0	rpl30.L
0.285857	0.902	0.89	3.14043e-24	0	rps15.S
0.285032	0.937	0.922	3.24999e-47	0	rnaseh1.S
0.285017	0.882	0.878	1.41211e-26	0	rpl35.S
0.284841	0.972	0.965	3.09698e-46	0	rps23.L
0.284808	0.853	0.85	2.07909e-23	0	rpl36.L
0.283352	0.905	0.897	2.48283e-38	0	rpl13.S
0.282817	0.491	0.507	1	0	rps29.S
0.281368	0.543	0.554	0.00176279	0	rps21.L
0.281148	0.78	0.773	6.44416e-16	0	rps11.S
0.280028	0.946	0.934	1.66704e-30	0	Xelaev18015505m.g
0.278955	0.984	0.978	5.04629e-60	0	rps15.L
0.277137	0.785	0.784	1.05757e-10	0	rps28p9.L
0.277133	0.729	0.725	3.48061e-11	0	rpl14.S
0.275341	0.56	0.578	0.00830704	0	Xelaev18006476m.g
0.274882	0.534	0.554	0.176228	0	cd63.L
0.272654	0.878	0.873	2.21398e-23	0	Xelaev18014154m.g
0.271011	0.615	0.569	5.2179e-08	0	fn1.S
0.26952	0.57	0.59	0.276409	0	rplp1.L
0.267431	0.94	0.944	1.54921e-40	0	rpl13a.S
0.265069	0.85	0.846	2.05895e-19	0	rpl30.S
0.264378	0.806	0.802	2.87528e-13	0	Xelaev18014665m.g
0.262669	0.303	0.3	1	0	rpl22l1.L
0.262027	0.876	0.866	8.35103e-30	0	Xelaev18033797m.g
0.261699	0.907	0.903	4.85561e-28	0	rpl13.L
0.258961	0.938	0.938	1.99266e-35	0	rpl17.L
0.258349	0.827	0.837	2.27438e-16	0	rps4x.S
0.257619	0.931	0.929	5.69939e-29	0	rpl36.S
0.256634	0.755	0.758	1.07117e-11	0	Xelaev18017507m.g
0.256127	0.779	0.784	1.51495e-17	0	fau.L
0.251948	0.628	0.651	0.616672	0	ssr4.S
0.251779	0.704	0.727	4.81137e-05	0	rpl39.S
0.250717	0.575	0.594	0.276986	0	rps26.S
3.09858	0.998	0.295	0	1	acta2.S	Smooth muscle cell_acta2 high
3.05736	0.981	0.202	0	1	myh11.L
3.02098	0.991	0.201	0	1	tpm2.L
2.99331	0.995	0.248	0	1	acta2.L
2.95919	0.998	0.296	0	1	tagln.L
2.93054	0.999	0.387	0	1	tpm2.S
2.92378	0.858	0.188	0	1	eln1.L
2.81182	0.924	0.226	0	1	mfap4.L
2.72854	0.922	0.156	0	1	csrp1.L
2.70601	0.918	0.383	0	1	fn1.L
2.70071	0.948	0.205	0	1	tagln.S
2.62467	0.991	0.362	0	1	myl9.L
2.59486	0.825	0.112	0	1	myh11.S
2.59398	0.928	0.186	0	1	krt8.L
2.5484	0.87	0.138	0	1	fhl1.S
2.54711	0.918	0.158	0	1	cald1.S
2.4528	0.835	0.16	0	1	loc101730432.L
2.44999	0.996	0.572	0	1	mfap4.S
2.44099	0.932	0.263	0	1	htra1.S
2.37973	0.878	0.248	0	1	nes.S
2.36734	0.747	0.119	0	1	aif1l.L
2.34471	0.888	0.213	0	1	myl9.S
2.33654	0.716	0.09	0	1	itga8.L
2.28964	0.42	0.071	0	1	crhbp.L
2.25777	0.828	0.182	0	1	lmod1.S
2.25327	0.69	0.088	0	1	cnn2.S
2.21415	0.692	0.095	0	1	loc100498624.L
2.14379	0.592	0.068	0	1	loc100492029.L
2.11409	0.934	0.425	0	1	Xelaev18002841m.g
2.10669	0.807	0.186	0	1	htra1.L
2.10097	0.988	0.562	0	1	tpm4.S
2.08657	0.965	0.48	0	1	myl6.S
2.0524	0.638	0.113	0	1	csrp2.S
2.04305	0.632	0.083	0	1	cnn2.L
2.03906	0.676	0.137	0	1	Xelaev18005348m.g
2.00186	0.848	0.227	0	1	lgals1.L
1.97466	0.955	0.527	0	1	fn1.S
1.95749	0.971	0.382	0	1	krt19.L
1.89841	0.623	0.115	0	1	cdh15.S
1.88586	0.783	0.159	0	1	des.1.S
1.85924	0.783	0.26	0	1	cdo1.L
1.82907	0.592	0.109	0	1	npnt.L
1.80436	0.792	0.263	0	1	Xelaev18011601m.g
1.77862	0.384	0.045	0	1	Xelaev18033769m.g
1.764	0.781	0.299	0	1	Xelaev18041763m.g
1.76281	0.606	0.141	0	1	kdelc1.L
1.73143	0.927	0.448	0	1	ptrf.L
1.7226	0.469	0.054	0	1	itga2b.1-like.S
1.69215	0.432	0.051	0	1	pappa2.S
1.69086	0.342	0.038	0	1	loc100485391-like.L
1.68579	0.551	0.112	0	1	sh3bgrl.S
1.65991	0.556	0.125	0	1	dbn1.L
1.65202	0.81	0.308	0	1	anxa6.S
1.65074	0.433	0.056	0	1	Xelaev18033624m.g
1.63559	0.4	0.049	0	1	pappa2.L
1.62683	0.524	0.113	0	1	sh3bgrl.L
1.6247	0.677	0.228	0	1	clic5.L
1.62335	0.497	0.093	0	1	slit2.S
1.61423	0.69	0.154	0	1	des.1.L
1.61115	0.496	0.093	0	1	mfge8.S
1.60815	0.582	0.161	0	1	fermt2.L
1.60408	0.788	0.347	0	1	cd63.S
1.59976	0.438	0.066	0	1	specc1-like.S
1.58713	0.397	0.047	0	1	crispld2.L
1.58079	0.632	0.188	0	1	myl6.L
1.57293	0.734	0.291	0	1	emilin1.L
1.57283	0.868	0.424	0	1	cfl1.L
1.56808	0.429	0.074	0	1	pbxip1.L
1.56666	0.591	0.17	0	1	mbnl1.L
1.56332	0.848	0.406	0	1	Xelaev18040824m.g
1.56102	0.585	0.166	0	1	vcl.S
1.56079	0.377	0.043	0	1	loc100495690.L
1.55317	0.372	0.051	0	1	lmcd1.S
1.54912	0.481	0.136	0	1	id4.S
1.54432	0.981	0.665	0	1	ptma.L
1.53566	0.439	0.087	0	1	rgs4.L
1.53518	0.445	0.094	0	1	Xelaev18041885m.g
1.52731	0.54	0.125	0	1	sfrp5.L
1.52512	0.545	0.139	0	1	Xelaev18008278m.g
1.51822	0.368	0.043	0	1	npnt.S
1.50389	0.408	0.059	0	1	loc100497448-like.L
1.50142	0.467	0.102	0	1	actn1.L
1.4971	0.553	0.15	0	1	c9orf3.L
1.47604	0.459	0.105	0	1	rcn3.L
1.47581	0.563	0.161	0	1	sema3f-like.1.L
1.4606	0.4	0.074	0	1	adamtsl5.L
1.45677	0.383	0.056	0	1	tmem47.L
1.44661	0.71	0.307	0	1	itgb1.S
1.43787	0.961	0.64	0	1	ptrf.S
1.43347	0.434	0.078	0	1	cfl2.L
1.42943	0.392	0.076	0	1	sulf2.S
1.42921	0.918	0.517	0	1	sdc2.L
1.42088	0.84	0.468	0	1	ltbp1.L
1.41099	0.402	0.085	0	1	dbndd1.L
1.38534	0.329	0.041	0	1	npy2r-like.1.S
1.37944	0.402	0.068	0	1	pdlim7.L
1.37587	0.515	0.14	0	1	sema3f-like.1.S
1.37526	0.89	0.48	0	1	loxl1.L
1.36289	0.526	0.153	0	1	dbn1.S
1.36194	0.481	0.143	0	1	pygm.L
1.32107	0.86	0.492	0	1	igfbp4.S
1.31801	0.943	0.404	0	1	dkk3.L
1.31038	0.78	0.361	0	1	ctgf.L
1.2862	0.291	0.036	0	1	hspb3.L
1.28283	0.363	0.08	0	1	lpp.L
1.28186	0.36	0.075	0	1	tbc1d10a.S
1.28167	0.909	0.369	0	1	bgn.S
1.27817	0.406	0.097	0	1	wdr1.L
1.26665	0.479	0.114	0	1	st6galnac6.L
1.25678	0.837	0.454	0	1	sdc2.S
1.25269	0.95	0.598	0	1	loc100498318-like.L
1.25257	0.568	0.206	0	1	dkk3.S
1.24882	0.414	0.113	0	1	pthlh.L
1.23845	0.273	0.04	0	1	adra2a.L
1.23353	0.434	0.13	0	1	hpgds.S
1.22236	0.397	0.098	0	1	myadm.L
1.219	0.686	0.315	0	1	app.S
1.19707	0.374	0.086	0	1	gpc5.L
1.19108	0.554	0.235	7.56306e-274	1	rasl11b.L
1.18989	0.508	0.186	0	1	mfge8.L
1.18301	0.435	0.114	0	1	lamb2.L
1.16681	0.286	0.059	0	1	adssl1.S
1.16636	0.291	0.05	0	1	lmcd1.L
1.16582	0.448	0.154	2.31953e-290	1	wdr1.S
1.14941	0.387	0.099	0	1	efhd1.L
1.14592	0.374	0.102	0	1	rras.S
1.14023	0.467	0.142	0	1	ehd2.L
1.12947	0.325	0.068	0	1	Xelaev18043833m.g
1.12728	0.489	0.181	1.56441e-286	1	cyb5r3.L
1.12278	0.27	0.049	0	1	ccdc69.S
1.12083	0.286	0.054	0	1	Xelaev18023481m.g
1.11911	0.346	0.09	6.53307e-298	1	pawr.L
1.11314	0.994	0.857	0	1	Xelaev18043710m.g
1.10512	0.41	0.162	1.65945e-202	1	eef1a2.S
1.10499	0.434	0.158	4.17967e-255	1	Xelaev18029805m.g
1.10332	0.407	0.131	2.43582e-279	1	phldb1.L
1.09804	0.579	0.272	7.98733e-248	1	bsg.L
1.07915	0.342	0.083	0	1	mbnl1.S
1.06858	0.31	0.075	1.82116e-290	1	Xelaev18009115m.g
1.05904	0.341	0.094	7.75318e-274	1	Xelaev18032877m.g
1.05714	0.579	0.193	0	1	Xelaev18043832m.g
1.05385	0.292	0.06	0	1	arhgap1.L
1.05376	0.342	0.082	0	1	lama5.L
1.04248	0.594	0.275	3.56379e-253	1	fgl1.L
1.03649	0.824	0.491	4.76048e-274	1	rgs2.S
1.03074	0.383	0.126	1.08964e-243	1	flii.S
1.02884	0.258	0.047	0	1	nrp2.L
1.02723	0.874	0.592	0	1	tpm3.S
1.02086	0.301	0.075	5.37414e-268	1	specc1-like.L
1.01593	0.315	0.08	5.36226e-275	1	fxyd1.S
1.01054	0.982	0.812	0	1	actg1.S
0.997776	0.295	0.088	3.35641e-209	1	iqgap2.L
0.991256	0.347	0.101	6.20754e-248	1	hsd3b7.L
0.989225	0.355	0.121	7.10204e-212	1	gsn.L
0.987836	0.378	0.125	2.44221e-236	1	ppp1cb.L
0.975529	0.531	0.181	0	1	tinagl1.S
0.965182	0.613	0.321	5.1293e-211	1	ostc.1
0.961671	0.545	0.219	7.4551e-264	1	Xelaev18041765m.g
0.959899	0.4	0.198	8.05453e-124	1	selenbp1.S
0.957777	0.262	0.05	0	1	slmap.S
0.951469	0.358	0.112	2.38295e-232	1	pdlim1.S
0.948447	0.469	0.21	1.10318e-189	1	clic5.S
0.948233	0.373	0.152	4.50875e-164	1	rasl11b.S
0.933049	0.556	0.232	5.38571e-244	1	ppic.L
0.927461	0.253	0.056	5.45903e-255	1	st5.S
0.924171	0.446	0.193	1.62275e-186	1	Xelaev18044512m.g
0.90972	0.768	0.447	3.26052e-255	1	tsc22d3.L
0.909153	0.451	0.195	1.85722e-187	1	fkbp9.S
0.90497	0.374	0.135	2.85594e-196	1	fkbp1b.L
0.9049	0.435	0.179	1.73158e-194	1	dync1h1.L
0.90461	0.477	0.222	5.58374e-179	1	ap2m1.L
0.903231	0.361	0.144	8.13972e-167	1	fkbp10.L
0.902292	0.424	0.158	1.26932e-219	1	fbn1.S
0.898222	0.349	0.141	8.6967e-158	1	kdelr1.L
0.894707	0.26	0.064	3.61988e-228	1	slit2.L
0.893489	0.807	0.53	1.5732e-229	1	tmsb4x.L
0.888101	0.265	0.082	3.41713e-174	1	dnajb5-like.L
0.886511	0.656	0.385	1.80893e-175	1	anxa6.L
0.885891	0.913	0.631	0	1	rhob.S
0.870434	0.495	0.225	2.27672e-186	1	plac9.S
0.858906	0.366	0.143	1.27406e-170	1	fermt2.S
0.855964	0.393	0.174	8.47431e-150	1	cox4i2.S
0.854904	0.297	0.118	1.56639e-127	1	lmo4.2.S
0.850742	0.757	0.422	1.72513e-226	1	dusp1.L
0.849709	0.598	0.316	3.09429e-182	1	calm1.S
0.846797	0.71	0.397	1.26967e-202	1	c11orf96.S
0.842358	0.275	0.093	2.05131e-155	1	btbd6.L
0.841032	0.273	0.099	2.62966e-140	1	vwc2l.2.S
0.840925	0.306	0.104	3.1199e-173	1	tmed4.S
0.838076	0.28	0.086	7.73765e-184	1	cap1.L
0.833213	0.254	0.066	1.36118e-204	1	rab27a.L
0.831034	0.772	0.436	5.08914e-244	1	ptma.S
0.830399	0.525	0.299	6.61926e-129	1	sec61b.L
0.829268	0.307	0.105	3.45686e-171	1	cav1.S
0.827837	0.342	0.14	4.43076e-145	1	calu.S
0.825625	0.346	0.125	1.32351e-179	1	ehd2.S
0.822896	0.342	0.148	6.38898e-134	1	wdr26.L
0.818516	0.822	0.541	1.16535e-213	1	anxa2.L
0.807579	0.32	0.12	1.96468e-156	1	actn4.L
0.793092	0.459	0.214	2.89707e-157	1	ppp1r14b.L
0.78541	0.384	0.163	1.84306e-152	1	anxa3.L
0.767784	0.429	0.203	5.75061e-142	1	snx12.S
0.763544	0.363	0.162	5.59969e-130	1	gdi1.S
0.757423	0.435	0.236	1.22831e-106	1	fkbp10.S
0.756242	0.38	0.175	1.40017e-129	1	svep1.L
0.755626	0.337	0.133	1.18014e-147	1	kank2.S
0.750986	0.444	0.227	8.12639e-126	1	actr3.S
0.745938	0.52	0.261	6.84732e-159	1	pfn1.S
0.743093	0.702	0.437	4.53425e-159	1	tuba4a.S
0.737497	0.356	0.162	1.02765e-121	1	laptm4a.S
0.736026	0.541	0.294	4.93629e-141	1	cd59-like.L
0.730646	0.338	0.164	1.32571e-99	1	sgce.S
0.729564	0.433	0.226	2.4566e-112	1	loc100485583.L
0.72952	0.292	0.115	3.21843e-127	1	gdi1.L
0.727304	0.416	0.197	1.25599e-128	1	bhlhe40.S
0.727105	0.297	0.115	1.38296e-132	1	pam.S
0.725416	0.439	0.195	1.37555e-151	1	nexn-like.L
0.721292	0.331	0.14	3.75182e-128	1	cap1.S
0.720558	0.838	0.412	0	1	serpinh1.L
0.717608	0.292	0.133	8.23269e-97	1	nedd9.L
0.71572	0.539	0.307	3.05967e-130	1	dazap2.L
0.707656	0.275	0.107	5.35343e-123	1	wbp1.S
0.707311	0.261	0.098	3.547e-119	1	tbc1d10a.L
0.70695	0.546	0.303	8.95451e-134	1	cox4i2.L
0.701996	0.28	0.12	1.43451e-104	1	pdia4.L
0.700717	0.451	0.219	1.01329e-137	1	fbn1.L
0.697156	0.354	0.154	4.71006e-126	1	msn.L
0.695975	0.311	0.14	3.09279e-103	1	snta1.L
0.695474	0.288	0.099	1.4623e-150	1	pgm5.L
0.688352	0.453	0.232	4.0854e-120	1	plp2.S
0.686748	0.437	0.222	3.00482e-110	1	serpine1.L
0.684069	0.424	0.227	5.28061e-105	1	p4hb.L
0.682613	0.59	0.345	2.15405e-128	1	aldh9a1.S
0.676988	0.253	0.102	1.94514e-103	1	sspn.S
0.673164	0.261	0.106	2.30714e-103	1	Xelaev18012178m.g
0.671309	0.287	0.119	2.28547e-109	1	rap1b.S
0.66743	0.309	0.117	1.47742e-138	1	vasp.L
0.665186	0.314	0.158	2.49185e-82	1	copz1.L
0.660759	0.465	0.253	1.08698e-109	1	app.L
0.660203	0.335	0.17	3.26581e-86	1	cnn3.L
0.65648	0.267	0.108	3.45173e-108	1	cct8.S
0.647418	0.387	0.209	9.71808e-87	1	tagln2.S
0.63828	0.277	0.139	1.28893e-69	1	ckb.L
0.636705	0.823	0.648	8.48091e-111	1	btg2.S
0.63324	0.422	0.235	1.27442e-89	1	vcan.L
0.629941	0.383	0.213	2.00081e-79	1	dpysl2.S
0.626218	0.805	0.429	0	1	serpinh1.S
0.622533	0.868	0.665	1.56908e-151	1	ftmt.S
0.621666	0.565	0.281	1.36149e-159	1	cd34.S
0.618185	0.282	0.133	4.88888e-83	1	glud1.L
0.608526	0.556	0.291	4.82104e-141	1	krt8.S
0.605848	0.31	0.149	5.72354e-86	1	Xelaev18044239m.g
0.605812	0.261	0.113	4.41459e-91	1	Xetrov90024097m.S
0.601743	0.409	0.237	5.9832e-73	1	pdia6.L
0.600255	0.433	0.234	9.4946e-97	1	aldoa.L
0.597351	0.297	0.149	4.30541e-74	1	loc101734287.S
0.594865	0.548	0.333	5.57257e-99	1	myl12b.S
0.593877	0.25	0.114	9.87071e-78	1	eogt.L
0.59332	0.456	0.253	1.09615e-94	1	pklr.L
0.592275	0.554	0.297	2.61635e-128	1	prelp.S
0.592208	0.282	0.139	3.05393e-70	1	Xelaev18038264m.g
0.590134	0.793	0.573	1.08427e-117	1	zfp36.S
0.589492	0.383	0.177	8.54405e-111	1	sod3.S
0.588137	0.749	0.541	1.69574e-107	1	dpysl3.L
0.588078	0.262	0.11	2.62493e-94	1	sdpr.S
0.585213	0.871	0.646	2.71034e-152	1	ppib.L
0.581655	0.264	0.115	2.82282e-88	1	sec62.S
0.580132	0.382	0.218	5.86731e-73	1	atl3.L
0.579802	0.545	0.349	3.42591e-85	1	Xelaev18037480m.g
0.575568	0.364	0.173	1.49994e-100	1	MGC84172.L
0.575257	0.833	0.629	2.28795e-117	1	ppib.S
0.571814	0.424	0.258	1.61715e-68	1	fam162a.S
0.570291	0.289	0.16	1.30197e-55	1	cd44.S
0.563106	0.337	0.178	2.08931e-74	1	anxa5.S
0.561293	0.892	0.751	2.0468e-122	1	vim.L
0.558859	0.431	0.261	1.2797e-69	1	dpysl3.S
0.550165	0.394	0.238	6.11251e-64	1	eif5a.S
0.541397	0.333	0.2	1.56792e-52	1	olfml3.L
0.53784	0.307	0.172	1.09813e-56	1	fkbp9.L
0.536739	0.426	0.27	1.04686e-56	1	boc.S
0.535716	0.945	0.819	2.64254e-167	1	atf4.S
0.534748	0.312	0.171	5.94787e-62	1	lox.S
0.534387	0.567	0.402	2.99547e-60	1	adamts1.S
0.532119	0.37	0.201	1.25748e-76	1	capza2.L
0.531813	0.526	0.336	1.03264e-74	1	rras2.L
0.53026	0.276	0.16	2.09216e-45	1	rrbp1.S
0.523962	0.49	0.312	7.98165e-67	1	tuba1c.L
0.522693	0.912	0.713	2.15681e-161	1	fos.S
0.521472	0.697	0.484	3.80474e-96	1	tuba4a.L
0.517309	0.253	0.101	6.31975e-98	1	myh9.S
0.511186	0.35	0.194	2.99592e-66	1	ywhaq.L
0.500526	0.327	0.162	2.21404e-82	1	pkm.L
0.494573	0.387	0.26	5.16389e-41	1	hdlbp.L
0.490805	0.359	0.206	2.23506e-61	1	dynll1.L
0.479771	0.385	0.222	1.1178e-66	1	Xelaev18038180m.g
0.473117	0.357	0.238	5.39384e-37	1	hdlbp.S
0.470469	0.251	0.121	6.41196e-65	1	purb.S
0.46696	0.287	0.159	3.82633e-51	1	loc100170420.S
0.464829	0.266	0.135	2.02525e-60	1	dync1i2.S
0.4565	0.277	0.134	6.80942e-70	1	pea15.S
0.4564	0.594	0.423	4.53536e-59	1	Xelaev18034420m.g
0.455246	0.756	0.551	7.1362e-88	1	Xelaev18015162m.g
0.454581	0.286	0.135	5.9727e-76	1	cd34.L
0.451141	0.254	0.131	5.91051e-55	1	aplp2.S
0.450661	0.312	0.189	3.54003e-44	1	gsn.S
0.444302	0.455	0.311	3.83672e-45	1	actr3.L
0.439259	0.281	0.176	7.41809e-35	1	rrbp1.L
0.438532	0.357	0.21	1.45381e-53	1	Xelaev18016186m.g
0.428696	0.402	0.227	7.97448e-69	1	id3.L
0.427407	0.275	0.166	1.16029e-35	1	cct7.L
0.425884	0.531	0.381	1.01842e-44	1	ssr4.L
0.423979	0.279	0.167	8.48173e-39	1	ndufb8.S
0.423157	0.787	0.562	8.07072e-90	1	fos.L
0.422723	0.489	0.324	1.90603e-54	1	tuba1c.S
0.41683	0.288	0.178	2.28056e-34	1	tgm2.L
0.415268	0.276	0.169	1.37841e-36	1	timp2.L
0.411582	0.412	0.275	2.40931e-42	1	Xelaev18012476m.g
0.409206	0.416	0.261	6.00288e-54	1	Xelaev18019056m.g
0.408312	0.279	0.176	5.65968e-32	1	srp19.S
0.407136	0.305	0.173	5.45008e-51	1	Xelaev18035585m.g
0.403005	0.45	0.276	2.03728e-61	1	rhoa.L
0.401258	0.978	0.913	3.59208e-127	1	Xelaev18037541m.g
0.40121	0.31	0.181	8.30545e-48	1	pdia3.L
0.400435	0.397	0.258	2.85342e-44	1	mturn.S
0.398899	0.33	0.183	3.98921e-56	1	dusp1.S
0.393529	0.275	0.177	1.57609e-28	1	il11ra.L
0.387066	0.288	0.191	9.56865e-26	1	itgb5.S
0.386996	0.25	0.154	2.01782e-30	1	stt3a.S
0.386149	0.296	0.171	4.9516e-45	1	hsp90b1.L
0.385683	0.416	0.279	6.68098e-40	1	ywhae.S
0.383243	0.342	0.225	7.98647e-34	1	ccpg1.L
0.376495	0.307	0.216	4.19598e-22	1	ppdpf.L
0.374338	0.274	0.177	3.95102e-28	1	mrc2.L
0.37381	0.259	0.159	2.05878e-31	1	rnf7.L
0.372231	0.413	0.258	4.87386e-50	1	Xelaev18010362m.g
0.366029	0.861	0.704	2.47831e-69	1	mcl1.L
0.364287	0.298	0.187	9.65502e-34	1	Xelaev18046261m.g
0.355479	0.568	0.392	6.31535e-53	1	ccng1.L
0.353401	0.428	0.289	5.54422e-38	1	rbm8a.S
0.352181	0.426	0.265	2.09278e-53	1	rhoa.S
0.350924	0.874	0.723	1.0764e-63	1	ppia.L
0.34843	0.398	0.266	1.32591e-36	1	cd9.S
0.348419	0.35	0.244	6.21667e-26	1	rbm8a.L
0.347697	0.277	0.169	1.00497e-33	1	ddah2.L
0.346763	0.269	0.154	6.72637e-41	1	ndufv1.L
0.344083	0.259	0.144	3.40831e-42	1	atp5j2.L
0.342691	0.432	0.326	8.90689e-22	1	gpx3.L
0.34183	0.282	0.166	2.37375e-39	1	tuba1b.S
0.337295	0.307	0.201	3.83155e-29	1	rwdd1.L
0.337104	0.553	0.4	1.24147e-40	1	Xelaev18046358m.g
0.323058	0.573	0.438	1.3867e-32	1	eif4a2.L
0.322291	0.427	0.295	1.15703e-34	1	egr1.S
0.317643	0.257	0.167	3.25806e-23	1	myc.L
0.316646	0.268	0.185	5.48099e-19	1	p4hb.S
0.314332	0.379	0.212	2.01991e-68	1	hsp90aa1.1.L
0.312614	0.327	0.226	8.72373e-25	1	Xelaev18000429m.g
0.310469	0.296	0.208	3.1902e-20	1	Xelaev18046288m.g
0.310065	0.255	0.171	7.71782e-20	1	skp1.L
0.309566	0.985	0.944	4.22876e-112	1	atf4.L
0.306771	0.503	0.326	2.03739e-56	1	Xelaev18001106m.g
0.304419	0.687	0.523	5.56679e-49	1	calm1.L
0.303492	0.366	0.257	1.03888e-25	1	Xelaev18043640m.g
0.30284	0.476	0.348	2.16723e-29	1	ctsb.S
0.30282	0.301	0.187	5.9588e-33	1	capns2.L
0.300815	0.512	0.276	8.89726e-122	1	idh2.L
0.300304	0.32	0.213	1.66562e-27	1	park7.L
0.298771	0.25	0.161	2.35084e-23	1	ywhae.L
0.296245	0.93	0.796	8.07938e-76	1	Xelaev18039162m.g
0.296196	0.315	0.179	1.48458e-47	1	Xelaev18003734m.g
0.292444	0.258	0.167	9.45668e-24	1	dynlrb1.S
0.291314	0.727	0.608	2.70637e-21	1	tagln2.L
0.288071	0.71	0.479	9.41397e-92	1	socs3.S
0.287951	0.69	0.508	4.25639e-56	1	Xelaev18047430m.g
0.282715	0.319	0.228	9.43762e-20	1	cct4.S
0.280405	0.283	0.19	5.87417e-22	1	psmd4.S
0.279651	0.79	0.239	0	1	tnni3.S
0.278398	0.268	0.169	3.71735e-27	1	ywhab.L
0.277173	0.263	0.177	1.84498e-20	1	mlf2.L
0.273663	0.268	0.186	1.22558e-17	1	Xelaev18028878m.g
0.262823	0.29	0.18	4.49035e-30	1	anxa5.L
0.262347	0.267	0.174	1.11028e-22	1	myef2.L
0.257333	0.597	0.413	1.15025e-49	1	hspa5.L
0.254714	0.604	0.461	2.24819e-32	1	tuba3c.S
0.251512	0.289	0.207	3.05126e-15	1	tmem263.L
4.60424	0.985	0.222	0	2	col1a2.L	Fibroblast_col1a2 high
3.99808	0.982	0.329	0	2	col1a1.S
3.99331	0.997	0.408	0	2	col1a1.L
3.87359	0.893	0.222	0	2	sparc.S
3.68978	0.982	0.474	0	2	col1a2.S
2.84319	0.975	0.528	0	2	col3a1.S
2.7775	0.97	0.51	0	2	sparc.L
2.51403	0.743	0.082	0	2	lum.S
2.43695	0.719	0.069	0	2	dcn.L
2.29743	0.568	0.122	0	2	dio3.L
2.15079	0.72	0.111	0	2	loc100485749.L
2.01432	0.819	0.3	0	2	Xelaev18016663m.g
1.92707	0.493	0.046	0	2	loc101730537-like.L
1.89712	0.566	0.079	0	2	c1s.L
1.87891	0.728	0.203	0	2	aebp1.S
1.80774	0.708	0.113	0	2	mfap5.S
1.77697	0.446	0.052	0	2	nid1.S
1.73444	0.34	0.062	0	2	loc100145516.L
1.71533	0.9	0.426	0	2	col6a2.L
1.64626	0.648	0.117	0	2	mfap5.L
1.61669	0.295	0.054	0	2	cpe.S
1.59037	0.894	0.459	0	2	col6a1.L
1.56024	0.332	0.05	0	2	Xelaev18025819m.g
1.53502	0.399	0.076	0	2	adamts4.L
1.53089	0.337	0.02	0	2	serpinf1.L
1.52581	0.448	0.087	0	2	fndc1.L
1.49762	0.688	0.248	0	2	Xelaev18041553m.g
1.47408	0.921	0.422	0	2	dkk3.L
1.47217	0.655	0.244	0	2	lamb1.L
1.44224	0.366	0.051	0	2	sfrp1.L
1.42028	0.552	0.165	0	2	lrp1.S
1.40999	0.763	0.287	0	2	loc100489067.L
1.40315	0.643	0.273	4.23459e-272	2	lama4.L
1.36672	0.269	0.035	0	2	loc100494515-like.L
1.348	0.575	0.263	1.38065e-208	2	cpxm2.L
1.34144	0.974	0.701	0	2	col6a2.S
1.33839	0.495	0.133	0	2	dpt.S
1.32808	0.271	0.027	0	2	adh1b.L
1.29532	0.463	0.111	0	2	rarres2.L
1.28332	0.3	0.034	0	2	Xelaev18018927m.g
1.26695	0.318	0.029	0	2	dcn.S
1.26423	0.304	0.05	0	2	matn2.S
1.25443	0.292	0.069	1.09006e-222	2	tnxb.L
1.23394	0.278	0.081	3.78984e-164	2	col8a1.S
1.20111	0.41	0.104	0	2	loxl3.S
1.20071	0.519	0.185	1.21354e-257	2	lamc1.L
1.1919	0.532	0.179	1.61222e-290	2	pdgfrl.L
1.17799	0.269	0.046	1.47713e-290	2	filip1.S
1.15055	0.669	0.293	2.91916e-268	2	prelp.S
1.10991	0.477	0.122	0	2	sult2b1.S
1.08739	0.326	0.051	0	2	cd302.S
1.08622	0.311	0.054	0	2	steap4.L
1.08195	0.287	0.042	0	2	adamts2.S
1.05314	0.897	0.651	3.4276e-292	2	ppib.L
1.05098	0.535	0.243	2.60161e-168	2	ppic.L
1.04557	0.439	0.338	2.11128e-23	2	postn.L
0.989772	0.468	0.175	2.62494e-192	2	sod3.S
0.972247	0.314	0.08	1.17012e-220	2	col5a1-like.S
0.963852	0.542	0.264	5.15763e-131	2	postn.S
0.959794	0.537	0.225	1.92578e-188	2	clec11a.S
0.957666	0.283	0.067	2.74454e-215	2	loc100497018.L
0.936831	0.77	0.459	2.63418e-181	2	thbs1.L
0.876182	0.301	0.107	3.77915e-132	2	col6a1.S
0.86273	0.469	0.225	7.68559e-121	2	fbn1.L
0.847903	0.458	0.251	1.67632e-85	2	ctsv.L
0.839989	0.442	0.185	2.07355e-142	2	h1f0.L
0.834537	0.506	0.276	2.60605e-95	2	serpine2.L
0.833927	0.439	0.172	9.09762e-158	2	MGC84172.L
0.825757	0.413	0.243	2.57495e-57	2	serpine2.S
0.816431	0.721	0.42	1.08056e-136	2	rarres1.L
0.807104	0.348	0.114	6.0287e-164	2	podn.L
0.796658	0.684	0.258	2.6834e-263	2	tnxb.S
0.796074	0.757	0.473	1.37694e-144	2	Xelaev18035519m.g
0.775138	0.438	0.218	1.02278e-100	2	lrp1.L
0.774807	0.317	0.139	4.16498e-84	2	Xelaev18038264m.g
0.74103	0.293	0.134	2.16461e-69	2	ch25h.S
0.740241	0.271	0.071	3.07669e-177	2	lsp1.L
0.735449	0.345	0.137	2.52858e-117	2	Xelaev18040662m.g
0.714855	0.693	0.353	2.4162e-191	2	fkbp11.L
0.713181	0.68	0.452	6.12072e-76	2	serpinh1.S
0.689948	0.532	0.278	2.74201e-111	2	rpl22l1.L
0.688196	0.402	0.177	3.18905e-112	2	ptprd.L
0.682666	0.458	0.297	6.56884e-53	2	fgl1.L
0.677853	0.406	0.19	1.47291e-100	2	gars.S
0.649106	0.332	0.157	3.4291e-77	2	lima1.S
0.647495	0.269	0.108	7.81262e-85	2	angptl2.L
0.646925	0.541	0.315	4.28275e-80	2	ecm2.1.L
0.643042	0.549	0.302	3.20678e-93	2	lox.L
0.64218	0.334	0.156	8.4788e-80	2	nucb1.S
0.639473	0.363	0.184	5.3238e-69	2	prss35.S
0.627311	0.354	0.173	5.44868e-74	2	fbn1.S
0.625206	0.273	0.145	1.28025e-45	2	ecm2.1.S
0.623911	0.48	0.252	1.3241e-89	2	map1lc3a.S
0.622562	0.618	0.386	3.04953e-72	2	ccdc80.L
0.610356	0.375	0.206	3.7107e-59	2	mmp14.L
0.580817	0.334	0.173	3.54313e-59	2	fkbp9.L
0.575609	0.284	0.109	4.50095e-95	2	Xelaev18010947m.g
0.572585	0.732	0.581	9.19313e-63	2	Xelaev18000107m.g
0.570563	0.273	0.098	2.69484e-103	2	timp-1.S
0.568879	0.276	0.078	2.67691e-158	2	igf2.S
0.535931	0.336	0.145	3.08562e-89	2	ctsc.L
0.521923	0.831	0.635	1.95487e-82	2	ppib.S
0.520579	0.656	0.471	8.5004e-62	2	adamts1.L
0.520448	0.263	0.107	1.05589e-76	2	pgm5.L
0.518906	0.378	0.159	7.29738e-103	2	loc100498318-like.S
0.517256	0.378	0.209	2.14169e-54	2	fkbp9.S
0.506999	0.329	0.169	2.93658e-55	2	sema3f-like.1.S
0.495717	0.357	0.197	1.31901e-48	2	scara5.S
0.489601	0.63	0.379	1.13253e-87	2	egr1.L
0.487624	0.27	0.124	5.04027e-62	2	serpini1.L
0.485962	0.252	0.134	1.53102e-39	2	angptl4.L
0.483732	0.422	0.23	3.34868e-63	2	serpine1.L
0.475275	0.312	0.176	3.28404e-41	2	mrc2.L
0.460095	0.399	0.222	1.07425e-50	2	Xelaev18043832m.g
0.453678	0.849	0.618	5.79546e-89	2	loc100498318-like.L
0.448448	0.326	0.151	1.71501e-70	2	ifitm3.S
0.448293	0.595	0.419	2.66003e-34	2	mmp2.S
0.438755	0.282	0.155	1.13036e-39	2	fstl1.L
0.428041	0.735	0.534	1.48278e-53	2	cd63.L
0.426781	0.261	0.137	2.70759e-40	2	loc100488028-like.L
0.425159	0.298	0.189	8.25922e-25	2	svep1.L
0.423977	0.546	0.355	8.20935e-46	2	ccdc80.S
0.413813	0.509	0.322	4.07104e-45	2	mxra8.L
0.403425	0.395	0.246	1.21127e-38	2	fam46a.L
0.403039	0.698	0.51	1.41204e-52	2	rbm6.S
0.400733	0.486	0.36	1.81966e-19	2	olfml3.S
0.399303	0.324	0.18	1.4865e-42	2	stom-like.L
0.394792	0.497	0.323	1.20582e-40	2	gpx3.L
0.394469	0.583	0.479	5.20324e-20	2	ppp1r15b-like.S
0.394303	0.95	0.852	2.01001e-77	2	rplp0.L
0.388238	0.252	0.132	1.21165e-38	2	eprs-like.L
0.383421	0.756	0.583	4.4533e-44	2	zfp36.S
0.373329	0.988	0.943	5.56375e-92	2	Xelaev18037805m.g
0.366583	0.356	0.21	5.20899e-38	2	nexn-like.L
0.359474	0.31	0.167	6.97304e-43	2	txndc5.L
0.359342	0.432	0.226	2.55284e-64	2	sult1a1
0.354994	0.363	0.227	3.2833e-31	2	ccpg1.L
0.354004	0.372	0.218	2.95082e-40	2	itgbl1.S
0.353563	0.664	0.475	8.49191e-38	2	anxa1.L
0.352144	0.489	0.293	1.77513e-49	2	egr1.S
0.351154	0.295	0.19	8.51315e-21	2	scpep1.L
0.347088	0.882	0.758	2.64039e-49	2	rpsa.S
0.346154	0.965	0.909	1.41693e-55	2	eef2.1.L
0.346081	0.7	0.527	8.67662e-38	2	h1fx.S
0.344885	0.325	0.229	5.37355e-15	2	gem.L
0.339536	0.637	0.516	5.2259e-19	2	loxl1.L
0.333196	0.611	0.46	3.97353e-30	2	cebpd.S
0.325106	0.465	0.315	1.10513e-26	2	clec11a.L
0.316168	0.912	0.794	4.51136e-49	2	rpl4.S
0.314018	0.292	0.174	3.13535e-27	2	g0s2.L
0.310881	0.601	0.417	1.89907e-36	2	cst3.L
0.296212	0.381	0.23	9.60843e-35	2	vat1.S
0.287319	0.308	0.204	5.24449e-18	2	ltbp3.S
0.278559	0.303	0.193	3.85421e-22	2	hmgb3.L
0.276848	0.985	0.951	5.44984e-57	2	eef1b2.L
0.275735	0.303	0.195	4.82222e-20	2	nbl1.L
0.273439	0.253	0.114	2.26049e-53	2	cd81.S
0.272498	0.47	0.29	2.52362e-39	2	rbm5.S
0.264957	0.396	0.27	1.73044e-20	2	dpysl3.S
0.255894	0.335	0.194	6.30762e-33	2	sema3f-like.1.L
0.255023	0.257	0.145	5.8534e-28	2	midn.L
0.254487	0.645	0.487	3.47239e-22	2	rps13.L
0.25296	0.969	0.937	2.26226e-45	2	Xelaev18045525m.g
0.25247	0.47	0.332	7.64076e-22	2	rplp0.S
0.251437	0.818	0.587	1.34726e-48	2	Xelaev18036120m.g
3.14743	0.996	0.24	0	3	mfap4.L	Smooth muscle cell_mfap4 high
2.80013	0.995	0.391	0	3	fn1.L
2.74009	0.946	0.178	0	3	cald1.S
2.66706	0.985	0.224	0	3	myh11.L
2.60118	0.991	0.224	0	3	tpm2.L
2.59187	0.999	0.405	0	3	tpm2.S
2.52624	0.998	0.316	0	3	tagln.L
2.47874	0.994	0.27	0	3	acta2.L
2.43412	0.929	0.178	0	3	csrp1.L
2.43218	0.948	0.227	0	3	tagln.S
2.42783	0.995	0.316	0	3	acta2.S
2.35455	0.847	0.131	0	3	myh11.S
2.32476	0.999	0.52	0	3	tmsb4x.L
2.25936	0.869	0.16	0	3	fhl1.S
2.23499	0.928	0.208	0	3	krt8.L
2.18291	0.939	0.282	0	3	htra1.S
2.14959	0.848	0.2	0	3	lmod1.S
2.1484	0.858	0.178	0	3	loc101730432.L
2.11669	0.732	0.108	0	3	itga8.L
2.09318	0.69	0.106	0	3	cnn2.S
2.08465	0.987	0.381	0	3	myl9.L
2.03618	0.827	0.203	0	3	htra1.L
2.02999	0.753	0.137	0	3	aif1l.L
2.0277	0.999	0.584	0	3	mfap4.S
1.98585	0.652	0.127	0	3	csrp2.S
1.97572	0.856	0.268	0	3	nes.S
1.90727	0.391	0.084	0	3	crhbp.L
1.88766	0.675	0.115	0	3	loc100498624.L
1.88447	0.988	0.574	0	3	tpm4.S
1.80855	0.625	0.13	0	3	cdh15.S
1.80314	0.856	0.236	0	3	myl9.S
1.78373	0.616	0.101	0	3	cnn2.L
1.74638	0.928	0.44	0	3	Xelaev18002841m.g
1.74362	0.826	0.275	0	3	Xelaev18011601m.g
1.73715	0.978	0.399	0	3	krt19.L
1.71693	0.555	0.087	0	3	loc100492029.L
1.68931	0.808	0.273	0	3	cdo1.L
1.68584	0.955	0.539	0	3	fn1.S
1.67581	0.774	0.179	0	3	des.1.S
1.65612	0.394	0.055	0	3	Xelaev18033769m.g
1.63816	0.527	0.102	0	3	slit2.S
1.63582	0.925	0.462	0	3	ptrf.L
1.61657	0.646	0.155	0	3	Xelaev18005348m.g
1.599	0.821	0.248	0	3	lgals1.L
1.58396	0.964	0.495	0	3	myl6.S
1.58392	0.399	0.058	0	3	lmcd1.S
1.58377	0.735	0.22	0	3	eln1.L
1.56107	0.622	0.154	0	3	kdelc1.L
1.55545	0.468	0.074	0	3	specc1-like.S
1.54179	0.788	0.313	0	3	Xelaev18041763m.g
1.5265	0.802	0.324	0	3	anxa6.S
1.52479	0.572	0.125	0	3	npnt.L
1.51947	0.464	0.067	0	3	itga2b.1-like.S
1.51072	0.468	0.081	0	3	pbxip1.L
1.48797	0.556	0.138	0	3	dbn1.L
1.46432	0.387	0.058	0	3	crispld2.L
1.45717	0.534	0.127	0	3	sh3bgrl.S
1.45515	0.568	0.161	0	3	c9orf3.L
1.44639	0.88	0.416	0	3	Xelaev18040824m.g
1.44435	0.417	0.064	0	3	pappa2.S
1.41818	0.594	0.172	0	3	fermt2.L
1.40543	0.326	0.049	0	3	loc100485391-like.L
1.4042	0.562	0.15	0	3	Xelaev18008278m.g
1.3821	0.389	0.061	0	3	pappa2.L
1.38086	0.597	0.177	0	3	vcl.S
1.3785	0.57	0.172	0	3	sema3f-like.1.L
1.36968	0.537	0.149	0	3	sema3f-like.1.S
1.35279	0.494	0.128	0	3	sh3bgrl.L
1.35212	0.578	0.183	0	3	mbnl1.L
1.35125	0.406	0.084	0	3	sulf2.S
1.34759	0.394	0.065	0	3	tmem47.L
1.34562	0.98	0.674	0	3	ptma.L
1.34488	0.688	0.17	0	3	des.1.L
1.34479	0.775	0.361	0	3	cd63.S
1.34469	0.657	0.243	0	3	clic5.L
1.34194	0.422	0.092	0	3	dbndd1.L
1.33639	0.72	0.306	0	3	emilin1.L
1.3353	0.422	0.068	0	3	Xelaev18033624m.g
1.33158	0.357	0.055	0	3	loc100495690.L
1.33057	0.469	0.107	0	3	mfge8.S
1.3125	0.468	0.148	6.38074e-274	3	id4.S
1.30745	0.547	0.162	0	3	dbn1.S
1.30381	0.531	0.139	0	3	sfrp5.L
1.29491	0.405	0.083	0	3	adamtsl5.L
1.29158	0.386	0.071	0	3	loc100497448-like.L
1.28711	0.473	0.114	0	3	rcn3.L
1.28219	0.415	0.091	0	3	cfl2.L
1.28169	0.856	0.438	0	3	cfl1.L
1.27779	0.97	0.648	0	3	ptrf.S
1.2698	0.727	0.318	0	3	itgb1.S
1.26714	0.346	0.055	0	3	npnt.S
1.25472	0.919	0.528	0	3	sdc2.L
1.23898	0.39	0.081	0	3	tbc1d10a.S
1.23494	0.478	0.153	2.31983e-274	3	pygm.L
1.23391	0.418	0.1	0	3	rgs4.L
1.22921	0.321	0.05	0	3	npy2r-like.1.S
1.22318	0.406	0.077	0	3	pdlim7.L
1.22142	0.446	0.115	0	3	actn1.L
1.21877	0.482	0.125	0	3	st6galnac6.L
1.21432	0.903	0.491	0	3	loxl1.L
1.20505	0.596	0.205	0	3	myl6.L
1.20277	0.951	0.42	0	3	dkk3.L
1.20166	0.71	0.324	3.66641e-293	3	app.S
1.19735	0.267	0.047	1.93467e-290	3	adra2a.L
1.19025	0.839	0.479	2.05941e-283	3	ltbp1.L
1.18995	0.315	0.063	5.14306e-300	3	adssl1.S
1.17648	0.848	0.464	0	3	sdc2.S
1.16418	0.415	0.107	0	3	Xelaev18041885m.g
1.16049	0.421	0.105	0	3	efhd1.L
1.15502	0.414	0.105	0	3	myadm.L
1.12848	0.912	0.385	0	3	bgn.S
1.12623	0.286	0.044	0	3	hspb3.L
1.12179	0.562	0.217	3.62081e-252	3	dkk3.S
1.11071	0.372	0.095	1.13116e-273	3	gpc5.L
1.10953	0.363	0.099	1.36291e-245	3	Xelaev18032877m.g
1.10278	0.481	0.15	2.70743e-277	3	ehd2.L
1.10044	0.396	0.124	7.50456e-214	3	pthlh.L
1.09985	0.397	0.107	1.49714e-271	3	wdr1.L
1.09231	0.449	0.122	5.29665e-297	3	lamb2.L
1.08537	0.865	0.502	1.43637e-273	3	igfbp4.S
1.07772	0.41	0.131	3.49515e-227	3	flii.S
1.06588	0.414	0.139	3.67404e-215	3	phldb1.L
1.05556	0.934	0.61	0	3	loc100498318-like.L
1.05214	0.505	0.196	2.54839e-214	3	mfge8.L
1.04576	0.35	0.097	4.54081e-224	3	pawr.L
1.04408	0.321	0.081	4.99047e-237	3	Xelaev18009115m.g
1.04341	0.285	0.057	2.65916e-265	3	lmcd1.L
1.04267	0.494	0.189	2.86319e-214	3	cyb5r3.L
1.03598	0.423	0.168	2.21195e-166	3	eef1a2.S
1.0112	0.299	0.066	1.34862e-254	3	arhgap1.L
1.01051	0.996	0.526	0	3	col3a1.S
1.00778	0.338	0.12	9.95752e-153	3	lmo4.2.S
1.00687	0.545	0.245	2.91942e-182	3	rasl11b.L
1.00108	0.325	0.079	3.13277e-244	3	specc1-like.L
0.976387	0.281	0.061	2.28692e-239	3	Xelaev18023481m.g
0.974971	0.988	0.862	0	3	Xelaev18043710m.g
0.973663	0.898	0.598	9.53565e-266	3	tpm3.S
0.970623	0.759	0.375	2.01534e-241	3	ctgf.L
0.959525	0.45	0.163	1.61572e-203	3	wdr1.S
0.95898	0.316	0.087	2.22503e-203	3	fxyd1.S
0.958448	0.326	0.092	6.47202e-204	3	lpp.L
0.952824	0.379	0.148	1.06058e-147	3	fkbp10.L
0.940174	0.469	0.201	8.60353e-161	3	fkbp9.S
0.935805	0.412	0.141	1.24749e-197	3	hpgds.S
0.933576	0.355	0.112	1.08102e-190	3	rras.S
0.932018	0.409	0.139	6.8335e-195	3	fkbp1b.L
0.92978	0.59	0.284	1.86435e-170	3	fgl1.L
0.922268	0.432	0.166	2.81966e-176	3	Xelaev18029805m.g
0.921866	0.492	0.197	2.36425e-180	3	nexn-like.L
0.921606	0.264	0.056	1.32082e-228	3	ccdc69.S
0.908755	0.265	0.056	2.59915e-233	3	slmap.S
0.90735	0.376	0.117	2.1729e-197	3	pdlim1.S
0.900755	0.264	0.069	4.64772e-177	3	slit2.L
0.897842	0.542	0.229	1.69145e-187	3	Xelaev18041765m.g
0.897346	0.39	0.147	7.75259e-157	3	fermt2.S
0.890273	0.57	0.206	4.74738e-244	3	Xelaev18043832m.g
0.884598	0.338	0.09	1.03554e-215	3	lama5.L
0.875075	0.25	0.054	1.14844e-212	3	nrp2.L
0.86778	0.278	0.086	3.13301e-150	3	dnajb5-like.L
0.867216	0.563	0.283	6.6608e-152	3	bsg.L
0.85864	0.343	0.109	2.8369e-174	3	hsd3b7.L
0.851237	0.314	0.093	3.77198e-178	3	mbnl1.S
0.834782	0.374	0.129	9.97166e-170	3	ehd2.S
0.834457	0.362	0.144	7.52731e-131	3	calu.S
0.83023	0.364	0.134	1.03663e-149	3	ppp1cb.L
0.827595	0.397	0.205	1.27598e-85	3	selenbp1.S
0.820693	0.61	0.33	2.2033e-140	3	ostc.1
0.817546	0.307	0.099	1.2721e-152	3	tbc1d10a.L
0.814092	0.288	0.079	1.73205e-176	3	Xelaev18043833m.g
0.813553	0.452	0.2	6.23706e-139	3	Xelaev18044512m.g
0.809155	0.363	0.145	7.28798e-129	3	kdelr1.L
0.805969	0.775	0.43	1.58234e-180	3	dusp1.L
0.805105	0.919	0.639	1.85671e-240	3	rhob.S
0.80231	0.38	0.158	2.12409e-124	3	rasl11b.S
0.794291	0.988	0.509	0	3	sparc.L
0.787927	0.464	0.218	7.57258e-127	3	clic5.S
0.784845	0.356	0.143	5.16753e-123	3	cap1.S
0.782921	0.343	0.129	5.31578e-136	3	gsn.L
0.777259	0.659	0.393	7.79945e-129	3	anxa6.L
0.774354	0.974	0.817	3.11974e-282	3	actg1.S
0.771452	0.428	0.188	2.50851e-127	3	dync1h1.L
0.771225	0.271	0.096	4.41846e-114	3	iqgap2.L
0.767579	0.324	0.125	1.34627e-120	3	actn4.L
0.762307	0.464	0.239	3.70439e-103	3	fkbp10.S
0.759249	0.524	0.192	3.56861e-206	3	tinagl1.S
0.757563	0.29	0.091	4.28094e-147	3	cap1.L
0.756487	0.253	0.072	4.33603e-149	3	rab27a.L
0.755723	0.457	0.231	8.05127e-106	3	ap2m1.L
0.75135	0.812	0.502	6.53378e-154	3	rgs2.S
0.743819	0.395	0.18	4.02499e-108	3	cox4i2.S
0.717811	0.74	0.459	3.26407e-143	3	tsc22d3.L
0.713896	0.389	0.169	1.64721e-112	3	anxa3.L
0.707597	0.262	0.105	3.85466e-86	3	vwc2l.2.S
0.703458	0.406	0.168	1.80462e-131	3	fbn1.S
0.70273	0.273	0.101	9.64236e-105	3	loc100497310-like.L
0.701568	0.286	0.112	1.04394e-99	3	tmed4.S
0.701025	0.543	0.243	2.65486e-150	3	ppic.L
0.693203	0.296	0.114	2.04883e-105	3	Xetrov90024097m.S
0.693192	0.326	0.14	9.32044e-96	3	kank2.S
0.691063	0.358	0.167	4.22758e-90	3	laptm4a.S
0.68958	0.696	0.408	2.29156e-127	3	c11orf96.S
0.689192	0.268	0.099	6.03577e-103	3	btbd6.L
0.689163	0.565	0.299	2.58431e-119	3	cd59-like.L
0.686719	0.535	0.305	4.27508e-92	3	sec61b.L
0.682828	0.487	0.257	6.71191e-100	3	app.L
0.679326	0.48	0.234	3.44059e-113	3	plac9.S
0.678144	0.757	0.447	3.42807e-139	3	ptma.S
0.677568	0.276	0.122	6.94791e-75	3	gdi1.L
0.674894	0.3	0.137	3.52338e-77	3	nedd9.L
0.670722	0.302	0.112	3.26276e-115	3	cav1.S
0.667604	0.433	0.209	2.6219e-103	3	snx12.S
0.664653	0.272	0.112	8.63271e-85	3	wbp1.S
0.660373	0.582	0.326	6.43965e-106	3	calm1.S
0.657599	0.25	0.094	1.17056e-92	3	flii.L
0.655109	0.253	0.084	6.90154e-114	3	cd151.L
0.653376	0.297	0.121	3.03882e-96	3	pam.S
0.646311	0.376	0.181	2.60923e-87	3	svep1.L
0.640085	0.272	0.103	9.86031e-97	3	myh9.S
0.639881	0.546	0.314	2.42858e-93	3	dazap2.L
0.638517	0.407	0.181	6.29115e-105	3	sod3.S
0.635783	0.445	0.222	6.13243e-97	3	ppp1r14b.L
0.633994	0.845	0.424	1.52064e-274	3	serpinh1.L
0.628296	0.251	0.09	7.69451e-99	3	esyt1.S
0.621774	0.347	0.17	3.93229e-75	3	gdi1.S
0.6134	0.438	0.234	1.11365e-80	3	actr3.S
0.598945	0.319	0.152	5.84484e-73	3	loc101734287.S
0.596493	0.333	0.154	4.08975e-81	3	wdr26.L
0.591372	0.4	0.205	2.48943e-77	3	bhlhe40.S
0.591328	0.8	0.44	8.07144e-217	3	serpinh1.S
0.589577	0.331	0.17	5.9344e-65	3	sgce.S
0.589372	0.304	0.162	5.14698e-53	3	cd44.S
0.585617	0.447	0.23	7.85166e-88	3	loc100485583.L
0.583254	0.462	0.238	1.91523e-87	3	plp2.S
0.578221	0.293	0.162	4.21074e-45	3	rrbp1.S
0.568222	0.973	0.52	6.33784e-156	3	rps23.S
0.559747	0.281	0.134	2.97541e-62	3	plod3.L
0.558702	0.261	0.115	1.46762e-67	3	sdpr.S
0.558528	0.34	0.19	1.90962e-51	3	gsn.S
0.554112	0.355	0.159	8.81859e-90	3	msn.L
0.553224	0.264	0.111	4.69109e-77	3	Xelaev18012178m.g
0.552358	0.253	0.12	1.88079e-55	3	sec62.S
0.547508	0.448	0.259	7.94231e-65	3	pklr.L
0.540814	0.407	0.262	2.04458e-42	3	hdlbp.L
0.539164	0.545	0.305	5.53709e-83	3	prelp.S
0.53902	0.321	0.162	6.07357e-62	3	copz1.L
0.538362	0.787	0.552	1.03318e-90	3	anxa2.L
0.537832	0.272	0.106	8.10065e-87	3	pgm5.L
0.536975	0.558	0.354	7.62175e-67	3	Xelaev18037480m.g
0.535641	0.29	0.136	7.09922e-66	3	glud1.L
0.535091	0.42	0.241	4.43094e-59	3	pdia6.L
0.532493	0.42	0.241	1.00344e-58	3	vcan.L
0.529582	0.434	0.24	5.66121e-68	3	aldoa.L
0.526491	0.456	0.26	3.44806e-67	3	fam162a.S
0.524689	0.68	0.447	7.2334e-79	3	tuba4a.S
0.519946	0.285	0.124	1.02946e-75	3	rap1b.S
0.518497	0.39	0.214	2.05208e-62	3	tagln2.S
0.515949	0.575	0.354	2.7749e-73	3	aldh9a1.S
0.512002	0.868	0.653	1.27305e-100	3	ppib.L
0.509263	0.291	0.125	1.97077e-78	3	vasp.L
0.508312	0.348	0.202	6.05688e-46	3	olfml3.L
0.50435	0.346	0.182	6.30981e-59	3	anxa5.S
0.500628	0.982	0.728	8.4316e-148	3	junb.L
0.500478	0.255	0.127	8.11456e-49	3	pdia4.L
0.49419	0.373	0.24	5.41742e-35	3	hdlbp.S
0.493594	0.36	0.185	4.32749e-64	3	dusp1.S
0.490776	0.556	0.299	3.96147e-92	3	krt8.S
0.490185	0.358	0.198	1.81157e-53	3	ywhaq.L
0.488128	0.292	0.147	4.11812e-55	3	snta1.L
0.487	0.314	0.175	3.31376e-45	3	lox.S
0.481075	0.757	0.546	6.60372e-70	3	dpysl3.L
0.481032	0.835	0.635	7.41771e-74	3	ppib.S
0.476608	0.4	0.242	1.88472e-46	3	eif5a.S
0.467515	0.383	0.237	9.30042e-42	3	p4hb.L
0.465662	0.25	0.121	5.61012e-51	3	rras2.S
0.465219	0.273	0.143	1.30213e-44	3	ckb.L
0.459327	0.419	0.229	1.49711e-64	3	fbn1.L
0.4541	0.343	0.165	2.50159e-71	3	pkm.L
0.452493	0.293	0.155	8.65047e-47	3	Xelaev18044239m.g
0.451232	0.499	0.315	5.25945e-53	3	cox4i2.L
0.451108	0.3	0.177	1.11349e-35	3	rrbp1.L
0.450056	0.322	0.176	5.54558e-47	3	cnn3.L
0.447073	0.307	0.169	2.55923e-43	3	ddah2.L
0.439117	0.301	0.176	7.23287e-36	3	fkbp9.L
0.436587	0.448	0.291	1.58092e-38	3	rbm8a.S
0.435617	0.495	0.317	2.87116e-48	3	tuba1c.L
0.434109	0.953	0.822	2.34875e-94	3	atf4.S
0.432833	0.275	0.138	2.59137e-50	3	dync1i2.S
0.431496	0.478	0.273	6.97542e-65	3	pfn1.S
0.431095	0.355	0.207	2.88412e-44	3	capza2.L
0.4281	0.374	0.224	3.95622e-42	3	atl3.L
0.426633	0.522	0.293	4.82373e-73	3	cd34.S
0.425145	0.325	0.175	3.24515e-51	3	Xelaev18035585m.g
0.421454	0.269	0.155	3.61636e-33	3	stt3a.S
0.41791	0.261	0.15	5.10536e-32	3	ppfibp1.S
0.416569	0.267	0.148	5.80279e-36	3	chd5-like.2.S
0.413016	0.299	0.139	1.72701e-64	3	cd34.L
0.412543	0.36	0.22	2.86167e-38	3	dpysl2.S
0.412293	0.536	0.385	3.06205e-32	3	ssr4.L
0.403715	0.293	0.162	3.29493e-40	3	loc100170420.S
0.398836	0.342	0.181	3.79631e-52	3	MGC84172.L
0.398654	0.683	0.492	7.25478e-52	3	tuba4a.L
0.396003	0.466	0.314	2.22502e-36	3	actr3.L
0.393783	0.764	0.556	2.38774e-64	3	Xelaev18015162m.g
0.392514	0.896	0.755	4.61253e-56	3	vim.L
0.380559	0.797	0.655	1.2468e-39	3	btg2.S
0.380415	0.317	0.188	1.49532e-34	3	Xelaev18046261m.g
0.378669	0.29	0.169	2.27102e-33	3	ndufb8.S
0.378507	0.381	0.227	2.02679e-42	3	Xelaev18038180m.g
0.377329	0.42	0.267	5.89652e-38	3	dpysl3.S
0.375101	0.985	0.577	1.44973e-170	3	vim.S
0.369456	0.506	0.344	5.87439e-35	3	rras2.L
0.368677	0.256	0.145	1.34451e-30	3	Xelaev18038264m.g
0.368145	0.289	0.181	2.90185e-24	3	tgm2.L
0.365373	0.255	0.145	4.10589e-31	3	dync1i2.L
0.364707	0.264	0.134	3.53179e-45	3	aplp2.S
0.364669	0.317	0.172	1.9969e-44	3	hsp90b1.L
0.357144	0.275	0.157	4.15083e-34	3	ndufv1.L
0.349129	0.398	0.262	9.65072e-31	3	mturn.S
0.342828	0.406	0.277	7.45037e-25	3	boc.S
0.34197	0.261	0.14	6.69759e-37	3	pea15.S
0.340043	0.359	0.214	1.05415e-36	3	Xelaev18016186m.g
0.336123	0.515	0.343	5.12732e-38	3	myl12b.S
0.331709	0.263	0.163	1.99102e-23	3	map7d1.S
0.330606	0.407	0.214	1.51496e-70	3	hsp90aa1.1.L
0.327649	0.836	0.674	4.47758e-41	3	ftmt.S
0.325779	0.294	0.194	3.92298e-20	3	itgb5.S
0.325514	0.485	0.329	1.33514e-33	3	tuba1c.S
0.322695	0.597	0.428	2.35428e-35	3	Xelaev18034420m.g
0.321612	0.277	0.18	2.94863e-20	3	il11ra.L
0.318886	0.404	0.245	1.75219e-39	3	cox6c.L
0.313706	0.344	0.229	3.35828e-23	3	ccpg1.L
0.308417	0.414	0.266	1.24565e-33	3	Xelaev18019056m.g
0.305396	0.453	0.281	1.23676e-40	3	rhoa.L
0.304992	0.411	0.279	1.12332e-26	3	Xelaev18012476m.g
0.299051	0.281	0.169	8.75952e-27	3	tuba1b.S
0.297181	0.564	0.398	1.60744e-34	3	ccng1.L
0.295305	0.399	0.285	8.38948e-20	3	ywhae.S
0.295109	0.334	0.214	6.75458e-25	3	park7.L
0.294846	0.303	0.185	8.0669e-28	3	pdia3.L
0.292521	0.569	0.409	8.02843e-31	3	gpx4.L
0.291046	0.428	0.269	1.60064e-36	3	rhoa.S
0.28953	0.286	0.179	2.15981e-24	3	srp19.S
0.288316	0.786	0.569	3.59199e-54	3	fos.L
0.286093	0.983	0.56	2.99877e-77	3	rpl23.S
0.28566	0.302	0.191	3.11809e-24	3	psmd4.S
0.285334	0.802	0.254	0	3	tnni3.S
0.280907	0.266	0.169	1.15383e-19	3	dynlrb1.S
0.280645	0.347	0.212	4.65907e-31	3	dynll1.L
0.277577	0.346	0.254	7.65552e-13	3	sox11.L
0.274661	0.296	0.205	4.31939e-15	3	rwdd1.L
0.269603	0.359	0.246	4.43205e-21	3	rbm8a.L
0.267801	0.261	0.147	1.27512e-29	3	atp5j2.L
0.266786	0.548	0.405	5.31942e-23	3	Xelaev18046358m.g
0.262174	0.321	0.229	7.10816e-14	3	Xelaev18000429m.g
0.257989	0.422	0.33	6.10362e-10	3	gpx3.L
0.257143	0.253	0.174	1.5435e-12	3	timp2.L
0.256978	0.968	0.537	2.23638e-76	3	rpl36a.L
0.253994	0.614	0.464	4.47565e-26	3	tuba3c.S
3.96496	0.87	0.119	0	4	pmp2.S	Endothelial cell
3.94915	0.738	0.042	0	4	fabp4.L
3.81117	0.901	0.26	0	4	ch25h.L
3.71949	0.562	0.013	0	4	slco2a1.L
3.62756	0.78	0.085	0	4	fabp4.S
3.58396	0.948	0.178	0	4	pmp2.L
3.09127	0.427	0.016	0	4	MGC69088.L
3.08156	0.702	0.098	0	4	loc100496982.S
2.86072	0.489	0.092	0	4	mmp19.L
2.66937	0.546	0.109	0	4	klf2.S
2.64221	0.381	0.014	0	4	npr3.L
2.46116	0.268	0.027	0	4	loc100490816.L
2.44764	0.527	0.115	0	4	icam5.S
2.37852	0.434	0.098	0	4	klf2.L
2.31183	0.819	0.409	0	4	rgs2.L
2.3009	0.626	0.219	0	4	plk2.S
2.20137	0.813	0.477	0	4	socs3.S
2.18055	0.793	0.428	0	4	socs3.L
2.08493	0.265	0.018	0	4	sox7.S
2.0508	0.716	0.256	0	4	tnxb.S
1.9851	0.484	0.179	5.46154e-290	4	rap1a.L
1.88995	0.355	0.048	0	4	she.L
1.88718	0.664	0.383	5.73912e-261	4	hes4.L
1.83095	0.639	0.4	2.15834e-200	4	adamts1.S
1.8072	0.272	0.031	0	4	ptprb.L
1.76717	0.338	0.08	1.22277e-289	4	Xetrov90012175m.L
1.74694	0.339	0.132	1.10628e-158	4	slc9a3r1.L
1.73664	0.25	0.03	0	4	pecam1.L
1.73465	0.448	0.277	2.47814e-102	4	nfkbia.S
1.70226	0.511	0.318	2.49591e-131	4	irf1.L
1.69058	0.318	0.117	1.81493e-154	4	kank3.L
1.66903	0.513	0.227	4.87411e-230	4	sdpr.L
1.65547	0.472	0.218	2.56019e-193	4	marcksl1.L
1.65413	0.44	0.2	2.13321e-170	4	tinagl1.S
1.63602	0.74	0.617	3.06763e-200	4	sat1.S
1.61674	0.502	0.296	2.53112e-147	4	cd34.S
1.60487	0.64	0.427	2.55283e-166	4	hes1.L
1.58687	0.336	0.109	8.40156e-195	4	stmn1.S
1.58178	0.309	0.082	3.10366e-219	4	Xelaev18002254m.g
1.57836	0.314	0.123	2.26874e-137	4	sri.L
1.57751	0.31	0.148	2.67323e-94	4	smox.S
1.56368	0.509	0.298	1.33276e-144	4	clu.L
1.54322	0.341	0.126	2.21911e-163	4	emp2.L
1.50454	0.303	0.112	2.3683e-142	4	net1.L
1.4985	0.68	0.391	3.59964e-240	4	crip1.L
1.48234	0.915	0.695	0	4	anxa2.S
1.47413	0.693	0.641	1.00394e-98	4	ppp1r15a.L
1.47266	0.561	0.421	8.96367e-103	4	sat1.L
1.47028	0.677	0.484	2.94074e-169	4	hes1.S
1.44782	0.288	0.109	4.33689e-128	4	Xelaev18010947m.g
1.44254	0.394	0.223	7.07595e-98	4	sptan1.S
1.41692	0.511	0.304	1.26214e-135	4	krt8.S
1.41466	0.285	0.137	1.87125e-82	4	ip6k2.S
1.38445	0.371	0.16	6.18073e-136	4	loc100498318-like.S
1.34669	0.288	0.14	2.1741e-83	4	cd34.L
1.30862	0.413	0.38	2.17767e-21	4	hey1.L
1.30445	0.785	0.652	1.16945e-186	4	rhob.S
1.29703	0.578	0.479	2.36575e-67	4	adamts1.L
1.25874	0.481	0.458	1.31668e-15	4	serpinh1.L
1.24168	0.298	0.174	2.40937e-50	4	g0s2.L
1.20848	0.349	0.212	6.91117e-59	4	nr4a2.L
1.17886	0.25	0.115	4.94605e-72	4	cd81.S
1.17834	0.352	0.135	4.64185e-140	4	sult2b1.S
1.15463	0.45	0.373	2.52258e-43	4	hmgb2.L
1.15001	0.641	0.518	2.85772e-118	4	Xelaev18047430m.g
1.1345	0.258	0.13	1.82404e-62	4	marcksl1.S
1.134	0.851	0.818	6.57818e-153	4	jun.S
1.12788	0.722	0.742	4.68466e-82	4	hspa8.L
1.11591	0.358	0.266	2.30405e-36	4	add3.L
1.10096	0.658	0.546	3.25645e-82	4	loc100496442.L
1.09672	0.266	0.161	9.26455e-39	4	nr4a2.S
1.03385	0.304	0.172	6.3499e-57	4	Xelaev18042944m.g
1.02179	0.267	0.194	4.28207e-21	4	dusp1.S
1.00731	0.269	0.173	1.24187e-34	4	vat1.L
0.993647	0.681	0.315	4.86887e-236	4	postn.L
0.992726	0.294	0.209	5.61164e-29	4	hn1.S
0.982016	0.267	0.187	5.09078e-25	4	lamp2.S
0.965447	0.324	0.22	6.55013e-37	4	Xelaev18037562m.g
0.964041	0.839	0.413	1.52061e-263	4	krt19.L
0.952598	0.448	0.357	1.07467e-42	4	Xelaev18035740m.g
0.947997	0.449	0.383	3.62881e-31	4	rassf1.S
0.944484	0.338	0.27	4.81484e-23	4	pklr.L
0.937804	0.279	0.193	2.10714e-26	4	prss35.S
0.929013	0.356	0.349	5.02107e-06	4	atf3.L
0.926498	0.767	0.733	6.74535e-84	4	fos.S
0.892495	0.32	0.237	2.64547e-25	4	sult1a1
0.891481	0.291	0.22	2.35098e-18	4	sgk1.L
0.884813	0.654	0.572	4.86752e-87	4	Xelaev18045052m.g
0.873464	0.339	0.278	2.53182e-20	4	rhoa.S
0.872019	0.261	0.186	1.02357e-21	4	anxa5.L
0.870415	0.308	0.241	1.15897e-17	4	lbh.S
0.861418	0.302	0.238	9.33315e-18	4	anxa4.L
0.853603	0.679	0.65	1.15656e-60	4	ier2.L
0.8247	0.812	0.822	1.13668e-76	4	jun.L
0.799572	0.387	0.298	6.48788e-29	4	lama4.L
0.782165	0.266	0.201	1.64822e-14	4	MGC76064.S
0.777062	0.401	0.238	3.88784e-72	4	mhc1a.L
0.765066	0.741	0.75	1.87111e-43	4	junb.L
0.757117	0.817	0.715	1.8899e-79	4	gadd45g.S
0.744927	0.913	0.901	1.90714e-155	4	cirbp.L
0.74291	0.334	0.292	2.06744e-12	4	rhoa.L
0.738912	0.86	0.912	9.81995e-68	4	hspa8.S
0.707386	0.966	0.947	4.22044e-194	4	atf4.L
0.706193	0.488	0.457	6.06379e-15	4	dusp1.L
0.682316	0.818	0.835	3.95111e-66	4	atf4.S
0.668334	0.613	0.585	2.0557e-26	4	fos.L
0.666639	0.587	0.601	2.01228e-26	4	loc100135223.L
0.661653	0.371	0.268	2.05572e-27	4	cdknx.L
0.658064	0.27	0.245	0.00179841	4	id3.L
0.653253	0.814	0.811	1.028e-82	4	Xelaev18039162m.g
0.647171	0.274	0.243	0.000188526	4	pim1.L
0.64695	0.836	0.807	1.26826e-83	4	srsf5.S
0.646604	0.468	0.473	5.99518e-08	4	cebpd.S
0.640391	0.381	0.382	3.49483e-05	4	junb.S
0.634982	0.356	0.324	2.57354e-07	4	id3.S
0.619592	0.433	0.451	0.000254568	4	ier2.S
0.618586	0.289	0.301	1	4	hmgb2.S
0.612781	0.25	0.257	1	4	loc100487499.S
0.612727	0.35	0.346	0.000816195	4	Xelaev18001106m.g
0.597234	0.486	0.473	1.96036e-11	4	ptma.S
0.546465	0.314	0.255	3.53548e-11	4	rasd1.L
0.543727	0.462	0.463	5.41643e-11	4	arpc1b.L
0.534999	0.589	0.523	5.84977e-22	4	rgs2.S
0.530925	0.334	0.36	1	4	myl12b.S
0.510348	0.435	0.49	1	4	srsf2.S
0.506291	0.605	0.6	6.61765e-19	4	sik1.S
0.49664	0.403	0.444	1	4	ahnak.L
0.494	0.635	0.687	1.73793e-10	4	btg1.L
0.488814	0.572	0.622	2.30426e-07	4	eif1.L
0.481328	0.791	0.823	3.06818e-40	4	Xelaev18036222m.g
0.477387	0.689	0.725	7.57648e-16	4	mcl1.L
0.471269	0.299	0.288	1	4	postn.S
0.437246	0.3	0.296	1	4	srsf5.L
0.408119	0.311	0.306	1	4	loc100497513-like.S
0.403811	0.63	0.713	2.21568e-08	4	cirbp.S
0.39156	0.455	0.494	0.650188	4	anxa1.L
0.375344	0.931	0.93	2.07845e-54	4	Xelaev18022104m.g
0.338467	0.716	0.786	1.1724e-11	4	hnrnpdl.L
0.31852	0.213	0.279	1	4	hnrnpk.S
0.315948	0.412	0.555	1	4	h1fx.S
0.309013	0.576	0.629	0.0204888	4	tpm3.S
0.302106	0.215	0.276	1	4	hand2.L
0.300933	0.905	0.924	2.44667e-29	4	rpl23.L
0.293756	0.196	0.254	1	4	arpc2.L
0.280347	0.26	0.351	1	4	tuba1c.S
0.274738	0.244	0.331	1	4	eif4a1.L
0.270378	0.565	0.652	1	4	rpl29.S
0.25839	0.227	0.319	0.273756	4	nucks1.S
0.252394	0.294	0.374	1	4	rbm25.S
0.250024	0.191	0.257	1	4	pabpn1.S
3.07349	0.997	0.229	0	5	acan.L	Chondrocyte_ptx3 high
2.00722	0.958	0.26	0	5	ptx3.S
1.99312	0.707	0.13	0	5	acan.S
1.80257	0.992	0.413	0	5	ptx3.L
1.7698	1	0.59	0	5	vim.S
1.72948	0.869	0.262	0	5	loc101733581.L
1.71152	0.735	0.165	0	5	ppp1r1b.L
1.57991	0.983	0.472	0	5	comp.L
1.53216	0.8	0.191	0	5	lect1.L
1.47314	0.951	0.517	0	5	aebp1.L
1.37514	0.442	0.082	0	5	ism1.L
1.36812	0.999	0.609	0	5	rps8.L
1.36753	0.995	0.534	0	5	rps23.S
1.32445	0.684	0.203	0	5	hapln1.L
1.31006	0.433	0.081	0	5	angptl7.L
1.2905	1	0.564	0	5	Xelaev18037841m.g
1.2853	0.999	0.549	0	5	rpl36a.L
1.27996	0.604	0.189	1.00651e-246	5	uaca.L
1.27141	0.882	0.474	1.10277e-246	5	Xelaev18002122m.g
1.26764	1	0.605	0	5	rps8.S
1.24465	0.997	0.564	0	5	rplp1.L
1.24311	0.998	0.564	0	5	rps17.L
1.22682	0.673	0.174	0	5	col2a1.L
1.22628	0.445	0.081	0	5	Xelaev18005646m.g
1.20449	0.998	0.571	0	5	Xelaev18000107m.g
1.18831	0.458	0.101	1.53252e-284	5	Xelaev18007945m.g
1.18335	0.722	0.2	0	5	col8a1.L
1.17905	0.999	0.62	0	5	Xelaev18004063m.g
1.16262	0.542	0.159	2.17927e-237	5	serpini1.S
1.14495	0.968	0.586	3.05111e-253	5	Xelaev18036120m.g
1.12318	0.605	0.194	2.16411e-227	5	cndp2.L
1.1094	0.999	0.574	0	5	rpl23.S
1.08444	0.528	0.135	2.05336e-256	5	col9a2.S
1.07262	0.391	0.089	5.97435e-222	5	col5a3-like.L
1.06536	0.484	0.151	6.15792e-188	5	thbs3.L
1.0091	0.442	0.115	2.15549e-213	5	igf2.L
1.00477	0.487	0.151	1.24464e-184	5	ppl.S
0.983817	0.463	0.122	2.43501e-213	5	tnfaip6.S
0.956436	0.408	0.095	9.07479e-223	5	col9a3.L
0.952884	0.309	0.059	8.61314e-219	5	Xelaev18005031m.g
0.92996	0.557	0.177	5.24406e-197	5	tnfaip6.L
0.910867	0.899	0.516	2.19638e-175	5	gnl2.L
0.906304	0.997	0.87	6.58454e-300	5	ddx21.S
0.895977	0.319	0.072	1.26437e-183	5	rspo1.L
0.895105	0.426	0.119	2.15404e-180	5	tbx20.L
0.878795	0.287	0.063	4.11496e-170	5	limch1.S
0.863374	0.474	0.198	6.76197e-103	5	nrarp.S
0.854622	0.374	0.094	4.66295e-184	5	rbp1.L
0.841789	0.346	0.093	1.40511e-153	5	loc100496183.L
0.824276	0.534	0.191	5.79798e-156	5	pls3.L
0.814277	0.764	0.272	4.72311e-219	5	frzb.L
0.801346	0.369	0.134	1.70134e-99	5	alas1.L
0.774566	0.252	0.067	6.66098e-112	5	igfbp5.S
0.773832	0.291	0.068	1.50501e-158	5	scrg1.L
0.767207	0.905	0.572	7.81918e-133	5	eef2.2.L
0.742026	0.732	0.372	2.89361e-110	5	nfe2l2.L
0.740538	0.27	0.079	1.18576e-103	5	tnc-like.L
0.731866	0.259	0.061	2.51301e-138	5	chrna2.S
0.729901	0.397	0.142	1.11609e-111	5	itgav.L
0.728922	0.484	0.192	1.00543e-108	5	pygl.S
0.726608	0.993	0.852	1.09607e-196	5	rplp0.L
0.724522	0.27	0.071	3.67711e-122	5	Xelaev18017190m.g
0.718774	0.602	0.253	1.63142e-125	5	pno1.L
0.718471	0.281	0.073	1.79874e-127	5	myo6.S
0.717855	0.25	0.057	2.92376e-140	5	loc496814.S
0.715224	0.289	0.074	1.46374e-134	5	inf2.S
0.710737	0.736	0.425	6.62159e-92	5	rcan1.S
0.709263	0.994	0.843	2.66876e-189	5	eef2.1.S
0.707784	0.378	0.143	5.86947e-92	5	c2orf40.L
0.703566	0.257	0.056	7.52421e-149	5	sept6.L
0.700891	0.349	0.097	2.8942e-144	5	col11a2p1.S
0.695753	0.395	0.163	1.49761e-80	5	birc2.L
0.692995	0.698	0.313	2.70217e-125	5	Xelaev18013239m.g
0.691697	0.997	0.903	7.82286e-220	5	rpl4.L
0.676853	0.266	0.067	1.45427e-127	5	col8a2.L
0.676508	0.607	0.289	1.56597e-96	5	loc100497513-like.S
0.675271	0.306	0.099	1.19127e-98	5	synpo.L
0.675113	0.641	0.305	2.25894e-103	5	lox.L
0.672207	0.505	0.213	8.75771e-100	5	sesn1.L
0.670714	0.984	0.827	1.38602e-167	5	ddx21.L
0.667405	0.692	0.396	1.12153e-75	5	ccng1.L
0.6651	0.552	0.264	3.1816e-87	5	cxcl8.L
0.658293	0.28	0.082	4.10652e-105	5	itih6.S
0.653757	0.687	0.353	6.40179e-99	5	olfml3.S
0.653708	0.439	0.159	5.66764e-115	5	gata5.S
0.652154	0.381	0.139	8.73351e-99	5	ephx2.L
0.648499	0.94	0.667	1.25504e-117	5	Xelaev18003505m.g
0.644029	0.973	0.788	7.08455e-137	5	rpl6.S
0.639159	0.377	0.133	2.10929e-103	5	pygl.L
0.638584	0.518	0.238	6.01352e-84	5	eif4b.L
0.632282	0.344	0.109	2.16585e-114	5	Xelaev18047629m.g
0.632213	0.466	0.201	6.04044e-88	5	klf10.S
0.629857	0.319	0.099	1.63296e-107	5	tshr.L
0.628967	0.694	0.4	1.66395e-77	5	rcan1.L
0.626241	0.413	0.16	3.59794e-94	5	pcolce2.L
0.622057	0.987	0.861	1.58613e-152	5	Xelaev18038083m.g
0.621673	0.462	0.193	1.82682e-93	5	wbp2nl.L
0.61803	0.429	0.193	2.89747e-72	5	cxcl8.S
0.615661	0.44	0.185	1.29433e-86	5	esf1.L
0.614888	0.792	0.447	4.25487e-95	5	Xelaev18016933m.g
0.605924	0.766	0.44	6.04649e-84	5	eef1g.S
0.605698	0.299	0.09	7.2748e-106	5	cthrc1.L
0.603749	0.296	0.112	3.91494e-70	5	alas1.S
0.600942	0.251	0.07	3.46024e-102	5	sestd1.L
0.597182	0.281	0.116	2.41669e-56	5	loc101735270.L
0.595602	0.358	0.134	4.31795e-88	5	pabpc1.S
0.593257	0.323	0.112	9.72862e-90	5	colec12.S
0.592034	0.473	0.191	2.13039e-96	5	MGC76064.S
0.582134	0.998	0.945	3.60046e-188	5	rpl5.L
0.571847	0.451	0.19	5.70328e-85	5	anxa11.L
0.570804	0.274	0.133	1.00997e-35	5	timp-1.L
0.569284	0.746	0.444	3.42737e-67	5	prdx1.S
0.56572	0.263	0.09	3.89041e-75	5	crip3.S
0.55738	0.999	0.936	1.12091e-162	5	Xelaev18045525m.g
0.556628	0.99	0.932	2.60199e-153	5	Xelaev18015505m.g
0.554585	0.742	0.429	4.68969e-74	5	txnip.L
0.552798	0.322	0.105	9.45775e-98	5	akap12.S
0.548223	0.821	0.492	2.72052e-83	5	ltbp1.L
0.542464	0.509	0.242	8.8545e-71	5	vcan.L
0.539118	0.77	0.414	6.53954e-90	5	mmp2.S
0.535578	0.521	0.245	4.11323e-77	5	rasd1.L
0.534255	0.587	0.296	4.5502e-76	5	pabpc1.L
0.530134	0.255	0.089	1.08322e-68	5	rin2.S
0.52903	0.261	0.09	2.7727e-72	5	sesn1.S
0.52777	0.394	0.191	1.80299e-52	5	itgb5.S
0.527702	0.47	0.222	2.94491e-67	5	synm.L
0.526995	0.997	0.882	6.91042e-135	5	Xelaev18039104m.g
0.526762	0.311	0.126	3.65046e-62	5	golim4.L
0.525881	0.992	0.924	6.02019e-137	5	Xelaev18036119m.g
0.524303	0.353	0.146	7.329e-68	5	mmp23b.S
0.520607	0.997	0.951	2.39723e-170	5	Xelaev18029462m.g
0.520187	0.519	0.275	2.25742e-56	5	boc.S
0.516752	0.463	0.208	1.98109e-74	5	nfkbiz.S
0.513584	0.306	0.119	8.09262e-67	5	tgif1.L
0.511782	0.62	0.328	3.02137e-68	5	rplp0.S
0.508834	1	0.951	1.13168e-161	5	rpl3.L
0.506397	0.787	0.471	1.00474e-69	5	eif3i.L
0.504263	0.824	0.529	3.7022e-65	5	pinx1.L
0.500629	0.955	0.741	7.61857e-86	5	rsl24d1.L
0.500143	0.773	0.463	3.3139e-70	5	eif3g.S
0.495683	0.364	0.163	6.08075e-57	5	cd44.S
0.494943	0.409	0.176	7.18305e-72	5	rbm34.L
0.494687	0.383	0.164	2.73331e-68	5	eif3b.L
0.494554	0.914	0.637	1.16453e-104	5	MGC75752.L
0.492164	0.361	0.145	1.2387e-73	5	sfswap.L
0.490986	0.994	0.918	8.63293e-125	5	eef1d.L
0.490781	0.875	0.595	1.54139e-69	5	nsa2.L
0.490761	0.887	0.603	7.42118e-69	5	eif3d.S
0.489572	0.435	0.202	2.19753e-63	5	olfml3.L
0.488091	0.655	0.343	1.2382e-71	5	tubb4a.S
0.487181	0.305	0.117	1.09382e-67	5	tp53bp2.L
0.484736	0.306	0.118	6.45049e-67	5	impdh2.L
0.484432	0.287	0.119	1.60626e-53	5	acsl4.L
0.483722	0.559	0.22	7.92479e-125	5	Xelaev18040855m.g
0.479255	0.308	0.125	4.65299e-60	5	fahd2a.L
0.474224	1	0.973	5.61112e-154	5	rpl10a.S
0.473725	0.602	0.27	3.91872e-100	5	postn.S
0.467513	0.5	0.215	3.37816e-83	5	itgbl1.S
0.465219	0.609	0.319	3.96886e-66	5	eif3g.L
0.461845	0.253	0.095	4.64913e-58	5	limch1.L
0.460465	0.337	0.133	7.02761e-69	5	loc101731931.S
0.458015	0.37	0.178	4.90687e-49	5	il11ra.L
0.457214	0.666	0.378	3.29496e-60	5	fosl1.L
0.453351	0.368	0.153	1.85991e-68	5	Xelaev18043626m.g
0.448924	0.463	0.231	1.19069e-56	5	zc3h13.S
0.44508	0.996	0.923	3.68171e-118	5	Xelaev18036189m.g
0.444663	0.275	0.113	3.21287e-52	5	spon1.S
0.444551	0.299	0.123	1.21681e-55	5	angptl2.S
0.440168	0.369	0.198	1.54247e-35	5	smad7.L
0.438657	0.988	0.898	8.67222e-97	5	rps6.L
0.438012	0.548	0.281	3.69675e-59	5	eif3k.L
0.436728	0.688	0.4	2.01643e-55	5	anxa6.L
0.43589	0.995	0.941	1.55496e-110	5	rpl13a.S
0.434914	0.982	0.857	1.86517e-92	5	naca.2.L
0.433266	0.351	0.161	1.50634e-50	5	pik3r1-like.S
0.427235	0.328	0.14	1.92107e-56	5	ppa2.L
0.424324	0.253	0.107	3.60147e-44	5	loc100495644.S
0.420154	0.497	0.264	2.85038e-48	5	tnfrsf12a.L
0.416683	0.479	0.219	1.65549e-69	5	twist1.L
0.415091	0.368	0.171	1.06619e-51	5	foxk2.L
0.41393	0.994	0.933	3.60931e-101	5	rps6.S
0.413708	0.877	0.605	4.1881e-50	5	Xelaev18012131m.g
0.411527	0.952	0.748	7.1327e-60	5	rpl6.L
0.406719	0.982	0.847	1.17747e-73	5	eef1g.L
0.403542	0.488	0.262	1.18403e-44	5	hdlbp.L
0.403246	0.979	0.842	7.27831e-71	5	rpsa.L
0.399077	0.968	0.845	3.53907e-62	5	rps16.S
0.397055	0.914	0.649	9.48721e-87	5	MGC75752.S
0.394466	0.317	0.15	2.87278e-41	5	pik3r1-like.L
0.391539	0.901	0.643	2.31793e-49	5	rpl7a.S
0.391527	0.313	0.117	2.09453e-70	5	loc100498622.L
0.391005	0.279	0.113	7.48314e-53	5	angptl2.L
0.390807	0.982	0.859	4.89575e-74	5	rps3a.S
0.389796	0.869	0.62	1.08675e-48	5	rps5.S
0.388158	0.924	0.699	2.77318e-50	5	Xelaev18042402m.g
0.387696	0.958	0.766	5.89854e-60	5	rpl8.L
0.386482	0.997	0.976	5.24681e-107	5	rps10.L
0.384345	0.263	0.122	6.4441e-36	5	adipor2.L
0.379565	0.533	0.298	9.20415e-43	5	sod1.L
0.379027	0.958	0.758	1.54296e-56	5	rpl15.S
0.377668	0.548	0.296	5.16572e-49	5	eif3m.S
0.377374	0.33	0.152	1.09452e-46	5	tnfrsf12a
0.377325	0.753	0.453	3.78752e-53	5	Xelaev18037282m.g
0.375799	0.971	0.795	2.08661e-55	5	rpl4.S
0.375404	0.979	0.827	6.27254e-60	5	rps4x.S
0.3751	0.35	0.174	7.34493e-41	5	vasn.L
0.373398	0.251	0.107	1.17071e-42	5	cdh11.L
0.373269	0.965	0.778	2.78981e-57	5	Xelaev18037587m.g
0.37077	0.997	0.909	3.95608e-73	5	eef2.1.L
0.370074	0.647	0.384	2.94112e-45	5	bzw1.S
0.369792	0.406	0.206	3.60424e-43	5	sfpq.L
0.369648	0.437	0.215	1.16186e-50	5	gltscr2.L
0.369552	0.299	0.139	3.18522e-41	5	golim4.S
0.369349	0.505	0.273	7.93998e-45	5	slc3a2.L
0.369334	0.991	0.93	4.98037e-80	5	Xelaev18003627m.g
0.368913	0.293	0.132	9.52192e-43	5	drg2.S
0.368631	0.306	0.135	3.21283e-49	5	angptl4.L
0.363552	0.677	0.39	1.08178e-53	5	ccdc80.L
0.362914	0.31	0.129	4.10095e-54	5	twist1.S
0.361276	0.751	0.482	9.11911e-42	5	rpl3.S
0.360195	0.988	0.893	1.35202e-69	5	rpl13.S
0.359322	0.389	0.203	1.0156e-37	5	ltbp3.S
0.358767	0.276	0.118	2.28217e-46	5	cenpv.L
0.35652	0.256	0.106	1.71735e-46	5	gadd45gip1.S
0.356357	0.992	0.915	6.59536e-72	5	rpl15.L
0.355985	0.758	0.469	2.42738e-47	5	eif3k.S
0.35583	0.904	0.672	2.59706e-42	5	rps5.L
0.355078	0.26	0.114	1.52183e-41	5	rpf1.L
0.354215	0.979	0.839	2.38759e-56	5	rpl30.S
0.35274	0.352	0.161	1.21151e-49	5	ddx27.L
0.352096	0.438	0.225	1.3479e-45	5	lrp1.L
0.351761	0.296	0.135	3.71753e-42	5	mphosph8.L
0.35172	0.992	0.937	2.84423e-80	5	rps25.S
0.350247	0.271	0.119	1.10523e-42	5	gsta1.S
0.348753	0.649	0.37	8.85473e-52	5	Xelaev18003216m.g
0.345927	0.99	0.907	6.52849e-70	5	Xelaev18003966m.g
0.3431	0.919	0.715	2.16978e-43	5	rpl14.S
0.341468	0.343	0.136	1.4979e-68	5	glul-like.1.S
0.341021	0.536	0.288	1.44436e-48	5	srrt.L
0.337889	0.652	0.378	7.80839e-44	5	nsa2.S
0.337794	0.999	0.964	2.84531e-92	5	rps23.L
0.33719	0.409	0.207	1.02318e-41	5	Xelaev18005219m.g
0.336649	0.758	0.49	1.08964e-41	5	rps29.S
0.336096	0.983	0.926	1.44728e-67	5	rpl36.S
0.335865	0.843	0.581	8.15584e-38	5	rps3.S
0.331795	0.652	0.379	5.74523e-45	5	eif2s2.S
0.330993	0.934	0.723	5.35578e-42	5	rpl18.L
0.329279	0.537	0.294	1.12117e-43	5	amd1.L
0.329042	0.965	0.816	1.74161e-47	5	Xelaev18016915m.g
0.327628	0.997	0.944	1.74045e-66	5	Xelaev18037805m.g
0.327338	0.997	0.951	4.81192e-67	5	eef1b2.L
0.327093	0.966	0.803	1.44061e-45	5	rps3a.L
0.327074	0.359	0.187	1.76372e-35	5	hey1.S
0.326624	0.992	0.912	1.47862e-60	5	rpl9.L
0.326481	0.263	0.126	4.64331e-32	5	hp1bp3.L
0.326102	0.978	0.862	8.88953e-56	5	Xelaev18035769m.g
0.325347	0.264	0.126	2.2882e-32	5	h2afy2.S
0.323598	0.403	0.223	2.08918e-32	5	Xelaev18004190m.g
0.322334	0.986	0.894	1.28661e-60	5	rpl26.L
0.321591	0.411	0.23	5.18218e-31	5	ckap4.L
0.320985	0.845	0.59	1.8472e-39	5	Xelaev18035949m.g
0.318831	0.962	0.844	1.30803e-49	5	rpl36.L
0.318316	0.971	0.873	1.75374e-46	5	ddx5.S
0.318189	0.882	0.634	1.00054e-33	5	ssr4.S
0.317106	0.979	0.87	1.05458e-52	5	Xelaev18020043m.g
0.316734	0.712	0.457	2.64253e-35	5	Xelaev18028961m.g
0.316659	0.941	0.735	1.00452e-38	5	rpl8.S
0.315707	0.949	0.712	3.84082e-34	5	col6a2.S
0.314652	0.981	0.892	1.69629e-50	5	rpl19.L
0.312966	0.448	0.235	1.1912e-42	5	Xelaev18034625m.g
0.31006	0.993	0.923	1.94152e-60	5	rps25.L
[truncated: 4,125 more rows]

## Sheet: Intestine
avg_log2FC	pct.1	pct.2	p_val_adj	cluster	gene	Cell type
[truncated: 6,694 more rows]

[truncated: 15 more sheets: Kidney, Liver, Lung, Muscle, Ovary, Oviduct, Pancreas, Skin, Spleen, Stomach, Testis, NF48, NF54, NF59, NF66]
