# Supplementary material for: Cell landscape of larval and adult Xenopus laevis at single-cell resolution
Source: Nat Commun. 2022 Jul 25;13:4306. doi: 10.1038/s41467-022-31949-2 (PMC9314398; doi:10.1038/s41467-022-31949-2)
Supplement: Supplementary file 5 — Dataset 3 [file 41467_2022_31949_MOESM5_ESM.xlsx]

## Sheet: Sheet1
Table S3. Homologous gene information across four species
Species1	Species2	Homologous gene of Species1	Homologous gene of Species2	Homologous pairs of genes	Homologous detected gene of Species1	Homologous detected gene of Species2	Detected gene of Species1	Detected gene of Species2	Homologous pairs of detected genes
Xenopus laevis	Mouse	31089	18904	1193217	15479	16366	28864	28874	263886
Xenopus laevis	Human	38051	18039	938886	15774	15707	28864	26291	214906
Xenopus laevis	Zebrafish	30829	23345	1072256	15287	17835	28864	22985	264625
