# Supplementary material for: Cell landscape of larval and adult Xenopus laevis at single-cell resolution
Source: Nat Commun. 2022 Jul 25;13:4306. doi: 10.1038/s41467-022-31949-2 (PMC9314398; doi:10.1038/s41467-022-31949-2)
Supplement: Supplementary file 6 — Dataset 4 [file 41467_2022_31949_MOESM6_ESM.xlsx]

## Sheet: Epithelial
	p_val	avg_log2FC	pct.1	pct.2	p_val_adj	cluster	gene
krt16.L	0	1.26443	0.318	0.037	0	0	krt16.L
krt8.L	0	0.901853	0.633	0.364	0	0	krt8.L
cldn6.2.S	0	0.640576	0.346	0.079	0	0	cldn6.2.S
apoe.L	3.78039e-304	-1.2805	0.028	0.304	9.62639e-300	0	apoe.L
krt18.L	4.06908e-303	0.746233	0.55	0.282	1.03615e-298	0	krt18.L
Xelaev18040787m.g	1.30431e-279	-2.08155	0.064	0.328	3.3213e-275	0	Xelaev18040787m.g
anxa4.S	7.01347e-242	-0.86499	0.09	0.354	1.78591e-237	0	anxa4.S
Xelaev18043641m.g	8.81835e-223	-0.590263	0.206	0.477	2.2455e-218	0	Xelaev18043641m.g
Xelaev18024674m.g	6.4009e-200	-0.514133	0.176	0.428	1.62993e-195	0	Xelaev18024674m.g
aqp8.S	0	1.82695	0.731	0.159	0	1	aqp8.S
slc15a1.S	0	1.81794	0.573	0.107	0	1	slc15a1.S
loc100485348.L	0	1.77903	0.959	0.244	0	1	loc100485348.L
abcb1.L	0	1.64783	0.873	0.224	0	1	abcb1.L
loc100489122.L	0	1.59087	0.487	0.102	0	1	loc100489122.L
smim24.L	0	1.47014	0.929	0.216	0	1	smim24.L
loc100135198-like.L	0	1.44575	0.576	0.115	0	1	loc100135198-like.L
mgam.L	0	1.36153	0.764	0.162	0	1	mgam.L
mep1a.L	0	1.3399	0.871	0.174	0	1	mep1a.L
ace2.L	0	1.33389	0.716	0.143	0	1	ace2.L
vil1.L	0	1.29343	0.816	0.181	0	1	vil1.L
pepd.S	0	1.2926	0.826	0.214	0	1	pepd.S
cndp2.L	0	1.2904	0.856	0.247	0	1	cndp2.L
fabp2.L	0	1.26933	0.743	0.169	0	1	fabp2.L
gpx4.L	0	1.23342	0.918	0.412	0	1	gpx4.L
apoa1.S	0	1.23205	0.939	0.3	0	1	apoa1.S
Xelaev18037841m.g	0	1.23079	0.961	0.658	0	1	Xelaev18037841m.g
loc100487005.L	0	1.18672	0.6	0.099	0	1	loc100487005.L
loc101730713-like.L	0	1.16434	0.5	0.158	0	1	loc101730713-like.L
MGC75752.L	0	1.15062	0.937	0.594	0	1	MGC75752.L
loc100170490.L	0	1.13935	0.658	0.165	0	1	loc100170490.L
atp1a1.S	0	1.12155	0.837	0.382	0	1	atp1a1.S
acsl5.L	0	1.10893	0.624	0.131	0	1	acsl5.L
loc100036893.L	0	1.09198	0.75	0.166	0	1	loc100036893.L
slc5a1.2.L	0	1.08357	0.821	0.195	0	1	slc5a1.2.L
tm4sf4.L	0	1.06539	0.589	0.166	0	1	tm4sf4.L
enpp7.L	0	1.05119	0.682	0.149	0	1	enpp7.L
Xelaev18022531m.g	0	1.03417	0.74	0.433	0	1	Xelaev18022531m.g
rbp2.S	0	1.02438	0.655	0.15	0	1	rbp2.S
zan.L	0	1.01481	0.626	0.146	0	1	zan.L
fabp2.S	0	1.01015	0.568	0.118	0	1	fabp2.S
Xelaev18044325m.g	0	0.987002	0.84	0.405	0	1	Xelaev18044325m.g
rbp2.L	0	0.983361	0.636	0.137	0	1	rbp2.L
scp2.L	0	0.959907	0.755	0.303	0	1	scp2.L
slc3a1.L	0	0.954109	0.676	0.18	0	1	slc3a1.L
fabp1.L	0	0.947993	0.452	0.084	0	1	fabp1.L
Xelaev18036218m.g	0	0.946098	0.683	0.189	0	1	Xelaev18036218m.g
loc100493299.S	0	0.943175	0.676	0.172	0	1	loc100493299.S
Xelaev18033687m.g	0	0.918135	0.551	0.115	0	1	Xelaev18033687m.g
slc13a2.S	0	0.91714	0.48	0.095	0	1	slc13a2.S
xpnpep2.L	0	0.910375	0.558	0.112	0	1	xpnpep2.L
prdx1.L	0	0.909281	0.735	0.29	0	1	prdx1.L
apoe.L.1	0	0.903722	0.86	0.251	0	1	apoe.L
Xelaev18037382m.g	0	0.891107	0.759	0.212	0	1	Xelaev18037382m.g
vil1.S	0	0.890747	0.607	0.15	0	1	vil1.S
Xetrov90018753m.S	0	0.884881	0.729	0.211	0	1	Xetrov90018753m.S
mhc1a.L	0	0.878438	0.681	0.261	0	1	mhc1a.L
anpep.L	0	0.878391	0.461	0.098	0	1	anpep.L
apoa1.L	0	0.878348	0.792	0.23	0	1	apoa1.L
pdzk1.L	0	0.861784	0.76	0.198	0	1	pdzk1.L
crip1.L	0	0.860227	0.628	0.24	0	1	crip1.L
loc100498168.S	0	0.859205	0.624	0.137	0	1	loc100498168.S
Xelaev18036120m.g	0	0.850152	0.868	0.428	0	1	Xelaev18036120m.g
apob.L	0	0.842801	0.782	0.217	0	1	apob.L
slc3a2.L	0	0.83482	0.806	0.4	0	1	slc3a2.L
sdr16c5.L	0	0.834816	0.665	0.179	0	1	sdr16c5.L
phyh.S	0	0.820258	0.663	0.217	0	1	phyh.S
fabp3.L	0	0.784041	0.505	0.203	0	1	fabp3.L
asah2.L	0	0.779403	0.534	0.121	0	1	asah2.L
fabp1.S	0	0.772177	0.457	0.099	0	1	fabp1.S
krt19.L	0	0.768978	0.574	0.256	0	1	krt19.L
Xelaev18035465m.g	0	0.767708	0.665	0.212	0	1	Xelaev18035465m.g
loc101730713-like.S	0	0.764864	0.532	0.148	0	1	loc101730713-like.S
Xelaev18040787m.g.1	0	0.757304	0.764	0.284	0	1	Xelaev18040787m.g
loc100490041.L	0	0.756028	0.544	0.116	0	1	loc100490041.L
mgst1.L	0	0.744066	0.712	0.305	0	1	mgst1.L
apob.S	0	0.733311	0.699	0.197	0	1	apob.S
sccpdh.L	0	0.730802	0.552	0.142	0	1	sccpdh.L
calm1.L	0	0.725389	0.801	0.499	0	1	calm1.L
dao.L	0	0.72034	0.516	0.118	0	1	dao.L
Xelaev18019187m.g	0	0.717948	0.501	0.115	0	1	Xelaev18019187m.g
ucp1.L	0	0.715581	0.481	0.103	0	1	ucp1.L
cnfn.L	0	0.705055	0.387	0.079	0	1	cnfn.L
krt8.L.1	0	0.702628	0.759	0.356	0	1	krt8.L
xpnpep1.L	0	0.692536	0.564	0.167	0	1	xpnpep1.L
Xelaev18044512m.g	0	0.69127	0.63	0.227	0	1	Xelaev18044512m.g
hsd17b4.L	0	0.689754	0.621	0.205	0	1	hsd17b4.L
slc34a3.L	0	0.672137	0.617	0.176	0	1	slc34a3.L
pck1.L	0	0.670637	0.401	0.107	0	1	pck1.L
ephx2.L	0	0.669185	0.565	0.178	0	1	ephx2.L
stom-like.S	0	0.655437	0.423	0.131	0	1	stom-like.S
krt8.S	0	0.655123	0.638	0.24	0	1	krt8.S
slc31a1.L	0	0.644257	0.561	0.165	0	1	slc31a1.L
lgals2.L	0	0.640538	0.564	0.172	0	1	lgals2.L
pck2.S	0	0.633519	0.63	0.258	0	1	pck2.S
slc31a1.S	0	0.630581	0.493	0.12	0	1	slc31a1.S
cpo.L	0	0.629138	0.459	0.083	0	1	cpo.L
Xelaev18009718m.g	0	0.616156	0.468	0.104	0	1	Xelaev18009718m.g
anxa13.L	0	0.613932	0.385	0.098	0	1	anxa13.L
Xetrov90030535m.S	0	0.607605	0.394	0.091	0	1	Xetrov90030535m.S
lct.L	0	0.605861	0.447	0.115	0	1	lct.L
tmem52.S	0	0.603143	0.594	0.277	0	1	tmem52.S
gstk1.L	0	0.59432	0.571	0.231	0	1	gstk1.L
Xelaev18023369m.g	0	0.58411	0.347	0.057	0	1	Xelaev18023369m.g
pigr.L	0	0.582897	0.335	0.058	0	1	pigr.L
dpep1.L	0	0.582376	0.382	0.078	0	1	dpep1.L
cldn15.2.L	0	0.581202	0.457	0.11	0	1	cldn15.2.L
acaa1.L	0	0.579485	0.538	0.169	0	1	acaa1.L
cebpa.L	0	0.578781	0.423	0.145	0	1	cebpa.L
prdx6.S	0	0.568201	0.451	0.127	0	1	prdx6.S
Xelaev18021648m.g	0	0.56407	0.624	0.335	0	1	Xelaev18021648m.g
maoa.L	0	0.561582	0.367	0.087	0	1	maoa.L
serpinb1.L	0	0.555645	0.435	0.108	0	1	serpinb1.L
mogat1-like.1.L	0	0.554538	0.451	0.115	0	1	mogat1-like.1.L
faxdc2.L	0	0.550564	0.475	0.136	0	1	faxdc2.L
dhrs11.S	0	0.54235	0.496	0.183	0	1	dhrs11.S
lta4h.L	0	0.531469	0.393	0.096	0	1	lta4h.L
slc4a4.S	0	0.52647	0.426	0.132	0	1	slc4a4.S
tmem30c.L	0	0.518898	0.446	0.124	0	1	tmem30c.L
Xetrov90021734m.L	0	0.517395	0.448	0.143	0	1	Xetrov90021734m.L
loc101733629.L	0	0.514409	0.495	0.157	0	1	loc101733629.L
me1-like.L	0	0.512012	0.377	0.08	0	1	me1-like.L
tm4sf5.S	0	0.51051	0.407	0.1	0	1	tm4sf5.S
tm4sf20.L	0	0.492082	0.327	0.05	0	1	tm4sf20.L
cfl1.L	0	0.491006	0.658	0.352	0	1	cfl1.L
Xelaev18044345m.g	0	0.490819	0.41	0.114	0	1	Xelaev18044345m.g
mamdc4.S	0	0.467641	0.352	0.072	0	1	mamdc4.S
loc100037903.S	0	0.463024	0.41	0.121	0	1	loc100037903.S
fbp1.S	0	0.461164	0.638	0.34	0	1	fbp1.S
loc100488563-like.S	0	0.454913	0.432	0.141	0	1	loc100488563-like.S
myo1a.S	0	0.454253	0.371	0.099	0	1	myo1a.S
anxa4.S.1	0	0.452013	0.741	0.313	0	1	anxa4.S
Xelaev18005341m.g	0	0.446589	0.394	0.116	0	1	Xelaev18005341m.g
rdh11.S	0	0.435917	0.378	0.11	0	1	rdh11.S
cdx2.S	0	0.426828	0.327	0.069	0	1	cdx2.S
loc100488079-like.L	0	0.424936	0.53	0.184	0	1	loc100488079-like.L
tm4sf5.L	0	0.406355	0.366	0.112	0	1	tm4sf5.L
aldob.S	0	0.394023	0.377	0.12	0	1	aldob.S
ckb.L	0	0.299561	0.635	0.251	0	1	ckb.L
s100a11.L	0	-0.93357	0.046	0.353	0	1	s100a11.L
Xetrov90018123m.L	0	-1.69004	0.072	0.379	0	1	Xetrov90018123m.L
loc100494945.L	0	-1.73606	0.203	0.548	0	1	loc100494945.L
MGC75752.S	8.11855e-285	0.503244	0.79	0.538	2.06731e-280	1	MGC75752.S
prdx1.S	1.20677e-281	0.509437	0.675	0.418	3.07293e-277	1	prdx1.S
Xelaev18040854m.g	1.28766e-274	-1.2298	0.043	0.31	3.27891e-270	1	Xelaev18040854m.g
anxa2.S	5.74135e-262	-0.978507	0.169	0.434	1.46198e-257	1	anxa2.S
ahnak.L	7.22568e-261	-0.554885	0.033	0.288	1.83995e-256	1	ahnak.L
Xelaev18034420m.g	2.04148e-258	0.367682	0.686	0.411	5.19844e-254	1	Xelaev18034420m.g
cldn4.L	1.39797e-254	-0.916128	0.044	0.296	3.55978e-250	1	cldn4.L
anxa2.L	1.56768e-223	0.38529	0.745	0.464	3.99194e-219	1	anxa2.L
Xelaev18013614m.g	0	3.44087	0.803	0.117	0	2	Xelaev18013614m.g
Xelaev18000656m.g	0	2.88348	0.852	0.135	0	2	Xelaev18000656m.g
Xelaev18013613m.g	0	2.19348	0.499	0.072	0	2	Xelaev18013613m.g
loc100490146.L	0	2.08358	0.601	0.096	0	2	loc100490146.L
fabp4.L	0	2.02181	0.892	0.169	0	2	fabp4.L
Xelaev18038705m.g	0	1.97455	0.655	0.139	0	2	Xelaev18038705m.g
Xelaev18038699m.g	0	1.9732	0.656	0.136	0	2	Xelaev18038699m.g
Xelaev18016074m.g	0	1.96862	0.693	0.097	0	2	Xelaev18016074m.g
anxa8.S	0	1.95696	0.793	0.113	0	2	anxa8.S
Xetrov90011361m.L	0	1.90971	0.801	0.176	0	2	Xetrov90011361m.L
Xelaev18016075m.g	0	1.86653	0.701	0.079	0	2	Xelaev18016075m.g
Xelaev18047860m.g	0	1.85282	0.625	0.082	0	2	Xelaev18047860m.g
Xelaev18045649m.g	0	1.77374	0.873	0.184	0	2	Xelaev18045649m.g
Xetrov90019509m.L	0	1.61929	0.572	0.082	0	2	Xetrov90019509m.L
Xetrov90018123m.L.1	0	1.54435	0.865	0.33	0	2	Xetrov90018123m.L
Xelaev18040854m.g.1	0	1.53917	0.824	0.262	0	2	Xelaev18040854m.g
Xelaev18000658m.g	0	1.18333	0.616	0.084	0	2	Xelaev18000658m.g
loc100049121.S	0	1.17869	0.483	0.159	0	2	loc100049121.S
serpinb4.L	0	1.14442	0.632	0.119	0	2	serpinb4.L
loc100492398-like.S	0	1.14	0.597	0.115	0	2	loc100492398-like.S
loc100145000.L	0	1.13637	0.64	0.177	0	2	loc100145000.L
Xelaev18034929m.g	0	1.08414	0.396	0.074	0	2	Xelaev18034929m.g
loc100494945.L.1	0	1.00784	0.943	0.503	0	2	loc100494945.L
loc100497910.L	0	0.975385	0.742	0.205	0	2	loc100497910.L
anxa2.S.1	0	0.938249	0.845	0.392	0	2	anxa2.S
fgfbp1.S	0	0.868107	0.627	0.262	0	2	fgfbp1.S
txn.L	0	0.861037	0.619	0.265	0	2	txn.L
loc100498415.L	0	0.855881	0.404	0.059	0	2	loc100498415.L
Xelaev18038697m.g	0	0.798433	0.358	0.054	0	2	Xelaev18038697m.g
prdx5.L	0	0.777352	0.698	0.362	0	2	prdx5.L
nfkbia.L	0	0.777141	0.8	0.519	0	2	nfkbia.L
gsta1.S	0	0.76377	0.597	0.224	0	2	gsta1.S
serpinb5.S	0	0.725475	0.544	0.127	0	2	serpinb5.S
cxcl8.S	0	0.713043	0.49	0.187	0	2	cxcl8.S
loc100158585.S	0	0.697231	0.365	0.078	0	2	loc100158585.S
cldn4.L.1	0	0.675897	0.611	0.261	0	2	cldn4.L
anxa2.L.1	0	0.670332	0.749	0.465	0	2	anxa2.L
cnfn.1.S	0	0.658235	0.431	0.1	0	2	cnfn.1.S
cldn7.S	0	0.647529	0.64	0.299	0	2	cldn7.S
epcam.S	0	0.637184	0.872	0.582	0	2	epcam.S
ly6g6d.S	0	0.627409	0.468	0.096	0	2	ly6g6d.S
loc100488438.L	0	0.624219	0.346	0.054	0	2	loc100488438.L
Xelaev18038694m.g	0	0.618043	0.34	0.064	0	2	Xelaev18038694m.g
dsp.S	0	0.612904	0.501	0.167	0	2	dsp.S
higd1a.L	0	0.60546	0.628	0.356	0	2	higd1a.L
crisp3.L	0	0.598233	0.318	0.055	0	2	crisp3.L
Xelaev18011290m.g	0	0.596561	0.396	0.057	0	2	Xelaev18011290m.g
lgals4.L	0	0.539751	0.527	0.179	0	2	lgals4.L
perp.S	0	0.52828	0.505	0.196	0	2	perp.S
dsp.L	0	0.527708	0.463	0.162	0	2	dsp.L
trim29.L	0	0.517903	0.492	0.198	0	2	trim29.L
nqo1.L	0	0.513513	0.33	0.077	0	2	nqo1.L
dynll1.S	0	0.495576	0.456	0.177	0	2	dynll1.S
anxa1.L	0	0.437632	0.408	0.139	0	2	anxa1.L
lgals4.S	0	0.402924	0.375	0.114	0	2	lgals4.S
krt6.S	0	0.306362	0.416	0.09	0	2	krt6.S
cfl1.L.1	0	-0.699779	0.054	0.389	0	2	cfl1.L
krt8.L.2	0	-1.1581	0.042	0.401	0	2	krt8.L
cldn4.S	2.2414e-296	0.493473	0.493	0.223	5.70749e-292	2	cldn4.S
ywhaq.L	1.80343e-281	0.437558	0.532	0.272	4.59227e-277	2	ywhaq.L
krt18.L.1	2.73292e-273	-1.09084	0.039	0.314	6.9591e-269	2	krt18.L
Xelaev18022531m.g.1	2.80044e-266	-1.98595	0.212	0.465	7.13103e-262	2	Xelaev18022531m.g
nfkbia.S	2.03204e-259	0.539677	0.558	0.305	5.17438e-255	2	nfkbia.S
tmsb4x.L	2.29908e-248	-0.700953	0.182	0.469	5.85437e-244	2	tmsb4x.L
krt8.S.1	6.71194e-243	-0.607019	0.028	0.278	1.70913e-238	2	krt8.S
apoe.L.2	1.91753e-242	-1.19828	0.052	0.302	4.88281e-238	2	apoe.L
ckb.L.1	2.37729e-239	-0.940875	0.037	0.288	6.05353e-235	2	ckb.L
slc15a1.S.1	0	2.79311	0.638	0.109	0	3	slc15a1.S
apoa1.S.1	0	2.19896	0.998	0.304	0	3	apoa1.S
abcb1.L.1	0	1.9629	0.971	0.225	0	3	abcb1.L
mgam.L.1	0	1.84211	0.942	0.159	0	3	mgam.L
Xelaev18037382m.g.1	0	1.81679	0.979	0.206	0	3	Xelaev18037382m.g
loc100485348.L.1	0	1.81047	0.995	0.249	0	3	loc100485348.L
mep1a.L.1	0	1.80603	0.973	0.176	0	3	mep1a.L
loc100170490.L.1	0	1.80198	0.813	0.162	0	3	loc100170490.L
Xelaev18037841m.g.1	0	1.801	0.984	0.66	0	3	Xelaev18037841m.g
loc100135198-like.L.1	0	1.76724	0.641	0.116	0	3	loc100135198-like.L
aqp8.S.1	0	1.72986	0.858	0.158	0	3	aqp8.S
smim24.L.1	0	1.72961	0.988	0.22	0	3	smim24.L
pepd.S.1	0	1.71641	0.96	0.213	0	3	pepd.S
apob.L.1	0	1.7156	0.962	0.213	0	3	apob.L
vil1.L.1	0	1.65076	0.969	0.179	0	3	vil1.L
apoa1.L.1	0	1.64146	0.982	0.226	0	3	apoa1.L
Xelaev18035465m.g.1	0	1.64116	0.936	0.203	0	3	Xelaev18035465m.g
ace2.L.1	0	1.62745	0.905	0.138	0	3	ace2.L
cndp2.L.1	0	1.60721	0.972	0.247	0	3	cndp2.L
acsl5.L.1	0	1.59766	0.85	0.124	0	3	acsl5.L
apoe.L.3	0	1.58465	0.98	0.251	0	3	apoe.L
Xelaev18040787m.g.2	0	1.56026	0.979	0.277	0	3	Xelaev18040787m.g
slc5a1.2.L.1	0	1.5408	0.961	0.194	0	3	slc5a1.2.L
apob.S.1	0	1.48929	0.937	0.189	0	3	apob.S
MGC75752.L.1	0	1.48437	0.972	0.596	0	3	MGC75752.L
slc13a2.S.1	0	1.45999	0.69	0.088	0	3	slc13a2.S
gpx4.L.1	0	1.44361	0.987	0.414	0	3	gpx4.L
Xelaev18033687m.g.1	0	1.44269	0.737	0.109	0	3	Xelaev18033687m.g
atp1a1.S.1	0	1.42523	0.967	0.38	0	3	atp1a1.S
loc100036893.L.1	0	1.40554	0.943	0.162	0	3	loc100036893.L
tm4sf4.L.1	0	1.39177	0.727	0.163	0	3	tm4sf4.L
pdzk1.L.1	0	1.39077	0.957	0.194	0	3	pdzk1.L
enpp7.L.1	0	1.38717	0.886	0.144	0	3	enpp7.L
fabp2.L.1	0	1.33528	0.909	0.166	0	3	fabp2.L
zan.L.1	0	1.32362	0.801	0.141	0	3	zan.L
Xelaev18022531m.g.2	0	1.28954	0.814	0.432	0	3	Xelaev18022531m.g
rbp2.L.1	0	1.24353	0.857	0.13	0	3	rbp2.L
rbp2.S.1	0	1.24097	0.884	0.143	0	3	rbp2.S
slc3a2.L.1	0	1.22444	0.919	0.398	0	3	slc3a2.L
asah2.L.1	0	1.21321	0.822	0.11	0	3	asah2.L
fabp3.L.1	0	1.20911	0.786	0.191	0	3	fabp3.L
Xetrov90018753m.S.1	0	1.17205	0.929	0.205	0	3	Xetrov90018753m.S
scp2.L.1	0	1.17088	0.934	0.298	0	3	scp2.L
loc100489122.L.1	0	1.16859	0.455	0.108	0	3	loc100489122.L
vil1.S.1	0	1.16736	0.816	0.144	0	3	vil1.S
Xelaev18036218m.g.1	0	1.16185	0.872	0.184	0	3	Xelaev18036218m.g
slc3a1.L.1	0	1.14962	0.89	0.174	0	3	slc3a1.L
slc34a3.L.1	0	1.14047	0.855	0.168	0	3	slc34a3.L
Xelaev18044325m.g.1	0	1.13772	0.961	0.403	0	3	Xelaev18044325m.g
loc100487005.L.1	0	1.1258	0.71	0.098	0	3	loc100487005.L
fabp1.L.1	0	1.12066	0.573	0.081	0	3	fabp1.L
fabp2.S.1	0	1.11574	0.747	0.113	0	3	fabp2.S
sdr16c5.L.1	0	1.09826	0.889	0.172	0	3	sdr16c5.L
Xelaev18036120m.g.1	0	1.09369	0.975	0.427	0	3	Xelaev18036120m.g
loc100493299.S.1	0	1.08635	0.86	0.167	0	3	loc100493299.S
loc101730713-like.L.1	0	1.08594	0.437	0.165	0	3	loc101730713-like.L
anpep.S	0	1.07004	0.508	0.05	0	3	anpep.S
phyh.S.1	0	1.06942	0.869	0.211	0	3	phyh.S
xpnpep1.L.1	0	1.06762	0.796	0.158	0	3	xpnpep1.L
lct.L.1	0	1.06503	0.734	0.104	0	3	lct.L
sccpdh.L.1	0	1.03925	0.764	0.135	0	3	sccpdh.L
Xelaev18023369m.g.1	0	1.03598	0.553	0.049	0	3	Xelaev18023369m.g
prdx1.L.1	0	1.03446	0.848	0.288	0	3	prdx1.L
fabp1.S.1	0	1.02802	0.643	0.093	0	3	fabp1.S
mhc1a.L.1	0	1.02231	0.816	0.258	0	3	mhc1a.L
xpnpep2.L.1	0	0.995899	0.718	0.108	0	3	xpnpep2.L
loc101730713-like.S.1	0	0.980839	0.721	0.142	0	3	loc101730713-like.S
stom-like.S.1	0	0.958015	0.566	0.126	0	3	stom-like.S
calm1.L.1	0	0.952812	0.95	0.494	0	3	calm1.L
Xelaev18019187m.g.1	0	0.948884	0.671	0.11	0	3	Xelaev18019187m.g
ucp1.L.1	0	0.94649	0.662	0.097	0	3	ucp1.L
Xelaev18044512m.g.1	0	0.93785	0.79	0.223	0	3	Xelaev18044512m.g
Xelaev18041485m.g	0	0.936522	0.829	0.41	0	3	Xelaev18041485m.g
lta4h.L.1	0	0.936362	0.641	0.086	0	3	lta4h.L
faxdc2.L.1	0	0.928352	0.77	0.124	0	3	faxdc2.L
anpep.L.1	0	0.921388	0.45	0.102	0	3	anpep.L
dao.L.1	0	0.918906	0.695	0.112	0	3	dao.L
slc31a1.S.1	0	0.906731	0.72	0.112	0	3	slc31a1.S
ephx2.L.1	0	0.900968	0.799	0.17	0	3	ephx2.L
ace2.S	0	0.893441	0.683	0.083	0	3	ace2.S
loc100490041.L.1	0	0.889045	0.736	0.11	0	3	loc100490041.L
acaa1.L.1	0	0.886965	0.786	0.16	0	3	acaa1.L
pmp2.S	0	0.883432	0.402	0.079	0	3	pmp2.S
maoa.L.1	0	0.874896	0.546	0.081	0	3	maoa.L
loc101733629.L.1	0	0.871326	0.769	0.146	0	3	loc101733629.L
loc100487749.L	0	0.87085	0.466	0.079	0	3	loc100487749.L
hsd17b4.L.1	0	0.870518	0.829	0.198	0	3	hsd17b4.L
slc31a1.L.1	0	0.86563	0.779	0.157	0	3	slc31a1.L
Xetrov90030535m.S.1	0	0.865355	0.43	0.092	0	3	Xetrov90030535m.S
crip1.L.1	0	0.856853	0.767	0.236	0	3	crip1.L
Xelaev18009718m.g.1	0	0.855545	0.705	0.095	0	3	Xelaev18009718m.g
pck2.S.1	0	0.850644	0.825	0.251	0	3	pck2.S
loc100498168.S.1	0	0.848951	0.746	0.136	0	3	loc100498168.S
mogat1-like.1.L.1	0	0.831716	0.696	0.105	0	3	mogat1-like.1.L
mgst1.L.1	0	0.825994	0.884	0.3	0	3	mgst1.L
slc6a19.S	0	0.819379	0.329	0.068	0	3	slc6a19.S
pigr.L.1	0	0.814588	0.522	0.051	0	3	pigr.L
krt19.L.1	0	0.810764	0.648	0.255	0	3	krt19.L
cebpa.L.1	0	0.808104	0.617	0.138	0	3	cebpa.L
slc4a4.S.1	0	0.806852	0.681	0.122	0	3	slc4a4.S
cpo.L.1	0	0.801698	0.633	0.078	0	3	cpo.L
krt8.L.3	0	0.777965	0.903	0.353	0	3	krt8.L
myo1a.S.1	0	0.773392	0.61	0.089	0	3	myo1a.S
dpep1.L.1	0	0.768194	0.528	0.073	0	3	dpep1.L
prdx6.S.1	0	0.767513	0.658	0.119	0	3	prdx6.S
Xelaev18044345m.g.1	0	0.762683	0.67	0.103	0	3	Xelaev18044345m.g
loc100488079-like.L.1	0	0.756424	0.808	0.173	0	3	loc100488079-like.L
Xelaev18005341m.g.1	0	0.753344	0.651	0.105	0	3	Xelaev18005341m.g
MGC75752.S.1	0	0.751266	0.895	0.535	0	3	MGC75752.S
tm4sf5.S.1	0	0.748716	0.64	0.091	0	3	tm4sf5.S
tm4sf20.L.1	0	0.74249	0.477	0.045	0	3	tm4sf20.L
enpp3.L	0	0.70749	0.625	0.1	0	3	enpp3.L
mamdc4.S.1	0	0.699627	0.536	0.066	0	3	mamdc4.S
gstk1.L.1	0	0.696605	0.75	0.225	0	3	gstk1.L
Xelaev18021648m.g.1	0	0.690021	0.783	0.33	0	3	Xelaev18021648m.g
slc7a7.L	0	0.689914	0.571	0.088	0	3	slc7a7.L
slc43a2.L	0	0.685599	0.58	0.103	0	3	slc43a2.L
cdhr5.L	0	0.683412	0.37	0.091	0	3	cdhr5.L
loc100488563-like.S.1	0	0.680219	0.576	0.136	0	3	loc100488563-like.S
gjb1.L	0	0.675901	0.466	0.119	0	3	gjb1.L
slc28a2.L	0	0.674504	0.591	0.091	0	3	slc28a2.L
etnppl.L	0	0.674272	0.541	0.111	0	3	etnppl.L
Xetrov90021734m.L.1	0	0.673466	0.63	0.136	0	3	Xetrov90021734m.L
tmem52.S.1	0	0.66871	0.762	0.271	0	3	tmem52.S
krt8.S.2	0	0.663145	0.79	0.236	0	3	krt8.S
dhrs11.S.1	0	0.652812	0.671	0.177	0	3	dhrs11.S
tm4sf5.L.1	0	0.651823	0.59	0.103	0	3	tm4sf5.L
me1-like.L.1	0	0.648578	0.543	0.074	0	3	me1-like.L
cnfn.L.1	0	0.647215	0.408	0.081	0	3	cnfn.L
tmem30c.L.1	0	0.644594	0.617	0.118	0	3	tmem30c.L
loc100037903.S.1	0	0.639597	0.602	0.114	0	3	loc100037903.S
lgals2.L.1	0	0.638584	0.689	0.169	0	3	lgals2.L
lct.2.L	0	0.636648	0.345	0.062	0	3	lct.2.L
Xetrov90018753m.L	0	0.624012	0.477	0.091	0	3	Xetrov90018753m.L
cldn15.2.L.1	0	0.621951	0.574	0.108	0	3	cldn15.2.L
Xetrov90030838m.S	0	0.60473	0.599	0.179	0	3	Xetrov90030838m.S
ckmt1b.S	0	0.604208	0.564	0.109	0	3	ckmt1b.S
tmem37.S	0	0.601486	0.526	0.074	0	3	tmem37.S
aqp10.L	0	0.594722	0.357	0.038	0	3	aqp10.L
aldh3a2.L	0	0.587056	0.577	0.144	0	3	aldh3a2.L
Xetrov90030527m.L	0	0.584648	0.374	0.077	0	3	Xetrov90030527m.L
slc13a2.L	0	0.577187	0.47	0.078	0	3	slc13a2.L
anxa13.L.1	0	0.572491	0.383	0.101	0	3	anxa13.L
sec14l3.L	0	0.570879	0.496	0.082	0	3	sec14l3.L
Xelaev18039358m.g	0	0.569958	0.513	0.081	0	3	Xelaev18039358m.g
serpinb1.L.1	0	0.567457	0.523	0.107	0	3	serpinb1.L
myo1d.L	0	0.565497	0.501	0.082	0	3	myo1d.L
cox4i1.L	0	0.560782	0.89	0.537	0	3	cox4i1.L
col15a1.L	0	0.560171	0.479	0.076	0	3	col15a1.L
stom-like.L	0	0.556358	0.563	0.186	0	3	stom-like.L
cfl1.L.2	0	0.551035	0.824	0.347	0	3	cfl1.L
dpp4.L	0	0.548416	0.467	0.073	0	3	dpp4.L
cdx2.S.1	0	0.542156	0.459	0.065	0	3	cdx2.S
tspan36.L	0	0.54095	0.49	0.104	0	3	tspan36.L
amt.L	0	0.538603	0.489	0.095	0	3	amt.L
prdx1.S.1	0	0.537381	0.832	0.413	0	3	prdx1.S
pla2g12b.S	0	0.536338	0.439	0.063	0	3	pla2g12b.S
hexb-like.L	0	0.536236	0.582	0.165	0	3	hexb-like.L
treh.L	0	0.535599	0.474	0.068	0	3	treh.L
cidec.S	0	0.530901	0.443	0.069	0	3	cidec.S
loc100494696.L	0	0.530169	0.42	0.068	0	3	loc100494696.L
agmo.L	0	0.529768	0.466	0.088	0	3	agmo.L
loc101731580.S	0	0.528669	0.367	0.034	0	3	loc101731580.S
acox1.L	0	0.528462	0.491	0.088	0	3	acox1.L
bco1.L	0	0.5258	0.399	0.051	0	3	bco1.L
loc100485772.S	0	0.524602	0.415	0.05	0	3	loc100485772.S
elovl1.S	0	0.522485	0.738	0.341	0	3	elovl1.S
aldob.S.1	0	0.521331	0.54	0.114	0	3	aldob.S
rdh11.S.1	0	0.519714	0.495	0.107	0	3	rdh11.S
scd.L	0	0.51589	0.388	0.049	0	3	scd.L
dhrs4.L	0	0.515348	0.514	0.117	0	3	dhrs4.L
loc100490490.L	0	0.512692	0.399	0.048	0	3	loc100490490.L
sri.L	0	0.511365	0.568	0.235	0	3	sri.L
sord.L	0	0.506561	0.458	0.102	0	3	sord.L
fbp1.S.1	0	0.504455	0.779	0.335	0	3	fbp1.S
tmem45b.L	0	0.503956	0.465	0.088	0	3	tmem45b.L
Xelaev18034436m.g	0	0.503624	0.477	0.089	0	3	Xelaev18034436m.g
atp8b2-like.L	0	0.501868	0.51	0.121	0	3	atp8b2-like.L
rnf223.L	0	0.499819	0.377	0.062	0	3	rnf223.L
Xelaev18021919m.g	0	0.498709	0.689	0.202	0	3	Xelaev18021919m.g
lamp2.S	0	0.493741	0.548	0.153	0	3	lamp2.S
aldh1a1.S	0	0.483443	0.512	0.137	0	3	aldh1a1.S
Xelaev18005340m.g	0	0.47544	0.429	0.075	0	3	Xelaev18005340m.g
mdh2.L	0	0.472678	0.504	0.141	0	3	mdh2.L
plin3.S	0	0.471466	0.44	0.104	0	3	plin3.S
Xelaev18031098m.g	0	0.47127	0.449	0.094	0	3	Xelaev18031098m.g
mpp1.L	0	0.469924	0.463	0.109	0	3	mpp1.L
thnsl2.L	0	0.467074	0.407	0.064	0	3	thnsl2.L
gamt.L	0	0.465495	0.394	0.057	0	3	gamt.L
adh1c.S	0	0.461521	0.499	0.115	0	3	adh1c.S
zmym6nb.L	0	0.460687	0.479	0.133	0	3	zmym6nb.L
slc7a8.S	0	0.457348	0.384	0.054	0	3	slc7a8.S
loc100497264.L	0	0.451029	0.41	0.078	0	3	loc100497264.L
ilvbl.L	0	0.449313	0.436	0.099	0	3	ilvbl.L
tmem37.L	0	0.44458	0.415	0.08	0	3	tmem37.L
cd74.L	0	0.443884	0.469	0.149	0	3	cd74.L
ndrg1.L	0	0.43744	0.452	0.105	0	3	ndrg1.L
serpinb6.L	0	0.433029	0.415	0.116	0	3	serpinb6.L
plin3.L	0	0.432883	0.366	0.053	0	3	plin3.L
loc100488372.S	0	0.432639	0.447	0.128	0	3	loc100488372.S
anxa2.L.2	0	0.431498	0.871	0.461	0	3	anxa2.L
loc100497556.S	0	0.430426	0.572	0.207	0	3	loc100497556.S
loc100124841.L	0	0.430271	0.34	0.079	0	3	loc100124841.L
mttp.1.L	0	0.429867	0.349	0.044	0	3	mttp.1.L
ckb.L.2	0	0.429793	0.821	0.245	0	3	ckb.L
pdzk1.S	0	0.4271	0.368	0.073	0	3	pdzk1.S
sult2b1.L	0	0.424083	0.341	0.044	0	3	sult2b1.L
misp.L	0	0.420003	0.348	0.062	0	3	misp.L
lpcat3.S	0	0.419655	0.397	0.084	0	3	lpcat3.S
cs.L	0	0.41793	0.483	0.148	0	3	cs.L
Xelaev18044510m.g	0	0.417705	0.448	0.131	0	3	Xelaev18044510m.g
aimp2.S	0	0.41719	0.347	0.056	0	3	aimp2.S
Xetrov90019105m.L	0	0.412451	0.348	0.055	0	3	Xetrov90019105m.L
decr2.L	0	0.408952	0.422	0.105	0	3	decr2.L
myo7b.L	0	0.408838	0.355	0.058	0	3	myo7b.L
mthfd1.L	0	0.408346	0.409	0.091	0	3	mthfd1.L
slc25a10.L	0	0.406935	0.364	0.085	0	3	slc25a10.L
glud1.L	0	0.406094	0.738	0.354	0	3	glud1.L
Xelaev18034420m.g.1	0	0.404297	0.831	0.406	0	3	Xelaev18034420m.g
abcd3.S	0	0.403927	0.406	0.106	0	3	abcd3.S
Xetrov90027878m.L	0	0.403783	0.366	0.066	0	3	Xetrov90027878m.L
hsdl2.S	0	0.402427	0.451	0.138	0	3	hsdl2.S
Xelaev18046765m.g	0	0.390454	0.319	0.065	0	3	Xelaev18046765m.g
Xelaev18022556m.g	0	0.387588	0.387	0.095	0	3	Xelaev18022556m.g
aldh2.L	0	0.386756	0.647	0.289	0	3	aldh2.L
fdx1.S	0	0.385349	0.394	0.098	0	3	fdx1.S
loc100498263.L	0	0.383363	0.332	0.051	0	3	loc100498263.L
acox2.L	0	0.383303	0.384	0.084	0	3	acox2.L
bst1.L	0	0.3825	0.327	0.048	0	3	bst1.L
anxa4.S.2	0	0.382339	0.861	0.311	0	3	anxa4.S
scarb1.L	0	0.380138	0.308	0.051	0	3	scarb1.L
eps8l3.L	0	0.372566	0.337	0.059	0	3	eps8l3.L
smpdl3b.S	0	0.371109	0.329	0.054	0	3	smpdl3b.S
acaa2.L	0	0.368579	0.386	0.096	0	3	acaa2.L
myo15b.L	0	0.368201	0.326	0.057	0	3	myo15b.L
loc100498586.L	0	0.366582	0.292	0.036	0	3	loc100498586.L
cyp4b1.2.L	0	0.366507	0.312	0.059	0	3	cyp4b1.2.L
loc100490490.S	0	0.361525	0.291	0.035	0	3	loc100490490.S
hnmt.L	0	0.360107	0.387	0.087	0	3	hnmt.L
loc100492971.L	0	0.359544	0.321	0.06	0	3	loc100492971.L
c19orf12.S	0	0.359126	0.364	0.091	0	3	c19orf12.S
atp1b1.S	0	0.358921	0.569	0.232	0	3	atp1b1.S
hsd17b11.L	0	0.357472	0.384	0.105	0	3	hsd17b11.L
slc2a5.L	0	0.35705	0.277	0.024	0	3	slc2a5.L
sptbn5.L	0	0.355302	0.307	0.054	0	3	sptbn5.L
ech1.L	0	0.354485	0.465	0.151	0	3	ech1.L
Xelaev18005646m.g	0	0.354212	0.302	0.039	0	3	Xelaev18005646m.g
fdx1.L	0	0.352656	0.388	0.11	0	3	fdx1.L
ppa2.S	0	0.35152	0.431	0.139	0	3	ppa2.S
pls1.L	0	0.347458	0.301	0.048	0	3	pls1.L
suclg1.L	0	0.345204	0.47	0.169	0	3	suclg1.L
mdh1.S	0	0.342182	0.552	0.235	0	3	mdh1.S
pcyt2.L	0	0.341407	0.397	0.121	0	3	pcyt2.L
mttp.1.S	0	0.340451	0.292	0.04	0	3	mttp.1.S
Xelaev18024665m.g	0	0.338861	0.46	0.176	0	3	Xelaev18024665m.g
sar1b.L	0	0.33645	0.332	0.072	0	3	sar1b.L
mgst3.L	0	0.333167	0.443	0.171	0	3	mgst3.L
mgst3.S	0	0.326102	0.414	0.152	0	3	mgst3.S
Xelaev18013641m.g	0	0.320991	0.349	0.092	0	3	Xelaev18013641m.g
pck1.L.1	0	0.314492	0.371	0.111	0	3	pck1.L
apoe.S	0	0.313416	0.421	0.125	0	3	apoe.S
aco1.L	0	0.313409	0.372	0.116	0	3	aco1.L
selenbp1.S	0	0.310907	0.413	0.143	0	3	selenbp1.S
Xelaev18002254m.g	0	0.293506	0.36	0.109	0	3	Xelaev18002254m.g
MGC64389	0	0.271558	0.368	0.098	0	3	MGC64389
s100a11.L.1	0	-1.00246	0.023	0.351	0	3	s100a11.L
epcam.S.1	0	-1.19495	0.306	0.614	0	3	epcam.S
Xetrov90018123m.L.2	0	-1.8759	0.036	0.378	0	3	Xetrov90018123m.L
loc100494945.L.2	0	-2.06964	0.054	0.553	0	3	loc100494945.L
etfb.L	2.32712e-299	0.334063	0.634	0.299	5.92579e-295	3	etfb.L
cox6b1.L	2.09482e-296	0.36846	0.661	0.32	5.33426e-292	3	cox6b1.L
ndufb8.S	7.08157e-295	0.322157	0.448	0.179	1.80325e-290	3	ndufb8.S
rap2b.L	5.12523e-290	0.345986	0.52	0.229	1.30509e-285	3	rap2b.L
cox5a.S	4.2e-283	0.342905	0.61	0.291	1.06949e-278	3	cox5a.S
anxa2.S.2	2.1353e-276	-1.12726	0.138	0.433	5.43734e-272	3	anxa2.S
Xelaev18040854m.g.2	1.77433e-275	-1.33835	0.017	0.309	4.51816e-271	3	Xelaev18040854m.g
ppib.S	5.04271e-274	0.335801	0.614	0.296	1.28407e-269	3	ppib.S
ccni.L	5.36547e-269	0.313163	0.485	0.21	1.36626e-264	3	ccni.L
ctsc.L	1.41262e-262	0.299873	0.47	0.199	3.59709e-258	3	ctsc.L
ahnak.L.1	1.07837e-255	-0.599213	0.012	0.287	2.74597e-251	3	ahnak.L
cox7a2.L	3.23214e-254	0.307233	0.624	0.306	8.23032e-250	3	cox7a2.L
Xelaev18019895m.g	2.94016e-245	-0.70453	0.009	0.275	7.48682e-241	3	Xelaev18019895m.g
cldn4.L.2	3.23198e-245	-0.973155	0.025	0.294	8.22991e-241	3	cldn4.L
Xelaev18007618m.g	5.83884e-244	0.819256	0.494	0.243	1.4868e-239	3	Xelaev18007618m.g
gadd45a.L	1.03865e-242	0.384678	0.533	0.257	2.64482e-238	3	gadd45a.L
sparc.S	2.50825e-240	-1.10496	0.021	0.286	6.387e-236	3	sparc.S
krt12.S	1.60913e-234	-1.97798	0.008	0.264	4.09749e-230	3	krt12.S
loc100494786.S	2.45643e-234	-0.607729	0.015	0.274	6.25505e-230	3	loc100494786.S
Xelaev18015162m.g	1.61479e-232	0.350369	0.849	0.523	4.11191e-228	3	Xelaev18015162m.g
Xelaev18047430m.g	6.41754e-232	0.442357	0.865	0.589	1.63416e-227	3	Xelaev18047430m.g
adipor2.S	1.81051e-231	0.323368	0.565	0.283	4.61029e-227	3	adipor2.S
Xelaev18043641m.g.1	2.48847e-225	0.35472	0.78	0.444	6.33663e-221	3	Xelaev18043641m.g
slc25a3.S	9.00344e-223	0.280404	0.862	0.596	2.29264e-218	3	slc25a3.S
atp5a1.S	7.31876e-222	0.264325	0.534	0.258	1.86365e-217	3	atp5a1.S
Xelaev18012476m.g	7.3942e-216	0.261613	0.483	0.224	1.88286e-211	3	Xelaev18012476m.g
txn.L.1	1.95763e-215	-0.834417	0.047	0.298	4.98492e-211	3	txn.L
tpi1.L	5.28678e-164	0.25438	0.56	0.309	1.34622e-159	3	tpi1.L
loc100486967.L	0	3.11915	0.95	0.122	0	4	loc100486967.L
loc100486967.S	0	2.51392	0.948	0.11	0	4	loc100486967.S
krt5.6.S	0	2.43216	0.971	0.122	0	4	krt5.6.S
krt17.S	0	1.92283	0.532	0.082	0	4	krt17.S
krt5.6.L	0	1.91466	0.857	0.082	0	4	krt5.6.L
col17a1.S	0	1.62941	0.768	0.082	0	4	col17a1.S
itgb4.L	0	1.2442	0.666	0.194	0	4	itgb4.L
loc101734526.L	0	1.19014	0.786	0.216	0	4	loc101734526.L
Xetrov90018123m.L.3	0	1.18285	0.917	0.333	0	4	Xetrov90018123m.L
cldn6.1.S	0	1.11987	0.651	0.177	0	4	cldn6.1.S
loc100049121.S.1	0	1.11358	0.551	0.159	0	4	loc100049121.S
sparc.L	0	1.01898	0.744	0.195	0	4	sparc.L
cxcl8.S.1	0	0.971427	0.571	0.186	0	4	cxcl8.S
anxa2.S.3	0	0.942345	0.874	0.395	0	4	anxa2.S
lamc2.L	0	0.931092	0.425	0.067	0	4	lamc2.L
hmgn2.L	0	0.919991	0.578	0.275	0	4	hmgn2.L
lamb3.S	0	0.892048	0.421	0.073	0	4	lamb3.S
fosl1.L	0	0.881357	0.704	0.342	0	4	fosl1.L
s100a11.L.2	0	0.870812	0.814	0.311	0	4	s100a11.L
trim29.L.1	0	0.85605	0.543	0.199	0	4	trim29.L
epcam.S.2	0	0.846374	0.885	0.584	0	4	epcam.S
cldn6.2.S.1	0	0.829626	0.381	0.082	0	4	cldn6.2.S
azin2.S	0	0.828838	0.597	0.193	0	4	azin2.S
lgals4.L.1	0	0.788751	0.642	0.177	0	4	lgals4.L
lima1.S	0	0.782635	0.547	0.26	0	4	lima1.S
ecm1.L	0	0.761454	0.538	0.172	0	4	ecm1.L
loc101734365.L	0	0.742803	0.482	0.146	0	4	loc101734365.L
loc100497910.L.1	0	0.740951	0.588	0.218	0	4	loc100497910.L
tns4.L	0	0.740204	0.477	0.08	0	4	tns4.L
lama3.L	0	0.73805	0.353	0.078	0	4	lama3.L
ptma.L	0	0.73509	0.897	0.632	0	4	ptma.L
sema3f-like.1.L	0	0.73505	0.406	0.095	0	4	sema3f-like.1.L
tns4.S	0	0.730851	0.505	0.119	0	4	tns4.S
serpinb5.S.1	0	0.73006	0.519	0.133	0	4	serpinb5.S
ahnak-like.S	0	0.723467	0.542	0.182	0	4	ahnak-like.S
timp-1.L	0	0.721846	0.454	0.12	0	4	timp-1.L
fosl1.S	0	0.650661	0.588	0.265	0	4	fosl1.S
ecm1.S	0	0.640663	0.406	0.077	0	4	ecm1.S
hnrnpa1.S	0	0.621167	0.614	0.321	0	4	hnrnpa1.S
lrrn4cl.S	0	0.611085	0.3	0.045	0	4	lrrn4cl.S
serpinh1.L	0	0.606588	0.353	0.062	0	4	serpinh1.L
Xetrov90018123m.S	0	0.606148	0.434	0.13	0	4	Xetrov90018123m.S
Xelaev18035740m.g	0	0.597427	0.542	0.213	0	4	Xelaev18035740m.g
sparc.S.1	0	0.594924	0.741	0.249	0	4	sparc.S
trim29.S	0	0.591995	0.471	0.169	0	4	trim29.S
Xelaev18002841m.g	0	0.568774	0.436	0.128	0	4	Xelaev18002841m.g
aldoa.L	0	0.54553	0.495	0.207	0	4	aldoa.L
lgals4.S.1	0	0.545346	0.449	0.113	0	4	lgals4.S
ahnak.L.2	0	0.535709	0.56	0.259	0	4	ahnak.L
MGC84172.L	0	0.518487	0.461	0.138	0	4	MGC84172.L
fam83g.L	0	0.514744	0.388	0.108	0	4	fam83g.L
stmn1.L	0	0.49887	0.354	0.099	0	4	stmn1.L
loc100494786.S.1	0	0.479047	0.563	0.246	0	4	loc100494786.S
ahsa1.S	0	0.435609	0.374	0.124	0	4	ahsa1.S
MGC75752.L.2	0	-1.4756	0.307	0.63	0	4	MGC75752.L
itgb1.S	2.00326e-306	0.464278	0.406	0.156	5.1011e-302	4	itgb1.S
cfl1.L.3	1.24323e-304	-0.724073	0.045	0.386	3.16577e-300	4	cfl1.L
dusp5.L	6.75804e-299	0.745024	0.453	0.196	1.72087e-294	4	dusp5.L
Xelaev18022531m.g.3	1.42261e-293	-2.1821	0.15	0.466	3.62254e-289	4	Xelaev18022531m.g
krt8.L.4	4.04581e-292	-1.11443	0.066	0.396	1.03023e-287	4	krt8.L
hnrnpa2b1.S	5.73164e-282	0.468492	0.468	0.204	1.4595e-277	4	hnrnpa2b1.S
sdc4.L	8.66841e-270	0.474165	0.541	0.258	2.20732e-265	4	sdc4.L
srsf2.S	3.16304e-263	0.535784	0.683	0.415	8.05436e-259	4	srsf2.S
Xelaev18037562m.g	5.33703e-260	0.480134	0.481	0.222	1.35902e-255	4	Xelaev18037562m.g
fgfbp1.S.1	1.99728e-256	0.725281	0.53	0.27	5.08588e-252	4	fgfbp1.S
eif1.L	6.27679e-256	0.584052	0.728	0.462	1.59832e-251	4	eif1.L
anxa4.S.3	1.88699e-255	-1.10458	0.052	0.352	4.80502e-251	4	anxa4.S
Xelaev18040854m.g.3	7.51748e-248	0.642301	0.57	0.28	1.91425e-243	4	Xelaev18040854m.g
loc100494945.L.3	1.43577e-246	0.306523	0.855	0.512	3.65605e-242	4	loc100494945.L
ptma.S	4.27067e-246	0.488086	0.566	0.296	1.08748e-241	4	ptma.S
krt18.L.2	1.52737e-220	-1.10601	0.043	0.31	3.88929e-216	4	krt18.L
slc3a2.L.2	1.96725e-220	-0.992845	0.168	0.437	5.00941e-216	4	slc3a2.L
MGC75752.S.2	1.01254e-218	-0.806764	0.29	0.566	2.57833e-214	4	MGC75752.S
apoe.L.4	1.01e-207	-1.23038	0.047	0.299	2.57187e-203	4	apoe.L
fbp1.S.2	1.03547e-189	-0.62318	0.114	0.369	2.63673e-185	4	fbp1.S
loc100486967.L.1	0	4.30394	1	0.12	0	5	loc100486967.L
krt5.6.S.1	0	4.00372	0.999	0.121	0	5	krt5.6.S
loc100486967.S.1	0	3.74858	0.995	0.108	0	5	loc100486967.S
krt5.6.L.1	0	3.07847	0.994	0.076	0	5	krt5.6.L
col17a1.S.1	0	2.07281	0.932	0.075	0	5	col17a1.S
loc101734526.L.1	0	2.04392	0.955	0.208	0	5	loc101734526.L
loc100049121.S.2	0	1.74634	0.852	0.145	0	5	loc100049121.S
itgb4.L.1	0	1.65998	0.888	0.183	0	5	itgb4.L
loc101734365.L.1	0	1.54229	0.816	0.13	0	5	loc101734365.L
serpinb5.S.2	0	1.30459	0.82	0.119	0	5	serpinb5.S
s100a11.L.3	0	1.28888	0.938	0.305	0	5	s100a11.L
anxa2.S.4	0	1.26703	0.962	0.391	0	5	anxa2.S
sparc.L.1	0	1.2141	0.842	0.19	0	5	sparc.L
ecm1.S.1	0	1.20543	0.673	0.064	0	5	ecm1.S
cldn6.1.S.1	0	1.19461	0.716	0.174	0	5	cldn6.1.S
loc100492398-like.S.1	0	1.18457	0.629	0.118	0	5	loc100492398-like.S
loc100497910.L.2	0	1.18024	0.74	0.211	0	5	loc100497910.L
lamc2.L.1	0	1.15561	0.593	0.059	0	5	lamc2.L
ecm1.L.1	0	1.12843	0.743	0.162	0	5	ecm1.L
azin2.S.1	0	1.09966	0.757	0.186	0	5	azin2.S
sema3f-like.1.L.1	0	1.09303	0.6	0.086	0	5	sema3f-like.1.L
cxcl8.S.2	0	1.07988	0.684	0.181	0	5	cxcl8.S
fgfbp1.S.2	0	1.02773	0.705	0.262	0	5	fgfbp1.S
lamb3.S.1	0	1.02407	0.522	0.069	0	5	lamb3.S
lima1.S.1	0	0.989151	0.741	0.25	0	5	lima1.S
lrrn4cl.S.1	0	0.960707	0.472	0.037	0	5	lrrn4cl.S
fosl1.L.1	0	0.959684	0.789	0.338	0	5	fosl1.L
lama3.L.1	0	0.955515	0.5	0.071	0	5	lama3.L
Xetrov90018123m.S.1	0	0.938966	0.659	0.119	0	5	Xetrov90018123m.S
trim29.L.2	0	0.877169	0.67	0.193	0	5	trim29.L
epcam.S.3	0	0.877018	0.93	0.582	0	5	epcam.S
lgals4.L.2	0	0.876449	0.756	0.172	0	5	lgals4.L
MGC84172.L.1	0	0.872524	0.695	0.127	0	5	MGC84172.L
Xetrov90018123m.L.4	0	0.84257	0.94	0.332	0	5	Xetrov90018123m.L
sparc.S.2	0	0.84056	0.872	0.243	0	5	sparc.S
postn.L	0	0.780061	0.549	0.123	0	5	postn.L
tkt.L	0	0.775987	0.771	0.299	0	5	tkt.L
loc100145000.L.1	0	0.775944	0.66	0.182	0	5	loc100145000.L
dusp5.L.1	0	0.759399	0.521	0.193	0	5	dusp5.L
timp-1.L.1	0	0.745737	0.529	0.116	0	5	timp-1.L
Xelaev18002498m.g	0	0.731177	0.488	0.028	0	5	Xelaev18002498m.g
tns4.L.1	0	0.712057	0.53	0.077	0	5	tns4.L
fosl1.S.1	0	0.711217	0.667	0.261	0	5	fosl1.S
ahnak-like.S.1	0	0.707738	0.615	0.179	0	5	ahnak-like.S
loc100494945.L.4	0	0.703039	0.973	0.506	0	5	loc100494945.L
postn.S	0	0.691806	0.342	0.068	0	5	postn.S
loc100496442.L	0	0.667644	0.809	0.473	0	5	loc100496442.L
Xelaev18003216m.g	0	0.657154	0.745	0.408	0	5	Xelaev18003216m.g
Xelaev18040854m.g.4	0	0.653236	0.723	0.273	0	5	Xelaev18040854m.g
fabp4.S	0	0.652766	0.479	0.061	0	5	fabp4.S
fgfbp1.L	0	0.651442	0.546	0.122	0	5	fgfbp1.L
bcl2l14.L	0	0.643712	0.689	0.35	0	5	bcl2l14.L
trim29.S.1	0	0.640816	0.564	0.164	0	5	trim29.S
ly6g6d.S.1	0	0.635869	0.514	0.098	0	5	ly6g6d.S
tns4.S.1	0	0.630923	0.537	0.118	0	5	tns4.S
lgals4.S.2	0	0.62941	0.544	0.108	0	5	lgals4.S
loc100496446.S	0	0.625402	0.474	0.102	0	5	loc100496446.S
nfkbia.L.1	0	0.608366	0.855	0.519	0	5	nfkbia.L
cldn6.2.S.2	0	0.594731	0.345	0.083	0	5	cldn6.2.S
anxa1.L.1	0	0.5939	0.529	0.136	0	5	anxa1.L
Xelaev18002841m.g.1	0	0.586295	0.527	0.124	0	5	Xelaev18002841m.g
hspa5.S	0	0.572883	0.812	0.482	0	5	hspa5.S
anxa1.S	0	0.57123	0.637	0.227	0	5	anxa1.S
hmgn1.S	0	0.570631	0.592	0.234	0	5	hmgn1.S
hsp90aa1.1.L	0	0.570085	0.413	0.115	0	5	hsp90aa1.1.L
ptma.L.1	0	0.568353	0.918	0.631	0	5	ptma.L
sdc4.L.1	0	0.554743	0.649	0.252	0	5	sdc4.L
cnfn.1.S.1	0	0.553079	0.425	0.104	0	5	cnfn.1.S
plod3.L	0	0.552442	0.535	0.132	0	5	plod3.L
ptrf.L	0	0.550402	0.45	0.078	0	5	ptrf.L
ahnak.L.3	0	0.547261	0.65	0.255	0	5	ahnak.L
ddx3x.L	0	0.546031	0.618	0.293	0	5	ddx3x.L
serpinh1.L.1	0	0.545483	0.387	0.06	0	5	serpinh1.L
serpinb5.L	0	0.538181	0.399	0.049	0	5	serpinb5.L
col4a6-like.L	0	0.537148	0.436	0.077	0	5	col4a6-like.L
pde4b.S	0	0.533069	0.425	0.094	0	5	pde4b.S
txn.L.2	0	0.531597	0.65	0.268	0	5	txn.L
Xelaev18019842m.g	0	0.528049	0.546	0.209	0	5	Xelaev18019842m.g
Xelaev18010117m.g	0	0.524557	0.554	0.147	0	5	Xelaev18010117m.g
Xelaev18016867m.g	0	0.523764	0.388	0.052	0	5	Xelaev18016867m.g
gpr84.L	0	0.516507	0.372	0.049	0	5	gpr84.L
itgb1.S.1	0	0.516043	0.497	0.152	0	5	itgb1.S
pde4b.L	0	0.514144	0.423	0.1	0	5	pde4b.L
fam83g.L.1	0	0.506195	0.431	0.106	0	5	fam83g.L
dstn.S	0	0.502736	0.422	0.08	0	5	dstn.S
myh9.S	0	0.500215	0.538	0.169	0	5	myh9.S
loc100494786.S.2	0	0.496068	0.665	0.241	0	5	loc100494786.S
phyhipl.L	0	0.494235	0.38	0.052	0	5	phyhipl.L
Xelaev18009504m.g	0	0.49288	0.398	0.054	0	5	Xelaev18009504m.g
ywhaq.L.1	0	0.489327	0.637	0.269	0	5	ywhaq.L
vill.L	0	0.486636	0.535	0.161	0	5	vill.L
fn1.L	0	0.473506	0.322	0.066	0	5	fn1.L
capns1-like.L	0	0.463457	0.527	0.184	0	5	capns1-like.L
aldoa.L.1	0	0.462617	0.518	0.206	0	5	aldoa.L
rassf1.S	0	0.453467	0.494	0.195	0	5	rassf1.S
Xelaev18034929m.g.1	0	0.449289	0.388	0.078	0	5	Xelaev18034929m.g
loc100497018.L	0	0.445483	0.341	0.039	0	5	loc100497018.L
dstn.L	0	0.444952	0.451	0.123	0	5	dstn.L
sdc4.S	0	0.440306	0.533	0.21	0	5	sdc4.S
nrdc.L	0	0.436894	0.371	0.101	0	5	nrdc.L
npnt.L	0	0.4318	0.308	0.026	0	5	npnt.L
plec.L	0	0.428639	0.347	0.056	0	5	plec.L
emid1.L	0	0.417621	0.311	0.032	0	5	emid1.L
col4a5.L	0	0.416024	0.349	0.064	0	5	col4a5.L
pkp3.S	0	0.402751	0.429	0.141	0	5	pkp3.S
stmn1.L.1	0	0.402729	0.364	0.099	0	5	stmn1.L
kdm6b.S	0	0.396507	0.335	0.085	0	5	kdm6b.S
ywhaz.L	0	0.390503	0.403	0.125	0	5	ywhaz.L
dsg4.S	0	0.387606	0.34	0.066	0	5	dsg4.S
loc100490020.L	0	0.385404	0.338	0.085	0	5	loc100490020.L
timp-1.S	0	0.381915	0.439	0.14	0	5	timp-1.S
ahsa1.S.1	0	0.380318	0.386	0.123	0	5	ahsa1.S
iffo2.L	0	0.379621	0.298	0.047	0	5	iffo2.L
serpinb11.L	0	0.356048	0.299	0.045	0	5	serpinb11.L
cisd1.S	0	0.351481	0.354	0.102	0	5	cisd1.S
hpgds.S	0	0.329555	0.385	0.127	0	5	hpgds.S
cfl1.L.4	0	-0.799315	0.02	0.387	0	5	cfl1.L
krt8.L.5	0	-1.2527	0.03	0.397	0	5	krt8.L
MGC75752.L.3	0	-1.65062	0.241	0.633	0	5	MGC75752.L
Xelaev18022531m.g.4	0	-2.29649	0.104	0.468	0	5	Xelaev18022531m.g
pcna.L	5.25953e-301	0.393021	0.411	0.154	1.33929e-296	5	pcna.L
tnip2.L	1.20951e-300	0.487331	0.549	0.248	3.0799e-296	5	tnip2.L
nccrp1.L	4.65785e-296	0.372178	0.443	0.172	1.18608e-291	5	nccrp1.L
gsta1.S.1	1.63853e-294	0.296592	0.549	0.231	4.17235e-290	5	gsta1.S
jup.L	7.80139e-293	0.345995	0.403	0.15	1.98655e-288	5	jup.L
sik1.S	1.05081e-290	0.624503	0.736	0.42	2.67578e-286	5	sik1.S
hmgn2.L.1	6.43193e-285	0.654066	0.579	0.275	1.63783e-280	5	hmgn2.L
Xelaev18036021m.g	1.3766e-282	0.381653	0.49	0.207	3.50537e-278	5	Xelaev18036021m.g
Xelaev18035740m.g.1	1.74593e-282	0.385229	0.504	0.215	4.44583e-278	5	Xelaev18035740m.g
fosl2.L	9.32936e-281	0.361895	0.428	0.169	2.37563e-276	5	fosl2.L
calm1.S	1.06724e-278	0.476467	0.743	0.425	2.71763e-274	5	calm1.S
MGC75752.S.3	2.33262e-277	-0.960154	0.275	0.567	5.93979e-273	5	MGC75752.S
anxa4.S.4	2.3359e-277	-1.15452	0.039	0.353	5.94815e-273	5	anxa4.S
ddx5.L	3.69877e-276	0.510723	0.791	0.493	9.41855e-272	5	ddx5.L
dsp.L.1	5.29785e-276	0.326555	0.431	0.167	1.34905e-271	5	dsp.L
hnrnpa1.S.1	1.75423e-275	0.44211	0.631	0.32	4.46698e-271	5	hnrnpa1.S
midn.L	1.15496e-263	0.373213	0.47	0.203	2.94099e-259	5	midn.L
Xelaev18004190m.g	1.97086e-258	0.372872	0.476	0.208	5.0186e-254	5	Xelaev18004190m.g
Xelaev18000656m.g.1	2.53055e-254	-0.558953	0.446	0.162	6.4438e-250	5	Xelaev18000656m.g
Xelaev18037562m.g.1	9.18264e-251	0.371763	0.496	0.221	2.33827e-246	5	Xelaev18037562m.g
col1a2.L	1.65067e-247	0.270918	0.421	0.165	4.20327e-243	5	col1a2.L
krt18.L.3	7.14169e-247	-1.18785	0.025	0.311	1.81856e-242	5	krt18.L
thbs1.L	1.52482e-244	0.378576	0.437	0.181	3.8828e-240	5	thbs1.L
ptma.S.1	8.22135e-242	0.369114	0.594	0.294	2.09349e-237	5	ptma.S
ppp1r15b-like.S	1.11633e-238	0.432088	0.644	0.345	2.84261e-234	5	ppp1r15b-like.S
eif1.L.1	9.3582e-233	0.437915	0.76	0.461	2.38297e-228	5	eif1.L
Xelaev18024674m.g.1	1.00768e-227	0.441187	0.705	0.398	2.56595e-223	5	Xelaev18024674m.g
apoe.L.5	1.10151e-226	-1.28829	0.033	0.3	2.80489e-222	5	apoe.L
krt8.S.3	1.70334e-225	-0.660833	0.012	0.276	4.33738e-221	5	krt8.S
higd1a.L.1	1.64814e-223	0.415744	0.646	0.358	4.19682e-219	5	higd1a.L
srsf2.S.1	2.6696e-223	0.389666	0.715	0.414	6.79787e-219	5	srsf2.S
cdh1.S	5.71853e-221	0.501166	0.733	0.451	1.45617e-216	5	cdh1.S
Xelaev18036120m.g.2	1.6507e-220	-0.977047	0.213	0.466	4.20334e-216	5	Xelaev18036120m.g
Xelaev18043700m.g	3.27927e-217	0.30475	0.463	0.204	8.35033e-213	5	Xelaev18043700m.g
eif4a1.S	5.54311e-216	0.385286	0.67	0.377	1.4115e-211	5	eif4a1.S
hnrnpab.S	1.06024e-214	0.392037	0.682	0.394	2.69981e-210	5	hnrnpab.S
hnrnpab.L	4.53373e-211	0.418181	0.758	0.475	1.15447e-206	5	hnrnpab.L
sfpq.S	1.02889e-209	0.378043	0.574	0.309	2.61996e-205	5	sfpq.S
ran.S	3.94995e-209	0.306256	0.503	0.24	1.00582e-204	5	ran.S
eif3c.S	2.61079e-206	0.355468	0.708	0.41	6.64813e-202	5	eif3c.S
hspa5.L	1.42786e-204	0.421186	0.697	0.419	3.63592e-200	5	hspa5.L
tuba3c.L	2.78053e-204	0.432925	0.792	0.517	7.08034e-200	5	tuba3c.L
nop56.L	7.64211e-204	0.357103	0.671	0.384	1.94599e-199	5	nop56.L
btg2.S	1.96181e-198	0.570863	0.746	0.493	4.99554e-194	5	btg2.S
cd63.L	9.61525e-181	0.376892	0.561	0.311	2.44843e-176	5	cd63.L
pfn1.S	8.18565e-152	0.25388	0.55	0.3	2.08439e-147	5	pfn1.S
ppia.L	1.25157e-132	0.276367	0.802	0.551	3.18701e-128	5	ppia.L
krt17.S.1	0	0.959607	0.371	0.09	0	6	krt17.S
krt5.7.S	0	0.855002	0.493	0.15	0	6	krt5.7.S
cldn6.1.S.2	0	0.733619	0.498	0.185	0	6	cldn6.1.S
sparc.S.3	0	0.578402	0.603	0.257	0	6	sparc.S
s100a11.L.4	6.33649e-285	0.577132	0.647	0.32	1.61352e-280	6	s100a11.L
Xetrov90018123m.L.5	7.66146e-262	1.10713	0.621	0.348	1.95092e-257	6	Xetrov90018123m.L
anxa2.S.5	3.20236e-226	0.681439	0.691	0.405	8.15449e-222	6	anxa2.S
sparc.L.2	4.01601e-213	0.466082	0.46	0.209	1.02264e-208	6	sparc.L
apoe.L.6	1.80361e-204	-1.22775	0.043	0.299	4.59273e-200	6	apoe.L
anxa4.S.5	1.11611e-180	-0.978203	0.096	0.35	2.84206e-176	6	anxa4.S
loc100494945.L.5	4.1034e-147	0.336924	0.786	0.515	1.04489e-142	6	loc100494945.L
Xelaev18014877m.g	0	5.05981	0.667	0.07	0	7	Xelaev18014877m.g
loc496913-like.S	0	4.17703	0.667	0.039	0	7	loc496913-like.S
loc548945.S	0	4.14428	0.663	0.041	0	7	loc548945.S
loc100493778.L	0	3.77455	0.656	0.038	0	7	loc100493778.L
loc496670.L	0	3.55167	0.667	0.045	0	7	loc496670.L
loc100493463.L	0	2.94416	0.659	0.044	0	7	loc100493463.L
atp4a.S	0	2.75893	0.559	0.023	0	7	atp4a.S
loc100494454.S	0	2.75674	0.652	0.04	0	7	loc100494454.S
loc100489782.S	0	2.64836	0.652	0.045	0	7	loc100489782.S
atp4b.L	0	2.64788	0.522	0.019	0	7	atp4b.L
atp4a.L	0	2.64494	0.57	0.022	0	7	atp4a.L
ckb.L.3	0	2.56131	0.636	0.257	0	7	ckb.L
gm2a.S	0	2.34759	0.57	0.042	0	7	gm2a.S
gif.L	0	2.29047	0.834	0.037	0	7	gif.L
pga4.L	0	2.23499	0.626	0.037	0	7	pga4.L
atp4b.S	0	2.04473	0.552	0.018	0	7	atp4b.S
pdia2.L	0	1.82826	0.714	0.033	0	7	pdia2.L
loc101731610.L	0	1.58745	0.505	0.017	0	7	loc101731610.L
fkbp11.L	0	1.40692	0.631	0.163	0	7	fkbp11.L
Xelaev18019895m.g.1	0	1.38646	0.665	0.243	0	7	Xelaev18019895m.g
pgc-like.2.S	0	1.21342	0.449	0.022	0	7	pgc-like.2.S
ctse.L	0	1.18222	0.396	0.026	0	7	ctse.L
atp5j2.S	0	1.11414	0.665	0.414	0	7	atp5j2.S
tspan1.L	0	1.06628	0.382	0.072	0	7	tspan1.L
loc100497848.L	0	1.06211	0.539	0.177	0	7	loc100497848.L
glul-like.1.L	0	0.913837	0.369	0.094	0	7	glul-like.1.L
loc100498388.L	0	0.885044	0.37	0.064	0	7	loc100498388.L
loc100490092.L	0	0.865276	0.428	0.018	0	7	loc100490092.L
cldn18.S	0	0.71504	0.285	0.028	0	7	cldn18.S
Xetrov90007675m.L	0	0.713724	0.292	0.016	0	7	Xetrov90007675m.L
carns1.L	0	0.628438	0.301	0.047	0	7	carns1.L
pdilt.L	0	0.611798	0.321	0.017	0	7	pdilt.L
prdx1.S.2	0	-0.752463	0.065	0.451	0	7	prdx1.S
anxa2.L.3	0	-0.994415	0.136	0.497	0	7	anxa2.L
fabp3.L.2	5.61501e-302	0.52208	0.51	0.207	1.42981e-297	7	fabp3.L
Xelaev18024674m.g.2	2.36774e-301	-0.772216	0.066	0.429	6.02922e-297	7	Xelaev18024674m.g
glud1.L.1	3.94499e-291	-0.848021	0.043	0.389	1.00455e-286	7	glud1.L
sik1.S.1	2.0441e-281	-0.873572	0.098	0.45	5.2051e-277	7	sik1.S
atp1a1.S.2	1.7317e-270	-0.992199	0.096	0.424	4.40961e-266	7	atp1a1.S
Xelaev18021648m.g.2	8.51649e-257	-0.75073	0.047	0.367	2.16864e-252	7	Xelaev18021648m.g
anxa2.S.6	5.62561e-244	-0.99672	0.115	0.432	1.43251e-239	7	anxa2.S
calm1.L.2	1.12278e-237	-0.688018	0.213	0.531	2.85906e-233	7	calm1.L
cldn7.S.1	3.05477e-227	-0.846818	0.043	0.331	7.77866e-223	7	cldn7.S
loc100496442.L.1	1.53425e-226	-0.717392	0.184	0.503	3.90682e-222	7	loc100496442.L
Xelaev18047430m.g.1	5.17387e-226	-0.628728	0.335	0.615	1.31747e-221	7	Xelaev18047430m.g
tuba3c.L.1	7.38419e-224	-0.65221	0.234	0.543	1.88031e-219	7	tuba3c.L
nfkbia.L.2	2.64231e-218	-0.87121	0.269	0.547	6.72838e-214	7	nfkbia.L
eif1.L.2	1.02934e-217	-0.622908	0.176	0.489	2.62112e-213	7	eif1.L
eif3c.S.1	2.21001e-206	-0.532705	0.139	0.437	5.62756e-202	7	eif3c.S
calm1.S.1	1.71743e-205	-0.518512	0.152	0.453	4.37327e-201	7	calm1.S
cdh1.S.1	3.67587e-203	-0.62031	0.183	0.477	9.36024e-199	7	cdh1.S
lima1.S.2	2.19711e-199	-0.566143	0.027	0.285	5.59472e-195	7	lima1.S
cldn4.L.3	1.8645e-192	-0.90259	0.039	0.292	4.74777e-188	7	cldn4.L
tmem52.S.2	1.68852e-184	-0.592654	0.052	0.307	4.29966e-180	7	tmem52.S
btg2.S.1	3.03354e-179	-0.636599	0.235	0.518	7.72462e-175	7	btg2.S
Xelaev18003216m.g.1	1.52652e-178	-0.58496	0.161	0.436	3.88713e-174	7	Xelaev18003216m.g
ddx5.L.1	8.3116e-178	-0.511007	0.232	0.52	2.11647e-173	7	ddx5.L
bcl2l14.L.1	3.79935e-175	-0.588447	0.112	0.377	9.67466e-171	7	bcl2l14.L
Xelaev18043641m.g.2	6.76775e-158	-0.597966	0.214	0.472	1.72334e-153	7	Xelaev18043641m.g
hnrnpa3.S	9.12224e-151	-0.449711	0.233	0.493	2.32289e-146	7	hnrnpa3.S
srsf2.S.2	5.51454e-149	-0.411156	0.178	0.439	1.40422e-144	7	srsf2.S
actr3.L	7.34169e-141	-0.3976	0.207	0.458	1.86949e-136	7	actr3.L
hnrnpab.L.1	7.45266e-139	-0.438202	0.247	0.499	1.89774e-134	7	hnrnpab.L
krt12.L	0	3.82357	0.969	0.192	0	8	krt12.L
Xelaev18016080m.g	0	3.82083	0.98	0.118	0	8	Xelaev18016080m.g
loc100489129.L	0	2.9001	0.452	0.026	0	8	loc100489129.L
msmb.3.L	0	2.86289	0.758	0.07	0	8	msmb.3.L
krt12.S.1	0	2.84377	0.968	0.222	0	8	krt12.S
col1a2.L.1	0	2.42524	0.855	0.149	0	8	col1a2.L
krt2l.L	0	2.38924	0.328	0.018	0	8	krt2l.L
col1a1.S	0	2.11188	0.811	0.106	0	8	col1a1.S
krt2l.S	0	2.05129	0.402	0.019	0	8	krt2l.S
sparc.S.4	0	2.04081	0.924	0.246	0	8	sparc.S
postn.L.1	0	2.03847	0.769	0.118	0	8	postn.L
col1a1.L	0	2.03433	0.792	0.095	0	8	col1a1.L
col17a1.L	0	1.8723	0.813	0.073	0	8	col17a1.L
loc101734526.L.2	0	1.78952	0.901	0.216	0	8	loc101734526.L
mmp8.S	0	1.7672	0.475	0.039	0	8	mmp8.S
krt15.L	0	1.67597	0.65	0.021	0	8	krt15.L
itgb4.L.2	0	1.34334	0.732	0.195	0	8	itgb4.L
sparc.L.3	0	1.33472	0.749	0.199	0	8	sparc.L
ly6g6c.L	0	1.30657	0.753	0.147	0	8	ly6g6c.L
col1a2.S	0	1.29646	0.591	0.061	0	8	col1a2.S
s100a11.L.5	0	1.19259	0.881	0.312	0	8	s100a11.L
Xelaev18044446m.g	0	1.11164	0.432	0.044	0	8	Xelaev18044446m.g
thbs1.L.1	0	1.05008	0.612	0.176	0	8	thbs1.L
sds.L	0	1.01379	0.38	0.044	0	8	sds.L
azin2.S.2	0	0.951356	0.582	0.197	0	8	azin2.S
postn.S.1	0	0.932325	0.34	0.071	0	8	postn.S
sds.S	0	0.915004	0.325	0.025	0	8	sds.S
tmsb4x.L.1	0	0.91433	0.866	0.435	0	8	tmsb4x.L
c2orf40.L	0	0.907089	0.435	0.026	0	8	c2orf40.L
pfn1.L	0	0.892548	0.592	0.11	0	8	pfn1.L
ch25h.S	0	0.885707	0.514	0.101	0	8	ch25h.S
col5a3-like.L	0	0.849773	0.468	0.034	0	8	col5a3-like.L
lum.S	0	0.845129	0.482	0.032	0	8	lum.S
pfn1.S.1	0	0.834532	0.713	0.296	0	8	pfn1.S
plod3.L.1	0	0.794389	0.565	0.133	0	8	plod3.L
foxr1.L	0	0.754575	0.402	0.096	0	8	foxr1.L
myh9.S.1	0	0.754182	0.558	0.17	0	8	myh9.S
lum.L	0	0.721365	0.408	0.025	0	8	lum.L
tpm3.S	0	0.710052	0.682	0.304	0	8	tpm3.S
Xelaev18010117m.g.1	0	0.709688	0.553	0.15	0	8	Xelaev18010117m.g
loc100049121.S.3	0	0.695689	0.494	0.165	0	8	loc100049121.S
cfp.L	0	0.676501	0.497	0.104	0	8	cfp.L
Xelaev18009504m.g.1	0	0.668116	0.44	0.055	0	8	Xelaev18009504m.g
prkcd.S	0	0.639285	0.456	0.094	0	8	prkcd.S
Xelaev18045537m.g	0	0.635476	0.375	0.022	0	8	Xelaev18045537m.g
trim29.L.3	0	0.635212	0.592	0.199	0	8	trim29.L
vill.L.1	0	0.629974	0.541	0.164	0	8	vill.L
fgfbp2.L	0	0.578347	0.385	0.028	0	8	fgfbp2.L
nbl1.L	0	0.577308	0.406	0.069	0	8	nbl1.L
col5a3-like.S	0	0.576106	0.355	0.035	0	8	col5a3-like.S
htra4.L	0	0.565693	0.335	0.014	0	8	htra4.L
anxa1.S.1	0	0.563865	0.56	0.234	0	8	anxa1.S
Xelaev18040824m.g	0	0.543438	0.502	0.18	0	8	Xelaev18040824m.g
Xelaev18041763m.g	0	0.53374	0.383	0.08	0	8	Xelaev18041763m.g
vill.S	0	0.50368	0.363	0.068	0	8	vill.S
arg2.L	0	0.486853	0.304	0.049	0	8	arg2.L
col14a1.L	0	0.481319	0.295	0.038	0	8	col14a1.L
timp-1.S.1	0	0.474694	0.434	0.142	0	8	timp-1.S
tnik.L	0	0.464382	0.314	0.045	0	8	tnik.L
Xelaev18002841m.g.2	0	0.440149	0.415	0.131	0	8	Xelaev18002841m.g
palm3-like.L	0	0.415248	0.373	0.121	0	8	palm3-like.L
cldn6.1.S.3	6.70095e-308	0.775961	0.484	0.188	1.70633e-303	8	cldn6.1.S
lima1.S.3	3.11821e-301	0.60342	0.579	0.261	7.94022e-297	8	lima1.S
lgals3.L	4.93056e-284	0.39346	0.424	0.152	1.25552e-279	8	lgals3.L
krt8.L.6	1.0176e-275	-1.18207	0.045	0.394	2.59121e-271	8	krt8.L
actr3.L.1	2.50461e-273	0.609549	0.712	0.436	6.37774e-269	8	actr3.L
trim29.S.2	1.22559e-256	0.439364	0.438	0.172	3.12084e-252	8	trim29.S
Xelaev18044325m.g.2	1.05616e-248	-0.964121	0.117	0.444	2.68941e-244	8	Xelaev18044325m.g
Xelaev18022531m.g.5	1.51304e-233	-1.99464	0.154	0.463	3.8528e-229	8	Xelaev18022531m.g
anxa4.S.6	3.05866e-220	-1.11097	0.046	0.35	7.78857e-216	8	anxa4.S
fos.S	7.52222e-219	0.563986	0.674	0.379	1.91546e-214	8	fos.S
krt18.L.4	9.36754e-195	-1.13428	0.035	0.309	2.38535e-190	8	krt18.L
arhgdig.L	3.27484e-194	0.406343	0.504	0.252	8.33905e-190	8	arhgdig.L
apoa1.S.2	2.81394e-192	-2.58765	0.078	0.349	7.16542e-188	8	apoa1.S
Xelaev18036120m.g.3	1.84558e-188	-0.932929	0.196	0.465	4.69959e-184	8	Xelaev18036120m.g
loc100485348.L.2	1.3053e-187	-1.50397	0.035	0.297	3.32382e-183	8	loc100485348.L
hnrnph3.L	1.51556e-186	0.47143	0.528	0.278	3.85921e-182	8	hnrnph3.L
Xelaev18040787m.g.3	8.3861e-184	-2.10516	0.061	0.323	2.13544e-179	8	Xelaev18040787m.g
cfl1.L.5	1.58487e-178	0.502986	0.616	0.36	4.03572e-174	8	cfl1.L
ahnak.L.4	6.98985e-178	0.391431	0.521	0.263	1.7799e-173	8	ahnak.L
ckb.L.4	4.59851e-176	-0.981844	0.03	0.284	1.17096e-171	8	ckb.L
loc100494945.S	0	1.53511	0.429	0.023	0	9	loc100494945.S
loc100127564.L	0	1.46243	0.599	0.084	0	9	loc100127564.L
loc100490489.L	0	1.36607	0.393	0.044	0	9	loc100490489.L
cldn4.S.1	0	1.3338	0.731	0.219	0	9	cldn4.S
cldn4.L.4	0	1.32692	0.786	0.262	0	9	cldn4.L
ly6g6c.L.1	0	1.30317	0.638	0.154	0	9	ly6g6c.L
krt12.S.2	0	1.10456	0.766	0.231	0	9	krt12.S
loc100497570.L	0	1.10118	0.511	0.048	0	9	loc100497570.L
msln.L	0	1.08028	0.414	0.015	0	9	msln.L
odc1.L	0	1.02167	0.549	0.249	0	9	odc1.L
krt16.S	0	0.886238	0.286	0.035	0	9	krt16.S
s100a11.S	0	0.838773	0.455	0.086	0	9	s100a11.S
lgals3.L.1	0	0.80782	0.53	0.148	0	9	lgals3.L
Xelaev18028467m.g	0	0.733463	0.341	0.032	0	9	Xelaev18028467m.g
nr4a2.S	0	0.693285	0.415	0.08	0	9	nr4a2.S
Xelaev18040492m.g	0	0.676224	0.451	0.144	0	9	Xelaev18040492m.g
loc100496311-like.L	0	0.673902	0.405	0.056	0	9	loc100496311-like.L
rhcg.L	0	0.664703	0.356	0.035	0	9	rhcg.L
bcl2l10.S	0	0.656387	0.408	0.092	0	9	bcl2l10.S
Xelaev18041434m.g	0	0.652145	0.438	0.146	0	9	Xelaev18041434m.g
Xelaev18001645m.g	0	0.641189	0.295	0.027	0	9	Xelaev18001645m.g
stap2-like.L	0	0.638465	0.368	0.089	0	9	stap2-like.L
psca.L	0	0.626979	0.328	0.025	0	9	psca.L
loc101731311.L	0	0.622354	0.371	0.051	0	9	loc101731311.L
Xetrov90026938m.L	0	0.611988	0.359	0.098	0	9	Xetrov90026938m.L
pstpip2.S	0	0.6079	0.348	0.054	0	9	pstpip2.S
loc101735282.L	0	0.606548	0.419	0.136	0	9	loc101735282.L
upk1b.L	0	0.596933	0.332	0.029	0	9	upk1b.L
loc100170420.S	0	0.595598	0.404	0.129	0	9	loc100170420.S
Xelaev18040496m.g	0	0.590602	0.409	0.122	0	9	Xelaev18040496m.g
Xelaev18041419m.g	0	0.56713	0.384	0.114	0	9	Xelaev18041419m.g
Xelaev18001646m.g	0	0.552716	0.296	0.021	0	9	Xelaev18001646m.g
spint2.L	0	0.546429	0.485	0.188	0	9	spint2.L
Xetrov90024133m.S	0	0.51315	0.35	0.067	0	9	Xetrov90024133m.S
upk3a.L	0	0.477281	0.277	0.024	0	9	upk3a.L
loc101730754.L	0	0.447041	0.283	0.027	0	9	loc101730754.L
vwa5a-like.S	0	0.445241	0.362	0.103	0	9	vwa5a-like.S
syt8.L	0	0.434599	0.311	0.049	0	9	syt8.L
rgs2.L	2.12218e-300	0.829279	0.466	0.186	5.40393e-296	9	rgs2.L
anxa2.L.4	1.22806e-280	-1.03957	0.11	0.495	3.12712e-276	9	anxa2.L
capns2.L	8.09644e-279	0.577653	0.515	0.225	2.06168e-274	9	capns2.L
loc100494945.L.6	5.08108e-275	0.858192	0.84	0.516	1.29385e-270	9	loc100494945.L
cldn7.S.2	1.50752e-266	0.622618	0.64	0.306	3.83876e-262	9	cldn7.S
krt5.7.S.1	1.08948e-238	0.463429	0.418	0.156	2.77425e-234	9	krt5.7.S
MGC75752.L.4	4.24455e-233	-1.35042	0.342	0.625	1.08083e-228	9	MGC75752.L
loc100135223.L	3.8223e-231	0.543841	0.544	0.268	9.73311e-227	9	loc100135223.L
ctsv.L	1.21082e-221	0.680373	0.589	0.307	3.08324e-217	9	ctsv.L
Xelaev18034625m.g	1.42444e-220	0.572699	0.516	0.254	3.6272e-216	9	Xelaev18034625m.g
Xelaev18043641m.g.3	3.09985e-220	0.789088	0.708	0.451	7.89345e-216	9	Xelaev18043641m.g
krt12.L.1	1.01672e-208	-0.588489	0.522	0.211	2.58897e-204	9	krt12.L
Xelaev18038180m.g	5.47655e-202	0.614086	0.561	0.302	1.39455e-197	9	Xelaev18038180m.g
Xelaev18045649m.g.1	1.5873e-196	1.02705	0.464	0.214	4.0419e-192	9	Xelaev18045649m.g
apoe.L.7	4.22413e-187	-1.2788	0.022	0.298	1.07563e-182	9	apoe.L
apoa1.S.3	2.28503e-172	-2.56256	0.083	0.348	5.8186e-168	9	apoa1.S
Xelaev18040787m.g.4	6.34525e-169	-2.09396	0.062	0.322	1.61576e-164	9	Xelaev18040787m.g
loc100485348.L.3	2.1734e-166	-1.45438	0.041	0.296	5.53433e-162	9	loc100485348.L
txn.L.3	8.16515e-164	0.614873	0.53	0.276	2.07917e-159	9	txn.L
Xelaev18040854m.g.5	1.42777e-159	0.433062	0.56	0.284	3.63566e-155	9	Xelaev18040854m.g
epcam.S.4	2.58332e-152	0.443331	0.845	0.589	6.57818e-148	9	epcam.S
krt12.S.3	0	2.58026	0.984	0.224	0	10	krt12.S
Xelaev18012141m.g	0	2.45228	0.508	0.007	0	10	Xelaev18012141m.g
krt12.L.2	0	2.41024	0.912	0.198	0	10	krt12.L
loc100497570.L.1	0	2.36413	0.855	0.036	0	10	loc100497570.L
Xelaev18035220m.g	0	2.32499	0.675	0.011	0	10	Xelaev18035220m.g
loc100490489.L.1	0	2.30095	0.785	0.03	0	10	loc100490489.L
krt5.7.S.2	0	2.21688	0.906	0.138	0	10	krt5.7.S
Xelaev18022082m.g	0	2.1356	0.466	0.009	0	10	Xelaev18022082m.g
Xelaev18016451m.g	0	2.13003	0.625	0.211	0	10	Xelaev18016451m.g
cldn4.L.5	0	1.94012	0.927	0.257	0	10	cldn4.L
loc100127564.L.1	0	1.88697	0.838	0.076	0	10	loc100127564.L
ly6g6c.L.2	0	1.84385	0.835	0.147	0	10	ly6g6c.L
loc100497570.S	0	1.64071	0.678	0.012	0	10	loc100497570.S
ctsv.L.1	0	1.62633	0.761	0.301	0	10	ctsv.L
Xetrov90018123m.L.6	0	1.61411	0.896	0.341	0	10	Xetrov90018123m.L
loc100135371.L	0	1.52105	0.566	0.006	0	10	loc100135371.L
atp12a-like.S	0	1.49525	0.506	0.005	0	10	atp12a-like.S
loc101733516-like.L	0	1.47545	0.597	0.006	0	10	loc101733516-like.L
cldn4.S.2	0	1.46186	0.849	0.215	0	10	cldn4.S
Xelaev18040492m.g.1	0	1.39022	0.681	0.136	0	10	Xelaev18040492m.g
Xelaev18028467m.g.1	0	1.3466	0.671	0.021	0	10	Xelaev18028467m.g
pck1.L.2	0	1.32927	0.5	0.111	0	10	pck1.L
loc100496311-like.L.1	0	1.32361	0.726	0.045	0	10	loc100496311-like.L
loc100494822.S	0	1.32109	0.53	0.028	0	10	loc100494822.S
muc4.S	0	1.25752	0.6	0.011	0	10	muc4.S
loc100492325-like.2.L	0	1.21699	0.535	0.017	0	10	loc100492325-like.2.L
lgals3.L.2	0	1.18773	0.711	0.142	0	10	lgals3.L
rgs2.L.1	0	1.16653	0.599	0.182	0	10	rgs2.L
loc100494945.S.1	0	1.1583	0.307	0.028	0	10	loc100494945.S
upk1b.L.1	0	1.12695	0.632	0.018	0	10	upk1b.L
Xelaev18015037m.g	0	1.12598	0.33	0.002	0	10	Xelaev18015037m.g
capns2.L.1	0	1.12297	0.801	0.214	0	10	capns2.L
loc101735282.L.1	0	1.08908	0.686	0.127	0	10	loc101735282.L
loc100135223.L.1	0	1.04928	0.794	0.259	0	10	loc100135223.L
Xelaev18039162m.g	0	1.04896	0.918	0.64	0	10	Xelaev18039162m.g
Xelaev18040854m.g.6	0	1.00799	0.643	0.281	0	10	Xelaev18040854m.g
krt75.L	0	0.987401	0.47	0.019	0	10	krt75.L
ppl.S	0	0.96044	0.647	0.103	0	10	ppl.S
upk3b.L	0	0.945597	0.538	0.018	0	10	upk3b.L
rhcg.L.1	0	0.940856	0.538	0.029	0	10	rhcg.L
ppp1r13l.L	0	0.925373	0.552	0.107	0	10	ppp1r13l.L
pstpip2.S.1	0	0.908345	0.5	0.049	0	10	pstpip2.S
bcl2l10.S.1	0	0.9007	0.546	0.088	0	10	bcl2l10.S
sik1.S.2	0	0.895046	0.784	0.422	0	10	sik1.S
Xelaev18018612m.g	0	0.892203	0.328	0.055	0	10	Xelaev18018612m.g
nr4a2.S.1	0	0.882523	0.54	0.076	0	10	nr4a2.S
bhlhe40.S	0	0.882262	0.628	0.21	0	10	bhlhe40.S
cldn7.S.3	0	0.876626	0.768	0.302	0	10	cldn7.S
upk3a.L.1	0	0.861568	0.497	0.016	0	10	upk3a.L
Xelaev18043641m.g.4	0	0.856123	0.839	0.447	0	10	Xelaev18043641m.g
aldh1a1.S.1	0	0.847362	0.587	0.14	0	10	aldh1a1.S
psca.L.1	0	0.842851	0.516	0.019	0	10	psca.L
Xelaev18044082m.g	0	0.837072	0.607	0.105	0	10	Xelaev18044082m.g
krt.S	0	0.837019	0.422	0.067	0	10	krt.S
Xelaev18034081m.g	0	0.827492	0.331	0.05	0	10	Xelaev18034081m.g
epcam.S.5	0	0.82484	0.921	0.587	0	10	epcam.S
rgs2.S	0	0.823813	0.472	0.084	0	10	rgs2.S
Xelaev18041434m.g.1	0	0.806142	0.524	0.143	0	10	Xelaev18041434m.g
Xetrov90026938m.L.1	0	0.796777	0.503	0.093	0	10	Xetrov90026938m.L
loc549858.L	0	0.793516	0.541	0.052	0	10	loc549858.L
syt8.L.1	0	0.793339	0.533	0.041	0	10	syt8.L
umod.2.L	0	0.784499	0.364	0.003	0	10	umod.2.L
Xelaev18014036m.g	0	0.781696	0.512	0.041	0	10	Xelaev18014036m.g
Xelaev18040496m.g.1	0	0.732143	0.525	0.118	0	10	Xelaev18040496m.g
tuba3c.L.2	0	0.731015	0.823	0.519	0	10	tuba3c.L
tnip1.L	0	0.730985	0.418	0.05	0	10	tnip1.L
dsg2.L	0	0.729242	0.487	0.075	0	10	dsg2.L
capns2.S	0	0.720477	0.644	0.21	0	10	capns2.S
loc101730754.L.1	0	0.715368	0.471	0.021	0	10	loc101730754.L
ppl.L	0	0.713105	0.563	0.11	0	10	ppl.L
vav2.L	0	0.699592	0.433	0.044	0	10	vav2.L
tmem116.L	0	0.694047	0.348	0.012	0	10	tmem116.L
pck1.S	0	0.692849	0.322	0.029	0	10	pck1.S
Xetrov90024133m.S.1	0	0.663863	0.504	0.062	0	10	Xetrov90024133m.S
hexb-like.L.1	0	0.658076	0.559	0.172	0	10	hexb-like.L
actn4.L	0	0.656175	0.638	0.228	0	10	actn4.L
sds.L.1	0	0.648166	0.323	0.047	0	10	sds.L
dusp5.L.2	0	0.645379	0.539	0.196	0	10	dusp5.L
Xelaev18035263m.g	0	0.642747	0.426	0.057	0	10	Xelaev18035263m.g
bhlhe40.L	0	0.640929	0.554	0.189	0	10	bhlhe40.L
snx31.L	0	0.637354	0.386	0.009	0	10	snx31.L
muc1.S	0	0.634578	0.451	0.062	0	10	muc1.S
loc100494753.L	0	0.631489	0.389	0.018	0	10	loc100494753.L
sytl1.S	0	0.631084	0.431	0.04	0	10	sytl1.S
il20rb-like.L	0	0.628367	0.399	0.013	0	10	il20rb-like.L
acsl1.L	0	0.628163	0.496	0.113	0	10	acsl1.L
pim1.L	0	0.626394	0.523	0.15	0	10	pim1.L
upk2.S	0	0.625354	0.343	0.006	0	10	upk2.S
palm3-like.L.1	0	0.619463	0.475	0.119	0	10	palm3-like.L
loc100489839-like.L	0	0.601613	0.388	0.023	0	10	loc100489839-like.L
Xelaev18024186m.g	0	0.594123	0.449	0.096	0	10	Xelaev18024186m.g
Xelaev18045222m.g	0	0.593978	0.31	0.008	0	10	Xelaev18045222m.g
capn2.2.L	0	0.587724	0.447	0.06	0	10	capn2.2.L
loc100216133.S	0	0.586712	0.434	0.057	0	10	loc100216133.S
spint2.L.1	0	0.585221	0.572	0.185	0	10	spint2.L
loc100494822.L	0	0.584413	0.316	0.013	0	10	loc100494822.L
tspan1.L.1	0	0.582903	0.424	0.074	0	10	tspan1.L
f11r.S	0	0.576177	0.557	0.181	0	10	f11r.S
epn3.S	0	0.576003	0.405	0.047	0	10	epn3.S
angptl4.L	0	0.570905	0.511	0.161	0	10	angptl4.L
glrx.S	0	0.570328	0.543	0.174	0	10	glrx.S
arg2.S	0	0.569895	0.402	0.066	0	10	arg2.S
Xelaev18001323m.g	0	0.569105	0.371	0.009	0	10	Xelaev18001323m.g
loc100497729.L	0	0.568558	0.387	0.018	0	10	loc100497729.L
loc101731311.L.1	0	0.566336	0.415	0.049	0	10	loc101731311.L
mall.L	0	0.564539	0.395	0.067	0	10	mall.L
stap2-like.L.1	0	0.561584	0.421	0.087	0	10	stap2-like.L
ezr.L	0	0.559109	0.651	0.283	0	10	ezr.L
Xetrov90027649m.L	0	0.556665	0.354	0.062	0	10	Xetrov90027649m.L
st6galnac2.S	0	0.552375	0.313	0.026	0	10	st6galnac2.S
tnfrsf10b.S	0	0.551366	0.496	0.143	0	10	tnfrsf10b.S
Xelaev18002369m.g	0	0.54761	0.386	0.031	0	10	Xelaev18002369m.g
Xelaev18019679m.g	0	0.54582	0.323	0.007	0	10	Xelaev18019679m.g
loc100488554.S	0	0.545707	0.307	0.01	0	10	loc100488554.S
arg1.L	0	0.540881	0.344	0.041	0	10	arg1.L
krt5.7.L	0	0.534932	0.372	0.041	0	10	krt5.7.L
trim29.S.3	0	0.533155	0.509	0.171	0	10	trim29.S
sytl4.L	0	0.532222	0.381	0.041	0	10	sytl4.L
prkcd.S.1	0	0.531726	0.449	0.096	0	10	prkcd.S
Xetrov90026938m.S	0	0.531585	0.356	0.045	0	10	Xetrov90026938m.S
loc101735110.L	0	0.53136	0.373	0.017	0	10	loc101735110.L
loc101735110.S	0	0.528016	0.333	0.014	0	10	loc101735110.S
Xelaev18041419m.g.1	0	0.524738	0.447	0.112	0	10	Xelaev18041419m.g
ppp3ca.S	0	0.523936	0.419	0.074	0	10	ppp3ca.S
loc100498371-like.S	0	0.521654	0.361	0.031	0	10	loc100498371-like.S
scnn1b.S	0	0.515058	0.347	0.013	0	10	scnn1b.S
loc100497279-like.L	0	0.513493	0.332	0.008	0	10	loc100497279-like.L
Xelaev18011400m.g	0	0.510895	0.314	0.013	0	10	Xelaev18011400m.g
grn.L	0	0.510606	0.475	0.127	0	10	grn.L
loc100492325-like.1.L	0	0.508915	0.301	0.008	0	10	loc100492325-like.1.L
klf2.L	0	0.507743	0.347	0.046	0	10	klf2.L
nr4a2.L	0	0.507034	0.355	0.082	0	10	nr4a2.L
ttc22.L	0	0.506372	0.376	0.038	0	10	ttc22.L
Xelaev18016623m.g	0	0.498343	0.491	0.142	0	10	Xelaev18016623m.g
pkp3.S.1	0	0.498055	0.462	0.143	0	10	pkp3.S
epb41l1.L	0	0.49441	0.527	0.193	0	10	epb41l1.L
wsb1.S	0	0.489758	0.443	0.145	0	10	wsb1.S
prr15.L	0	0.487992	0.364	0.086	0	10	prr15.L
znf185.L	0	0.481894	0.374	0.056	0	10	znf185.L
loc100491292-like.L	0	0.481013	0.348	0.027	0	10	loc100491292-like.L
spint2.S	0	0.479901	0.394	0.07	0	10	spint2.S
elovl7.S	0	0.475824	0.344	0.03	0	10	elovl7.S
eogt.L	0	0.472083	0.346	0.039	0	10	eogt.L
b3gnt7.L	0	0.468011	0.316	0.027	0	10	b3gnt7.L
klf6.S	0	0.465633	0.379	0.099	0	10	klf6.S
chmp1b.S	0	0.463284	0.451	0.149	0	10	chmp1b.S
Xelaev18019711m.g	0	0.463284	0.435	0.126	0	10	Xelaev18019711m.g
Xelaev18019228m.g	0	0.463131	0.308	0.034	0	10	Xelaev18019228m.g
arg2.L.1	0	0.461064	0.313	0.049	0	10	arg2.L
loc100494099.L	0	0.459379	0.395	0.089	0	10	loc100494099.L
lgmn.L	0	0.457201	0.376	0.091	0	10	lgmn.L
Xelaev18001618m.g	0	0.456196	0.297	0.008	0	10	Xelaev18001618m.g
syt8.S	0	0.453454	0.272	0.016	0	10	syt8.S
capn9.S	0	0.446139	0.309	0.014	0	10	capn9.S
loc100486088.L	0	0.443622	0.309	0.031	0	10	loc100486088.L
loc100498371-like.L	0	0.443291	0.35	0.072	0	10	loc100498371-like.L
loc100485113.L	0	0.441653	0.286	0.004	0	10	loc100485113.L
f11r.L	0	0.436972	0.434	0.128	0	10	f11r.L
swap70.S	0	0.435982	0.357	0.067	0	10	swap70.S
Xelaev18001645m.g.1	0	0.433504	0.286	0.028	0	10	Xelaev18001645m.g
Xetrov90016849m.L	0	0.433299	0.398	0.113	0	10	Xetrov90016849m.L
nqo1.L.1	0	0.428602	0.369	0.081	0	10	nqo1.L
degs3.S	0	0.426309	0.323	0.037	0	10	degs3.S
mgc108213.L	0	0.426061	0.389	0.105	0	10	mgc108213.L
nrarp.S	0	0.425353	0.336	0.077	0	10	nrarp.S
palm3-like.S	0	0.423121	0.331	0.063	0	10	palm3-like.S
loc100492690.L	0	0.421525	0.268	0.015	0	10	loc100492690.L
Xelaev18013182m.g	0	0.420825	0.337	0.067	0	10	Xelaev18013182m.g
itpkc.L	0	0.420255	0.389	0.117	0	10	itpkc.L
arhgef37.L	0	0.419774	0.281	0.02	0	10	arhgef37.L
loc100216141.S	0	0.418762	0.306	0.036	0	10	loc100216141.S
eps8l1.L	0	0.417567	0.308	0.029	0	10	eps8l1.L
tbc1d14-like.S	0	0.417522	0.43	0.139	0	10	tbc1d14-like.S
golm1.L	0	0.416678	0.315	0.045	0	10	golm1.L
add3.L	0	0.414819	0.384	0.12	0	10	add3.L
aim1.S	0	0.41179	0.321	0.06	0	10	aim1.S
upk1a.L	0	0.411218	0.274	0.009	0	10	upk1a.L
loc101735282.S	0	0.406904	0.293	0.032	0	10	loc101735282.S
c14orf37.L	0	0.406534	0.285	0.015	0	10	c14orf37.L
Xelaev18001646m.g.1	0	0.4064	0.277	0.022	0	10	Xelaev18001646m.g
loc100489718.L	0	0.402994	0.352	0.099	0	10	loc100489718.L
ptk6.S	0	0.400291	0.284	0.01	0	10	ptk6.S
pnliprp2-like.1.S	0	0.396572	0.255	0.003	0	10	pnliprp2-like.1.S
sytl1.L	0	0.394556	0.307	0.049	0	10	sytl1.L
plscr1.L	0	0.391124	0.311	0.038	0	10	plscr1.L
mal.L	0	0.385332	0.267	0.011	0	10	mal.L
tfcp2l1.L	0	0.373339	0.342	0.08	0	10	tfcp2l1.L
fuca1.L	0	0.373326	0.274	0.016	0	10	fuca1.L
rab3d.L	0	0.373286	0.309	0.058	0	10	rab3d.L
loc100497556.S.1	2.9936e-302	0.502092	0.535	0.214	7.62291e-298	10	loc100497556.S
flot1.L	1.16901e-300	0.381122	0.38	0.118	2.97678e-296	10	flot1.L
cd9.S	3.04986e-285	0.46726	0.535	0.215	7.76617e-281	10	cd9.S
tmem59.S	3.38507e-278	0.415739	0.46	0.172	8.61975e-274	10	tmem59.S
txn.L.4	2.0362e-259	0.583713	0.62	0.273	5.18499e-255	10	txn.L
trim29.L.4	1.70023e-254	0.421376	0.516	0.204	4.32947e-250	10	trim29.L
Xelaev18024251m.g	1.63353e-248	0.588954	0.503	0.215	4.15962e-244	10	Xelaev18024251m.g
Xelaev18022168m.g	5.47284e-246	0.529339	0.548	0.244	1.3936e-241	10	Xelaev18022168m.g
tnfrsf10b.L	3.46609e-245	0.443108	0.452	0.181	8.82604e-241	10	tnfrsf10b.L
Xelaev18038180m.g.1	3.58756e-241	0.481102	0.618	0.301	9.13535e-237	10	Xelaev18038180m.g
acat1.S	4.75917e-237	0.366474	0.39	0.14	1.21187e-232	10	acat1.S
Xelaev18019895m.g.2	7.92896e-232	0.317941	0.583	0.25	2.01903e-227	10	Xelaev18019895m.g
cd63.L.1	1.38466e-231	0.48775	0.63	0.311	3.52589e-227	10	cd63.L
btg1.S	2.04268e-230	0.456996	0.52	0.228	5.20147e-226	10	btg1.S
ftmt.S	1.20018e-223	0.563574	0.855	0.603	3.05614e-219	10	ftmt.S
eif1.L.3	2.92255e-222	0.54592	0.767	0.464	7.44197e-218	10	eif1.L
Xelaev18010593m.g	7.78998e-221	0.503317	0.703	0.397	1.98364e-216	10	Xelaev18010593m.g
MGC75752.L.5	2.06183e-220	-1.41699	0.367	0.624	5.25024e-216	10	MGC75752.L
vill.L.2	6.15596e-220	0.396252	0.431	0.17	1.56755e-215	10	vill.L
rhoa.L	2.30334e-208	0.385049	0.489	0.218	5.86523e-204	10	rhoa.L
apoa1.S.4	2.38244e-201	-2.66925	0.049	0.349	6.06664e-197	10	apoa1.S
capns1-like.L.1	1.23632e-200	0.355302	0.45	0.191	3.14816e-196	10	capns1-like.L
tuba1c.L	3.31974e-199	0.432163	0.539	0.259	8.4534e-195	10	tuba1c.L
ier2.L	1.1705e-197	0.517071	0.703	0.421	2.98057e-193	10	ier2.L
Xelaev18034625m.g.1	5.81319e-197	0.423748	0.532	0.254	1.48027e-192	10	Xelaev18034625m.g
anxa11.L	1.44596e-196	0.425455	0.56	0.277	3.68199e-192	10	anxa11.L
Xelaev18036021m.g.1	1.06588e-193	0.446545	0.465	0.212	2.71417e-189	10	Xelaev18036021m.g
jun.L	7.30809e-190	0.47139	0.713	0.412	1.86093e-185	10	jun.L
Xelaev18040787m.g.5	2.71184e-187	-2.17404	0.039	0.322	6.90544e-183	10	Xelaev18040787m.g
apoe.L.8	2.26464e-184	-1.29274	0.019	0.297	5.76668e-180	10	apoe.L
krt18.L.5	1.08089e-183	-1.14401	0.026	0.308	2.75238e-179	10	krt18.L
Xelaev18045649m.g.2	2.49745e-182	0.407979	0.503	0.213	6.3595e-178	10	Xelaev18045649m.g
sqstm1.L	4.90117e-182	0.395165	0.481	0.223	1.24803e-177	10	sqstm1.L
tpm3.S.1	6.12465e-171	0.375852	0.593	0.309	1.55958e-166	10	tpm3.S
Xelaev18022531m.g.6	5.37968e-168	-1.91278	0.196	0.46	1.36988e-163	10	Xelaev18022531m.g
loc100485348.L.4	1.05504e-167	-1.5018	0.035	0.296	2.68655e-163	10	loc100485348.L
ckb.L.5	2.09772e-166	-0.994175	0.022	0.283	5.34164e-162	10	ckb.L
smim24.L.2	5.0218e-162	-1.13372	0.016	0.267	1.27875e-157	10	smim24.L
btg1.L	1.12543e-160	0.457137	0.678	0.414	2.8658e-156	10	btg1.L
abcb1.L.2	3.99712e-159	-1.39091	0.022	0.272	1.01783e-154	10	abcb1.L
anxa2.S.7	1.77028e-155	-0.96186	0.169	0.427	4.50785e-151	10	anxa2.S
Xelaev18041485m.g.1	6.43561e-155	0.39496	0.714	0.42	1.63876e-150	10	Xelaev18041485m.g
Xelaev18024674m.g.3	2.2721e-147	0.527457	0.657	0.403	5.78567e-143	10	Xelaev18024674m.g
dnaja2.S	5.89476e-144	0.36736	0.63	0.371	1.50104e-139	10	dnaja2.S
Xelaev18021648m.g.3	4.07164e-126	0.412306	0.598	0.343	1.0368e-121	10	Xelaev18021648m.g
apoa1.S.5	0	3.31451	1	0.315	0	11	apoa1.S
Xelaev18037382m.g.2	0	3.28594	0.998	0.217	0	11	Xelaev18037382m.g
apoa1.L.2	0	3.14273	1	0.237	0	11	apoa1.L
Xelaev18035465m.g.2	0	2.97713	0.992	0.212	0	11	Xelaev18035465m.g
Xelaev18040787m.g.6	0	2.71478	0.999	0.288	0	11	Xelaev18040787m.g
loc100170490.L.2	0	2.58539	0.958	0.167	0	11	loc100170490.L
slc15a1.S.2	0	2.48173	0.538	0.121	0	11	slc15a1.S
apob.L.2	0	2.40868	0.977	0.224	0	11	apob.L
apoe.L.9	0	2.16374	0.996	0.262	0	11	apoe.L
loc100487749.L.1	0	2.11558	0.86	0.071	0	11	loc100487749.L
Xetrov90018753m.S.2	0	2.11199	0.991	0.215	0	11	Xetrov90018753m.S
slc15a1.L	0	2.11172	0.432	0.071	0	11	slc15a1.L
apob.S.2	0	2.04298	0.96	0.2	0	11	apob.S
Xelaev18035466m.g	0	2.03016	0.506	0.025	0	11	Xelaev18035466m.g
mep1a.L.2	0	1.98847	0.989	0.188	0	11	mep1a.L
pepd.S.2	0	1.96555	0.982	0.224	0	11	pepd.S
slc5a1.2.L.2	0	1.87947	0.971	0.206	0	11	slc5a1.2.L
loc100135198-like.L.2	0	1.81892	0.55	0.128	0	11	loc100135198-like.L
smim24.L.3	0	1.81243	0.996	0.232	0	11	smim24.L
cndp2.L.2	0	1.76095	0.981	0.258	0	11	cndp2.L
vil1.L.2	0	1.7587	0.976	0.192	0	11	vil1.L
Xelaev18037841m.g.2	0	1.75397	0.992	0.665	0	11	Xelaev18037841m.g
acsl5.L.2	0	1.74681	0.876	0.135	0	11	acsl5.L
pmp2.S.1	0	1.72058	0.521	0.08	0	11	pmp2.S
abcb1.L.3	0	1.71169	0.966	0.237	0	11	abcb1.L
loc100485348.L.5	0	1.7112	0.996	0.261	0	11	loc100485348.L
pdzk1.L.2	0	1.66323	0.97	0.205	0	11	pdzk1.L
gpx4.L.2	0	1.65228	0.994	0.423	0	11	gpx4.L
Xelaev18033687m.g.2	0	1.63953	0.798	0.117	0	11	Xelaev18033687m.g
loc100124841.L.1	0	1.63788	0.665	0.071	0	11	loc100124841.L
fabp3.L.3	0	1.59657	0.935	0.195	0	11	fabp3.L
zan.L.2	0	1.56039	0.907	0.148	0	11	zan.L
mgam.L.2	0	1.54813	0.939	0.172	0	11	mgam.L
Xelaev18036218m.g.2	0	1.54142	0.953	0.192	0	11	Xelaev18036218m.g
Xetrov90018753m.L.1	0	1.53222	0.818	0.085	0	11	Xetrov90018753m.L
loc100036893.L.2	0	1.53192	0.957	0.174	0	11	loc100036893.L
MGC75752.L.6	0	1.53118	0.988	0.601	0	11	MGC75752.L
fabp1.S.2	0	1.52962	0.755	0.098	0	11	fabp1.S
stom-like.S.2	0	1.48134	0.745	0.127	0	11	stom-like.S
slc34a3.L.2	0	1.42479	0.863	0.179	0	11	slc34a3.L
rbp2.S.2	0	1.40501	0.926	0.153	0	11	rbp2.S
atp1a1.S.3	0	1.39737	0.959	0.389	0	11	atp1a1.S
mhc1a.L.2	0	1.39107	0.881	0.265	0	11	mhc1a.L
rbp2.L.2	0	1.36845	0.908	0.14	0	11	rbp2.L
Xelaev18022531m.g.7	0	1.34522	0.907	0.435	0	11	Xelaev18022531m.g
loc100493299.S.2	0	1.33524	0.931	0.176	0	11	loc100493299.S
Xelaev18044325m.g.3	0	1.33416	0.973	0.412	0	11	Xelaev18044325m.g
slc3a1.L.2	0	1.2934	0.913	0.184	0	11	slc3a1.L
loc100488079-like.L.2	0	1.26247	0.935	0.178	0	11	loc100488079-like.L
loc101733629.L.2	0	1.25198	0.893	0.151	0	11	loc101733629.L
Xelaev18008610m.g	0	1.24671	0.509	0.122	0	11	Xelaev18008610m.g
fabp2.L.2	0	1.23858	0.889	0.178	0	11	fabp2.L
phyh.S.2	0	1.23708	0.916	0.22	0	11	phyh.S
loc100145095.S	0	1.22828	0.35	0.031	0	11	loc100145095.S
faxdc2.L.2	0	1.20975	0.877	0.13	0	11	faxdc2.L
ace2.L.2	0	1.20819	0.772	0.155	0	11	ace2.L
slc31a1.L.2	0	1.20814	0.887	0.163	0	11	slc31a1.L
enpp7.L.2	0	1.19383	0.86	0.157	0	11	enpp7.L
Xelaev18044512m.g.2	0	1.18664	0.849	0.23	0	11	Xelaev18044512m.g
fabp2.S.2	0	1.18555	0.83	0.12	0	11	fabp2.S
scp2.L.2	0	1.1845	0.951	0.308	0	11	scp2.L
vil1.S.2	0	1.18309	0.875	0.152	0	11	vil1.S
MGC75752.S.4	0	1.17856	0.943	0.539	0	11	MGC75752.S
Xelaev18031970m.g	0	1.17824	0.353	0.022	0	11	Xelaev18031970m.g
Xelaev18007618m.g.1	0	1.16067	0.649	0.241	0	11	Xelaev18007618m.g
Xelaev18036120m.g.4	0	1.15988	0.976	0.436	0	11	Xelaev18036120m.g
fabp1.L.2	0	1.15484	0.599	0.088	0	11	fabp1.L
slc3a2.L.3	0	1.15048	0.944	0.406	0	11	slc3a2.L
loc100489122.L.2	0	1.1456	0.447	0.114	0	11	loc100489122.L
sdr16c5.L.2	0	1.14123	0.91	0.183	0	11	sdr16c5.L
xpnpep1.L.2	0	1.11477	0.84	0.167	0	11	xpnpep1.L
ace2.S.1	0	1.10642	0.794	0.089	0	11	ace2.S
loc101730713-like.S.2	0	1.10011	0.821	0.147	0	11	loc101730713-like.S
loc101732808.L	0	1.09791	0.343	0.08	0	11	loc101732808.L
lta4h.L.2	0	1.09251	0.735	0.091	0	11	lta4h.L
Xelaev18023369m.g.2	0	1.0874	0.487	0.059	0	11	Xelaev18023369m.g
tm4sf4.L.2	0	1.07645	0.77	0.17	0	11	tm4sf4.L
apoe.S.1	0	1.06674	0.712	0.119	0	11	apoe.S
tm4sf4.S	0	1.04834	0.603	0.074	0	11	tm4sf4.S
slc13a2.S.2	0	1.04063	0.625	0.1	0	11	slc13a2.S
enpp3.L.1	0	1.03636	0.779	0.103	0	11	enpp3.L
prdx1.L.2	0	1.03221	0.887	0.296	0	11	prdx1.L
asah2.L.2	0	1.02595	0.784	0.123	0	11	asah2.L
slc4a4.S.2	0	1.02371	0.787	0.127	0	11	slc4a4.S
Xelaev18019187m.g.2	0	1.01152	0.704	0.118	0	11	Xelaev18019187m.g
lct.2.L.1	0	0.998077	0.449	0.062	0	11	lct.2.L
sccpdh.L.2	0	0.980501	0.787	0.144	0	11	sccpdh.L
acaa1.L.2	0	0.980051	0.835	0.168	0	11	acaa1.L
loc101730713-like.L.2	0	0.97521	0.518	0.166	0	11	loc101730713-like.L
mgst1.L.2	0	0.963308	0.928	0.308	0	11	mgst1.L
slc28a2.L.1	0	0.955403	0.739	0.093	0	11	slc28a2.L
Xetrov90030535m.S.2	0	0.954701	0.417	0.098	0	11	Xetrov90030535m.S
loc100490490.L.1	0	0.954078	0.601	0.047	0	11	loc100490490.L
Xelaev18041485m.g.2	0	0.934677	0.863	0.415	0	11	Xelaev18041485m.g
crip1.L.2	0	0.933894	0.84	0.242	0	11	crip1.L
hsd17b4.L.2	0	0.931732	0.858	0.207	0	11	hsd17b4.L
lct.L.2	0	0.922535	0.715	0.114	0	11	lct.L
calm1.L.3	0	0.907572	0.946	0.501	0	11	calm1.L
loc100490041.L.2	0	0.894001	0.773	0.119	0	11	loc100490041.L
mogat1-like.1.L.2	0	0.885128	0.747	0.113	0	11	mogat1-like.1.L
cnfn.L.2	0	0.881638	0.477	0.084	0	11	cnfn.L
aqp8.S.2	0	0.878835	0.711	0.174	0	11	aqp8.S
stom-like.L.1	0	0.877577	0.756	0.185	0	11	stom-like.L
ephx2.L.2	0	0.877015	0.805	0.179	0	11	ephx2.L
anpep.S.1	0	0.873885	0.475	0.059	0	11	anpep.S
aqp10.L.1	0	0.861534	0.468	0.04	0	11	aqp10.L
Xetrov90030527m.L.1	0	0.860399	0.542	0.076	0	11	Xetrov90030527m.L
loc100498168.S.2	0	0.847622	0.753	0.145	0	11	loc100498168.S
cdhr5.L.1	0	0.846329	0.42	0.094	0	11	cdhr5.L
slc31a1.S.2	0	0.845421	0.749	0.121	0	11	slc31a1.S
Xelaev18044345m.g.2	0	0.844652	0.748	0.11	0	11	Xelaev18044345m.g
loc100488563-like.S.2	0	0.844057	0.668	0.14	0	11	loc100488563-like.S
loc100487462.L	0	0.842496	0.408	0.08	0	11	loc100487462.L
tm4sf5.S.2	0	0.838781	0.71	0.097	0	11	tm4sf5.S
prdx6.S.2	0	0.828634	0.729	0.125	0	11	prdx6.S
mttp.1.L.1	0	0.818368	0.512	0.043	0	11	mttp.1.L
tm4sf5.L.2	0	0.816798	0.692	0.107	0	11	tm4sf5.L
pla2g12b.S.1	0	0.807605	0.635	0.062	0	11	pla2g12b.S
loc100490490.S.1	0	0.803297	0.535	0.03	0	11	loc100490490.S
loc100037903.S.2	0	0.799017	0.698	0.118	0	11	loc100037903.S
myo1a.S.2	0	0.795862	0.671	0.095	0	11	myo1a.S
Xelaev18009718m.g.2	0	0.79473	0.693	0.105	0	11	Xelaev18009718m.g
pck2.S.2	0	0.793662	0.841	0.26	0	11	pck2.S
aldh3a2.L.1	0	0.791225	0.729	0.145	0	11	aldh3a2.L
loc100497264.L.1	0	0.791219	0.611	0.076	0	11	loc100497264.L
ckmt1b.S.1	0	0.778926	0.675	0.112	0	11	ckmt1b.S
ckb.L.6	0	0.760453	0.897	0.251	0	11	ckb.L
lgals2.L.2	0	0.757765	0.787	0.174	0	11	lgals2.L
dao.L.2	0	0.751321	0.609	0.124	0	11	dao.L
Xetrov90030838m.S.1	0	0.743081	0.671	0.183	0	11	Xetrov90030838m.S
gstk1.L.2	0	0.742824	0.819	0.231	0	11	gstk1.L
agmo.L.1	0	0.740172	0.611	0.089	0	11	agmo.L
maoa.L.2	0	0.738178	0.458	0.091	0	11	maoa.L
Xetrov90021734m.L.2	0	0.736462	0.707	0.142	0	11	Xetrov90021734m.L
Xelaev18005341m.g.2	0	0.728383	0.646	0.114	0	11	Xelaev18005341m.g
fads2.L	0	0.726675	0.437	0.044	0	11	fads2.L
tmem30c.L.2	0	0.713156	0.685	0.124	0	11	tmem30c.L
anxa13.L.2	0	0.706312	0.512	0.101	0	11	anxa13.L
slc43a2.L.1	0	0.70383	0.599	0.11	0	11	slc43a2.L
slc7a7.L.1	0	0.703778	0.599	0.094	0	11	slc7a7.L
pisd-like.2.L	0	0.694541	0.367	0.055	0	11	pisd-like.2.L
loc105947173.L	0	0.685953	0.453	0.062	0	11	loc105947173.L
tspan36.L.1	0	0.67626	0.584	0.106	0	11	tspan36.L
loc100485772.S.1	0	0.668104	0.52	0.052	0	11	loc100485772.S
cd74.L.1	0	0.664436	0.594	0.15	0	11	cd74.L
Xelaev18047430m.g.2	0	0.662725	0.924	0.591	0	11	Xelaev18047430m.g
cpo.L.2	0	0.65935	0.54	0.09	0	11	cpo.L
xpnpep2.L.2	0	0.655258	0.596	0.122	0	11	xpnpep2.L
etnppl.L.1	0	0.651545	0.571	0.116	0	11	etnppl.L
krt8.L.7	0	0.649358	0.895	0.362	0	11	krt8.L
gamt.L.1	0	0.648545	0.527	0.057	0	11	gamt.L
zmym6nb.L.1	0	0.644222	0.611	0.134	0	11	zmym6nb.L
loc100494696.L.1	0	0.641876	0.495	0.071	0	11	loc100494696.L
mamdc4.S.2	0	0.637989	0.513	0.074	0	11	mamdc4.S
treh.L.1	0	0.637498	0.561	0.071	0	11	treh.L
cldn15.2.L.2	0	0.631528	0.606	0.114	0	11	cldn15.2.L
tmem45b.L.1	0	0.630227	0.564	0.09	0	11	tmem45b.L
cidec.S.1	0	0.627848	0.51	0.073	0	11	cidec.S
mdh2.L.1	0	0.627374	0.607	0.143	0	11	mdh2.L
dhrs11.S.2	0	0.627005	0.681	0.185	0	11	dhrs11.S
fbp1.S.3	0	0.619033	0.795	0.342	0	11	fbp1.S
ucp1.L.2	0	0.617873	0.507	0.112	0	11	ucp1.L
sri.L.1	0	0.617613	0.657	0.237	0	11	sri.L
Xelaev18031971m.g	0	0.616143	0.319	0.065	0	11	Xelaev18031971m.g
tmem150b.L	0	0.61511	0.463	0.046	0	11	tmem150b.L
anxa2.L.5	0	0.612508	0.913	0.466	0	11	anxa2.L
Xelaev18039358m.g.1	0	0.610927	0.548	0.087	0	11	Xelaev18039358m.g
loc100494440.L	0	0.609628	0.373	0.027	0	11	loc100494440.L
sar1b.L.1	0	0.608768	0.511	0.069	0	11	sar1b.L
tmem52.S.3	0	0.606598	0.752	0.279	0	11	tmem52.S
tm4sf20.L.2	0	0.605602	0.385	0.056	0	11	tm4sf20.L
dhrs4.L.1	0	0.603734	0.606	0.12	0	11	dhrs4.L
pla2g16.L	0	0.601701	0.383	0.058	0	11	pla2g16.L
col15a1.L.1	0	0.594239	0.518	0.081	0	11	col15a1.L
Xelaev18043641m.g.5	0	0.593203	0.884	0.445	0	11	Xelaev18043641m.g
loc100488372.S.1	0	0.592854	0.582	0.129	0	11	loc100488372.S
tmem37.S.1	0	0.592716	0.536	0.081	0	11	tmem37.S
hexb-like.L.2	0	0.587939	0.618	0.17	0	11	hexb-like.L
prdx1.S.3	0	0.582275	0.879	0.418	0	11	prdx1.S
Xelaev18021648m.g.4	0	0.577436	0.743	0.338	0	11	Xelaev18021648m.g
cap1.S	0	0.57591	0.609	0.185	0	11	cap1.S
krt8.S.4	0	0.574363	0.79	0.245	0	11	krt8.S
dpep1.L.2	0	0.565622	0.412	0.085	0	11	dpep1.L
cyp46a1-like.2.L	0	0.561279	0.375	0.1	0	11	cyp46a1-like.2.L
lamp2.S.1	0	0.560276	0.622	0.156	0	11	lamp2.S
hsd11b1.L	0	0.56026	0.505	0.083	0	11	hsd11b1.L
Xelaev18022528m.g	0	0.559519	0.457	0.107	0	11	Xelaev18022528m.g
smox.S	0	0.557315	0.565	0.159	0	11	smox.S
acox1.L.1	0	0.554522	0.528	0.093	0	11	acox1.L
Xelaev18044510m.g.1	0	0.553204	0.56	0.132	0	11	Xelaev18044510m.g
Xelaev18022529m.g	0	0.551465	0.47	0.154	0	11	Xelaev18022529m.g
smpdl3b.S.1	0	0.549299	0.45	0.054	0	11	smpdl3b.S
acaa2.L.1	0	0.545612	0.497	0.097	0	11	acaa2.L
loc100487005.L.2	0	0.545481	0.519	0.114	0	11	loc100487005.L
aldh1a1.S.2	0	0.544614	0.595	0.14	0	11	aldh1a1.S
cdx2.S.2	0	0.540301	0.455	0.071	0	11	cdx2.S
Xelaev18001597m.g	0	0.537961	0.318	0.039	0	11	Xelaev18001597m.g
sord.L.1	0	0.53742	0.473	0.107	0	11	sord.L
Xelaev18024665m.g.1	0	0.535036	0.593	0.175	0	11	Xelaev18024665m.g
pigr.L.2	0	0.534791	0.392	0.063	0	11	pigr.L
rnf223.L.1	0	0.531277	0.416	0.066	0	11	rnf223.L
Xelaev18031098m.g.1	0	0.531108	0.501	0.098	0	11	Xelaev18031098m.g
abcb11.L	0	0.53076	0.417	0.036	0	11	abcb11.L
ada.L	0	0.526996	0.445	0.062	0	11	ada.L
abcd3.S.1	0	0.526412	0.512	0.107	0	11	abcd3.S
cebpa.L.2	0	0.518881	0.488	0.15	0	11	cebpa.L
amt.L.1	0	0.518232	0.505	0.101	0	11	amt.L
c19orf12.S.1	0	0.517427	0.486	0.091	0	11	c19orf12.S
gjb1.L.1	0	0.516573	0.434	0.126	0	11	gjb1.L
myo1d.L.1	0	0.51245	0.477	0.09	0	11	myo1d.L
Xelaev18034436m.g.1	0	0.512063	0.495	0.094	0	11	Xelaev18034436m.g
Xetrov90019105m.L.1	0	0.50934	0.437	0.056	0	11	Xetrov90019105m.L
Xelaev18013641m.g.1	0	0.507704	0.484	0.091	0	11	Xelaev18013641m.g
slc13a2.L.1	0	0.507191	0.419	0.086	0	11	slc13a2.L
ilvbl.L.1	0	0.506602	0.49	0.103	0	11	ilvbl.L
mep1a.S	0	0.506548	0.334	0.053	0	11	mep1a.S
bst1.L.1	0	0.504915	0.426	0.049	0	11	bst1.L
pdzk1.S.1	0	0.504624	0.436	0.075	0	11	pdzk1.S
tmem37.L.1	0	0.503839	0.463	0.083	0	11	tmem37.L
dgat2.L	0	0.502319	0.418	0.045	0	11	dgat2.L
slc7a8.S.1	0	0.493527	0.397	0.058	0	11	slc7a8.S
Xelaev18034420m.g.2	0	0.492388	0.868	0.412	0	11	Xelaev18034420m.g
acox2.L.1	0	0.486859	0.444	0.087	0	11	acox2.L
cs.L.1	0	0.486317	0.495	0.153	0	11	cs.L
mpp1.L.1	0	0.485781	0.501	0.113	0	11	mpp1.L
hsd17b11.L.1	0	0.483514	0.482	0.106	0	11	hsd17b11.L
loc100498263.L.1	0	0.483052	0.39	0.053	0	11	loc100498263.L
bco1.L.1	0	0.480736	0.384	0.057	0	11	bco1.L
loc101731580.S.1	0	0.476006	0.339	0.04	0	11	loc101731580.S
thnsl2.L.1	0	0.475053	0.421	0.069	0	11	thnsl2.L
me1-like.L.2	0	0.472621	0.447	0.085	0	11	me1-like.L
serpinb6.L.1	0	0.472005	0.458	0.119	0	11	serpinb6.L
dpp4.L.1	0	0.470809	0.452	0.079	0	11	dpp4.L
serpinb1.L.2	0	0.470324	0.486	0.115	0	11	serpinb1.L
cfl1.L.6	0	0.468438	0.817	0.354	0	11	cfl1.L
hsdl2.S.1	0	0.466862	0.51	0.141	0	11	hsdl2.S
slc19a3.L	0	0.464343	0.312	0.033	0	11	slc19a3.L
loc100145496.L	0	0.460784	0.385	0.052	0	11	loc100145496.L
aldob.S.2	0	0.460104	0.51	0.121	0	11	aldob.S
lpcat3.S.1	0	0.459715	0.438	0.087	0	11	lpcat3.S
tmem45a.L	0	0.459186	0.388	0.048	0	11	tmem45a.L
atp8b2-like.L.1	0	0.459043	0.495	0.128	0	11	atp8b2-like.L
Xelaev18044993m.g	0	0.45389	0.389	0.073	0	11	Xelaev18044993m.g
ppib.S.1	0	0.453788	0.693	0.299	0	11	ppib.S
plin3.L.1	0	0.449372	0.375	0.058	0	11	plin3.L
elovl5.L	0	0.44872	0.376	0.059	0	11	elovl5.L
aco1.L.1	0	0.447544	0.469	0.117	0	11	aco1.L
ppa2.S.1	0	0.445814	0.509	0.141	0	11	ppa2.S
Xelaev18005340m.g.1	0	0.445632	0.424	0.081	0	11	Xelaev18005340m.g
Xelaev18027464m.g	0	0.445017	0.325	0.029	0	11	Xelaev18027464m.g
sec14l3.L.1	0	0.440523	0.427	0.091	0	11	sec14l3.L
Xetrov90027878m.L.1	0	0.438819	0.418	0.069	0	11	Xetrov90027878m.L
mttp.1.S.1	0	0.438646	0.355	0.041	0	11	mttp.1.S
Xelaev18002258m.g	0	0.435024	0.392	0.066	0	11	Xelaev18002258m.g
Xelaev18021919m.g.1	0	0.43416	0.684	0.21	0	11	Xelaev18021919m.g
scarb1.L.1	0	0.430865	0.344	0.053	0	11	scarb1.L
decr2.L.1	0	0.426105	0.455	0.109	0	11	decr2.L
myo7b.L.1	0	0.42414	0.395	0.061	0	11	myo7b.L
mgst3.L.1	0	0.422498	0.524	0.172	0	11	mgst3.L
ndrg1.L.1	0	0.418897	0.44	0.11	0	11	ndrg1.L
tspo.L	0	0.417865	0.492	0.168	0	11	tspo.L
fdx1.S.1	0	0.413711	0.418	0.102	0	11	fdx1.S
acsl1.S	0	0.411476	0.333	0.05	0	11	acsl1.S
Xelaev18024441m.g	0	0.411309	0.401	0.072	0	11	Xelaev18024441m.g
eps8l3.L.1	0	0.409702	0.381	0.061	0	11	eps8l3.L
blnk.S	0	0.409222	0.339	0.043	0	11	blnk.S
stard4.L	0	0.40632	0.367	0.069	0	11	stard4.L
leap2.S	0	0.4051	0.343	0.048	0	11	leap2.S
pcyt2.L.1	0	0.403692	0.457	0.123	0	11	pcyt2.L
pls1.S	0	0.403295	0.349	0.056	0	11	pls1.S
fdx1.L.1	0	0.40306	0.435	0.112	0	11	fdx1.L
suclg1.L.1	0	0.387565	0.531	0.172	0	11	suclg1.L
fa2h.L	0	0.383605	0.357	0.059	0	11	fa2h.L
rdh11.S.2	0	0.382883	0.43	0.115	0	11	rdh11.S
rnpep.L	0	0.381636	0.337	0.053	0	11	rnpep.L
ctsk.L	0	0.381474	0.366	0.088	0	11	ctsk.L
misp.L.1	0	0.380489	0.351	0.066	0	11	misp.L
loc100498586.L.1	0	0.37352	0.318	0.039	0	11	loc100498586.L
myo15b.L.1	0	0.373316	0.353	0.061	0	11	myo15b.L
adh1c.S.1	0	0.373108	0.457	0.123	0	11	adh1c.S
tmem56.2.L	0	0.371916	0.34	0.059	0	11	tmem56.2.L
loc100144987.L	0	0.371766	0.339	0.06	0	11	loc100144987.L
mthfd1.L.1	0	0.370753	0.396	0.097	0	11	mthfd1.L
loc100487963.S	0	0.37072	0.357	0.088	0	11	loc100487963.S
elovl2.L	0	0.370696	0.311	0.04	0	11	elovl2.L
loc100495642-like.L	0	0.368198	0.358	0.07	0	11	loc100495642-like.L
Xelaev18039138m.g	0	0.365306	0.332	0.074	0	11	Xelaev18039138m.g
acoxl.L	0	0.364884	0.31	0.037	0	11	acoxl.L
slc25a10.L.1	0	0.362865	0.354	0.09	0	11	slc25a10.L
eps8l3.S	0	0.362012	0.364	0.077	0	11	eps8l3.S
anxa4.S.7	0	0.361698	0.866	0.319	0	11	anxa4.S
loc100170420.L	0	0.360606	0.361	0.084	0	11	loc100170420.L
loc100489254.S	0	0.360061	0.292	0.034	0	11	loc100489254.S
rnf128.S	0	0.359906	0.355	0.076	0	11	rnf128.S
grina.S	0	0.35673	0.329	0.054	0	11	grina.S
tmem135.L	0	0.355578	0.341	0.062	0	11	tmem135.L
loc100145149.L	0	0.350531	0.292	0.037	0	11	loc100145149.L
npepl1.S	0	0.350378	0.364	0.086	0	11	npepl1.S
sptbn5.L.1	0	0.3485	0.326	0.058	0	11	sptbn5.L
pls1.L.1	0	0.341534	0.318	0.051	0	11	pls1.L
Xelaev18022556m.g.1	0	0.331654	0.36	0.1	0	11	Xelaev18022556m.g
loc100492971.L.1	0	0.321745	0.314	0.064	0	11	loc100492971.L
snx12.L	0	0.317789	0.359	0.1	0	11	snx12.L
MGC64389.1	0	0.287104	0.383	0.102	0	11	MGC64389
ptma.L.2	0	-1.07714	0.258	0.658	0	11	ptma.L
loc100494945.L.7	0	-2.06803	0.043	0.545	0	11	loc100494945.L
elovl1.S.1	6.61361e-307	0.580883	0.7	0.348	1.68409e-302	11	elovl1.S
Xelaev18002254m.g.1	3.07724e-305	0.303314	0.383	0.113	7.83589e-301	11	Xelaev18002254m.g
Xelaev18036725m.g	2.63916e-300	0.443277	0.663	0.282	6.72037e-296	11	Xelaev18036725m.g
cox4i1.L.1	1.13316e-298	0.488674	0.916	0.542	2.88547e-294	11	cox4i1.L
Xelaev18019555m.g	2.8508e-294	0.450235	0.379	0.12	7.25927e-290	11	Xelaev18019555m.g
anpep.L.2	1.31608e-292	0.676584	0.365	0.111	3.35127e-288	11	anpep.L
fkbp2.L	2.89608e-291	0.39577	0.57	0.225	7.37457e-287	11	fkbp2.L
tstd1.S	4.09172e-288	0.344267	0.4	0.128	1.04192e-283	11	tstd1.S
plin3.S.1	2.15024e-280	0.334722	0.366	0.112	5.47536e-276	11	plin3.S
krt19.L.2	1.01381e-279	0.587671	0.605	0.263	2.58157e-275	11	krt19.L
loc100497556.S.2	3.48077e-278	0.354724	0.552	0.214	8.86344e-274	11	loc100497556.S
ech1.L.1	4.83673e-277	0.312842	0.455	0.156	1.23163e-272	11	ech1.L
ctsc.L.1	9.38668e-276	0.354454	0.531	0.201	2.39022e-271	11	ctsc.L
plin2.L	2.84218e-267	0.44171	0.563	0.23	7.23733e-263	11	plin2.L
aldh2.L.1	2.43025e-266	0.370884	0.67	0.294	6.18839e-262	11	aldh2.L
cox6b1.L.1	8.11735e-264	0.38432	0.705	0.324	2.067e-259	11	cox6b1.L
adipor2.S.1	4.90175e-263	0.431444	0.629	0.285	1.24818e-258	11	adipor2.S
gadd45a.L.1	2.64539e-259	0.443259	0.599	0.259	6.73621e-255	11	gadd45a.L
mgst3.S.1	4.16536e-257	0.340969	0.433	0.155	1.06067e-252	11	mgst3.S
cox7a2.L.1	1.00031e-255	0.377378	0.681	0.309	2.5472e-251	11	cox7a2.L
Xetrov90018123m.L.7	4.13576e-252	-1.90218	0.019	0.373	1.05313e-247	11	Xetrov90018123m.L
epcam.S.6	1.36285e-248	-1.22224	0.31	0.609	3.47036e-244	11	epcam.S
ndufb8.S.1	8.71765e-248	0.332481	0.479	0.182	2.21986e-243	11	ndufb8.S
Xelaev18036568m.g	1.0459e-244	0.333543	0.525	0.21	2.66329e-240	11	Xelaev18036568m.g
hmgcr.L	3.48496e-238	0.344746	0.485	0.192	8.87411e-234	11	hmgcr.L
anxa2.S.8	1.63283e-237	-1.24193	0.095	0.429	4.15783e-233	11	anxa2.S
s100a11.L.6	1.32295e-223	-0.996792	0.021	0.346	3.36877e-219	11	s100a11.L
slc9a3r1.L	9.612e-217	0.275187	0.45	0.172	2.4476e-212	11	slc9a3r1.L
atp5a1.S.1	5.96151e-211	0.304103	0.581	0.26	1.51804e-206	11	atp5a1.S
tmbim6.L	2.52141e-206	0.287815	0.506	0.214	6.42052e-202	11	tmbim6.L
rap2b.S	2.65267e-199	0.320272	0.498	0.216	6.75476e-195	11	rap2b.S
Xelaev18040854m.g.7	1.0433e-196	-1.34472	0.01	0.304	2.65666e-192	11	Xelaev18040854m.g
Xelaev18012476m.g.1	6.92962e-194	0.276544	0.523	0.226	1.76456e-189	11	Xelaev18012476m.g
uqcrc2.L	5.149e-185	0.270263	0.452	0.19	1.31114e-180	11	uqcrc2.L
Xelaev18015162m.g.1	2.77691e-178	0.357629	0.857	0.528	7.07113e-174	11	Xelaev18015162m.g
ahnak.L.5	5.01689e-174	-0.590631	0.013	0.282	1.2775e-169	11	ahnak.L
cox5a.S.1	4.08168e-172	0.311836	0.596	0.297	1.03936e-167	11	cox5a.S
Xelaev18019895m.g.3	6.77915e-171	-0.700385	0.007	0.271	1.72624e-166	11	Xelaev18019895m.g
sparc.S.5	1.30838e-166	-1.09313	0.019	0.281	3.33165e-162	11	sparc.S
cldn4.L.6	1.35557e-164	-0.961297	0.029	0.29	3.45182e-160	11	cldn4.L
nap1l1.L	4.43878e-151	-0.551744	0.073	0.332	1.13029e-146	11	nap1l1.L
rap2b.L.1	4.88469e-148	0.26263	0.491	0.234	1.24384e-143	11	rap2b.L
cox6c.L	4.954e-145	0.270775	0.623	0.33	1.26149e-140	11	cox6c.L
ezr.L.1	3.01701e-132	0.258673	0.55	0.287	7.68251e-128	11	ezr.L
loc100485348.L.6	0	1.17062	0.822	0.268	0	12	loc100485348.L
Xetrov90018753m.S.3	0	1.05372	0.581	0.23	0	12	Xetrov90018753m.S
fabp2.L.3	0	1.02287	0.569	0.19	0	12	fabp2.L
smim24.L.4	0	0.931874	0.705	0.243	0	12	smim24.L
rbp2.S.3	0	0.838053	0.469	0.17	0	12	rbp2.S
mep1a.L.3	0	0.722996	0.599	0.203	0	12	mep1a.L
apoa1.S.6	0	0.435525	0.778	0.323	0	12	apoa1.S
gpx4.L.3	4.51597e-307	0.863208	0.749	0.432	1.14995e-302	12	gpx4.L
MGC75752.L.7	8.92828e-280	0.751415	0.906	0.605	2.2735e-275	12	MGC75752.L
loc100170490.L.3	1.00825e-279	0.697689	0.504	0.184	2.5674e-275	12	loc100170490.L
rbp2.L.3	1.27038e-260	0.712766	0.423	0.158	3.2349e-256	12	rbp2.L
apoa1.L.3	1.70302e-259	0.524095	0.596	0.252	4.33658e-255	12	apoa1.L
enpp7.L.3	3.31509e-259	0.747184	0.459	0.172	8.44155e-255	12	enpp7.L
cndp2.L.3	6.60805e-242	0.715126	0.593	0.272	1.68267e-237	12	cndp2.L
abcb1.L.4	9.02886e-240	0.693831	0.589	0.252	2.29911e-235	12	abcb1.L
loc100135198-like.L.3	5.11754e-236	0.783097	0.389	0.134	1.30313e-231	12	loc100135198-like.L
vil1.L.3	6.49963e-227	0.633462	0.515	0.209	1.65506e-222	12	vil1.L
Xelaev18040787m.g.7	3.35285e-220	0.338044	0.664	0.3	8.5377e-216	12	Xelaev18040787m.g
Xelaev18036218m.g.3	9.80581e-219	0.716181	0.479	0.21	2.49695e-214	12	Xelaev18036218m.g
pepd.S.3	1.87851e-216	0.657539	0.534	0.241	4.78344e-212	12	pepd.S
slc5a1.2.L.3	3.64136e-212	0.582865	0.523	0.222	9.27235e-208	12	slc5a1.2.L
loc101730713-like.L.3	5.52672e-195	0.674875	0.427	0.17	1.40732e-190	12	loc101730713-like.L
Xelaev18037382m.g.3	6.8436e-194	0.294471	0.533	0.234	1.74266e-189	12	Xelaev18037382m.g
loc100036893.L.3	9.53654e-192	0.632547	0.449	0.192	2.42838e-187	12	loc100036893.L
aqp8.S.3	5.95427e-189	0.719696	0.442	0.184	1.51619e-184	12	aqp8.S
Xelaev18022531m.g.8	2.23667e-172	0.529761	0.769	0.44	5.69546e-168	12	Xelaev18022531m.g
mgam.L.3	3.96658e-170	0.539521	0.447	0.19	1.01005e-165	12	mgam.L
apoe.L.10	3.82063e-152	0.385348	0.578	0.278	9.72884e-148	12	apoe.L
Xelaev18013621m.g	0	3.29872	0.394	0.07	0	13	Xelaev18013621m.g
krt12.L.3	0	2.32301	0.77	0.208	0	13	krt12.L
Xelaev18016080m.g.1	0	2.3176	0.817	0.134	0	13	Xelaev18016080m.g
krt12.S.4	0	1.90156	0.775	0.237	0	13	krt12.S
loc101734526.L.3	0	1.51932	0.735	0.23	0	13	loc101734526.L
msmb.3.L.1	0	1.419	0.394	0.09	0	13	msmb.3.L
ly6g6c.L.3	0	1.34052	0.685	0.158	0	13	ly6g6c.L
krt5.7.S.3	0	1.1812	0.523	0.156	0	13	krt5.7.S
col1a2.L.2	0	1.07325	0.557	0.166	0	13	col1a2.L
sparc.S.6	0	1.07033	0.732	0.26	0	13	sparc.S
s100a11.L.7	0	1.02624	0.834	0.321	0	13	s100a11.L
cldn6.1.S.4	0	0.925484	0.559	0.19	0	13	cldn6.1.S
col17a1.L.1	0	0.860504	0.475	0.093	0	13	col17a1.L
col1a1.S.1	0	0.759284	0.445	0.125	0	13	col1a1.S
azin2.S.3	5.30702e-289	0.885962	0.555	0.203	1.35138e-284	13	azin2.S
trim29.L.5	1.00461e-274	0.617576	0.559	0.206	2.55815e-270	13	trim29.L
col1a1.L.1	2.18626e-266	0.673884	0.398	0.115	5.5671e-262	13	col1a1.L
postn.L.2	6.46624e-261	1.04841	0.421	0.136	1.64656e-256	13	postn.L
ch25h.S.1	2.49666e-259	0.64197	0.375	0.11	6.3575e-255	13	ch25h.S
trim29.S.4	4.29131e-217	0.492593	0.473	0.175	1.09274e-212	13	trim29.S
loc100494786.S.3	8.69525e-213	0.633473	0.573	0.252	2.21416e-208	13	loc100494786.S
cxcl8.S.3	2.81263e-211	0.786762	0.499	0.196	7.16207e-207	13	cxcl8.S
Xetrov90018123m.L.8	3.30481e-209	1.04075	0.701	0.351	8.41536e-205	13	Xetrov90018123m.L
itgb4.L.3	3.83816e-204	0.85475	0.503	0.208	9.7735e-200	13	itgb4.L
loc100494945.L.8	2.21514e-190	0.970813	0.778	0.521	5.64064e-186	13	loc100494945.L
anxa1.S.2	8.54048e-168	0.488976	0.521	0.239	2.17475e-163	13	anxa1.S
MGC75752.L.8	1.05926e-166	-1.39486	0.346	0.622	2.6973e-162	13	MGC75752.L
lgals4.L.3	3.26497e-164	0.556854	0.455	0.192	8.31392e-160	13	lgals4.L
ahnak-like.S.2	1.58317e-158	0.449358	0.453	0.192	4.03139e-154	13	ahnak-like.S
sparc.L.4	1.58999e-147	0.549959	0.482	0.214	4.04874e-143	13	sparc.L
Xelaev18022531m.g.9	1.52613e-143	-1.99251	0.172	0.458	3.88615e-139	13	Xelaev18022531m.g
anxa2.S.9	1.38701e-136	0.914491	0.672	0.411	3.53187e-132	13	anxa2.S
Xelaev18036120m.g.5	3.58446e-128	-0.924168	0.186	0.462	9.12748e-124	13	Xelaev18036120m.g
apoa1.S.7	1.06011e-115	-2.53654	0.093	0.345	2.69947e-111	13	apoa1.S
Xelaev18040787m.g.8	1.37407e-115	-2.0853	0.069	0.319	3.49892e-111	13	Xelaev18040787m.g
krt18.L.6	2.2245e-110	-1.01985	0.054	0.304	5.66448e-106	13	krt18.L
loc100493076.L	0	3.98304	0.998	0.085	0	14	loc100493076.L
ambp.L	0	3.54515	0.995	0.062	0	14	ambp.L
rbp4.S	0	3.35714	0.972	0.06	0	14	rbp4.S
Xetrov90003925m.S	0	3.03099	0.934	0.136	0	14	Xetrov90003925m.S
rbp4.L	0	3.02137	0.987	0.06	0	14	rbp4.L
Xelaev18034830m.g	0	2.84552	0.862	0.078	0	14	Xelaev18034830m.g
loc100145027.L	0	2.6648	0.684	0.052	0	14	loc100145027.L
apoc1-like.L	0	2.52118	0.932	0.176	0	14	apoc1-like.L
fga.S	0	2.26281	0.697	0.043	0	14	fga.S
folr4.L	0	2.24727	0.76	0.049	0	14	folr4.L
Xelaev18040190m.g	0	2.20794	0.783	0.052	0	14	Xelaev18040190m.g
fetub.L	0	2.18602	0.711	0.041	0	14	fetub.L
ufc1.S	0	2.14603	0.718	0.09	0	14	ufc1.S
Xelaev18040787m.g.9	0	2.13317	0.928	0.298	0	14	Xelaev18040787m.g
c3.L	0	2.1079	0.832	0.063	0	14	c3.L
fga.L	0	2.10236	0.782	0.047	0	14	fga.L
fgg.L	0	2.09432	0.823	0.049	0	14	fgg.L
vtn.L	0	2.03702	0.867	0.053	0	14	vtn.L
ttr.L	0	1.98409	0.717	0.057	0	14	ttr.L
Xelaev18029648m.g	0	1.91798	0.696	0.04	0	14	Xelaev18029648m.g
fgb.L	0	1.87419	0.749	0.045	0	14	fgb.L
loc100488079-like.L.3	0	1.84145	0.831	0.189	0	14	loc100488079-like.L
hpd-like.2.L	0	1.82685	0.791	0.087	0	14	hpd-like.2.L
Xelaev18034823m.g	0	1.81322	0.715	0.049	0	14	Xelaev18034823m.g
alb-like.1.S	0	1.79495	0.31	0.02	0	14	alb-like.1.S
fgg.S	0	1.79271	0.665	0.039	0	14	fgg.S
loc100145027.S	0	1.78879	0.364	0.03	0	14	loc100145027.S
loc100497957-like.L	0	1.73716	0.781	0.042	0	14	loc100497957-like.L
alb.L	0	1.72713	0.276	0.016	0	14	alb.L
hpx.L	0	1.72223	0.509	0.037	0	14	hpx.L
Xelaev18001872m.g	0	1.61948	0.697	0.04	0	14	Xelaev18001872m.g
serpina1.L	0	1.60329	0.732	0.042	0	14	serpina1.L
Xelaev18027940m.g	0	1.59416	0.619	0.08	0	14	Xelaev18027940m.g
gpx3.L	0	1.54553	0.647	0.08	0	14	gpx3.L
loc100135146.L	0	1.51447	0.66	0.081	0	14	loc100135146.L
serpina1.S	0	1.49936	0.642	0.04	0	14	serpina1.S
Xelaev18022531m.g.10	0	1.46305	0.901	0.44	0	14	Xelaev18022531m.g
Xelaev18027506m.g	0	1.37524	0.581	0.036	0	14	Xelaev18027506m.g
f2.S	0	1.37213	0.659	0.039	0	14	f2.S
slurp1l.S	0	1.3361	0.528	0.043	0	14	slurp1l.S
loc100486352-like.S	0	1.25762	0.524	0.034	0	14	loc100486352-like.S
Xelaev18029649m.g	0	1.25097	0.295	0.017	0	14	Xelaev18029649m.g
c9.L	0	1.17862	0.519	0.075	0	14	c9.L
gpx3.S	0	1.17714	0.549	0.04	0	14	gpx3.S
ttr.S	0	1.112	0.442	0.037	0	14	ttr.S
loc100489282.S	0	1.06955	0.386	0.022	0	14	loc100489282.S
tdo2.L	0	1.03909	0.425	0.028	0	14	tdo2.L
serpinc1.L	0	1.00215	0.483	0.037	0	14	serpinc1.L
fgb.S	0	0.966842	0.415	0.029	0	14	fgb.S
apoh.L	0	0.965878	0.469	0.038	0	14	apoh.L
igfbp4.S	0	0.959737	0.446	0.057	0	14	igfbp4.S
Xelaev18000638m.g	0	0.875906	0.409	0.028	0	14	Xelaev18000638m.g
cp.L	0	0.872223	0.367	0.031	0	14	cp.L
fn1.S	0	0.853466	0.4	0.056	0	14	fn1.S
Xelaev18004243m.g	0	0.851554	0.383	0.028	0	14	Xelaev18004243m.g
loc101731543-like.S	0	0.826236	0.36	0.022	0	14	loc101731543-like.S
serpind1.L	0	0.824126	0.418	0.051	0	14	serpind1.L
itih2.L	0	0.775226	0.356	0.027	0	14	itih2.L
hamp2.L	0	0.771978	0.304	0.02	0	14	hamp2.L
adh1b.L	0	0.733436	0.374	0.076	0	14	adh1b.L
pzp.L	0	0.686083	0.294	0.026	0	14	pzp.L
ca6.L	0	0.643785	0.323	0.03	0	14	ca6.L
masp2.S	0	0.638756	0.321	0.028	0	14	masp2.S
serpinf2.S	0	0.635755	0.314	0.028	0	14	serpinf2.S
proz.L	0	0.628452	0.32	0.026	0	14	proz.L
cfi.L	0	0.621716	0.338	0.048	0	14	cfi.L
rbp5.L	0	0.6075	0.283	0.021	0	14	rbp5.L
cfi.S	0	0.584512	0.293	0.033	0	14	cfi.S
kng1.S	0	0.578198	0.282	0.025	0	14	kng1.S
aldh9a1.S	1.70728e-280	1.14902	0.627	0.29	4.34743e-276	14	aldh9a1.S
Xelaev18022529m.g.1	2.34921e-228	0.912986	0.449	0.158	5.98203e-224	14	Xelaev18022529m.g
anxa2.L.6	2.9699e-204	-1.12745	0.077	0.491	7.56255e-200	14	anxa2.L
Xelaev18047430m.g.3	4.97254e-192	-0.782477	0.198	0.612	1.26621e-187	14	Xelaev18047430m.g
cdh1.S.2	2.0604e-184	-0.815669	0.073	0.473	5.24659e-180	14	cdh1.S
tuba3c.L.3	1.79622e-181	-0.802618	0.134	0.539	4.57388e-177	14	tuba3c.L
Xelaev18024674m.g.4	6.65479e-175	-0.833995	0.046	0.421	1.69458e-170	14	Xelaev18024674m.g
Xelaev18043641m.g.6	6.91318e-173	-0.915402	0.088	0.469	1.76037e-168	14	Xelaev18043641m.g
epcam.S.7	9.47873e-169	-1.19057	0.308	0.605	2.41366e-164	14	epcam.S
anxa2.S.10	1.5448e-159	-1.15815	0.075	0.426	3.93369e-155	14	anxa2.S
prdx1.S.4	1.34918e-155	-0.699532	0.083	0.442	3.43556e-151	14	prdx1.S
calm1.L.4	1.07289e-153	-0.751211	0.157	0.525	2.73202e-149	14	calm1.L
Xelaev18035465m.g.3	5.78391e-130	0.397566	0.512	0.233	1.47282e-125	14	Xelaev18035465m.g
nfkbia.L.3	6.43669e-129	-0.85704	0.215	0.542	1.63904e-124	14	nfkbia.L
bcl2l14.L.2	9.38087e-127	-0.719244	0.064	0.373	2.38874e-122	14	bcl2l14.L
cldn7.S.4	4.18371e-125	-0.847868	0.031	0.325	1.06534e-120	14	cldn7.S
atp1a1.S.4	8.39367e-123	-0.899868	0.112	0.416	2.13736e-118	14	atp1a1.S
Xetrov90018123m.L.9	1.61666e-121	-1.57555	0.076	0.367	4.11667e-117	14	Xetrov90018123m.L
s100a11.L.8	1.6902e-119	-0.858378	0.053	0.341	4.30393e-115	14	s100a11.L
calm1.S.2	4.03282e-118	-0.525498	0.126	0.447	1.02692e-113	14	calm1.S
fgfbp1.S.3	7.64071e-114	-0.774008	0.02	0.289	1.94563e-109	14	fgfbp1.S
actr3.L.2	7.98055e-114	-0.494468	0.136	0.454	2.03217e-109	14	actr3.L
ddx5.L.2	4.49477e-113	-0.551238	0.192	0.515	1.14455e-108	14	ddx5.L
eif1.L.4	1.35639e-108	-0.571716	0.169	0.482	3.45391e-104	14	eif1.L
prdx1.L.3	5.22008e-106	-0.657106	0.054	0.322	1.32924e-101	14	prdx1.L
hnrnpab.L.2	9.53459e-106	-0.517103	0.178	0.495	2.42789e-101	14	hnrnpab.L
cldn4.L.7	5.21225e-104	-0.874097	0.031	0.287	1.32725e-99	14	cldn4.L
fosl1.L.2	1.00073e-103	-0.670618	0.091	0.366	2.54825e-99	14	fosl1.L
Xelaev18021648m.g.5	3.68121e-103	-0.619653	0.083	0.359	9.37384e-99	14	Xelaev18021648m.g
anxa11.L.1	9.90833e-101	-0.460232	0.038	0.293	2.52306e-96	14	anxa11.L
elovl1.S.2	6.29785e-99	-0.469296	0.091	0.367	1.60368e-94	14	elovl1.S
ywhaq.L.2	2.2164e-96	-0.431269	0.041	0.292	5.64385e-92	14	ywhaq.L
idh2.L	3.5704e-92	-0.591996	0.207	0.51	9.09165e-88	14	idh2.L
sik1.S.3	1.95926e-89	-0.666597	0.171	0.441	4.98906e-85	14	sik1.S
Xelaev18043544m.g	1.05552e-87	-0.52006	0.281	0.567	2.68779e-83	14	Xelaev18043544m.g
ftmt.S.1	1.61763e-81	-0.486102	0.341	0.618	4.11914e-77	14	ftmt.S
higd1a.L.2	1.01964e-78	-0.456347	0.127	0.377	2.59642e-74	14	higd1a.L
Xelaev18003216m.g.2	2.27815e-73	-0.460803	0.178	0.43	5.80109e-69	14	Xelaev18003216m.g
hnrnpa3.S.1	3.44749e-64	-0.353138	0.232	0.488	8.7787e-60	14	hnrnpa3.S
loc100495655-like.S	0	1.91621	0.318	0.005	0	15	loc100495655-like.S
reep5.L	0	0.551537	0.357	0.081	0	15	reep5.L
Xelaev18019895m.g.4	4.02871e-177	0.714233	0.559	0.255	1.02587e-172	15	Xelaev18019895m.g
krt19.L.3	1.34259e-171	0.719439	0.607	0.267	3.41876e-167	15	krt19.L
krt18.L.7	2.60897e-126	0.717568	0.571	0.292	6.64348e-122	15	krt18.L
Xelaev18043641m.g.7	1.20498e-110	-0.707044	0.173	0.467	3.06836e-106	15	Xelaev18043641m.g
Xelaev18024674m.g.5	3.77475e-107	-0.55936	0.116	0.419	9.61201e-103	15	Xelaev18024674m.g
s100a11.L.9	3.05789e-104	0.51867	0.585	0.329	7.78661e-100	15	s100a11.L
Xelaev18021648m.g.6	2.16282e-103	-0.609823	0.082	0.359	5.5074e-99	15	Xelaev18021648m.g
anxa2.L.7	1.92882e-100	-0.810224	0.229	0.487	4.91155e-96	15	anxa2.L
glud1.L.2	8.11545e-98	-0.703241	0.115	0.379	2.06652e-93	15	glud1.L
krt6.L	0	5.77168	0.948	0.023	0	16	krt6.L
krt6.S.1	0	4.85701	0.973	0.091	0	16	krt6.S
loc100158585.S.1	0	4.62639	0.936	0.077	0	16	loc100158585.S
Xelaev18043128m.g	0	4.38832	0.879	0.05	0	16	Xelaev18043128m.g
loc100490146.L.1	0	4.32516	0.999	0.106	0	16	loc100490146.L
Xelaev18004580m.g	0	3.71399	0.938	0.069	0	16	Xelaev18004580m.g
Xelaev18040144m.g	0	3.69731	0.929	0.034	0	16	Xelaev18040144m.g
Xelaev18013613m.g.1	0	3.57778	0.846	0.081	0	16	Xelaev18013613m.g
Xelaev18000656m.g.2	0	3.33723	0.978	0.159	0	16	Xelaev18000656m.g
loc100488438.L.1	0	3.15919	0.948	0.053	0	16	loc100488438.L
Xetrov90019509m.L.1	0	3.06461	0.979	0.092	0	16	Xetrov90019509m.L
Xelaev18034951m.g	0	3.06208	0.513	0.042	0	16	Xelaev18034951m.g
krt24-like.L	0	2.98917	0.966	0.05	0	16	krt24-like.L
Xelaev18013614m.g.1	0	2.95804	0.985	0.139	0	16	Xelaev18013614m.g
Xelaev18047860m.g.1	0	2.8634	0.976	0.095	0	16	Xelaev18047860m.g
Xelaev18000658m.g.1	0	2.57851	0.97	0.096	0	16	Xelaev18000658m.g
loc101732215.L	0	2.5657	0.924	0.03	0	16	loc101732215.L
Xelaev18038699m.g.1	0	2.56377	0.856	0.151	0	16	Xelaev18038699m.g
loc101732678.S	0	2.5174	0.809	0.033	0	16	loc101732678.S
anxa8.S.1	0	2.40104	0.99	0.134	0	16	anxa8.S
Xelaev18045894m.g	0	2.39171	0.375	0.061	0	16	Xelaev18045894m.g
Xelaev18016074m.g.1	0	2.29047	0.876	0.116	0	16	Xelaev18016074m.g
Xetrov90011361m.L.1	0	2.23968	0.983	0.196	0	16	Xetrov90011361m.L
tm4sf1.L	0	2.19488	0.778	0.059	0	16	tm4sf1.L
Xelaev18000657m.g	0	2.16891	0.878	0.041	0	16	Xelaev18000657m.g
Xelaev18045649m.g.3	0	2.09625	0.976	0.208	0	16	Xelaev18045649m.g
serpinb4.L.1	0	2.03277	0.96	0.131	0	16	serpinb4.L
Xelaev18038705m.g.1	0	1.96673	0.79	0.156	0	16	Xelaev18038705m.g
fabp4.L.1	0	1.90113	0.991	0.194	0	16	fabp4.L
Xelaev18013622m.g	0	1.86134	0.888	0.042	0	16	Xelaev18013622m.g
loc100145000.L.2	0	1.85705	0.954	0.188	0	16	loc100145000.L
loc100496644.L	0	1.81923	0.335	0.059	0	16	loc100496644.L
gprc5a.L	0	1.75201	0.872	0.054	0	16	gprc5a.L
Xelaev18040143m.g	0	1.73719	0.6	0.012	0	16	Xelaev18040143m.g
loc100489972.L	0	1.71808	0.461	0.057	0	16	loc100489972.L
Xelaev18038697m.g.1	0	1.71459	0.729	0.058	0	16	Xelaev18038697m.g
Xelaev18038710m.g	0	1.66605	0.66	0.046	0	16	Xelaev18038710m.g
crisp3.L.1	0	1.53249	0.851	0.054	0	16	crisp3.L
cnfn.1.S.2	0	1.50065	0.765	0.105	0	16	cnfn.1.S
Xelaev18047969m.g	0	1.49054	0.499	0.008	0	16	Xelaev18047969m.g
anxa2.L.8	0	1.49047	0.983	0.471	0	16	anxa2.L
selenbp1.L	0	1.48288	0.848	0.045	0	16	selenbp1.L
Xetrov90021871m.L	0	1.47572	0.774	0.016	0	16	Xetrov90021871m.L
Xelaev18036534m.g	0	1.46351	0.783	0.035	0	16	Xelaev18036534m.g
Xelaev18016075m.g.1	0	1.43814	0.837	0.1	0	16	Xelaev18016075m.g
txn.L.5	0	1.38139	0.805	0.275	0	16	txn.L
Xelaev18036578m.g	0	1.37638	0.305	0.009	0	16	Xelaev18036578m.g
Xelaev18004582m.g	0	1.32877	0.437	0.018	0	16	Xelaev18004582m.g
loc100036845.S	0	1.32781	0.798	0.052	0	16	loc100036845.S
nfkbia.L.4	0	1.3236	0.96	0.526	0	16	nfkbia.L
Xelaev18003428m.g	0	1.32215	0.634	0.019	0	16	Xelaev18003428m.g
qsox1.L	0	1.31442	0.831	0.073	0	16	qsox1.L
loc100488805.L	0	1.26417	0.502	0.028	0	16	loc100488805.L
anxa2.S.11	0	1.21905	0.988	0.406	0	16	anxa2.S
Xelaev18011292m.g	0	1.20535	0.756	0.031	0	16	Xelaev18011292m.g
txnrd1.L	0	1.18904	0.592	0.044	0	16	txnrd1.L
mall.L.1	0	1.16367	0.774	0.065	0	16	mall.L
Xelaev18036255m.g	0	1.15773	0.717	0.02	0	16	Xelaev18036255m.g
Xelaev18038694m.g.1	0	1.13834	0.576	0.069	0	16	Xelaev18038694m.g
loc100490918-like.L	0	1.12508	0.487	0.059	0	16	loc100490918-like.L
loc100498415.L.1	0	1.11684	0.581	0.068	0	16	loc100498415.L
Xelaev18008610m.g.1	0	1.09641	0.557	0.127	0	16	Xelaev18008610m.g
b3gnt5.S	0	1.0964	0.514	0.026	0	16	b3gnt5.S
Xelaev18038704m.g	0	1.08108	0.57	0.052	0	16	Xelaev18038704m.g
higd1a.L.3	0	1.07157	0.847	0.361	0	16	higd1a.L
noxo1.L	0	1.01768	0.512	0.015	0	16	noxo1.L
Xelaev18032601m.g	0	1.00735	0.359	0.007	0	16	Xelaev18032601m.g
tgm3.2.L	0	0.991732	0.506	0.011	0	16	tgm3.2.L
Xelaev18013824m.g	0	0.985969	0.498	0.043	0	16	Xelaev18013824m.g
Xelaev18036535m.g	0	0.975987	0.429	0.018	0	16	Xelaev18036535m.g
loc100497910.L.3	0	0.963469	0.903	0.222	0	16	loc100497910.L
dsp.L.2	0	0.953914	0.771	0.167	0	16	dsp.L
cldn4.L.8	0	0.953711	0.875	0.269	0	16	cldn4.L
epcam.S.8	0	0.940329	0.971	0.591	0	16	epcam.S
Xelaev18004584m.g	0	0.935252	0.471	0.01	0	16	Xelaev18004584m.g
tnip2.L.1	0	0.928217	0.716	0.252	0	16	tnip2.L
ly6g6d.S.2	0	0.918391	0.745	0.104	0	16	ly6g6d.S
Xelaev18043641m.g.8	0	0.91679	0.901	0.452	0	16	Xelaev18043641m.g
loc101735282.L.2	0	0.900776	0.676	0.136	0	16	loc101735282.L
cldn7.S.5	0	0.899533	0.888	0.306	0	16	cldn7.S
gstp1.L	0	0.897502	0.415	0.06	0	16	gstp1.L
loc100492398-like.L	0	0.887553	0.616	0.03	0	16	loc100492398-like.L
loc100492398-like.S.2	0	0.877313	0.786	0.129	0	16	loc100492398-like.S
ppif.L	0	0.865551	0.548	0.045	0	16	ppif.L
loc101732678.L	0	0.851892	0.417	0.011	0	16	loc101732678.L
fgfbp1.S.4	0	0.846205	0.836	0.271	0	16	fgfbp1.S
Xelaev18046558m.g	0	0.842308	0.564	0.038	0	16	Xelaev18046558m.g
plk2.L	0	0.842008	0.675	0.153	0	16	plk2.L
dsp.S.1	0	0.839631	0.732	0.174	0	16	dsp.S
Xetrov90021869m.L	0	0.831484	0.593	0.022	0	16	Xetrov90021869m.L
Xelaev18044082m.g.1	0	0.826293	0.666	0.111	0	16	Xelaev18044082m.g
perp.S.1	0	0.80939	0.802	0.201	0	16	perp.S
Xetrov90010969m.L	0	0.798607	0.707	0.139	0	16	Xetrov90010969m.L
ppl.S.1	0	0.791066	0.651	0.112	0	16	ppl.S
tnf.L	0	0.787895	0.382	0.019	0	16	tnf.L
Xelaev18025526m.g	0	0.775258	0.548	0.047	0	16	Xelaev18025526m.g
zfp36.S	0	0.754036	0.762	0.298	0	16	zfp36.S
loc100487808.L	0	0.733433	0.466	0.02	0	16	loc100487808.L
cldn4.S.3	0	0.732315	0.767	0.227	0	16	cldn4.S
serpinb10.S	0	0.709703	0.382	0.018	0	16	serpinb10.S
ca5b.L	0	0.701752	0.551	0.051	0	16	ca5b.L
loc100490819.L	0	0.699773	0.478	0.038	0	16	loc100490819.L
p4hb.L	0	0.69867	0.75	0.272	0	16	p4hb.L
loc100170425.L	0	0.686929	0.574	0.068	0	16	loc100170425.L
Xelaev18034325m.g	0	0.663716	0.459	0.034	0	16	Xelaev18034325m.g
actn4.L.1	0	0.661761	0.73	0.233	0	16	actn4.L
loc101732341.L	0	0.651806	0.474	0.08	0	16	loc101732341.L
glo1.S	0	0.651122	0.549	0.046	0	16	glo1.S
loc100127750.S	0	0.642676	0.534	0.056	0	16	loc100127750.S
il1b.S	0	0.638994	0.315	0.048	0	16	il1b.S
emp1.L	0	0.627115	0.53	0.083	0	16	emp1.L
loc100486088.L.1	0	0.602591	0.473	0.032	0	16	loc100486088.L
dynll1.S.1	0	0.602056	0.638	0.184	0	16	dynll1.S
loc101734660.L	0	0.598339	0.457	0.021	0	16	loc101734660.L
flrt2.L	0	0.587364	0.418	0.032	0	16	flrt2.L
ppl.L.1	0	0.577212	0.542	0.117	0	16	ppl.L
loc100485269.L	0	0.573337	0.517	0.111	0	16	loc100485269.L
txnrd1.S	0	0.57022	0.322	0.028	0	16	txnrd1.S
Xelaev18012280m.g	0	0.569588	0.485	0.061	0	16	Xelaev18012280m.g
Xelaev18013182m.g.1	0	0.567635	0.48	0.069	0	16	Xelaev18013182m.g
cyp27b1.L	0	0.56563	0.407	0.061	0	16	cyp27b1.L
ccng2.S	0	0.564005	0.409	0.054	0	16	ccng2.S
Xelaev18030561m.g	0	0.558837	0.259	0.006	0	16	Xelaev18030561m.g
hsh2d.S	0	0.558132	0.441	0.076	0	16	hsh2d.S
Xelaev18034326m.g	0	0.555912	0.386	0.008	0	16	Xelaev18034326m.g
tnfrsf10b.S.1	0	0.553969	0.55	0.148	0	16	tnfrsf10b.S
Xelaev18040142m.g	0	0.55057	0.389	0.02	0	16	Xelaev18040142m.g
h2afy2.S	0	0.549355	0.477	0.067	0	16	h2afy2.S
rab25.L	0	0.545347	0.541	0.109	0	16	rab25.L
prss36.L	0	0.539251	0.441	0.076	0	16	prss36.L
gale.L	0	0.530875	0.508	0.097	0	16	gale.L
aox1.L	0	0.517923	0.404	0.023	0	16	aox1.L
grhl3.S	0	0.515625	0.372	0.032	0	16	grhl3.S
ube2a.L	0	0.497506	0.45	0.095	0	16	ube2a.L
ppp1r13l.L.1	0	0.495116	0.5	0.115	0	16	ppp1r13l.L
loc101730868-like.L	0	0.494781	0.382	0.013	0	16	loc101730868-like.L
nkpd1.L	0	0.468009	0.319	0.018	0	16	nkpd1.L
ppp1r13l.S	0	0.464525	0.335	0.025	0	16	ppp1r13l.S
dsc3.L	0	0.454438	0.4	0.057	0	16	dsc3.L
Xelaev18036547m.g	0	0.451825	0.333	0.01	0	16	Xelaev18036547m.g
Xelaev18011290m.g.1	0	0.45095	0.404	0.07	0	16	Xelaev18011290m.g
loc100492305.L	0	0.442847	0.293	0.004	0	16	loc100492305.L
Xelaev18032446m.g	0	0.441382	0.338	0.028	0	16	Xelaev18032446m.g
Xelaev18036546m.g	0	0.438367	0.322	0.007	0	16	Xelaev18036546m.g
gmds.L	0	0.43683	0.393	0.069	0	16	gmds.L
glo1.L	0	0.43264	0.37	0.047	0	16	glo1.L
cxcl16.S	0	0.426126	0.35	0.044	0	16	cxcl16.S
cdh1.L	0	0.415034	0.32	0.017	0	16	cdh1.L
loc100036845.L	0	0.414119	0.322	0.014	0	16	loc100036845.L
loc100489883.S	0	0.400908	0.269	0.01	0	16	loc100489883.S
dsg4.S.1	0	0.388036	0.375	0.072	0	16	dsg4.S
tmprss13.L	0	0.385375	0.315	0.033	0	16	tmprss13.L
loc101735110.S.1	0	0.374502	0.298	0.019	0	16	loc101735110.S
loc100494099.S	0	0.374463	0.311	0.041	0	16	loc100494099.S
pdp2.L	0	0.366597	0.289	0.021	0	16	pdp2.L
emp1.S	0	0.36614	0.29	0.019	0	16	emp1.S
lgals3.S	0	0.363475	0.323	0.044	0	16	lgals3.S
serpinb10.L	0	0.350216	0.264	0.013	0	16	serpinb10.L
Xelaev18003966m.g	0	-0.975605	0.653	0.94	0	16	Xelaev18003966m.g
rpl27a-like.L	0	-1.0048	0.47	0.875	0	16	rpl27a-like.L
Xelaev18016915m.g	0	-1.01058	0.434	0.846	0	16	Xelaev18016915m.g
Xelaev18038083m.g	0	-1.02248	0.71	0.96	0	16	Xelaev18038083m.g
rpl9.L	0	-1.04863	0.651	0.946	0	16	rpl9.L
rpl12.S	0	-1.05055	0.603	0.935	0	16	rpl12.S
Xelaev18012629m.g	0	-1.06505	0.713	0.967	0	16	Xelaev18012629m.g
rpl26.S	0	-1.07317	0.592	0.924	0	16	rpl26.S
rpl13.S	0	-1.08476	0.537	0.911	0	16	rpl13.S
Xelaev18039125m.g	0	-1.09614	0.664	0.952	0	16	Xelaev18039125m.g
rpl36.S	0	-1.09727	0.647	0.939	0	16	rpl36.S
Xelaev18016211m.g	0	-1.10115	0.587	0.925	0	16	Xelaev18016211m.g
rps10.L	0	-1.11642	0.671	0.941	0	16	rps10.L
Xelaev18020043m.g	0	-1.12257	0.584	0.941	0	16	Xelaev18020043m.g
rpl17.L	0	-1.12946	0.703	0.969	0	16	rpl17.L
rpl34.S	0	-1.17131	0.575	0.929	0	16	rpl34.S
rpl23.L	0	-1.17314	0.543	0.919	0	16	rpl23.L
rps16.L	0	-1.2006	0.679	0.956	0	16	rps16.L
rpl15.L	0	-1.2133	0.656	0.95	0	16	rpl15.L
Xelaev18007761m.g	0	-1.21646	0.171	0.721	0	16	Xelaev18007761m.g
Xelaev18037898m.g	0	-1.28476	0.704	0.97	0	16	Xelaev18037898m.g
Xelaev18036189m.g	0	-1.28654	0.448	0.909	0	16	Xelaev18036189m.g
ddx21.L	0	-1.33128	0.515	0.88	0	16	ddx21.L
nmrk2.S	0	-1.50048	0.275	0.859	0	16	nmrk2.S
znf185.L.1	3.97426e-306	0.338303	0.325	0.062	1.01201e-301	16	znf185.L
Xelaev18043184m.g	2.08011e-301	0.553506	0.49	0.134	5.2968e-297	16	Xelaev18043184m.g
rpl18.S	1.70549e-300	-0.995353	0.597	0.915	4.34287e-296	16	rpl18.S
eif3d.S	2.1024e-300	-1.02648	0.451	0.844	5.35355e-296	16	eif3d.S
Xelaev18035769m.g	2.14014e-299	-0.992164	0.657	0.934	5.44965e-295	16	Xelaev18035769m.g
rpl18.L	9.56961e-299	-0.973885	0.505	0.876	2.43681e-294	16	rpl18.L
Xelaev18003627m.g	1.1105e-298	-0.978467	0.605	0.923	2.82777e-294	16	Xelaev18003627m.g
rpl19.L	7.69435e-298	-0.968841	0.656	0.929	1.95929e-293	16	rpl19.L
rpl4.L	1.11627e-291	-0.958722	0.666	0.932	2.84248e-287	16	rpl4.L
rpl27a-like.S	4.00989e-289	-0.956714	0.52	0.882	1.02108e-284	16	rpl27a-like.S
rps3a.S	6.75547e-289	-0.91451	0.632	0.921	1.72021e-284	16	rps3a.S
rpl30.S	8.39585e-288	-0.950994	0.555	0.895	2.13792e-283	16	rpl30.S
chmp1b.S.1	4.77005e-286	0.490648	0.522	0.152	1.21465e-281	16	chmp1b.S
zc3h10.S	5.51525e-285	-1.03298	0.524	0.871	1.4044e-280	16	zc3h10.S
rpsa.S	2.14669e-284	-0.967356	0.494	0.876	5.46634e-280	16	rpsa.S
loc100493057.S	1.83823e-283	-0.944365	0.663	0.928	4.68087e-279	16	loc100493057.S
gsta1.S.2	7.70658e-281	0.44208	0.701	0.236	1.9624e-276	16	gsta1.S
nfkbia.S.1	3.28584e-280	0.704276	0.767	0.31	8.36707e-276	16	nfkbia.S
Xelaev18022104m.g	6.34887e-280	-1.0248	0.671	0.936	1.61668e-275	16	Xelaev18022104m.g
ch25h.L	7.09822e-278	1.16891	0.651	0.262	1.80749e-273	16	ch25h.L
nccrp1.L.1	5.09772e-274	0.509776	0.568	0.176	1.29808e-269	16	nccrp1.L
Xelaev18046508m.g	7.21698e-272	-0.918623	0.574	0.887	1.83773e-267	16	Xelaev18046508m.g
rpl37a.L	2.39811e-270	-0.95304	0.552	0.878	6.10654e-266	16	rpl37a.L
rps16.S	1.06656e-269	-0.956369	0.549	0.876	2.7159e-265	16	rps16.S
rpl8.L	3.37852e-268	-0.912989	0.454	0.836	8.60307e-264	16	rpl8.L
alpl.L	1.12735e-266	0.366777	0.362	0.083	2.87069e-262	16	alpl.L
gmppb.L	1.66228e-265	0.330104	0.327	0.07	4.23283e-261	16	gmppb.L
bcl2l10.L	5.82016e-265	0.553499	0.597	0.199	1.48205e-260	16	bcl2l10.L
Xelaev18024282m.g	9.29623e-265	-0.933492	0.441	0.829	2.36719e-260	16	Xelaev18024282m.g
Xelaev18045052m.g	1.59979e-262	-1.19414	0.371	0.779	4.0737e-258	16	Xelaev18045052m.g
Xelaev18003505m.g	1.15846e-260	-0.996521	0.374	0.775	2.94989e-256	16	Xelaev18003505m.g
rpl26.L	2.98725e-258	-0.911243	0.618	0.899	7.60674e-254	16	rpl26.L
loc100497513-like.S	1.81942e-257	0.46579	0.461	0.13	4.63297e-253	16	loc100497513-like.S
rps13.S	7.21408e-256	-0.90699	0.472	0.843	1.83699e-251	16	rps13.S
fau.L	6.51668e-254	-0.897804	0.479	0.827	1.65941e-249	16	fau.L
Xelaev18037587m.g	2.60483e-253	-0.92558	0.426	0.803	6.63294e-249	16	Xelaev18037587m.g
rnaseh1.S	2.81421e-252	-0.938298	0.677	0.931	7.16612e-248	16	rnaseh1.S
pkp3.L	1.14994e-249	0.358422	0.391	0.099	2.92822e-245	16	pkp3.L
capns2.S.1	9.44017e-249	0.45998	0.626	0.217	2.40384e-244	16	capns2.S
sik1.S.4	5.68362e-246	0.914079	0.83	0.427	1.44728e-241	16	sik1.S
Xelaev18015505m.g	1.60921e-240	-0.898069	0.606	0.887	4.09768e-236	16	Xelaev18015505m.g
rps15.S	2.94179e-240	-0.88013	0.564	0.874	7.49097e-236	16	rps15.S
Xelaev18021206m.g	4.11462e-240	-0.877589	0.487	0.83	1.04775e-235	16	Xelaev18021206m.g
timp-1.L.2	4.78617e-235	0.692979	0.438	0.129	1.21875e-230	16	timp-1.L
rps25.S	1.35058e-232	-1.0534	0.512	0.876	3.43912e-228	16	rps25.S
rps3a.L	4.38986e-229	-0.819255	0.589	0.879	1.11783e-224	16	rps3a.L
chmp1b.L	9.87072e-229	0.349783	0.373	0.098	2.51348e-224	16	chmp1b.L
nqo1.L.2	1.28364e-224	0.381687	0.347	0.086	3.26866e-220	16	nqo1.L
rpl36.L	5.29682e-224	-0.955232	0.293	0.693	1.34878e-219	16	rpl36.L
rps21.S	1.141e-221	-0.835629	0.517	0.828	2.90545e-217	16	rps21.S
dnaja4.1.L	7.40996e-220	0.487877	0.546	0.193	1.88687e-215	16	dnaja4.1.L
pdia6.L	6.18494e-219	0.497945	0.533	0.184	1.57493e-214	16	pdia6.L
tuba3c.S	2.70672e-217	0.642046	0.969	0.712	6.89239e-213	16	tuba3c.S
Xelaev18013762m.g	4.47416e-215	-0.852953	0.546	0.838	1.1393e-210	16	Xelaev18013762m.g
Xelaev18033797m.g	1.23439e-212	-0.782028	0.627	0.882	3.14326e-208	16	Xelaev18033797m.g
rpl36a.L	8.79117e-212	-1.20208	0.47	0.834	2.23858e-207	16	rpl36a.L
palm3-like.L.2	1.05673e-210	0.352629	0.426	0.125	2.69086e-206	16	palm3-like.L
ppp1r15b-like.S.1	3.4652e-207	0.602908	0.75	0.351	8.82379e-203	16	ppp1r15b-like.S
Xelaev18043442m.g	5.71249e-207	0.373662	0.429	0.131	1.45463e-202	16	Xelaev18043442m.g
nrdc.L.1	2.41345e-206	0.331654	0.39	0.108	6.1456e-202	16	nrdc.L
rpl10a.S	4.13982e-203	-1.15677	0.524	0.856	1.05416e-198	16	rpl10a.S
Xelaev18014154m.g	1.13135e-202	-0.818351	0.526	0.817	2.88086e-198	16	Xelaev18014154m.g
rpl30.L	1.40855e-200	-0.843684	0.381	0.731	3.58673e-196	16	rpl30.L
jup.L.1	1.09106e-199	0.373884	0.474	0.156	2.77828e-195	16	jup.L
fosl1.S.2	7.81457e-199	0.462861	0.673	0.272	1.9899e-194	16	fosl1.S
rps4x.S	1.02767e-198	-0.784931	0.552	0.83	2.61687e-194	16	rps4x.S
rpl6.S	2.29273e-194	-0.750881	0.584	0.852	5.83822e-190	16	rpl6.S
tmsb4x.L.2	2.92372e-190	-1.12043	0.04	0.461	7.44496e-186	16	tmsb4x.L
rcan1.S	1.49637e-188	0.415108	0.352	0.1	3.81035e-184	16	rcan1.S
Xelaev18037841m.g.3	1.50386e-188	-2.14034	0.282	0.684	3.82943e-184	16	Xelaev18037841m.g
Xelaev18014665m.g	1.21105e-186	-0.796564	0.47	0.771	3.08381e-182	16	Xelaev18014665m.g
ecm1.L.2	3.48686e-186	0.421304	0.514	0.183	8.87895e-182	16	ecm1.L
rpl15.S	1.01734e-183	-0.779683	0.461	0.775	2.59056e-179	16	rpl15.S
ppia.L.1	3.23582e-182	-0.864844	0.185	0.571	8.23968e-178	16	ppia.L
prdx5.L.1	9.75905e-182	0.491892	0.771	0.373	2.48505e-177	16	prdx5.L
rps28p9.S	8.36964e-181	-0.812372	0.442	0.749	2.13124e-176	16	rps28p9.S
Xelaev18024674m.g.6	4.73818e-178	0.543817	0.809	0.404	1.20653e-173	16	Xelaev18024674m.g
elf3.S	1.02521e-176	0.346808	0.384	0.12	2.6106e-172	16	elf3.S
rsl24d1.L	6.96974e-175	-0.910396	0.264	0.615	1.77477e-170	16	rsl24d1.L
dusp1.S	1.9119e-174	0.404642	0.467	0.167	4.86846e-170	16	dusp1.S
rpl5.L	3.96756e-174	-0.947464	0.617	0.895	1.0103e-169	16	rpl5.L
[truncated: 3,999 more rows]

## Sheet: Stromal
	p_val	avg_log2FC	pct.1	pct.2	p_val_adj	cluster	gene
rpl23.S	0	2.18662	0.875	0.25	0	0	rpl23.S
rps17.L	0	2.1668	0.893	0.285	0	0	rps17.L
Xelaev18000107m.g	0	2.13383	0.874	0.227	0	0	Xelaev18000107m.g
rps8.S	0	1.84207	0.93	0.425	0	0	rps8.S
rps8.L	0	1.60452	0.95	0.432	0	0	rps8.L
Xelaev18037841m.g	0	1.6037	0.793	0.245	0	0	Xelaev18037841m.g
Xelaev18016451m.g	0	1.58747	0.84	0.357	0	0	Xelaev18016451m.g
Xelaev18004063m.g	0	1.47515	0.942	0.427	0	0	Xelaev18004063m.g
rpl10a.S	0	1.28222	0.976	0.534	0	0	rpl10a.S
rpl3.L	0	1.07511	0.97	0.541	0	0	rpl3.L
Xelaev18045525m.g	0	1.01311	0.959	0.496	0	0	Xelaev18045525m.g
Xelaev18029462m.g	0	0.952411	0.964	0.623	0	0	Xelaev18029462m.g
rpl36a.L	0	0.932033	0.967	0.577	0	0	rpl36a.L
rps15.L	0	0.870881	0.978	0.604	0	0	rps15.L
rpl5.L	0	0.710309	0.976	0.668	0	0	rpl5.L
hspa8.S	0	0.412904	0.938	0.627	0	0	hspa8.S
tpt1.L	0	0.342899	0.918	0.534	0	0	tpt1.L
Xelaev18040855m.g	0	2.91504	0.972	0.198	0	2	Xelaev18040855m.g
tpt1.L1	0	2.77151	0.984	0.535	0	2	tpt1.L
Xelaev18002611m.g	0	2.66747	0.764	0.083	0	2	Xelaev18002611m.g
Xelaev18002122m.g	0	2.59154	0.947	0.372	0	2	Xelaev18002122m.g
cytl1.L	0	2.32324	0.773	0.097	0	2	cytl1.L
Xelaev18037841m.g1	0	2.30182	0.676	0.266	0	2	Xelaev18037841m.g
snx22.S	0	2.07761	0.447	0.029	0	2	snx22.S
htra1.S	0	1.97578	0.523	0.127	0	2	htra1.S
hspa8.S1	0	1.8915	0.951	0.631	0	2	hspa8.S
cfl2.L	0	1.88273	0.525	0.071	0	2	cfl2.L
hpd-like.2.L	0	1.81267	0.313	0.036	0	2	hpd-like.2.L
meox2.L	0	1.80851	0.505	0.096	0	2	meox2.L
eif5a.L	0	1.8041	0.936	0.57	0	2	eif5a.L
arpc5l.L	0	1.76401	0.493	0.079	0	2	arpc5l.L
sesn3.L	0	1.70498	0.339	0.018	0	2	sesn3.L
eif4b.L	0	1.54267	0.873	0.399	0	2	eif4b.L
col8a2.L	0	1.5426	0.299	0.038	0	2	col8a2.L
loc100488634.L	0	1.54184	0.426	0.065	0	2	loc100488634.L
klhl38.S	0	1.53078	0.267	0.008	0	2	klhl38.S
itih6.S	0	1.51927	0.58	0.117	0	2	itih6.S
glrx.S	0	1.45846	0.545	0.133	0	2	glrx.S
ppp1r1b.L	0	1.42189	0.332	0.042	0	2	ppp1r1b.L
nap1l1.L	0	1.41039	0.904	0.522	0	2	nap1l1.L
adipor2.S	0	1.38382	0.499	0.124	0	2	adipor2.S
Xelaev18013239m.g	0	1.37807	0.323	0.069	0	2	Xelaev18013239m.g
zw10.L	0	1.30038	0.369	0.059	0	2	zw10.L
cpn1.S	0	1.294	0.3	0.048	0	2	cpn1.S
c8orf4.L	0	1.25976	0.352	0.082	0	2	c8orf4.L
Xelaev18024371m.g	0	1.24114	0.379	0.073	0	2	Xelaev18024371m.g
ftmt.S	0	1.23128	0.782	0.398	0	2	ftmt.S
acan.L	0	1.23004	0.617	0.137	0	2	acan.L
Xelaev18029462m.g1	0	1.21899	0.93	0.633	0	2	Xelaev18029462m.g
Xelaev18039162m.g	0	1.20315	0.918	0.575	0	2	Xelaev18039162m.g
Xelaev18012476m.g	0	1.19785	0.386	0.091	0	2	Xelaev18012476m.g
eef2.1.L	0	1.18602	0.854	0.537	0	2	eef2.1.L
psmb3.S	0	1.17611	0.411	0.098	0	2	psmb3.S
cct5.S	0	1.11735	0.58	0.224	0	2	cct5.S
MGC75752.L	0	1.11578	0.81	0.473	0	2	MGC75752.L
cct6a.L	0	1.11486	0.609	0.221	0	2	cct6a.L
adrm1.S	0	1.09485	0.37	0.091	0	2	adrm1.S
psmb3.L	0	1.08717	0.451	0.131	0	2	psmb3.L
eif1b.S	0	1.08527	0.851	0.459	0	2	eif1b.S
c1orf35.L	0	1.08492	0.495	0.146	0	2	c1orf35.L
mia.L	0	1.08391	0.446	0.108	0	2	mia.L
actr3.L	0	1.07374	0.65	0.26	0	2	actr3.L
clta.L	0	1.05789	0.375	0.096	0	2	clta.L
timm23.S	0	1.05085	0.572	0.198	0	2	timm23.S
Xelaev18036120m.g	0	1.04041	0.747	0.333	0	2	Xelaev18036120m.g
nosip.S	0	1.03302	0.428	0.119	0	2	nosip.S
rasd1.S	0	1.02455	0.584	0.184	0	2	rasd1.S
ddit4.S	0	1.02418	0.458	0.159	0	2	ddit4.S
a2m.S	0	1.01252	0.501	0.156	0	2	a2m.S
naa10.S	0	1.00874	0.352	0.086	0	2	naa10.S
srp19.S	0	1.00299	0.428	0.127	0	2	srp19.S
psmc5.L	0	0.998804	0.469	0.153	0	2	psmc5.L
odc1.L	0	0.997269	0.729	0.397	0	2	odc1.L
fubp1.S	0	0.986072	0.373	0.104	0	2	fubp1.S
cwc27.S	0	0.981719	0.385	0.099	0	2	cwc27.S
nap1l1.S	0	0.979549	0.406	0.123	0	2	nap1l1.S
Xelaev18046282m.g	0	0.959601	0.466	0.155	0	2	Xelaev18046282m.g
loc100496637.S	0	0.949094	0.402	0.109	0	2	loc100496637.S
sod1.S	0	0.940145	0.621	0.245	0	2	sod1.S
rbm34.L	0	0.939513	0.491	0.158	0	2	rbm34.L
hdlbp.S	0	0.939162	0.562	0.221	0	2	hdlbp.S
psmc3.L	0	0.923656	0.601	0.247	0	2	psmc3.L
Xelaev18003505m.g	0	0.905704	0.941	0.673	0	2	Xelaev18003505m.g
ucma.S	0	0.882061	0.408	0.08	0	2	ucma.S
pdap1.S	0	0.879842	0.663	0.302	0	2	pdap1.S
tubb4a.S	0	0.875031	0.543	0.222	0	2	tubb4a.S
sesn1.L	0	0.862213	0.52	0.215	0	2	sesn1.L
ppia.L	0	0.861984	0.88	0.581	0	2	ppia.L
uqcrh.L	0	0.853782	0.796	0.437	0	2	uqcrh.L
Xelaev18040824m.g	0	0.849257	0.503	0.185	0	2	Xelaev18040824m.g
rad23b.S	0	0.847743	0.413	0.137	0	2	rad23b.S
eif2s3.L	0	0.844051	0.732	0.36	0	2	eif2s3.L
mkrn2.L	0	0.838573	0.385	0.126	0	2	mkrn2.L
spcs1.L	0	0.833117	0.492	0.188	0	2	spcs1.L
stip1.L	0	0.83264	0.378	0.124	0	2	stip1.L
eif5a.S	0	0.82982	0.481	0.18	0	2	eif5a.S
pfdn5.S	0	0.808068	0.416	0.134	0	2	pfdn5.S
actr3.S	0	0.804475	0.477	0.185	0	2	actr3.S
sod1.L	0	0.797015	0.448	0.173	0	2	sod1.L
lamtor1.S	0	0.790009	0.455	0.162	0	2	lamtor1.S
hdlbp.L	0	0.789592	0.472	0.186	0	2	hdlbp.L
atp5j2.S	0	0.789194	0.535	0.226	0	2	atp5j2.S
dnajc21.L	0	0.770743	0.415	0.144	0	2	dnajc21.L
atp1a1.L	0	0.760814	0.696	0.363	0	2	atp1a1.L
Xelaev18036119m.g	0	0.749228	0.895	0.641	0	2	Xelaev18036119m.g
rps8.L1	0	0.74159	0.758	0.459	0	2	rps8.L
eif3b.L	0	0.74134	0.501	0.197	0	2	eif3b.L
eef1g.S	0	0.736277	0.851	0.524	0	2	eef1g.S
loc100491219-like.1	0	0.733164	0.436	0.159	0	2	loc100491219-like.1
vcp.S	0	0.732761	0.415	0.159	0	2	vcp.S
srrt.L	0	0.72873	0.742	0.403	0	2	srrt.L
st13.S	0	0.724773	0.576	0.251	0	2	st13.S
uqcrh.S	0	0.715332	0.411	0.15	0	2	uqcrh.S
ccni.L	0	0.713098	0.585	0.298	0	2	ccni.L
sec61g.L	0	0.699038	0.463	0.195	0	2	sec61g.L
pik3r1-like.S	0	0.690305	0.416	0.161	0	2	pik3r1-like.S
foxr1.L	0	0.69024	0.68	0.333	0	2	foxr1.L
Xelaev18038180m.g	0	0.686714	0.541	0.231	0	2	Xelaev18038180m.g
rnf10.S	0	0.681509	0.567	0.263	0	2	rnf10.S
pfdn5.L	0	0.678235	0.537	0.227	0	2	pfdn5.L
eif2s3.S	0	0.675279	0.551	0.246	0	2	eif2s3.S
ppib.S	4.21862e-301	0.669895	0.633	0.328	1.09296e-296	2	ppib.S
arpc1b.L	0	0.669809	0.639	0.314	0	2	arpc1b.L
rpl3.L1	0	0.664514	0.831	0.561	0	2	rpl3.L
Xelaev18015162m.g	0	0.66236	0.534	0.247	0	2	Xelaev18015162m.g
etfb.L	0	0.645089	0.468	0.199	0	2	etfb.L
cir1.L	0	0.642951	0.423	0.168	0	2	cir1.L
cct8.L	0	0.641755	0.747	0.429	0	2	cct8.L
abcf1.L	0	0.638339	0.479	0.204	0	2	abcf1.L
sec61b.L	2.05807e-301	0.625518	0.54	0.26	5.33205e-297	2	sec61b.L
ran.S	0	0.623598	0.509	0.228	0	2	ran.S
taf15.L	0	0.613209	0.627	0.31	0	2	taf15.L
eif3k.S	2.38683e-304	0.598777	0.685	0.374	6.18381e-300	2	eif3k.S
dnaja2.S	1.14186e-301	0.597794	0.717	0.411	2.95833e-297	2	dnaja2.S
isg20l2.S	0	0.589894	0.421	0.168	0	2	isg20l2.S
aimp1.L	0	0.588188	0.432	0.179	0	2	aimp1.L
eif3b.S	0	0.58216	0.432	0.182	0	2	eif3b.S
fah.L	0	0.581387	0.471	0.188	0	2	fah.L
bzw1.S	2.06867e-278	0.569657	0.793	0.514	5.3595e-274	2	bzw1.S
dapl1.L	9.7095e-308	0.566747	0.487	0.219	2.51554e-303	2	dapl1.L
rps27a.S	1.44853e-290	0.561557	0.73	0.413	3.75286e-286	2	rps27a.S
eif2s2.S	2.14289e-303	0.554671	0.761	0.446	5.55181e-299	2	eif2s2.S
aimp1.S	0	0.548514	0.544	0.252	0	2	aimp1.S
eif3m.S	6.98613e-264	0.539869	0.645	0.351	1.80997e-259	2	eif3m.S
mknk2.L	0	0.533616	0.666	0.335	0	2	mknk2.L
eif2s2.L	4.09528e-259	0.531253	0.718	0.422	1.06101e-254	2	eif2s2.L
gltscr2.L	6.88987e-263	0.493757	0.587	0.298	1.78503e-258	2	gltscr2.L
isg20l2.L	2.54919e-255	0.486108	0.642	0.344	6.60445e-251	2	isg20l2.L
Xelaev18012131m.g	3.28324e-223	0.448836	0.856	0.592	8.50621e-219	2	Xelaev18012131m.g
rassf1.S	8.50823e-203	0.447209	0.599	0.337	2.20431e-198	2	rassf1.S
cfl1.L	3.43533e-191	0.434268	0.564	0.313	8.90026e-187	2	cfl1.L
rps27a.L	6.06463e-167	0.408114	0.801	0.541	1.57123e-162	2	rps27a.L
rps26.S	3.21847e-165	0.387366	0.759	0.493	8.33841e-161	2	rps26.S
rps28p9.L	2.96412e-151	0.385368	0.801	0.541	7.67943e-147	2	rps28p9.L
Xelaev18046734m.g	5.00924e-195	0.373494	0.543	0.29	1.29779e-190	2	Xelaev18046734m.g
nme2	5.66343e-158	0.372284	0.658	0.395	1.46728e-153	2	nme2
rbm6.S	1.35251e-149	0.371644	0.764	0.501	3.50408e-145	2	rbm6.S
lect1.L	0	0.370401	0.486	0.133	0	2	lect1.L
eif3g.S	1.87148e-156	0.359461	0.699	0.438	4.84864e-152	2	eif3g.S
pno1.L	1.31714e-186	0.347066	0.546	0.292	3.41244e-182	2	pno1.L
rpl3.S	7.51436e-148	0.344004	0.687	0.432	1.94682e-143	2	rpl3.S
rps26.L	4.68302e-136	0.343448	0.673	0.422	1.21328e-131	2	rps26.L
hnrnph3.L	3.23145e-156	0.328625	0.633	0.383	8.37203e-152	2	hnrnph3.L
eif3i.L	6.31664e-141	0.313473	0.798	0.545	1.63651e-136	2	eif3i.L
lama4.L	8.4454e-186	0.291928	0.548	0.297	2.18803e-181	2	lama4.L
tnxb.S	0	4.01063	0.782	0.075	0	3	tnxb.S
mfap5.L	0	3.82413	0.659	0.048	0	3	mfap5.L
mfap5.S	0	3.82412	0.744	0.089	0	3	mfap5.S
col3a1.S	0	3.68986	0.753	0.149	0	3	col3a1.S
tnxb.L	0	3.19293	0.597	0.061	0	3	tnxb.L
lamc1.L	0	3.18238	0.577	0.1	0	3	lamc1.L
fbn1.S	0	3.17778	0.449	0.034	0	3	fbn1.S
fbn1.L	0	3.02718	0.488	0.043	0	3	fbn1.L
fstl1.L	0	2.98791	0.565	0.115	0	3	fstl1.L
col6a2.S	0	2.8585	0.84	0.273	0	3	col6a2.S
entpd2.L	0	2.81432	0.369	0.016	0	3	entpd2.L
lamb1.L	0	2.80432	0.7	0.183	0	3	lamb1.L
loc100496982.S	0	2.6417	0.267	0.007	0	3	loc100496982.S
akr1d1.L	0	2.57279	0.319	0.027	0	3	akr1d1.L
c1s.L	0	2.35414	0.654	0.146	0	3	c1s.L
sparc.L	0	2.3093	0.844	0.299	0	3	sparc.L
aif1l.L	0	2.13615	0.295	0.03	0	3	aif1l.L
prelp.S	0	2.02071	0.471	0.086	0	3	prelp.S
Xelaev18004886m.g	0	2.01887	0.384	0.054	0	3	Xelaev18004886m.g
col1a2.L	0	1.9895	0.948	0.447	0	3	col1a2.L
dpt.S	0	1.91484	0.402	0.057	0	3	dpt.S
loc100485749.L	0	1.89024	0.399	0.069	0	3	loc100485749.L
cd38.L	0	1.88642	0.399	0.103	0	3	cd38.L
dcn.L	0	1.87518	0.413	0.085	0	3	dcn.L
Xelaev18041553m.g	0	1.82816	0.634	0.211	0	3	Xelaev18041553m.g
s100a11.L	0	1.8143	0.64	0.199	0	3	s100a11.L
nid1.S	0	1.72644	0.449	0.136	0	3	nid1.S
col1a1.L	0	1.62454	0.874	0.339	0	3	col1a1.L
sik1.S	0	1.61781	0.531	0.263	0	3	sik1.S
loc100489067.L	0	1.56791	0.395	0.091	0	3	loc100489067.L
col6a1.L	0	1.5467	0.597	0.221	0	3	col6a1.L
col6a2.L	0	1.49033	0.672	0.285	0	3	col6a2.L
pmp22.S	0	1.45923	0.355	0.098	0	3	pmp22.S
ahnak-like.S	0	1.45754	0.568	0.248	0	3	ahnak-like.S
sparc.S	0	1.3547	0.839	0.471	0	3	sparc.S
col1a1.S	0	1.30357	0.872	0.383	0	3	col1a1.S
anxa2.S	0	1.24429	0.611	0.312	0	3	anxa2.S
bgn.S	0	1.1581	0.46	0.203	0	3	bgn.S
serpinh1.S	0	0.998308	0.669	0.394	0	3	serpinh1.S
ptx3.S	0	1.59477	0.485	0.227	0	4	ptx3.S
postn.S	0	2.3215	0.809	0.361	0	5	postn.S
col1a2.L1	0	2.25049	0.822	0.46	0	5	col1a2.L
col1a1.L1	0	2.19294	0.765	0.352	0	5	col1a1.L
postn.L	0	2.10701	0.823	0.444	0	5	postn.L
aebp1.S	0	1.95658	0.333	0.065	0	5	aebp1.S
col1a1.S1	0	1.60939	0.761	0.395	0	5	col1a1.S
sparc.L1	0	1.52892	0.62	0.319	0	5	sparc.L
col6a1.L1	0	1.52152	0.52	0.23	0	5	col6a1.L
col6a2.L1	0	1.49315	0.628	0.291	0	5	col6a2.L
Xelaev18041553m.g1	0	1.47104	0.521	0.223	0	5	Xelaev18041553m.g
serpinh1.S1	0	1.39413	0.686	0.396	0	5	serpinh1.S
col6a2.S1	0	0.912978	0.597	0.295	0	5	col6a2.S
Xelaev18016451m.g1	0	2.79853	0.975	0.369	0	6	Xelaev18016451m.g
hgd.L	0	1.30902	0.619	0.319	0	6	hgd.L
glud1.L	0	1.30123	0.772	0.432	0	6	glud1.L
matn1.S	0	5.47991	0.558	0.014	0	7	matn1.S
matn1.L	0	5.09776	0.63	0.018	0	7	matn1.L
col2a1.L	0	4.56845	0.921	0.219	0	7	col2a1.L
col9a2.S	0	4.49403	0.883	0.127	0	7	col9a2.S
col9a1.L	0	4.30085	0.885	0.127	0	7	col9a1.L
col9a3.L	0	4.1577	0.824	0.117	0	7	col9a3.L
c2orf40.S	0	4.11698	0.493	0.024	0	7	c2orf40.S
lect1.L1	0	4.10892	0.846	0.12	0	7	lect1.L
ucma.L	0	3.84515	0.643	0.046	0	7	ucma.L
col11a2p1.S	0	3.78114	0.843	0.129	0	7	col11a2p1.S
ucma.S1	0	3.67026	0.57	0.079	0	7	ucma.S
acan.L1	0	3.50587	0.778	0.14	0	7	acan.L
col9a2.L	0	3.41626	0.632	0.041	0	7	col9a2.L
otos.S	0	3.35491	0.421	0.012	0	7	otos.S
col5a3-like.S	0	3.22705	0.821	0.193	0	7	col5a3-like.S
col5a3-like.L	0	3.17261	0.852	0.239	0	7	col5a3-like.L
hapln1.L	0	3.12688	0.557	0.047	0	7	hapln1.L
matn4.S	0	2.87765	0.404	0.021	0	7	matn4.S
c17orf67.L	0	2.77674	0.406	0.028	0	7	c17orf67.L
c2orf82-like.L	0	2.7561	0.442	0.03	0	7	c2orf82-like.L
mia.L1	0	2.74132	0.68	0.103	0	7	mia.L
epyc.L	0	2.64993	0.434	0.021	0	7	epyc.L
cthrc1.L	0	2.49993	0.455	0.056	0	7	cthrc1.L
col27a1.S	0	2.46904	0.486	0.044	0	7	col27a1.S
otos.L	0	2.40956	0.324	0.006	0	7	otos.L
acan.S	0	2.26857	0.455	0.052	0	7	acan.S
gale.L	0	2.09247	0.32	0.022	0	7	gale.L
chadl.L	0	2.06909	0.366	0.01	0	7	chadl.L
epyc.S	0	2.05728	0.351	0.018	0	7	epyc.S
mfi2.S	0	1.82393	0.271	0.018	0	7	mfi2.S
itih6.S1	0	1.80575	0.463	0.135	0	7	itih6.S
fkbp10.S	0	1.73989	0.416	0.095	0	7	fkbp10.S
fabp3.S	0	1.72654	0.311	0.019	0	7	fabp3.S
loc100498371-like.L	0	1.63148	0.297	0.025	0	7	loc100498371-like.L
Xelaev18002611m.g1	0	1.62317	0.454	0.119	0	7	Xelaev18002611m.g
ctgf.L	0	1.60906	0.551	0.206	0	7	ctgf.L
fry.L	0	1.56442	0.288	0.018	0	7	fry.L
loxl3.S	0	1.54758	0.442	0.097	0	7	loxl3.S
loc100488634.L1	0	1.54244	0.395	0.077	0	7	loc100488634.L
Xelaev18037480m.g	0	1.50232	0.331	0.069	0	7	Xelaev18037480m.g
pdgfrl.2.L	0	1.41909	0.301	0.032	0	7	pdgfrl.2.L
thbs1.L	0	1.37963	0.831	0.466	0	7	thbs1.L
cytl1.L1	0	1.21952	0.424	0.136	0	7	cytl1.L
ppib.S1	0	1.18585	0.68	0.333	0	7	ppib.S
Xelaev18040855m.g1	0	1.17359	0.623	0.238	0	7	Xelaev18040855m.g
Xelaev18034420m.g	0	1.10686	0.458	0.175	0	7	Xelaev18034420m.g
ssr4.L	0	1.04274	0.506	0.232	0	7	ssr4.L
myeov2.S	0	1.03742	0.461	0.184	0	7	myeov2.S
hdlbp.L1	0	1.02587	0.458	0.195	0	7	hdlbp.L
ckap4.L	0	0.942832	0.392	0.142	0	7	ckap4.L
anxa2.S1	3.1303e-217	0.91266	0.586	0.318	8.10998e-213	7	anxa2.S
serpinh1.L	1.15257e-261	0.817617	0.44	0.186	2.98607e-257	7	serpinh1.L
Xelaev18002122m.g1	4.34655e-223	0.768806	0.665	0.403	1.1261e-218	7	Xelaev18002122m.g
ppib.L	3.94337e-231	0.757429	0.578	0.323	1.02165e-226	7	ppib.L
sparc.S1	5.37427e-167	0.749965	0.752	0.482	1.39237e-162	7	sparc.S
Xelaev18022166m.g	2.10413e-180	0.413724	0.523	0.26	5.45139e-176	7	Xelaev18022166m.g
tpt1.L2	4.85089e-185	0.370544	0.82	0.557	1.25677e-180	7	tpt1.L
col1a2.S	0	4.03092	0.777	0.158	0	8	col1a2.S
aspn.L	0	2.97918	0.37	0.025	0	8	aspn.L
col1a1.S2	0	2.9088	0.878	0.396	0	8	col1a1.S
dkk3.L	0	2.62941	0.462	0.077	0	8	dkk3.L
col1a1.L2	0	2.46116	0.829	0.356	0	8	col1a1.L
fndc1.L	0	2.42001	0.465	0.064	0	8	fndc1.L
tnc-like.L	0	2.29856	0.724	0.205	0	8	tnc-like.L
c2orf40.L	0	2.07249	0.354	0.102	0	8	c2orf40.L
sparc.L2	0	2.04467	0.76	0.318	0	8	sparc.L
sparc.S2	0	2.02771	0.835	0.481	0	8	sparc.S
clec11a.S	0	2.0089	0.309	0.039	0	8	clec11a.S
tnc-like.S	0	1.96549	0.414	0.081	0	8	tnc-like.S
col1a2.L2	0	1.93313	0.875	0.464	0	8	col1a2.L
lum.S	0	1.92794	0.409	0.077	0	8	lum.S
lum.L	0	1.73435	0.334	0.055	0	8	lum.L
mmp2.S	0	1.60932	0.488	0.171	0	8	mmp2.S
col5a3-like.L1	0	1.55535	0.698	0.253	0	8	col5a3-like.L
clec11a.L	0	1.51714	0.327	0.071	0	8	clec11a.L
dcn.L1	0	1.47042	0.357	0.097	0	8	dcn.L
col5a3-like.S1	0	1.37183	0.608	0.21	0	8	col5a3-like.S
loc100497018.L	0	1.34344	0.38	0.12	0	8	loc100497018.L
serpinh1.S2	0	1.25498	0.712	0.399	0	8	serpinh1.S
col6a2.S2	0	1.23402	0.635	0.298	0	8	col6a2.S
col6a1.L2	1.29242e-299	1.1924	0.533	0.234	3.34841e-295	8	col6a1.L
ppib.L1	7.86552e-270	1.13383	0.592	0.325	2.0378e-265	8	ppib.L
col6a2.L2	2.16997e-272	1.10655	0.599	0.298	5.62196e-268	8	col6a2.L
ptrf.S	7.2086e-272	1.08713	0.465	0.195	1.8676e-267	8	ptrf.S
col11a2p1.S1	0	0.992293	0.433	0.156	0	8	col11a2p1.S
rps8.L2	0	1.38689	0.88	0.464	0	9	rps8.L
Xelaev18004063m.g1	0	1.34094	0.872	0.459	0	9	Xelaev18004063m.g
rpl10a.S1	0	1.30489	0.951	0.56	0	9	rpl10a.S
Xelaev18045525m.g1	0	1.10936	0.926	0.524	0	9	Xelaev18045525m.g
rpl3.L2	0	1.09345	0.946	0.566	0	9	rpl3.L
rps15.L1	0	0.975366	0.928	0.627	0	9	rps15.L
rpl5.L1	0	0.852841	0.967	0.686	0	9	rpl5.L
rpl36a.L1	3.21416e-292	0.829124	0.904	0.601	8.32724e-288	9	rpl36a.L
comp.L	0	4.64657	0.732	0.055	0	10	comp.L
angptl7.L	0	4.12899	0.491	0.034	0	10	angptl7.L
clec3b.L	0	3.88107	0.534	0.046	0	10	clec3b.L
fmod.S	0	2.41245	0.288	0.033	0	10	fmod.S
ptrf.S1	1.02797e-295	1.6765	0.495	0.198	2.66326e-291	10	ptrf.S
anxa2.S2	1.65845e-301	1.51997	0.647	0.322	4.29671e-297	10	anxa2.S
vim.L	0	1.4527	0.827	0.496	0	10	vim.L
col6a2.L3	5.63013e-172	1.18586	0.568	0.303	1.45865e-167	10	col6a2.L
col6a2.S3	2.14661e-172	0.802051	0.591	0.304	5.56143e-168	10	col6a2.S
sparc.S3	1.15153e-154	0.759751	0.742	0.489	2.98338e-150	10	sparc.S
col1a2.S1	4.19787e-228	0.438962	0.459	0.177	1.08758e-223	10	col1a2.S
sparc.L3	7.451e-121	0.301343	0.597	0.329	1.93041e-116	10	sparc.L
cxcl8.L	0	4.11831	0.771	0.086	0	11	cxcl8.L
cxcl8.S	0	3.66166	0.789	0.121	0	11	cxcl8.S
olfm4.L	0	3.46754	0.396	0.046	0	11	olfm4.L
ch25h.L	0	3.31541	0.757	0.145	0	11	ch25h.L
timp-1.L	0	3.03431	0.39	0.085	0	11	timp-1.L
steap4.L	0	2.35166	0.358	0.067	0	11	steap4.L
sdc4.L	1.32329e-161	1.21341	0.528	0.266	3.42838e-157	11	sdc4.L
zfp36.S	8.01076e-155	1.16626	0.563	0.295	2.07543e-150	11	zfp36.S
nfkbia.L	5.77061e-148	1.13124	0.628	0.368	1.49505e-143	11	nfkbia.L
vim.S	0	3.72938	0.995	0.573	0	12	vim.S
vim.L1	0	3.3146	0.984	0.495	0	12	vim.L
ptrf.S2	0	2.20022	0.705	0.195	0	12	ptrf.S
ppp1r1b.L1	0	2.16636	0.352	0.058	0	12	ppp1r1b.L
anxa2.S3	0	2.00157	0.785	0.322	0	12	anxa2.S
loc100494786.S	0	1.99337	0.602	0.168	0	12	loc100494786.S
Xelaev18040855m.g2	0	1.94721	0.706	0.248	0	12	Xelaev18040855m.g
rcan1.S	4.54073e-298	1.76913	0.479	0.148	1.17641e-293	12	rcan1.S
Xelaev18034420m.g1	1.0635e-161	1.29345	0.444	0.184	2.7553e-157	12	Xelaev18034420m.g
comp.L1	0	1.27658	0.458	0.067	0	12	comp.L
Xelaev18010117m.g	1.07726e-183	1.26153	0.405	0.145	2.79095e-179	12	Xelaev18010117m.g
s100a11.L1	8.48554e-236	1.14629	0.583	0.221	2.19843e-231	12	s100a11.L
anxa11.L	5.77163e-145	1.03847	0.486	0.219	1.49531e-140	12	anxa11.L
tpt1.L3	3.09134e-126	0.799813	0.819	0.565	8.00905e-122	12	tpt1.L
col6a2.S4	1.30525e-84	0.435439	0.566	0.307	3.38164e-80	12	col6a2.S
acan.L2	1.03125e-130	0.405236	0.426	0.169	2.67176e-126	12	acan.L
c3.L	0	5.02158	0.825	0.061	0	13	c3.L
Xelaev18004252m.g	0	4.48856	0.373	0.008	0	13	Xelaev18004252m.g
cfb.L	0	2.36267	0.351	0.059	0	13	cfb.L
tnn.L	0	5.88969	0.933	0.014	0	14	tnn.L
mgp.S	0	3.31249	0.377	0.045	0	14	mgp.S
Xelaev18040322m.g	0	2.34009	0.311	0.013	0	14	Xelaev18040322m.g
cpamd8.L	1.1821e-219	2.15002	0.366	0.105	3.06258e-215	14	cpamd8.L
postn.L1	2.71459e-290	1.80319	0.852	0.459	7.03295e-286	14	postn.L
ptx3.L	1.74735e-273	1.78078	0.764	0.37	4.52705e-269	14	ptx3.L
gch1.L	1.28097e-295	1.7403	0.453	0.122	3.31874e-291	14	gch1.L
ptx3.S1	0	1.72516	0.653	0.234	0	14	ptx3.S
gpx3.S	0	1.67056	0.391	0.079	0	14	gpx3.S
myh9.S	2.38238e-236	1.48855	0.39	0.107	6.17226e-232	14	myh9.S
cxcl8.S1	7.02561e-185	1.43122	0.405	0.133	1.8202e-180	14	cxcl8.S
mmp14.L	1.33627e-166	1.35457	0.639	0.331	3.462e-162	14	mmp14.L
Xelaev18016663m.g	1.47143e-164	1.34899	0.456	0.176	3.81218e-160	14	Xelaev18016663m.g
col6a2.L4	9.31701e-183	1.14329	0.675	0.304	2.41385e-178	14	col6a2.L
col6a1.L3	2.93056e-125	1.02273	0.528	0.242	7.5925e-121	14	col6a1.L
gpx3.L	1.67438e-97	0.791443	0.688	0.411	4.33797e-93	14	gpx3.L
col1a1.S3	2.49063e-156	0.658709	0.775	0.41	6.45272e-152	14	col1a1.S
Xelaev18016451m.g2	2.89031e-129	0.57054	0.767	0.396	7.4882e-125	14	Xelaev18016451m.g
col1a2.L3	1.1766e-127	0.415974	0.839	0.474	3.04833e-123	14	col1a2.L
col1a1.L3	3.52728e-91	0.36881	0.663	0.371	9.13849e-87	14	col1a1.L
myh11.L	0	3.97254	0.432	0.01	0	15	myh11.L
des.1.L	0	2.75195	0.352	0.011	0	15	des.1.L
tpm2.S	0	2.69255	0.521	0.092	0	15	tpm2.S
tpm2.L	0	2.52435	0.349	0.043	0	15	tpm2.L
acta2.L	0	2.4358	0.308	0.033	0	15	acta2.L
acta2.S	0	2.30639	0.292	0.029	0	15	acta2.S
ch25h.S	4.92239e-298	2.02315	0.327	0.068	1.27529e-293	15	ch25h.S
col4a6-like.L	0	1.92275	0.298	0.047	0	15	col4a6-like.L
tmsb4x.L	4.18268e-272	1.66839	0.825	0.491	1.08365e-267	15	tmsb4x.L
col3a1.S1	0	1.65582	0.601	0.183	0	15	col3a1.S
Xelaev18043832m.g	9.96407e-216	1.64232	0.485	0.173	2.58149e-211	15	Xelaev18043832m.g
loc101730537-like.L	1.02836e-195	1.46896	0.355	0.103	2.66427e-191	15	loc101730537-like.L
col6a2.S5	4.18376e-171	1.21346	0.643	0.306	1.08393e-166	15	col6a2.S
lamb1.L1	1.05538e-139	1.0865	0.494	0.214	2.73428e-135	15	lamb1.L
sparc.S4	8.37297e-127	0.598573	0.786	0.491	2.16927e-122	15	sparc.S
sparc.L4	2.21629e-127	0.56817	0.654	0.331	5.74196e-123	15	sparc.L
mgp.S1	0	4.70083	0.745	0.037	0	16	mgp.S
mst1.L	0	3.05532	0.66	0.168	0	16	mst1.L
slurp1l.S	0	2.57445	0.361	0.055	0	16	slurp1l.S
Xelaev18023481m.g	0	2.49604	0.371	0.031	0	16	Xelaev18023481m.g
htra1.S1	0	1.73253	0.539	0.151	0	16	htra1.S
ptx3.L1	2.77818e-235	1.41774	0.775	0.37	7.1977e-231	16	ptx3.L
hpd-like.1.L	4.13753e-178	1.36036	0.442	0.156	1.07195e-173	16	hpd-like.1.L
Xelaev18016451m.g3	3.46214e-175	1.05596	0.78	0.396	8.96972e-171	16	Xelaev18016451m.g
col2a1.L1	3.88708e-283	0.634957	0.689	0.249	1.00706e-278	16	col2a1.L
thbs4.S	0	4.67408	0.776	0.045	0	17	thbs4.S
scx.S	0	3.34061	0.475	0.022	0	17	scx.S
scx.L	0	3.26435	0.441	0.024	0	17	scx.L
c2orf40.L1	0	3.15517	0.601	0.105	0	17	c2orf40.L
cilp.L	0	3.03901	0.352	0.008	0	17	cilp.L
ptx4.L	0	2.89007	0.326	0.004	0	17	ptx4.L
tnc-like.L1	0	2.49307	0.745	0.22	0	17	tnc-like.L
angptl1.L	0	2.43363	0.415	0.04	0	17	angptl1.L
angptl1.S	0	2.37867	0.404	0.051	0	17	angptl1.S
loc100489067.L1	0	2.27283	0.561	0.104	0	17	loc100489067.L
col1a2.S2	0	2.25008	0.761	0.176	0	17	col1a2.S
tnc-like.S1	0	2.14585	0.442	0.09	0	17	tnc-like.S
loc101733581.L	3.49358e-277	1.85632	0.458	0.114	9.05117e-273	17	loc101733581.L
meox2.L1	1.03907e-174	1.58023	0.407	0.124	2.69202e-170	17	meox2.L
col5a3-like.L2	5.90635e-249	1.44212	0.696	0.266	1.53022e-244	17	col5a3-like.L
col5a3-like.S2	2.31906e-224	1.36193	0.616	0.221	6.00821e-220	17	col5a3-like.S
col1a1.S4	6.82512e-242	1.28004	0.861	0.41	1.76825e-237	17	col1a1.S
postn.L2	1.64948e-93	1.01211	0.724	0.463	4.27349e-89	17	postn.L
col1a1.L4	1.06683e-210	0.897935	0.832	0.369	2.76395e-206	17	col1a1.L
sparc.L5	1.89696e-77	0.55891	0.612	0.333	4.91465e-73	17	sparc.L
crhbp.L	0	4.80784	0.393	0.004	0	18	crhbp.L
mmp3.L	0	4.62243	0.523	0.015	0	18	mmp3.L
postn.L3	2.86482e-95	0.756819	0.752	0.463	7.42217e-91	18	postn.L
igfbp2.L	0	4.93973	0.764	0.022	0	19	igfbp2.L
igfbp2.S	0	3.47154	0.378	0.013	0	19	igfbp2.S
Xelaev18002879m.g	0	3.46713	0.504	0.019	0	19	Xelaev18002879m.g
ar.L	0	2.6892	0.346	0.011	0	19	ar.L
mdk.S	0	2.60861	0.528	0.127	0	19	mdk.S
akr1d1.L1	0	2.46129	0.39	0.042	0	19	akr1d1.L
ltbp1.L	4.76688e-201	1.82205	0.398	0.103	1.235e-196	19	ltbp1.L
serpinh1.S3	8.57379e-79	0.930908	0.682	0.409	2.2213e-74	19	serpinh1.S
rbp4.S	0	5.65116	0.921	0.089	0	20	rbp4.S
zic1.L	0	2.14692	0.278	0.02	0	20	zic1.L
pla2r1.L	0	2.04521	0.285	0.034	0	20	pla2r1.L
glul-like.1.L	1.14144e-210	1.99837	0.65	0.265	2.95725e-206	20	glul-like.1.L
tat.S	1.18173e-171	1.93588	0.38	0.106	3.06162e-167	20	tat.S
cfb.L1	4.38135e-246	1.9338	0.329	0.062	1.13512e-241	20	cfb.L
glul-like.1.S	9.56936e-176	1.83708	0.59	0.247	2.47923e-171	20	glul-like.1.S
glud1.L1	1.16034e-212	1.7804	0.805	0.447	3.0062e-208	20	glud1.L
slc3a2.L	1.06369e-132	1.41235	0.778	0.511	2.7558e-128	20	slc3a2.L
Xelaev18043832m.g1	5.54486e-112	1.35289	0.443	0.176	1.43656e-107	20	Xelaev18043832m.g
gpx3.L1	6.48182e-119	1.05058	0.736	0.412	1.67931e-114	20	gpx3.L
acta2.L1	0	4.04092	0.651	0.032	0	21	acta2.L
tagln.L	0	3.75829	0.531	0.02	0	21	tagln.L
acta2.S1	0	3.71927	0.597	0.028	0	21	acta2.S
tagln.S	0	3.49967	0.439	0.009	0	21	tagln.S
tpm2.S1	0	3.45728	0.705	0.094	0	21	tpm2.S
tpm2.L1	0	3.4359	0.619	0.043	0	21	tpm2.L
csrp2.S	0	3.33368	0.601	0.112	0	21	csrp2.S
tpm4.S	8.9783e-261	2.42703	0.685	0.233	2.3261e-256	21	tpm4.S
myl9.L	0	2.28227	0.455	0.08	0	21	myl9.L
tagln2.L	4.80001e-213	2.04383	0.624	0.209	1.24359e-208	21	tagln2.L
myl9.S	1.80113e-228	2.03215	0.444	0.098	4.66636e-224	21	myl9.S
thbs1.L1	6.3945e-103	1.77861	0.741	0.483	1.65669e-98	21	thbs1.L
Xelaev18045052m.g	1.9381e-153	1.76941	0.757	0.418	5.02122e-149	21	Xelaev18045052m.g
tmsb4x.L1	8.92625e-175	1.70203	0.853	0.494	2.31261e-170	21	tmsb4x.L
actn1.L	1.48976e-209	1.68206	0.348	0.065	3.85966e-205	21	actn1.L
Xelaev18041763m.g	1.14615e-131	1.62197	0.489	0.171	2.96945e-127	21	Xelaev18041763m.g
Xelaev18002841m.g	9.72317e-134	1.58565	0.592	0.243	2.51908e-129	21	Xelaev18002841m.g
myl6.S	9.73323e-84	1.31672	0.436	0.18	2.52169e-79	21	myl6.S
htra1.S2	0	4.03339	0.916	0.15	0	22	htra1.S
slurp1l.S1	0	2.92447	0.381	0.057	0	22	slurp1l.S
odc1.L1	2.57636e-125	1.59747	0.737	0.42	6.67483e-121	22	odc1.L
Xelaev18040855m.g3	0	4.15721	0.989	0.251	0	23	Xelaev18040855m.g
ppp1r1b.L2	0	2.85408	0.609	0.059	0	23	ppp1r1b.L
Xetrov90030519m.L	0	2.44946	0.561	0.035	0	23	Xetrov90030519m.L
tpt1.L4	0	2.27896	0.992	0.566	0	23	tpt1.L
acan.L3	0	2.09758	0.861	0.167	0	23	acan.L
gyg1.S	1.67204e-289	2.07589	0.319	0.041	4.33192e-285	23	gyg1.S
Xelaev18040854m.g	1.86749e-274	2.00522	0.396	0.065	4.83828e-270	23	Xelaev18040854m.g
wwp2.S	0	1.85471	0.484	0.047	0	23	wwp2.S
tgm2.L	0	1.80451	0.336	0.042	0	23	tgm2.L
eln1.L	2.8428e-228	1.77659	0.584	0.154	7.36512e-224	23	eln1.L
cytl1.L2	0	1.74224	0.695	0.145	0	23	cytl1.L
snx22.S1	0	1.73468	0.469	0.058	0	23	snx22.S
hpd-like.2.L1	6.19048e-258	1.69203	0.354	0.055	1.60383e-253	23	hpd-like.2.L
vim.S1	3.55079e-224	1.66434	0.904	0.58	9.19939e-220	23	vim.S
Xelaev18002611m.g2	6.89022e-96	1.58717	0.393	0.135	1.78512e-91	23	Xelaev18002611m.g
ptrf.S3	2.22404e-198	1.56181	0.649	0.202	5.76204e-194	23	ptrf.S
Xelaev18024371m.g1	0	1.55214	0.543	0.093	0	23	Xelaev18024371m.g
Xelaev18034420m.g2	1.14001e-214	1.54936	0.638	0.186	2.95354e-210	23	Xelaev18034420m.g
vim.L2	6.60362e-147	1.5476	0.865	0.503	1.71086e-142	23	vim.L
col8a1.L	0	1.53863	0.314	0.037	0	23	col8a1.L
Xelaev18037841m.g2	6.7536e-123	1.50786	0.641	0.295	1.74972e-118	23	Xelaev18037841m.g
ppib.S2	1.12038e-147	1.50246	0.774	0.347	2.90269e-143	23	ppib.S
atp1a1.S	2.11397e-217	1.39421	0.593	0.156	5.47688e-213	23	atp1a1.S
Xelaev18002122m.g2	3.24928e-173	1.35564	0.847	0.413	8.41824e-169	23	Xelaev18002122m.g
ccng1.L	1.42691e-177	1.32506	0.559	0.161	3.69683e-173	23	ccng1.L
Xelaev18000107m.g1	5.25533e-118	1.31259	0.658	0.286	1.36155e-113	23	Xelaev18000107m.g
arpc5l.L1	1.83167e-192	1.30267	0.465	0.108	4.7455e-188	23	arpc5l.L
tssc1.S	0	1.28508	0.273	0.021	0	23	tssc1.S
Xelaev18039162m.g1	1.34724e-185	1.26905	0.949	0.599	3.49042e-181	23	Xelaev18039162m.g
atp1a1.L1	2.40498e-131	1.26632	0.781	0.386	6.23083e-127	23	atp1a1.L
loc100494786.S1	8.74874e-148	1.24226	0.558	0.174	2.26662e-143	23	loc100494786.S
rps17.L1	1.87795e-120	1.23789	0.727	0.339	4.86538e-116	23	rps17.L
lgals3.L	1.87076e-290	1.23675	0.378	0.055	4.84676e-286	23	lgals3.L
MGC76064.L	1.79299e-264	1.21578	0.376	0.059	4.64528e-260	23	MGC76064.L
acan.S1	7.5026e-176	1.17458	0.351	0.071	1.94377e-171	23	acan.S
anxa2.S4	1.70087e-186	1.13116	0.858	0.327	4.40661e-182	23	anxa2.S
arhgdig.L	7.91885e-192	1.12049	0.535	0.136	2.05162e-187	23	arhgdig.L
cfl1.L1	7.72591e-126	1.10722	0.734	0.329	2.00163e-121	23	cfl1.L
cfp.L	4.69724e-210	1.05632	0.324	0.054	1.21696e-205	23	cfp.L
clta.L1	5.82097e-161	1.05585	0.45	0.114	1.5081e-156	23	clta.L
anxa6.L	4.0871e-116	1.05574	0.38	0.106	1.05889e-111	23	anxa6.L
anxa11.L1	4.76495e-128	1.00107	0.616	0.221	1.2345e-123	23	anxa11.L
Xelaev18046282m.g1	7.74876e-106	0.908039	0.511	0.176	2.00755e-101	23	Xelaev18046282m.g
rps28p9.L1	6.84686e-91	0.903136	0.872	0.558	1.77389e-86	23	rps28p9.L
mrpl52.L	6.73522e-135	0.902402	0.342	0.08	1.74496e-130	23	mrpl52.L
loxl1.L	3.32103e-96	0.898617	0.447	0.15	8.60411e-92	23	loxl1.L
rps8.S1	1.62157e-85	0.897232	0.808	0.47	4.20116e-81	23	rps8.S
Xelaev18045525m.g2	1.73777e-89	0.893782	0.849	0.538	4.50221e-85	23	Xelaev18045525m.g
Xelaev18003505m.g1	5.20801e-112	0.89057	0.955	0.691	1.34929e-107	23	Xelaev18003505m.g
rpl23.S1	5.93372e-73	0.886743	0.636	0.307	1.53731e-68	23	rpl23.S
eef2.1.L1	3.18931e-86	0.878784	0.843	0.559	8.26287e-82	23	eef2.1.L
ftmt.S1	8.66295e-88	0.874846	0.792	0.425	2.2444e-83	23	ftmt.S
naa10.S1	2.10637e-124	0.870217	0.388	0.104	5.4572e-120	23	naa10.S
Xelaev18040824m.g1	1.62453e-107	0.85923	0.57	0.206	4.20882e-103	23	Xelaev18040824m.g
tubb4a.S1	1.46264e-90	0.8556	0.597	0.244	3.78941e-86	23	tubb4a.S
zw10.L1	5.27857e-146	0.840442	0.358	0.081	1.36757e-141	23	zw10.L
Xelaev18011978m.g	1.90785e-70	0.837744	0.811	0.453	4.94286e-66	23	Xelaev18011978m.g
rpl3.L3	3.13557e-93	0.836705	0.872	0.579	8.12362e-89	23	rpl3.L
dera.S	4.60808e-164	0.814585	0.314	0.06	1.19386e-159	23	dera.S
Xelaev18036120m.g1	9.58285e-86	0.797699	0.75	0.362	2.48272e-81	23	Xelaev18036120m.g
rps8.L3	1.41378e-70	0.785836	0.8	0.479	3.66282e-66	23	rps8.L
hdlbp.S1	4.24514e-84	0.778462	0.595	0.244	1.09983e-79	23	hdlbp.S
Xelaev18038180m.g1	4.28444e-78	0.773209	0.586	0.252	1.11001e-73	23	Xelaev18038180m.g
mkrn2.L1	1.27188e-109	0.767975	0.457	0.143	3.29519e-105	23	mkrn2.L
eif4b.L1	7.3349e-75	0.759077	0.778	0.433	1.90033e-70	23	eif4b.L
sod1.S1	8.17766e-91	0.75581	0.649	0.271	2.11867e-86	23	sod1.S
Xelaev18034625m.g	3.72255e-88	0.721359	0.566	0.223	9.64439e-84	23	Xelaev18034625m.g
loc100496637.S1	4.58206e-100	0.720775	0.418	0.129	1.18712e-95	23	loc100496637.S
nme21	1.95289e-66	0.705787	0.774	0.412	5.05955e-62	23	nme2
pdap1.S1	2.46231e-76	0.696377	0.707	0.327	6.37935e-72	23	pdap1.S
mknk2.L1	1.09556e-58	0.692168	0.672	0.358	2.83838e-54	23	mknk2.L
rbm34.L1	2.56806e-92	0.68462	0.507	0.181	6.65333e-88	23	rbm34.L
Xelaev18029462m.g2	5.46376e-72	0.678663	0.909	0.653	1.41555e-67	23	Xelaev18029462m.g
hdlbp.L2	6.22759e-68	0.674565	0.5	0.206	1.61344e-63	23	hdlbp.L
atp5j2.S1	3.16367e-66	0.672687	0.565	0.247	8.19644e-62	23	atp5j2.S
tuba1c.L	1.89638e-46	0.672171	0.628	0.337	4.91313e-42	23	tuba1c.L
spcs1.L1	1.55367e-76	0.661987	0.523	0.209	4.02524e-72	23	spcs1.L
Xelaev18037541m.g	5.69829e-66	0.656099	0.912	0.593	1.47631e-61	23	Xelaev18037541m.g
prdx5.L	4.72128e-67	0.649744	0.43	0.166	1.22319e-62	23	prdx5.L
actr3.L1	2.02504e-62	0.646448	0.599	0.288	5.24647e-58	23	actr3.L
epb41l1.L	6.18647e-83	0.643995	0.574	0.229	1.60279e-78	23	epb41l1.L
nap1l1.L1	8.36305e-59	0.642897	0.832	0.55	2.1667e-54	23	nap1l1.L
rasd1.S1	4.68897e-63	0.621791	0.499	0.213	1.21482e-58	23	rasd1.S
Xelaev18004063m.g2	2.9236e-43	0.61592	0.749	0.474	7.57446e-39	23	Xelaev18004063m.g
tuba1c.S	1.17727e-54	0.610165	0.478	0.212	3.05008e-50	23	tuba1c.S
rps27a.S1	6.48363e-54	0.572167	0.777	0.435	1.67978e-49	23	rps27a.S
Xelaev18015162m.g1	9.37883e-61	0.566591	0.586	0.267	2.42987e-56	23	Xelaev18015162m.g
ran.S1	4.71296e-58	0.556481	0.55	0.247	1.22103e-53	23	ran.S
rps26.S1	9.95184e-45	0.554408	0.801	0.511	2.57832e-40	23	rps26.S
ssr4.L1	1.26593e-47	0.542815	0.518	0.244	3.27976e-43	23	ssr4.L
eef2.2.L	7.50105e-47	0.521955	0.814	0.496	1.94337e-42	23	eef2.2.L
eef1g.S1	2.93194e-46	0.518661	0.831	0.547	7.59607e-42	23	eef1g.S
sod1.L1	1.80977e-59	0.516455	0.468	0.192	4.68875e-55	23	sod1.L
uqcrh.L1	2.52301e-43	0.514176	0.777	0.462	6.5366e-39	23	uqcrh.L
rps15a.L	3.38788e-44	0.513273	0.857	0.589	8.77732e-40	23	rps15a.L
rps26.L1	9.68372e-47	0.504737	0.764	0.439	2.50886e-42	23	rps26.L
MGC75752.L1	1.38575e-42	0.501078	0.803	0.496	3.59019e-38	23	MGC75752.L
loc448531.S	6.92e-48	0.496378	0.545	0.262	1.79283e-43	23	loc448531.S
eif2s3.L1	4.45841e-42	0.491099	0.682	0.386	1.15508e-37	23	eif2s3.L
rpl24.S	5.76867e-38	0.490548	0.864	0.585	1.49455e-33	23	rpl24.S
eif5a.L1	6.34794e-44	0.478863	0.85	0.596	1.64462e-39	23	eif5a.L
etfb.L1	6.44532e-47	0.453692	0.476	0.217	1.66985e-42	23	etfb.L
Xelaev18029059m.g	6.61531e-36	0.449184	0.891	0.626	1.7139e-31	23	Xelaev18029059m.g
eif3k.S1	2.97473e-36	0.446781	0.681	0.395	7.70693e-32	23	eif3k.S
rps21.L	4.81228e-41	0.443166	0.678	0.365	1.24676e-36	23	rps21.L
rpl39.S	1.44177e-34	0.441815	0.843	0.574	3.73534e-30	23	rpl39.S
rplp0.S	1.31384e-41	0.438844	0.726	0.403	3.40389e-37	23	rplp0.S
Xelaev18006476m.g	8.60271e-40	0.43285	0.701	0.389	2.22879e-35	23	Xelaev18006476m.g
Xelaev18043840m.g	2.30359e-32	0.424196	0.838	0.574	5.96815e-28	23	Xelaev18043840m.g
rps27a.L1	2.29325e-30	0.41389	0.82	0.559	5.94136e-26	23	rps27a.L
eif3b.L1	5.86175e-48	0.399495	0.488	0.218	1.51866e-43	23	eif3b.L
rpl29.L	7.12339e-47	0.393775	0.514	0.238	1.84553e-42	23	rpl29.L
Xelaev18009955m.g	7.55545e-40	0.393476	0.596	0.306	1.95747e-35	23	Xelaev18009955m.g
eif1b.S1	3.57525e-31	0.386339	0.769	0.488	9.26275e-27	23	eif1b.S
cpne3.L	1.40409e-60	0.383738	0.408	0.155	3.63771e-56	23	cpne3.L
cct5.S1	9.25494e-38	0.376791	0.504	0.249	2.39777e-33	23	cct5.S
rps13.L	4.79804e-34	0.372797	0.658	0.362	1.24308e-29	23	rps13.L
rpl29.S	2.82927e-28	0.371751	0.724	0.448	7.33007e-24	23	rpl29.S
eif3c.S	2.34441e-26	0.368805	0.666	0.405	6.0739e-22	23	eif3c.S
eif3b.S1	4.48746e-46	0.367114	0.45	0.199	1.16261e-41	23	eif3b.S
rbm6.S1	8.4521e-28	0.348708	0.8	0.519	2.18977e-23	23	rbm6.S
rpl7a.L	1.33984e-26	0.339355	0.645	0.377	3.47125e-22	23	rpl7a.L
rps15a.S	3.44081e-25	0.338611	0.827	0.574	8.91446e-21	23	rps15a.S
fau.S	1.83733e-26	0.336876	0.805	0.536	4.76015e-22	23	fau.S
eif2s3.S1	2.08413e-36	0.334711	0.527	0.267	5.39955e-32	23	eif2s3.S
Xelaev18037717m.g	2.66101e-26	0.334546	0.792	0.529	6.89415e-22	23	Xelaev18037717m.g
lect1.L2	3.27223e-82	0.325656	0.447	0.158	8.47768e-78	23	lect1.L
psmc3.L1	1.07138e-36	0.32014	0.542	0.273	2.77573e-32	23	psmc3.L
rpl37.L	1.98389e-34	0.319497	0.565	0.294	5.13987e-30	23	rpl37.L
eif3g.S1	1.71397e-26	0.310728	0.742	0.456	4.44056e-22	23	eif3g.S
st13.S1	1.35354e-33	0.309461	0.528	0.274	3.50676e-29	23	st13.S
Xelaev18035949m.g	8.22538e-25	0.309	0.739	0.459	2.13103e-20	23	Xelaev18035949m.g
foxr1.L1	1.06372e-23	0.285303	0.609	0.358	2.7559e-19	23	foxr1.L
anp32b.L	1.18051e-33	0.280098	0.549	0.284	3.05848e-29	23	anp32b.L
rpl7a.S	4.41339e-22	0.279822	0.759	0.49	1.14342e-17	23	rpl7a.S
aebp1.L	3.95152e-50	0.275156	0.476	0.205	1.02376e-45	23	aebp1.L
eif3m.S1	4.67053e-25	0.268019	0.631	0.372	1.21004e-20	23	eif3m.S
pno1.L1	3.65072e-31	0.262502	0.581	0.31	9.45829e-27	23	pno1.L
Xelaev18014877m.g	0	5.16109	0.485	0.015	0	24	Xelaev18014877m.g
loc100490146.L	0	5.11492	0.5	0.015	0	24	loc100490146.L
Xelaev18000656m.g	0	3.94172	0.362	0.013	0	24	Xelaev18000656m.g
loc496913-like.S	0	3.4397	0.277	0.005	0	24	loc496913-like.S
loc548945.S	0	3.34236	0.288	0.005	0	24	loc548945.S
Xelaev18013614m.g	0	3.11219	0.295	0.025	0	24	Xelaev18013614m.g
loc100158585.S	0	3.06035	0.292	0.018	0	24	loc100158585.S
krt6.S	0	2.93498	0.308	0.02	0	24	krt6.S
Xetrov90011361m.L	0	2.60949	0.305	0.032	0	24	Xetrov90011361m.L
tnxb.L1	7.13303e-137	2.01246	0.364	0.095	1.84803e-132	24	tnxb.L
tnxb.S1	6.7914e-106	1.92101	0.381	0.122	1.75952e-101	24	tnxb.S
loc100494945.L	3.30757e-100	1.64964	0.379	0.128	8.56925e-96	24	loc100494945.L
mfap5.S1	1.21616e-149	1.58956	0.462	0.131	3.15084e-145	24	mfap5.S
Xelaev18022166m.g1	1.86378e-97	1.45445	0.579	0.272	4.82869e-93	24	Xelaev18022166m.g
s100a11.L2	4.4483e-126	1.3721	0.584	0.226	1.15246e-121	24	s100a11.L
col1a2.L4	1.73474e-169	1.1832	0.923	0.477	4.49437e-165	24	col1a2.L
anxa2.S5	1.28575e-68	1.1363	0.603	0.33	3.33113e-64	24	anxa2.S
col6a2.S6	3.01322e-108	1.06387	0.681	0.309	7.80666e-104	24	col6a2.S
ptma.L	2.03475e-68	1.02324	0.7	0.447	5.27162e-64	24	ptma.L
col1a1.L5	1.4469e-135	0.879592	0.816	0.372	3.74863e-131	24	col1a1.L
col3a1.S2	3.24187e-91	0.844836	0.49	0.188	8.39905e-87	24	col3a1.S
col1a1.S5	1.95997e-90	0.658233	0.774	0.413	5.07788e-86	24	col1a1.S
sparc.L6	1.2005e-88	0.655733	0.701	0.333	3.11025e-84	24	sparc.L
sparc.S5	8.8407e-60	0.630852	0.771	0.494	2.29045e-55	24	sparc.S
eln1.L1	0	5.01263	0.998	0.151	0	25	eln1.L
lox.S	0	2.25626	0.338	0.037	0	25	lox.S
fn1.L	3.1726e-115	1.97697	0.686	0.335	8.21956e-111	25	fn1.L
loxl1.L1	4.95641e-85	1.47289	0.422	0.151	1.28411e-80	25	loxl1.L
vim.S2	1.36957e-101	1.28912	0.858	0.581	3.54829e-97	25	vim.S
loc100494786.S2	1.06763e-70	1.18581	0.445	0.176	2.76602e-66	25	loc100494786.S
coch.L	0	6.64606	0.997	0.009	0	26	coch.L
col2a1.L2	1.02582e-61	1.68228	0.506	0.256	2.6577e-57	26	col2a1.L
col5a3-like.L3	8.23849e-52	1.15365	0.521	0.271	2.13443e-47	26	col5a3-like.L
loc100271753.S	0	6.28403	0.636	0.004	0	27	loc100271753.S
ibsp.L	0	6.18398	0.701	0.002	0	27	ibsp.L
loc100271753.L	0	5.36193	0.39	0.004	0	27	loc100271753.L
smpd3.L	0	4.01369	0.517	0.017	0	27	smpd3.L
col1a2.S3	0	3.86244	0.753	0.181	0	27	col1a2.S
ifitm5.L	0	3.80927	0.512	0.002	0	27	ifitm5.L
plekha5.S	0	3.34906	0.6	0.044	0	27	plekha5.S
ppa2.S	1.48426e-199	3.07564	0.41	0.083	3.84542e-195	27	ppa2.S
col1a1.S6	7.10324e-204	3.06257	0.813	0.414	1.84031e-199	27	col1a1.S
ppa2.L	6.55734e-270	3.02361	0.519	0.108	1.69888e-265	27	ppa2.L
sp7.L	0	3.00418	0.45	0.005	0	27	sp7.L
emid1.L	0	2.96542	0.501	0.024	0	27	emid1.L
col1a1.L6	1.97538e-213	2.89896	0.805	0.373	5.11782e-209	27	col1a1.L
sparc.S6	1.89381e-192	2.59356	0.86	0.494	4.90647e-188	27	sparc.S
osmr.S	0	2.502	0.476	0.071	0	27	osmr.S
kazald1.S	2.32407e-297	2.47293	0.387	0.052	6.0212e-293	27	kazald1.S
Xelaev18041711m.g	0	2.41947	0.353	0.01	0	27	Xelaev18041711m.g
col11a2p1.S2	2.41762e-220	2.35499	0.607	0.164	6.26357e-216	27	col11a2p1.S
pcolce.L	0	2.33704	0.348	0.021	0	27	pcolce.L
gpc1.L	0	2.22028	0.319	0.011	0	27	gpc1.L
myo10.S	1.13791e-262	2.13121	0.345	0.046	2.9481e-258	27	myo10.S
col1a2.L5	5.8434e-175	2.11862	0.849	0.479	1.51391e-170	27	col1a2.L
mef2c.L	0	2.0823	0.328	0.025	0	27	mef2c.L
gpc1.S	0	1.95765	0.272	0.006	0	27	gpc1.S
Xetrov90003447m.S	0	1.87477	0.26	0.009	0	27	Xetrov90003447m.S
timp-1.L1	1.92866e-120	1.85984	0.363	0.09	4.99678e-116	27	timp-1.L
sparc.L7	2.1197e-114	1.75928	0.714	0.334	5.49171e-110	27	sparc.L
serpinh1.S4	2.12806e-102	1.60054	0.748	0.41	5.51338e-98	27	serpinh1.S
gsn.S	1.86128e-139	1.585	0.389	0.092	4.82221e-135	27	gsn.S
cpn1.S1	2.56212e-140	1.53967	0.32	0.066	6.63793e-136	27	cpn1.S
mmp2.S1	2.2296e-130	1.5047	0.556	0.182	5.77645e-126	27	mmp2.S
cd9.S	4.25899e-92	1.46164	0.413	0.135	1.10342e-87	27	cd9.S
cst3.L	8.08123e-69	1.32411	0.571	0.288	2.09369e-64	27	cst3.L
s100a11.L3	7.29656e-97	1.29429	0.579	0.227	1.89039e-92	27	s100a11.L
col5a3-like.L4	6.3015e-80	1.13224	0.587	0.27	1.63259e-75	27	col5a3-like.L
anxa2.S6	5.52704e-86	1.03942	0.693	0.33	1.43195e-81	27	anxa2.S
cd63.L	1.17462e-52	1.01464	0.553	0.291	3.0432e-48	27	cd63.L
col5a3-like.S3	2.78929e-61	0.972643	0.496	0.225	7.2265e-57	27	col5a3-like.S
eln2.L	0	7.13457	0.908	0.003	0	28	eln2.L
eln2.S	0	6.78359	0.819	0.002	0	28	eln2.S
krt12.L	0	6.0171	0.898	0.089	0	28	krt12.L
krt18.S	0	5.71845	0.771	0.005	0	28	krt18.S
krt19.L	0	5.70496	0.983	0.074	0	28	krt19.L
loc100497103.S	0	5.26598	0.817	0.001	0	28	loc100497103.S
loc100497103.L	0	4.50067	0.713	0.001	0	28	loc100497103.L
qsox1.L	0	4.20325	0.742	0.008	0	28	qsox1.L
krt8.L	0	4.16796	0.823	0.052	0	28	krt8.L
loc100488932.S	0	4.06928	0.697	0.001	0	28	loc100488932.S
krt8.S	0	4.05869	0.761	0.022	0	28	krt8.S
loc101731328.L	0	3.8675	0.601	0	0	28	loc101731328.L
krt18.L	0	3.36431	0.655	0.043	0	28	krt18.L
c17orf67.L1	0	3.26535	0.671	0.044	0	28	c17orf67.L
krt5.7.S	0	3.26112	0.366	0.013	0	28	krt5.7.S
c2orf82-like.L1	0	3.05801	0.711	0.047	0	28	c2orf82-like.L
epyc.S1	0	2.90443	0.59	0.032	0	28	epyc.S
shh.L	0	2.76587	0.474	0.001	0	28	shh.L
lect1.L3	0	2.7252	0.79	0.156	0	28	lect1.L
Xelaev18040329m.g	0	2.68679	0.383	0.002	0	28	Xelaev18040329m.g
aplp2.L	0	2.59237	0.605	0.064	0	28	aplp2.L
fchsd1.S	0	2.57375	0.507	0.028	0	28	fchsd1.S
tnik.L	0	2.55722	0.451	0.013	0	28	tnik.L
MGC83053.L	0	2.522	0.295	0	0	28	MGC83053.L
clec3a.L	0	2.49611	0.443	0.01	0	28	clec3a.L
col9a1.L1	0	2.47164	0.784	0.164	0	28	col9a1.L
itgb4.L	0	2.46666	0.457	0.01	0	28	itgb4.L
otos.S1	0	2.45233	0.434	0.032	0	28	otos.S
kazald1.L	0	2.39661	0.441	0.041	0	28	kazald1.L
colgalt1.L	0	2.3845	0.447	0.03	0	28	colgalt1.L
epyc.L1	0	2.31982	0.449	0.04	0	28	epyc.L
igsf10.L	0	2.2278	0.462	0.031	0	28	igsf10.L
nov.L	0	2.22266	0.486	0.038	0	28	nov.L
pdgfrl.L	0	2.16469	0.657	0.117	0	28	pdgfrl.L
lect1.S	0	2.06772	0.393	0.019	0	28	lect1.S
slc7a5.S	0	2.03858	0.303	0.015	0	28	slc7a5.S
slc3a2.L1	4.14491e-113	2.01296	0.844	0.513	1.07386e-108	28	slc3a2.L
ptrf.L	5.86405e-216	2.00821	0.657	0.159	1.51926e-211	28	ptrf.L
col9a3.L1	2.57916e-243	1.99842	0.671	0.152	6.68209e-239	28	col9a3.L
col9a2.S1	0	1.9581	0.784	0.164	0	28	col9a2.S
rasd1.S2	3.88376e-178	1.86796	0.697	0.212	1.00621e-173	28	rasd1.S
serpine1.L	1.52101e-156	1.85325	0.539	0.137	3.94063e-152	28	serpine1.L
egf.L	0	1.85147	0.295	0	0	28	egf.L
pdgfrl.2.L1	0	1.83094	0.407	0.044	0	28	pdgfrl.2.L
krt5.7.L	0	1.8149	0.264	0.002	0	28	krt5.7.L
c3orf49.L	0	1.79937	0.299	0	0	28	c3orf49.L
MGC64389.L	0	1.77343	0.333	0.01	0	28	MGC64389.L
pkp3.S	0	1.73628	0.312	0.009	0	28	pkp3.S
Xelaev18000107m.g2	1.94328e-73	1.73409	0.592	0.288	5.03464e-69	28	Xelaev18000107m.g
a2m.S1	1.51226e-177	1.72604	0.636	0.18	3.91796e-173	28	a2m.S
nccrp1.L	1.3291e-269	1.63589	0.297	0.029	3.44344e-265	28	nccrp1.L
col5a3-like.L5	9.90058e-159	1.5916	0.763	0.269	2.56504e-154	28	col5a3-like.L
col11a2p1.S3	1.86462e-217	1.57888	0.688	0.164	4.83086e-213	28	col11a2p1.S
col2a1.L3	1.93567e-198	1.57157	0.8	0.254	5.01492e-194	28	col2a1.L
col9a2.L1	5.86646e-201	1.56256	0.424	0.071	1.51988e-196	28	col9a2.L
ucma.L1	3.44487e-167	1.49191	0.408	0.077	8.92497e-163	28	ucma.L
plod1.L	3.38899e-207	1.45782	0.295	0.036	8.78019e-203	28	plod1.L
cd9.S1	8.38037e-150	1.45299	0.534	0.134	2.17119e-145	28	cd9.S
anxa2.S7	4.3143e-159	1.43694	0.855	0.329	1.11775e-154	28	anxa2.S
cdo1.L	1.13964e-124	1.42689	0.516	0.144	2.95258e-120	28	cdo1.L
ctgf.L1	2.71154e-138	1.38685	0.678	0.221	7.02507e-134	28	ctgf.L
col5a3-like.S4	3.36177e-139	1.33768	0.69	0.224	8.70967e-135	28	col5a3-like.S
actn4.L	9.2466e-97	1.33722	0.462	0.141	2.39561e-92	28	actn4.L
gadd45g.S	7.22284e-103	1.31629	0.738	0.317	1.87129e-98	28	gadd45g.S
thbs3.L	4.98834e-138	1.25863	0.355	0.068	1.29238e-133	28	thbs3.L
atp1b1.S	2.4935e-125	1.24603	0.335	0.067	6.46016e-121	28	atp1b1.S
tmem123.L	3.22149e-143	1.18522	0.301	0.049	8.34624e-139	28	tmem123.L
ucma.S2	2.22408e-88	1.14408	0.378	0.104	5.76215e-84	28	ucma.S
rpl22l1.L	1.47032e-65	1.13508	0.534	0.222	3.80931e-61	28	rpl22l1.L
timp-1.L2	1.86823e-118	0.995934	0.399	0.09	4.8402e-114	28	timp-1.L
rasd1.L	1.48055e-63	0.916675	0.393	0.131	3.83581e-59	28	rasd1.L
itgbl1.L	1.38691e-86	0.902154	0.36	0.093	3.59321e-82	28	itgbl1.L
ppp1r15a.L	1.2201e-58	0.851945	0.505	0.201	3.16104e-54	28	ppp1r15a.L
Xelaev18016933m.g	4.82976e-42	0.829321	0.773	0.521	1.25129e-37	28	Xelaev18016933m.g
myc.S	9.69592e-40	0.718867	0.503	0.235	2.51202e-35	28	myc.S
apoa1.S	0	4.37974	0.698	0.062	0	29	apoa1.S
Xelaev18040787m.g	0	3.88231	0.681	0.058	0	29	Xelaev18040787m.g
apoa1.L	0	3.56786	0.547	0.039	0	29	apoa1.L
Xelaev18037382m.g	0	3.27279	0.47	0.031	0	29	Xelaev18037382m.g
Xelaev18035465m.g	0	3.10692	0.414	0.025	0	29	Xelaev18035465m.g
loc100485348.L	0	3.04511	0.5	0.036	0	29	loc100485348.L
loc100170490.L	0	2.92199	0.416	0.026	0	29	loc100170490.L
Xetrov90018753m.S	0	2.90574	0.423	0.026	0	29	Xetrov90018753m.S
smim24.L	0	2.8312	0.416	0.026	0	29	smim24.L
loc100135198-like.L	0	2.71202	0.298	0.013	0	29	loc100135198-like.L
slc15a1.S	4.78641e-297	2.70153	0.286	0.021	1.24006e-292	29	slc15a1.S
apoe.L	0	2.64066	0.349	0.029	0	29	apoe.L
rbp2.S	0	2.48751	0.291	0.012	0	29	rbp2.S
fabp2.L	0	2.40964	0.295	0.019	0	29	fabp2.L
mep1a.L	0	2.39238	0.3	0.016	0	29	mep1a.L
fabp3.L	4.83209e-223	2.15812	0.281	0.027	1.2519e-218	29	fabp3.L
Xelaev18044325m.g	4.39489e-103	2.11916	0.458	0.133	1.13863e-98	29	Xelaev18044325m.g
crip1.L	5.54736e-64	1.41576	0.398	0.129	1.43721e-59	29	crip1.L
MGC75752.L2	3.11685e-46	1.07737	0.753	0.498	8.07513e-42	29	MGC75752.L
loc100493076.L	0	4.23047	0.765	0.035	0	30	loc100493076.L
ambp.L	0	3.61612	0.514	0.02	0	30	ambp.L
rbp4.L	0	3.60455	0.57	0.015	0	30	rbp4.L
Xelaev18034830m.g	3.78847e-231	3.55726	0.575	0.051	9.81517e-227	30	Xelaev18034830m.g
Xetrov90003925m.S	0	3.36181	0.441	0.017	0	30	Xetrov90003925m.S
Xelaev18040190m.g	0	3.1884	0.408	0.008	0	30	Xelaev18040190m.g
fga.S	0	3.1468	0.374	0.009	0	30	fga.S
fga.L	0	3.08355	0.374	0.009	0	30	fga.L
fgb.L	0	2.95579	0.369	0.008	0	30	fgb.L
fetub.L	0	2.92346	0.358	0.007	0	30	fetub.L
apoc1-like.L	6.08563e-242	2.83124	0.413	0.025	1.57666e-237	30	apoc1-like.L
fgg.L	0	2.77256	0.397	0.011	0	30	fgg.L
hpx.L	0	2.68045	0.313	0.007	0	30	hpx.L
fgg.S	0	2.57631	0.313	0.005	0	30	fgg.S
ttr.L	9.12207e-244	2.42134	0.291	0.012	2.36335e-239	30	ttr.L
Xelaev18029648m.g	0	2.41735	0.257	0.005	0	30	Xelaev18029648m.g
loc100497957-like.L	0	2.39489	0.313	0.005	0	30	loc100497957-like.L
vtn.L	0	2.37005	0.291	0.005	0	30	vtn.L
Xelaev18040787m.g1	1.8e-74	2.24024	0.385	0.062	4.66344e-70	30	Xelaev18040787m.g
rbp4.S1	1.46436e-103	1.8966	0.581	0.1	3.79386e-99	30	rbp4.S
c3.L1	1.82634e-54	1.44644	0.391	0.078	4.73169e-50	30	c3.L
Xelaev18034501m.g	0	8.87355	0.769	0.001	0	31	Xelaev18034501m.g
loc101733998.L	0	8.59263	0.846	0.001	0	31	loc101733998.L
loc100126630.L	0	7.98	0.888	0.002	0	31	loc100126630.L
loc100494615.L	0	7.55348	0.937	0.001	0	31	loc100494615.L
Xetrov90030742m.L	0	7.41794	0.888	0.001	0	31	Xetrov90030742m.L
loc100491404.S	0	7.00001	0.853	0	0	31	loc100491404.S
Xetrov90017514m.S	0	6.93506	0.874	0.001	0	31	Xetrov90017514m.S
Xelaev18034325m.g	0	6.49621	0.769	0.001	0	31	Xelaev18034325m.g
cuzd1.2.S	0	6.40626	0.811	0.001	0	31	cuzd1.2.S
ppib.L2	1.9834e-102	5.32416	0.923	0.336	5.1386e-98	31	ppib.L
Xetrov90015513m.S	0	4.90533	0.783	0	0	31	Xetrov90015513m.S
cuzd1.2.L	0	4.72772	0.685	0	0	31	cuzd1.2.L
alpl.S	0	4.46639	0.678	0.001	0	31	alpl.S
Xelaev18008610m.g	0	4.24108	0.776	0.018	0	31	Xelaev18008610m.g
Xelaev18024008m.g	0	3.64853	0.678	0	0	31	Xelaev18024008m.g
cldn7.L	3.19431e-182	3.37872	0.629	0.062	8.27583e-178	31	cldn7.L
Xelaev18046558m.g	0	3.16069	0.671	0.002	0	31	Xelaev18046558m.g
loc100494945.L1	3.47151e-132	2.85266	0.776	0.129	8.994e-128	31	loc100494945.L
krt18.L1	8.19234e-301	2.82235	0.706	0.046	2.12247e-296	31	krt18.L
epcam.L	3.14091e-186	2.71492	0.531	0.042	8.13748e-182	31	epcam.L
dhrs11.S	0	2.63521	0.58	0.026	0	31	dhrs11.S
fkbp11.S	0	2.55354	0.566	0.008	0	31	fkbp11.S
epcam.S	3.33135e-224	2.52147	0.517	0.033	8.63087e-220	31	epcam.S
Xelaev18004130m.g	0	2.48725	0.545	0.012	0	31	Xelaev18004130m.g
cfd.L	0	2.33253	0.524	0.007	0	31	cfd.L
cldn7.S	0	2.29461	0.476	0.017	0	31	cldn7.S
cldn3.L	0	2.28628	0.455	0.004	0	31	cldn3.L
fkbp2.S	4.04323e-116	2.26434	0.65	0.095	1.04752e-111	31	fkbp2.S
slc37a2.S	0	2.25061	0.441	0	0	31	slc37a2.S
loc100485583.L	1.07513e-190	2.23615	0.594	0.05	2.78544e-186	31	loc100485583.L
cfp.L1	8.83854e-92	2.2177	0.448	0.056	2.28989e-87	31	cfp.L
fkbp11.L	1.40562e-85	2.21109	0.734	0.167	3.64169e-81	31	fkbp11.L
scnn1a.L	0	2.20569	0.49	0.003	0	31	scnn1a.L
cfi.S	0	2.15293	0.462	0.002	0	31	cfi.S
cldn4.L	2.35252e-221	2.13044	0.434	0.023	6.09491e-217	31	cldn4.L
c3.L2	1.99654e-117	2.10779	0.601	0.078	5.17264e-113	31	c3.L
glrx.L	8.17514e-170	2.06065	0.531	0.045	2.11801e-165	31	glrx.L
Xelaev18040854m.g1	5.48487e-89	1.95603	0.503	0.068	1.42102e-84	31	Xelaev18040854m.g
serp2.L	2.80824e-101	1.94297	0.573	0.082	7.27559e-97	31	serp2.L
loc100490489.L	0	1.93701	0.42	0.012	0	31	loc100490489.L
tspan1.L	0	1.84835	0.371	0.006	0	31	tspan1.L
acsl1.S	0	1.80717	0.441	0.009	0	31	acsl1.S
bhmt.L	2.11448e-132	1.7538	0.49	0.046	5.47819e-128	31	bhmt.L
cldn4.S	1.20668e-288	1.69485	0.364	0.013	3.12627e-284	31	cldn4.S
ssr4.L2	1.6682e-53	1.67814	0.762	0.246	4.32197e-49	31	ssr4.L
loc100170549.L	0	1.67362	0.343	0.008	0	31	loc100170549.L
sec11c.L	0	1.66886	0.406	0.004	0	31	sec11c.L
tcn2.L	4.35068e-145	1.65007	0.469	0.04	1.12718e-140	31	tcn2.L
sec61b.L1	8.33942e-45	1.63283	0.734	0.282	2.16058e-40	31	sec61b.L
atox1.S	1.16558e-71	1.63126	0.531	0.093	3.01978e-67	31	atox1.S
ccl20a.L	0	1.62005	0.273	0.001	0	31	ccl20a.L
hk2.L	0	1.60494	0.343	0.006	0	31	hk2.L
spcs2.L	9.54654e-110	1.57751	0.434	0.044	2.47332e-105	31	spcs2.L
Xelaev18036120m.g2	1.87509e-39	1.52989	0.811	0.365	4.85798e-35	31	Xelaev18036120m.g
loc100496311-like.S	0	1.52851	0.336	0.001	0	31	loc100496311-like.S
slc1a5.L	1.41004e-77	1.50094	0.434	0.059	3.65314e-73	31	slc1a5.L
Xelaev18014918m.g	5.91307e-68	1.4871	0.538	0.097	1.53196e-63	31	Xelaev18014918m.g
dstn.S	0	1.48236	0.357	0.007	0	31	dstn.S
mdk.L	1.9847e-89	1.48037	0.483	0.062	5.14195e-85	31	mdk.L
tph1.L	0	1.41955	0.322	0.002	0	31	tph1.L
nr4a2.L	7.85025e-67	1.41127	0.49	0.081	2.03384e-62	31	nr4a2.L
prss8	0	1.3757	0.308	0.006	0	31	prss8
reep5.L	8.41223e-69	1.34461	0.538	0.095	2.17944e-64	31	reep5.L
pdia6.L	7.16637e-42	1.3376	0.58	0.156	1.85666e-37	31	pdia6.L
prdx5.L1	3.85726e-33	1.33606	0.559	0.168	9.9934e-29	31	prdx5.L
loc100494786.S3	2.96632e-48	1.32927	0.671	0.178	7.68513e-44	31	loc100494786.S
vimp.L	1.90686e-59	1.30441	0.413	0.065	4.94031e-55	31	vimp.L
ssr3.S	7.35495e-68	1.28181	0.392	0.054	1.90552e-63	31	ssr3.S
hm13.L	1.80024e-81	1.28148	0.448	0.059	4.66406e-77	31	hm13.L
ost4	2.16893e-40	1.27663	0.385	0.079	5.61927e-36	31	ost4
nucb2.S	2.42328e-49	1.2733	0.399	0.071	6.27822e-45	31	nucb2.S
erh.L	4.22025e-159	1.26058	0.35	0.021	1.09338e-154	31	erh.L
slc25a17.L	2.92172e-252	1.23933	0.266	0.008	7.56958e-248	31	slc25a17.L
sec61g.L1	2.46545e-30	1.21585	0.601	0.216	6.3875e-26	31	sec61g.L
krtcap2.L	2.50938e-46	1.19677	0.427	0.084	6.5013e-42	31	krtcap2.L
reep5.S	4.33748e-68	1.18969	0.371	0.049	1.12375e-63	31	reep5.S
fkbp2.L	3.09475e-39	1.18929	0.476	0.115	8.01787e-35	31	fkbp2.L
loc398467.S	3.89806e-69	1.17262	0.434	0.063	1.00991e-64	31	loc398467.S
loc734020.L	7.90521e-49	1.16286	0.343	0.055	2.04808e-44	31	loc734020.L
pdia4.L	2.65928e-45	1.16068	0.427	0.086	6.88967e-41	31	pdia4.L
hm13.S	9.71241e-37	1.14229	0.336	0.066	2.51629e-32	31	hm13.S
mdh1.S	1.32026e-46	1.13566	0.378	0.067	3.42052e-42	31	mdh1.S
hrsp12.L	5.09583e-87	1.13311	0.343	0.034	1.32023e-82	31	hrsp12.L
vamp8.L	1.04121e-66	1.12671	0.315	0.036	2.69757e-62	31	vamp8.L
cracr2b.L	0	1.12203	0.273	0.001	0	31	cracr2b.L
ssr1.S	1.69615e-56	1.10491	0.35	0.051	4.39438e-52	31	ssr1.S
atp1a1.S1	3.53242e-29	1.08264	0.524	0.16	9.1518e-25	31	atp1a1.S
loc448531.S1	1.75174e-21	1.0793	0.615	0.264	4.53842e-17	31	loc448531.S
nr4a2.S	9.6612e-45	1.07829	0.455	0.094	2.50302e-40	31	nr4a2.S
ostc.1	4.68615e-33	1.05249	0.573	0.174	1.21409e-28	31	ostc.1
krt8.L1	7.94053e-59	1.02238	0.385	0.057	2.05723e-54	31	krt8.L
Xelaev18004849m.g	9.86458e-38	1.01102	0.455	0.107	2.55571e-33	31	Xelaev18004849m.g
ppp1r1b.L3	6.54898e-59	1.00406	0.413	0.065	1.69671e-54	31	ppp1r1b.L
p4hb.L	3.93831e-25	0.976302	0.58	0.206	1.02034e-20	31	p4hb.L
ndufs6.S	9.37561e-32	0.973288	0.35	0.077	2.42903e-27	31	ndufs6.S
tram1.S	4.75463e-94	0.969495	0.28	0.022	1.23183e-89	31	tram1.S
ssr3.L	7.81185e-60	0.957029	0.357	0.05	2.02389e-55	31	ssr3.L
kdelr1.L	1.34145e-29	0.950976	0.448	0.122	3.47542e-25	31	kdelr1.L
hsp90b1.L	5.28207e-31	0.948098	0.503	0.141	1.36848e-26	31	hsp90b1.L
slc38a5.S	4.35481e-53	0.945175	0.294	0.039	1.12824e-48	31	slc38a5.S
cox4i1.L	3.55068e-17	0.930926	0.587	0.251	9.19909e-13	31	cox4i1.L
sec61a1.S	1.46366e-17	0.925934	0.608	0.285	3.79204e-13	31	sec61a1.S
ddost.L	1.59132e-32	0.92024	0.378	0.086	4.12278e-28	31	ddost.L
rpl23.S2	2.41886e-12	0.908242	0.587	0.31	6.26678e-08	31	rpl23.S
slc20a1.L	1.14834e-31	0.896092	0.42	0.103	2.97512e-27	31	slc20a1.L
uba5.S	7.99239e-45	0.890349	0.399	0.074	2.07067e-40	31	uba5.S
mydgf.L	3.00844e-42	0.886585	0.301	0.049	7.79428e-38	31	mydgf.L
pdia3.S	1.38735e-27	0.883178	0.49	0.145	3.59435e-23	31	pdia3.S
Xelaev18038264m.g	1.40565e-16	0.882214	0.601	0.273	3.64176e-12	31	Xelaev18038264m.g
tmbim6.L	9.15631e-26	0.874404	0.413	0.115	2.37222e-21	31	tmbim6.L
Xelaev18000107m.g3	9.7039e-15	0.865074	0.601	0.289	2.51409e-10	31	Xelaev18000107m.g
pdia3.L	5.01226e-26	0.854129	0.497	0.153	1.29858e-21	31	pdia3.L
slc9a3r1.L	5.40818e-42	0.845508	0.322	0.054	1.40115e-37	31	slc9a3r1.L
sec61g.S	5.44261e-21	0.841547	0.42	0.135	1.41007e-16	31	sec61g.S
Xelaev18011978m.g1	1.47947e-15	0.816428	0.811	0.456	3.83301e-11	31	Xelaev18011978m.g
sult1a1	1.00083e-28	0.793352	0.329	0.074	2.59295e-24	31	sult1a1
slc7a3.L	7.32181e-23	0.774853	0.427	0.127	1.89693e-18	31	slc7a3.L
ppib.S3	1.27583e-15	0.762329	0.692	0.351	3.30541e-11	31	ppib.S
Xetrov90000594m.L	2.6827e-63	0.761379	0.287	0.032	6.95034e-59	31	Xetrov90000594m.L
gpx4.L	1.43876e-16	0.76061	0.594	0.255	3.72755e-12	31	gpx4.L
Xelaev18019056m.g	9.5471e-19	0.740493	0.51	0.19	2.47346e-14	31	Xelaev18019056m.g
Xelaev18044325m.g1	4.20966e-18	0.739536	0.406	0.135	1.09064e-13	31	Xelaev18044325m.g
Xelaev18034420m.g3	1.50559e-16	0.735711	0.49	0.19	3.90068e-12	31	Xelaev18034420m.g
tkt.L	1.28735e-33	0.712196	0.329	0.066	3.33528e-29	31	tkt.L
loc100135223.L	6.6175e-20	0.702906	0.483	0.166	1.71446e-15	31	loc100135223.L
hdlbp.L3	4.11636e-12	0.690344	0.469	0.209	1.06647e-07	31	hdlbp.L
Xelaev18002122m.g3	1.84687e-12	0.685585	0.706	0.417	4.78488e-08	31	Xelaev18002122m.g
tmem59.L	8.34895e-19	0.683755	0.531	0.199	2.16305e-14	31	tmem59.L
cox6b1.L	6.17527e-20	0.680886	0.406	0.128	1.59989e-15	31	cox6b1.L
Xelaev18015162m.g2	8.28411e-11	0.662981	0.552	0.27	2.14625e-06	31	Xelaev18015162m.g
snd1.L	1.65636e-18	0.632798	0.455	0.157	4.2913e-14	31	snd1.L
sec61a1.L	5.60666e-16	0.632091	0.399	0.141	1.45257e-11	31	sec61a1.L
Xelaev18024251m.g	2.88506e-16	0.611562	0.483	0.183	7.47462e-12	31	Xelaev18024251m.g
pdia6.S	9.62964e-20	0.608274	0.364	0.108	2.49485e-15	31	pdia6.S
copg1.S	1.00954e-21	0.606619	0.35	0.096	2.61551e-17	31	copg1.S
spcs1.L2	3.17224e-15	0.593341	0.524	0.212	8.21865e-11	31	spcs1.L
eif3h.S	1.05129e-14	0.582696	0.406	0.149	2.72367e-10	31	eif3h.S
atp5j2.S2	1.52813e-11	0.570452	0.538	0.25	3.95907e-07	31	atp5j2.S
rpl38.S	6.40725e-15	0.570394	0.538	0.221	1.65999e-10	31	rpl38.S
rps8.S2	7.6126e-11	0.562789	0.776	0.474	1.97227e-06	31	rps8.S
atf4.S	3.74237e-09	0.540905	0.804	0.551	9.69573e-05	31	atf4.S
cox6c.L	5.09992e-18	0.528339	0.371	0.117	1.32129e-13	31	cox6c.L
cdo1.L1	4.32786e-16	0.482654	0.42	0.147	1.12126e-11	31	cdo1.L
rps13.L1	6.94101e-08	0.449952	0.657	0.365	0.00179828	31	rps13.L
hdlbp.S2	3.20925e-10	0.436925	0.524	0.247	8.31453e-06	31	hdlbp.S
Xelaev18019895m.g	8.34567e-10	0.406493	0.462	0.209	2.1622e-05	31	Xelaev18019895m.g
crip1.L1	1.39314e-16	0.402192	0.392	0.13	3.60935e-12	31	crip1.L
rpl7a.S1	5.573e-07	0.400221	0.762	0.492	0.0144385	31	rpl7a.S
Xelaev18028961m.g	6.51009e-07	0.389279	0.769	0.493	0.0168663	31	Xelaev18028961m.g
rbm6.S2	9.18086e-06	0.362366	0.79	0.521	0.237858	31	rbm6.S
rpl7a.L1	1.74559e-06	0.343603	0.65	0.379	0.0452248	31	rpl7a.L
ptma.L1	2.13614e-05	0.267063	0.727	0.449	0.55343	31	ptma.L

## Sheet: Immune
	p_val	avg_log2FC	pct.1	pct.2	p_val_adj	cluster	gene
cxcr4.L	0	1.30991	0.644	0.239	0	0	cxcr4.L
cd3e.L	0	0.998481	0.507	0.058	0	0	cd3e.L
ccr7.S	0	0.633909	0.262	0.011	0	0	ccr7.S
tcf7.S	0	0.544373	0.301	0.025	0	0	tcf7.S
ptpn6.L	1.01949e-143	-0.499478	0.192	0.474	2.23716e-139	0	ptpn6.L
tpm3.S	6.87109e-127	-0.514885	0.233	0.493	1.50779e-122	0	tpm3.S
grn.L	1.93452e-157	-0.527508	0.053	0.314	4.24511e-153	0	grn.L
anxa4.S	1.13616e-148	-0.552529	0.056	0.31	2.49319e-144	0	anxa4.S
cd63.L	1.54284e-149	-0.563315	0.154	0.427	3.38562e-145	0	cd63.L
cd63.S	2.50942e-155	-0.595909	0.127	0.401	5.50667e-151	0	cd63.S
cyba.L	8.08551e-173	-0.609545	0.025	0.293	1.77428e-168	0	cyba.L
Xetrov90026938m.L	1.35961e-147	-0.67416	0.117	0.384	2.98352e-143	0	Xetrov90026938m.L
higd1a.L	1.24187e-154	-0.686009	0.157	0.435	2.72517e-150	0	higd1a.L
loc100496720.L	1.40244e-167	-0.69703	0.018	0.276	3.07752e-163	0	loc100496720.L
rtn4.S	9.72954e-218	-0.730731	0.131	0.47	2.13505e-213	0	rtn4.S
cfp.L	8.92862e-163	-0.741538	0.063	0.335	1.9593e-158	0	cfp.L
Xelaev18041765m.g	2.78423e-186	-0.742938	0.085	0.385	6.10971e-182	0	Xelaev18041765m.g
hk2.L	3.00891e-185	-0.764462	0.033	0.319	6.60274e-181	0	hk2.L
bcl2l10.L	9.03037e-170	-0.790524	0.184	0.477	1.98162e-165	0	bcl2l10.L
vim.S	7.0052e-152	-0.813711	0.337	0.591	1.53722e-147	0	vim.S
Xelaev18043544m.g	1.3289e-215	-0.817998	0.287	0.61	2.91613e-211	0	Xelaev18043544m.g
pgd.L	4.17917e-173	-0.818718	0.073	0.353	9.17077e-169	0	pgd.L
cybb.L	3.35988e-220	-0.827206	0.034	0.359	7.37291e-216	0	cybb.L
ctsc.S	3.29491e-245	-0.885534	0.078	0.435	7.23035e-241	0	ctsc.S
azin2.S	2.39123e-157	-0.921318	0.073	0.333	5.2473e-153	0	azin2.S
pygl.S	1.73578e-182	-0.97397	0.047	0.329	3.809e-178	0	pygl.S
Xelaev18039162m.g	8.15631e-288	-1.03756	0.517	0.773	1.78982e-283	0	Xelaev18039162m.g
lyg2.S	1.04607e-186	-1.08568	0.016	0.295	2.2955e-182	0	lyg2.S
Xelaev18030549m.g	4.30822e-200	-1.14905	0.026	0.324	9.45396e-196	0	Xelaev18030549m.g
ctsv.S	2.78809e-157	-1.15249	0.052	0.31	6.11819e-153	0	ctsv.S
ctsb.S	4.85773e-176	-1.23929	0.049	0.324	1.06598e-171	0	ctsb.S
txn.L	6.36642e-248	-1.27514	0.064	0.417	1.39705e-243	0	txn.L
tpp1.L	6.5547e-177	-1.345	0.046	0.321	1.43836e-172	0	tpp1.L
ctsv.L	5.25811e-171	-1.37823	0.104	0.388	1.15384e-166	0	ctsv.L
prss57.S	3.12136e-161	-1.53929	0.022	0.272	6.84951e-157	0	prss57.S
ctsc.L	0	-1.61175	0.068	0.499	0	0	ctsc.L
tkt.S	4.48138e-190	-1.6559	0.026	0.309	9.83394e-186	0	tkt.S
c1qa.L	4.34648e-184	-1.96613	0.045	0.325	9.53791e-180	0	c1qa.L
mmp9.S	1.46508e-183	-2.14241	0.023	0.298	3.21498e-179	0	mmp9.S
epx.L	6.11822e-166	-2.19119	0.027	0.282	1.34258e-161	0	epx.L
loc101732654-like.L	5.10164e-223	-2.31554	0.037	0.36	1.1195e-218	0	loc101732654-like.L
MGC75752.S	0	2.47268	0.987	0.49	0	1	MGC75752.S
Xelaev18037841m.g	0	2.38526	0.985	0.51	0	1	Xelaev18037841m.g
ctsv.L.1	0	2.31874	0.838	0.3	0	1	ctsv.L
Xelaev18038264m.g	0	2.21525	0.867	0.277	0	1	Xelaev18038264m.g
ctsv.S.1	0	2.18729	0.812	0.221	0	1	ctsv.S
ctsb.S.1	0	2.0609	0.937	0.22	0	1	ctsb.S
tpp1.L.1	0	1.9665	0.912	0.22	0	1	tpp1.L
c1qa.L.1	0	1.84522	0.957	0.218	0	1	c1qa.L
pmp2.S	0	1.80168	0.382	0.065	0	1	pmp2.S
ctsc.L.1	0	1.79667	0.93	0.394	0	1	ctsc.L
crp.4.L	0	1.62999	0.721	0.137	0	1	crp.4.L
MGC75752.L	0	1.56112	0.707	0.314	0	1	MGC75752.L
c1qb.L	0	1.54887	0.833	0.168	0	1	c1qb.L
lgmn.L	0	1.5429	0.805	0.121	0	1	lgmn.L
apoe.L	0	1.51388	0.386	0.068	0	1	apoe.L
cndp2.L	0	1.44924	0.773	0.185	0	1	cndp2.L
gpnmb.L	0	1.40795	0.479	0.028	0	1	gpnmb.L
Xelaev18036120m.g	0	1.396	0.797	0.342	0	1	Xelaev18036120m.g
loc100496720.L.1	0	1.29936	0.802	0.185	0	1	loc100496720.L
npc2.S	0	1.20096	0.718	0.129	0	1	npc2.S
cndp2.S	0	1.18287	0.684	0.19	0	1	cndp2.S
hexb-like.L	0	1.18183	0.706	0.149	0	1	hexb-like.L
Xelaev18041765m.g.1	0	1.15181	0.868	0.293	0	1	Xelaev18041765m.g
loc100492872.L	0	1.15012	0.6	0.096	0	1	loc100492872.L
ctss.L	0	1.11358	0.692	0.13	0	1	ctss.L
apoc1-like.L	0	1.10855	0.503	0.089	0	1	apoc1-like.L
renbp.L	0	1.09148	0.659	0.096	0	1	renbp.L
asah1.L	0	1.08107	0.7	0.148	0	1	asah1.L
Xelaev18041485m.g	0	1.042	0.76	0.357	0	1	Xelaev18041485m.g
loc613063.S	0	0.990802	0.574	0.092	0	1	loc613063.S
ctsz.S	0	0.987226	0.725	0.216	0	1	ctsz.S
napsa.L	0	0.980444	0.592	0.125	0	1	napsa.L
ctss.S	0	0.954373	0.647	0.179	0	1	ctss.S
cfp.L.1	0	0.945614	0.759	0.252	0	1	cfp.L
gns.L	0	0.940339	0.606	0.136	0	1	gns.L
uap1l1.L	0	0.925408	0.6	0.097	0	1	uap1l1.L
scpep1.L	0	0.910673	0.647	0.135	0	1	scpep1.L
tspan36.L	0	0.904063	0.634	0.112	0	1	tspan36.L
pld3.L	0	0.900169	0.578	0.085	0	1	pld3.L
ctsc.S.1	0	0.864368	0.753	0.352	0	1	ctsc.S
Xelaev18016451m.g	0	0.858161	0.478	0.101	0	1	Xelaev18016451m.g
cdknx.L	0	0.854727	0.432	0.079	0	1	cdknx.L
cpvl.L	0	0.844879	0.594	0.106	0	1	cpvl.L
mmp14.L	0	0.831208	0.582	0.103	0	1	mmp14.L
grn.L.1	0	0.818061	0.699	0.237	0	1	grn.L
Xelaev18007618m.g	0	0.814241	0.446	0.113	0	1	Xelaev18007618m.g
Xetrov90002578m.L	0	0.805886	0.509	0.065	0	1	Xetrov90002578m.L
rgs2.L	2.8693e-220	0.793604	0.479	0.186	6.2964e-216	1	rgs2.L
loc100049121.L	0	0.787436	0.571	0.159	0	1	loc100049121.L
art5.L	0	0.785662	0.39	0.062	0	1	art5.L
anxa4.S.1	0	0.747578	0.623	0.242	0	1	anxa4.S
glud1.L	1.27879e-270	0.740873	0.493	0.179	2.80617e-266	1	glud1.L
Xelaev18038149m.g	0	0.740545	0.547	0.16	0	1	Xelaev18038149m.g
loc100049121.S	0	0.733345	0.406	0.072	0	1	loc100049121.S
ctsb.L	0	0.732437	0.554	0.194	0	1	ctsb.L
basp1.S	0	0.697322	0.533	0.133	0	1	basp1.S
cd63.L.1	1.04509e-224	0.660802	0.69	0.362	2.29335e-220	1	cd63.L
loc733459.S	0	0.656127	0.489	0.088	0	1	loc733459.S
glrx.S	5.0139e-292	0.64955	0.474	0.154	1.10025e-287	1	glrx.S
prdx1.L	0	0.62915	0.531	0.167	0	1	prdx1.L
ctsa.L	0	0.628831	0.502	0.114	0	1	ctsa.L
glb1l.L	0	0.6244	0.468	0.083	0	1	glb1l.L
vat1.L	0	0.603248	0.469	0.113	0	1	vat1.L
slc7a7.L	0	0.602086	0.439	0.068	0	1	slc7a7.L
prcp.S	0	0.598365	0.434	0.08	0	1	prcp.S
dnase2.L	0	0.596068	0.442	0.071	0	1	dnase2.L
cst3.L	6.20085e-222	0.589677	0.488	0.197	1.36071e-217	1	cst3.L
sdcbp.L	0	0.588672	0.482	0.134	0	1	sdcbp.L
Xelaev18007619m.g	0	0.580268	0.407	0.101	0	1	Xelaev18007619m.g
atp1a1.S	1.86405e-255	0.579934	0.554	0.222	4.09047e-251	1	atp1a1.S
Xetrov90026938m.L.1	3.59376e-148	0.576233	0.606	0.324	7.88614e-144	1	Xetrov90026938m.L
slc3a2.L	9.95961e-189	0.574863	0.562	0.272	2.18554e-184	1	slc3a2.L
loc398476.S	6.82819e-308	0.565702	0.485	0.15	1.49838e-303	1	loc398476.S
cd63.S.1	6.96006e-184	0.559999	0.645	0.338	1.52732e-179	1	cd63.S
pepd.S	0	0.553979	0.464	0.122	0	1	pepd.S
mafb.L	0	0.546661	0.371	0.062	0	1	mafb.L
naga.L	0	0.546532	0.4	0.064	0	1	naga.L
lgals9c.S	1.23397e-186	0.542727	0.406	0.153	2.70783e-182	1	lgals9c.S
Xelaev18044325m.g	3.94442e-184	0.537878	0.529	0.246	8.65564e-180	1	Xelaev18044325m.g
Xelaev18013641m.g	0	0.530528	0.352	0.038	0	1	Xelaev18013641m.g
lsp1.S	5.52022e-152	0.53037	0.728	0.455	1.21136e-147	1	lsp1.S
slc7a8.L	0	0.528346	0.346	0.051	0	1	slc7a8.L
psap.S	0	0.527066	0.453	0.101	0	1	psap.S
loc100492943.L	1.37882e-276	0.517714	0.423	0.12	3.02569e-272	1	loc100492943.L
bcl2l10.S	6.73597e-283	0.516662	0.347	0.084	1.47814e-278	1	bcl2l10.S
slc43a2.L	0	0.50936	0.38	0.077	0	1	slc43a2.L
ctsk.L	0	0.504178	0.37	0.068	0	1	ctsk.L
Xelaev18022560m.g	0	0.500129	0.342	0.06	0	1	Xelaev18022560m.g
pqlc2.S	0	0.499965	0.31	0.04	0	1	pqlc2.S
mgc108213.L	0	0.495353	0.322	0.065	0	1	mgc108213.L
slc37a2.L	0	0.48992	0.353	0.04	0	1	slc37a2.L
sdc4.L	1.11444e-168	0.485194	0.463	0.199	2.44552e-164	1	sdc4.L
gnpda1.S	0	0.481909	0.335	0.048	0	1	gnpda1.S
Xelaev18018927m.g	2.21124e-190	0.471083	0.453	0.175	4.85235e-186	1	Xelaev18018927m.g
amt.L	0	0.469616	0.326	0.055	0	1	amt.L
lsp1.L	6.5896e-129	0.468114	0.66	0.404	1.44602e-124	1	lsp1.L
trem2.S	0	0.466022	0.349	0.051	0	1	trem2.S
npc2.L	0	0.465423	0.34	0.051	0	1	npc2.L
slc15a4.L	9.2432e-278	0.464784	0.386	0.105	2.02833e-273	1	slc15a4.L
prss16.S	0	0.459931	0.352	0.063	0	1	prss16.S
slc43a2.S	0	0.448695	0.328	0.066	0	1	slc43a2.S
tcirg1.L	5.96813e-253	0.442168	0.414	0.127	1.30965e-248	1	tcirg1.L
Xelaev18010362m.g	1.14228e-144	0.439254	0.5	0.242	2.50661e-140	1	Xelaev18010362m.g
unc93b1.L	8.11717e-176	0.424809	0.49	0.213	1.78123e-171	1	unc93b1.L
grn.S	4.72532e-237	0.420328	0.363	0.105	1.03692e-232	1	grn.S
vim.S.1	1.19609e-115	-0.482872	0.301	0.589	2.62469e-111	1	vim.S
loc100493999-like.S	4.80339e-137	-0.800094	0.068	0.332	1.05406e-132	1	loc100493999-like.S
gpi.S	1.32692e-138	-1.17665	0.036	0.295	2.91179e-134	1	gpi.S
prss57.S.1	1.7746e-142	-1.55412	0.01	0.267	3.89418e-138	1	prss57.S
tkt.S.1	5.3945e-160	-1.66733	0.02	0.303	1.18377e-155	1	tkt.S
mmp9.S.1	1.37773e-154	-2.16263	0.017	0.292	3.0233e-150	1	mmp9.S
epx.L.1	8.72833e-140	-2.20965	0.021	0.277	1.91534e-135	1	epx.L
loc101732654-like.L.1	9.49298e-135	-2.24492	0.093	0.346	2.08314e-130	1	loc101732654-like.L
mmp9.S.2	0	2.6304	0.988	0.19	0	2	mmp9.S
tkt.S.2	0	2.02982	0.984	0.201	0	2	tkt.S
loc101732654-like.L.2	0	2.02884	0.986	0.252	0	2	loc101732654-like.L
mpo.L	0	2.00537	0.956	0.169	0	2	mpo.L
epx.L.2	0	1.98902	0.962	0.178	0	2	epx.L
Xelaev18030549m.g.1	0	1.94474	0.928	0.222	0	2	Xelaev18030549m.g
gpi.S.1	0	1.88073	0.93	0.2	0	2	gpi.S
mmp7.L	0	1.59898	0.826	0.143	0	2	mmp7.L
loc100486192.L	0	1.49078	0.865	0.156	0	2	loc100486192.L
pygl.S.1	0	1.48051	0.902	0.232	0	2	pygl.S
lyg2.S.1	0	1.47247	0.853	0.2	0	2	lyg2.S
prss57.S.2	0	1.46531	0.899	0.173	0	2	prss57.S
fbp1.L	0	1.45714	0.815	0.19	0	2	fbp1.L
azin2.S.1	0	1.39603	0.786	0.252	0	2	azin2.S
mmp13.S	0	1.39036	0.406	0.063	0	2	mmp13.S
pgd.L.1	0	1.37901	0.868	0.262	0	2	pgd.L
Xelaev18038249m.g	0	1.33536	0.623	0.184	0	2	Xelaev18038249m.g
ncf1.L	0	1.29302	0.748	0.143	0	2	ncf1.L
txn.L.1	0	1.28689	0.909	0.319	0	2	txn.L
slurp1l.S	0	1.24271	0.776	0.19	0	2	slurp1l.S
hk2.L.1	0	1.211	0.795	0.232	0	2	hk2.L
prdx5.L	0	1.18633	0.876	0.315	0	2	prdx5.L
pgd.S	0	1.1648	0.759	0.168	0	2	pgd.S
Xelaev18039162m.g.1	0	1.13704	0.984	0.718	0	2	Xelaev18039162m.g
il1r2.L	0	1.13511	0.545	0.103	0	2	il1r2.L
loc100489423.L	0	1.11698	0.653	0.134	0	2	loc100489423.L
hk2.S	0	1.1036	0.686	0.114	0	2	hk2.S
rtn4.S.1	0	1.00813	0.811	0.39	0	2	rtn4.S
lta4h.L	0	0.995599	0.655	0.171	0	2	lta4h.L
ncf2.L	0	0.981763	0.67	0.153	0	2	ncf2.L
cybb.L.1	0	0.980687	0.764	0.273	0	2	cybb.L
dstn.S	0	0.950252	0.763	0.273	0	2	dstn.S
loc100494786.S	0	0.947186	0.696	0.203	0	2	loc100494786.S
cyba.L.1	0	0.939048	0.708	0.214	0	2	cyba.L
upp2.L	0	0.929351	0.517	0.115	0	2	upp2.L
mmp25.L	0	0.927278	0.504	0.12	0	2	mmp25.L
fgl2.L	0	0.922835	0.601	0.227	0	2	fgl2.L
Xelaev18034420m.g	0	0.897026	0.863	0.505	0	2	Xelaev18034420m.g
arhgdib.S	0	0.867341	0.832	0.478	0	2	arhgdib.S
pfkfb4.S	0	0.839708	0.521	0.099	0	2	pfkfb4.S
prtn3.S	0	0.833121	0.579	0.15	0	2	prtn3.S
Xelaev18043544m.g.1	3.94723e-294	0.818514	0.879	0.54	8.66181e-290	2	Xelaev18043544m.g
loc100495760.L	0	0.800094	0.622	0.182	0	2	loc100495760.L
nccrp1.L	0	0.782079	0.503	0.094	0	2	nccrp1.L
hvcn1.S	0	0.771808	0.549	0.1	0	2	hvcn1.S
MGC145260.S	0	0.763067	0.42	0.095	0	2	MGC145260.S
pfn1.S	3.30748e-271	0.752261	0.793	0.478	7.25793e-267	2	pfn1.S
tkt.L	0	0.749933	0.677	0.293	0	2	tkt.L
prss57.L	0	0.743336	0.585	0.138	0	2	prss57.L
loc100493999-like.S.1	0	0.7363	0.739	0.261	0	2	loc100493999-like.S
tpm3.S.1	1.02098e-285	0.7347	0.787	0.428	2.24044e-281	2	tpm3.S
alas1.L	0	0.732185	0.601	0.21	0	2	alas1.L
higd1a.L.1	9.51281e-199	0.719217	0.686	0.372	2.08749e-194	2	higd1a.L
loc101733140.L	0	0.715161	0.502	0.089	0	2	loc101733140.L
atf4.S	8.78017e-208	0.709892	0.881	0.625	1.92672e-203	2	atf4.S
mthfd2.S	9.68949e-216	0.70498	0.48	0.188	2.12626e-211	2	mthfd2.S
bcl2l10.L.1	3.02529e-213	0.701265	0.755	0.409	6.63869e-209	2	bcl2l10.L
coro6.1.L	6.96256e-269	0.692925	0.757	0.385	1.52786e-264	2	coro6.1.L
Xelaev18024498m.g	0	0.692071	0.612	0.207	0	2	Xelaev18024498m.g
coro1a.S	0	0.673588	0.588	0.21	0	2	coro1a.S
cfb.L	2.80159e-274	0.63292	0.521	0.178	6.1478e-270	2	cfb.L
itgb2.L	6.10884e-250	0.627633	0.581	0.247	1.34052e-245	2	itgb2.L
aldoa.L	2.19094e-184	0.618428	0.676	0.376	4.8078e-180	2	aldoa.L
anxa3.L	0	0.606203	0.499	0.122	0	2	anxa3.L
actr3.L	4.88385e-177	0.60213	0.784	0.525	1.07171e-172	2	actr3.L
pkm.S	8.69932e-289	0.59215	0.554	0.197	1.90898e-284	2	pkm.S
cebpa.L	2.85447e-270	0.581676	0.442	0.134	6.26386e-266	2	cebpa.L
cap1.S	4.56719e-198	0.579483	0.618	0.311	1.00222e-193	2	cap1.S
pfn1.L	4.31032e-206	0.573161	0.607	0.291	9.45857e-202	2	pfn1.L
loc101735287.L	5.64598e-267	0.567339	0.49	0.161	1.23895e-262	2	loc101735287.L
actr3.S	7.73502e-168	0.53875	0.694	0.423	1.69737e-163	2	actr3.S
bsg.L	3.51324e-199	0.520227	0.491	0.2	7.70946e-195	2	bsg.L
adam28.S	0	0.517452	0.363	0.075	0	2	adam28.S
prdx6.L	1.77399e-232	0.512855	0.416	0.134	3.89284e-228	2	prdx6.L
myh9.S	1.39979e-207	0.509335	0.503	0.205	3.0717e-203	2	myh9.S
Xelaev18005157m.g	5.3219e-202	0.506207	0.395	0.136	1.16784e-197	2	Xelaev18005157m.g
sod1.L	7.04852e-181	0.504259	0.466	0.187	1.54673e-176	2	sod1.L
cttn-like.1.L	1.22163e-196	0.491164	0.468	0.187	2.68075e-192	2	cttn-like.1.L
camp1.L	0	0.483014	0.331	0.045	0	2	camp1.L
gsn.S	1.20637e-222	0.481479	0.447	0.16	2.64726e-218	2	gsn.S
Xetrov90021734m.S	9.50744e-159	0.479909	0.541	0.263	2.08631e-154	2	Xetrov90021734m.S
il18rap.L	2.73548e-245	0.473531	0.421	0.13	6.00275e-241	2	il18rap.L
Xelaev18038242m.g	1.01462e-296	0.461091	0.442	0.11	2.22648e-292	2	Xelaev18038242m.g
abracl.L	5.86487e-152	0.457054	0.484	0.227	1.28699e-147	2	abracl.L
vim.S.2	1.98791e-171	0.454444	0.85	0.53	4.36227e-167	2	vim.S
rab44.L	1.08203e-181	0.449389	0.434	0.169	2.37441e-177	2	rab44.L
myo1f.S	1.26452e-255	0.444125	0.402	0.117	2.77486e-251	2	myo1f.S
Xetrov90014332m.L	0	0.44231	0.319	0.054	0	2	Xetrov90014332m.L
pkm.L	8.32434e-160	0.429709	0.48	0.207	1.82669e-155	2	pkm.L
Xelaev18021851m.g	0	0.428754	0.327	0.058	0	2	Xelaev18021851m.g
lcp1.S	7.83013e-150	0.417959	0.47	0.214	1.71824e-145	2	lcp1.S
sh3bgrl3.S	6.02802e-136	0.41399	0.515	0.26	1.32279e-131	2	sh3bgrl3.S
vim.L	3.79995e-122	-0.691532	0.067	0.323	8.3386e-118	2	vim.L
rpsa.S	1.04709e-203	-0.797303	0.476	0.75	2.29774e-199	2	rpsa.S
c1qb.L.1	6.51335e-131	-1.13355	0.008	0.258	1.42929e-126	2	c1qb.L
rps17.L	1.69244e-119	-1.14023	0.263	0.516	3.71388e-115	2	rps17.L
rpl23.S	7.42282e-124	-1.25321	0.246	0.501	1.62886e-119	2	rpl23.S
c1qa.L.2	7.64673e-142	-2.00991	0.046	0.316	1.678e-137	2	c1qa.L
ccl5.L	0	2.55688	0.871	0.009	0	3	ccl5.L
ccl5.S	0	1.48869	0.649	0.007	0	3	ccl5.S
sik1.S	2.40086e-154	1.14212	0.743	0.458	5.26844e-150	3	sik1.S
sept6.L	0	0.975947	0.59	0.079	0	3	sept6.L
gzma.L	0	0.815315	0.26	0.002	0	3	gzma.L
btg1.L	4.45239e-137	0.750098	0.768	0.484	9.77032e-133	3	btg1.L
loc100498441.S	0	0.691135	0.377	0.051	0	3	loc100498441.S
loc101732252.S	0	0.673644	0.421	0.051	0	3	loc101732252.S
odc1.L	7.58434e-107	0.659634	0.59	0.328	1.66431e-102	3	odc1.L
ctsg.S	0	0.605306	0.283	0.002	0	3	ctsg.S
nr4a2.S	2.71764e-159	0.593171	0.467	0.161	5.96358e-155	3	nr4a2.S
loc100137715.S	2.58693e-287	0.563081	0.389	0.074	5.67677e-283	3	loc100137715.S
Xelaev18005094m.g	0	0.543327	0.267	0.006	0	3	Xelaev18005094m.g
cd3e.L.1	1.2598e-159	0.527684	0.356	0.097	2.7645e-155	3	cd3e.L
loc100486241.L	0	0.522563	0.341	0.032	0	3	loc100486241.L
il2rg.L	3.56877e-288	0.493394	0.366	0.066	7.8313e-284	3	il2rg.L
loc101734073.L	0	0.451519	0.268	0.004	0	3	loc101734073.L
cytip.L	3.1429e-194	0.424209	0.323	0.071	6.89678e-190	3	cytip.L
grn.L.2	5.64652e-78	-0.523141	0.041	0.298	1.23907e-73	3	grn.L
cyba.L.2	1.14026e-81	-0.577026	0.017	0.276	2.50218e-77	3	cyba.L
rtn4.S.2	1.49364e-79	-0.638243	0.172	0.445	3.27764e-75	3	rtn4.S
Xelaev18041765m.g.2	2.5374e-76	-0.705231	0.105	0.364	5.56808e-72	3	Xelaev18041765m.g
ctsc.S.2	9.38018e-90	-0.787909	0.119	0.409	2.05839e-85	3	ctsc.S
cfp.L.2	1.8504e-94	-0.799687	0.027	0.319	4.06051e-90	3	cfp.L
cybb.L.2	4.64414e-111	-0.826684	0.014	0.338	1.01911e-106	3	cybb.L
lyg2.S.2	1.06273e-83	-1.00874	0.015	0.276	2.33205e-79	3	lyg2.S
Xelaev18039162m.g.2	7.12131e-136	-1.01441	0.501	0.757	1.5627e-131	3	Xelaev18039162m.g
Xelaev18030549m.g.2	1.38809e-93	-1.07533	0.018	0.305	3.04602e-89	3	Xelaev18030549m.g
vim.S.3	6.2275e-144	-1.11372	0.195	0.582	1.36656e-139	3	vim.S
ctsv.S.2	3.29452e-87	-1.18073	0.023	0.295	7.22949e-83	3	ctsv.S
txn.L.2	1.31244e-112	-1.22343	0.062	0.394	2.88001e-108	3	txn.L
ctsv.L.2	1.46569e-71	-1.29772	0.114	0.368	3.21632e-67	3	ctsv.L
ctsc.L.2	6.29365e-155	-1.55757	0.062	0.47	1.38108e-150	3	ctsc.L
tkt.S.3	2.86114e-88	-1.57598	0.019	0.291	6.27849e-84	3	tkt.S
c1qa.L.3	2.81946e-91	-1.89499	0.026	0.307	6.18702e-87	3	c1qa.L
mmp9.S.3	1.69043e-85	-2.0799	0.017	0.28	3.70947e-81	3	mmp9.S
loc101732654-like.L.3	2.07862e-107	-2.2334	0.022	0.339	4.56132e-103	3	loc101732654-like.L
MGC75752.S.1	1.98097e-109	-2.40704	0.275	0.555	4.34704e-105	3	MGC75752.S
Xelaev18037841m.g.1	3.02812e-137	-3.06231	0.253	0.576	6.6449e-133	3	Xelaev18037841m.g
Xelaev18034070m.g	0	2.4568	0.555	0.058	0	4	Xelaev18034070m.g
ch25h.L	0	2.22596	0.684	0.159	0	4	ch25h.L
c1qa.L.4	0	2.18196	0.983	0.249	0	4	c1qa.L
cxcl8.S	0	1.68434	0.658	0.154	0	4	cxcl8.S
c1qb.L.2	0	1.67092	0.908	0.194	0	4	c1qb.L
bcl2l14.L	7.45836e-255	1.38385	0.743	0.343	1.63666e-250	4	bcl2l14.L
cxcl8.L	0	1.3576	0.486	0.099	0	4	cxcl8.L
tnf.L	0	1.23178	0.422	0.07	0	4	tnf.L
Xetrov90026938m.L.2	3.63241e-248	1.12695	0.749	0.328	7.97096e-244	4	Xetrov90026938m.L
cfp.L.3	0	1.10854	0.822	0.271	0	4	cfp.L
Xelaev18039138m.g	0	0.950728	0.555	0.116	0	4	Xelaev18039138m.g
Xelaev18038149m.g.1	0	0.941288	0.673	0.17	0	4	Xelaev18038149m.g
nfkbia.L	7.99847e-194	0.932531	0.776	0.41	1.75518e-189	4	nfkbia.L
sdc4.L.1	0	0.903168	0.656	0.199	0	4	sdc4.L
il1b.S	1.10396e-131	0.861516	0.514	0.214	2.42254e-127	4	il1b.S
plin2.L	4.33234e-201	0.856863	0.643	0.263	9.5069e-197	4	plin2.L
bcl2l10.L.2	1.90725e-138	0.835902	0.747	0.423	4.18526e-134	4	bcl2l10.L
gadd45g.S	1.15315e-120	0.830751	0.59	0.295	2.53047e-116	4	gadd45g.S
Xelaev18019842m.g	3.59748e-205	0.81438	0.478	0.15	7.89431e-201	4	Xelaev18019842m.g
ppp1r15b-like.S	2.2547e-152	0.802668	0.671	0.347	4.94772e-148	4	ppp1r15b-like.S
Xelaev18041765m.g.3	1.08538e-251	0.776424	0.798	0.322	2.38176e-247	4	Xelaev18041765m.g
acsl4.L	2.5851e-158	0.769569	0.646	0.297	5.67275e-154	4	acsl4.L
crp.4.L.1	2.4664e-290	0.737652	0.628	0.169	5.41226e-286	4	crp.4.L
loc100496720.L.2	3.60232e-252	0.706378	0.674	0.22	7.90494e-248	4	loc100496720.L
cd74.L	2.19698e-207	0.691831	0.441	0.121	4.82106e-203	4	cd74.L
loc100492872.L.1	1.47715e-240	0.626239	0.492	0.125	3.24145e-236	4	loc100492872.L
Xelaev18043184m.g	2.08164e-141	0.616414	0.548	0.235	4.56795e-137	4	Xelaev18043184m.g
spib.S	5.44028e-170	0.602411	0.397	0.117	1.19382e-165	4	spib.S
tspan36.L.1	6.53797e-274	0.598405	0.544	0.141	1.43469e-269	4	tspan36.L
mmp14.L.1	5.87452e-261	0.594786	0.507	0.129	1.2891e-256	4	mmp14.L
ctsc.L.3	3.45106e-169	0.592961	0.838	0.423	7.573e-165	4	ctsc.L
Xelaev18018925m.g	0	0.588541	0.336	0.035	0	4	Xelaev18018925m.g
cd86.S	0	0.58043	0.381	0.063	0	4	cd86.S
irg1.L	4.27021e-292	0.57977	0.347	0.057	9.37054e-288	4	irg1.L
Xelaev18037841m.g.2	2.84802e-124	0.556902	0.873	0.538	6.24969e-120	4	Xelaev18037841m.g
MGC75752.S.2	1.13283e-181	0.546751	0.894	0.517	2.48588e-177	4	MGC75752.S
loc100145779.S	2.77758e-257	0.532489	0.44	0.102	6.09513e-253	4	loc100145779.S
zfp36.S	7.76445e-135	0.528725	0.498	0.201	1.70383e-130	4	zfp36.S
ctsb.L.1	1.31037e-118	0.516486	0.506	0.213	2.87547e-114	4	ctsb.L
ptafr.L	5.98966e-130	0.513821	0.442	0.167	1.31437e-125	4	ptafr.L
loc100489307.L	4.57017e-194	0.494556	0.394	0.104	1.00288e-189	4	loc100489307.L
fosl2.L	3.87972e-108	0.474794	0.505	0.226	8.51365e-104	4	fosl2.L
Xelaev18040313m.g	1.84401e-262	0.472638	0.373	0.073	4.04649e-258	4	Xelaev18040313m.g
slc15a4.L.1	2.46357e-189	0.471117	0.416	0.115	5.40607e-185	4	slc15a4.L
basp1.S.1	1.70417e-134	0.455816	0.438	0.156	3.73963e-130	4	basp1.S
Xelaev18018927m.g.1	6.88534e-119	0.421365	0.473	0.186	1.51092e-114	4	Xelaev18018927m.g
Xelaev18038264m.g.1	1.6778e-73	0.417923	0.58	0.321	3.68177e-69	4	Xelaev18038264m.g
ctss.L.1	1.37553e-139	0.415708	0.481	0.168	3.01846e-135	4	ctss.L
ctsz.S.1	2.01157e-104	0.414531	0.548	0.249	4.41418e-100	4	ctsz.S
grn.L.3	2.62953e-108	0.411908	0.575	0.265	5.77023e-104	4	grn.L
unc93b1.L.1	5.92364e-100	0.405337	0.495	0.225	1.29988e-95	4	unc93b1.L
lgmn.L.1	1.26213e-150	0.394818	0.512	0.17	2.76961e-146	4	lgmn.L
loc733459.S.1	9.72681e-150	0.380989	0.379	0.112	2.13445e-145	4	loc733459.S
prdx1.L.1	1.57623e-98	0.371273	0.448	0.188	3.45888e-94	4	prdx1.L
ctsb.S.2	3.68356e-134	0.329277	0.649	0.269	8.0832e-130	4	ctsb.S
ctsc.S.3	2.02151e-57	0.300625	0.634	0.378	4.436e-53	4	ctsc.S
ctsv.L.3	2.3454e-73	0.254552	0.613	0.338	5.14674e-69	4	ctsv.L
hba1.L	0	5.0456	0.823	0.024	0	5	hba1.L
hbg1.L	0	5.00015	0.827	0.026	0	5	hbg1.L
hbg1.S	0	3.82485	0.82	0.022	0	5	hbg1.S
Xelaev18002241m.g	0	3.22556	0.964	0.031	0	5	Xelaev18002241m.g
hba1.S	0	2.86389	0.759	0.014	0	5	hba1.S
Xelaev18045099m.g	0	2.03011	0.416	0.036	0	5	Xelaev18045099m.g
urod.L	0	1.82737	0.85	0.047	0	5	urod.L
hbd.S	0	1.70679	0.335	0.03	0	5	hbd.S
prdx2.L	0	1.65596	0.815	0.037	0	5	prdx2.L
mthfd2.L	0	1.44171	0.859	0.36	0	5	mthfd2.L
Xelaev18000107m.g	1.70028e-287	1.44013	0.836	0.407	3.73108e-283	5	Xelaev18000107m.g
dkc1.L	0	1.43953	0.897	0.596	0	5	dkc1.L
rpl3.S	0	1.42199	0.87	0.418	0	5	rpl3.S
Xelaev18037805m.g	0	1.39083	0.93	0.613	0	5	Xelaev18037805m.g
lmo2.S	0	1.2763	0.694	0.023	0	5	lmo2.S
ank1.S	0	1.25336	0.724	0.018	0	5	ank1.S
Xelaev18045098m.g	0	1.18999	0.286	0.025	0	5	Xelaev18045098m.g
Xelaev18002242m.g	0	1.18694	0.696	0.012	0	5	Xelaev18002242m.g
rps17.L.1	3.49383e-226	1.13671	0.852	0.471	7.66686e-222	5	rps17.L
Xelaev18002122m.g	2.50405e-167	1.0858	0.835	0.568	5.49489e-163	5	Xelaev18002122m.g
nmrk2.S	0	1.05499	0.984	0.727	0	5	nmrk2.S
Xelaev18004063m.g	3.61948e-214	1.02454	0.886	0.547	7.94258e-210	5	Xelaev18004063m.g
rpl23.S.1	1.12192e-202	1.02258	0.839	0.456	2.46194e-198	5	rpl23.S
blvrb.L	0	1.02122	0.677	0.06	0	5	blvrb.L
rps8.L	1.24562e-217	1.00713	0.903	0.609	2.7334e-213	5	rps8.L
Xelaev18021919m.g	0	0.992498	0.61	0.064	0	5	Xelaev18021919m.g
tmem14c.L	0	0.986621	0.727	0.108	0	5	tmem14c.L
snx5.L	0	0.974843	0.648	0.094	0	5	snx5.L
rps8.S	6.52357e-223	0.962895	0.932	0.653	1.43153e-218	5	rps8.S
eif3d.S	1.09206e-307	0.959027	0.952	0.701	2.39642e-303	5	eif3d.S
bhmt.L	0	0.955541	0.456	0.021	0	5	bhmt.L
hba-l5.L	0	0.868854	0.359	0.004	0	5	hba-l5.L
loc100498230.L	0	0.818077	0.536	0.016	0	5	loc100498230.L
wipi2.L	0	0.731589	0.534	0.065	0	5	wipi2.L
fkbp11.L	0	0.724966	0.655	0.127	0	5	fkbp11.L
ap2a2.L	0	0.695561	0.479	0.039	0	5	ap2a2.L
alas2.S	0	0.683786	0.35	0.006	0	5	alas2.S
h1f0.S	6.14585e-236	0.676158	0.54	0.162	1.34865e-231	5	h1f0.S
prdx3.S	0	0.674701	0.503	0.046	0	5	prdx3.S
pa2g4.L	6.85042e-204	0.664597	0.759	0.353	1.50326e-199	5	pa2g4.L
metap2.L	1.86367e-183	0.649694	0.821	0.445	4.08963e-179	5	metap2.L
nop56.L	2.46158e-120	0.647036	0.738	0.46	5.40169e-116	5	nop56.L
c20orf27.L	0	0.62	0.532	0.103	0	5	c20orf27.L
aldh9a1.S	0	0.607867	0.472	0.095	0	5	aldh9a1.S
eif3c.L	4.5234e-173	0.600214	0.784	0.399	9.92615e-169	5	eif3c.L
Xelaev18014009m.g	0	0.597356	0.287	0.015	0	5	Xelaev18014009m.g
eif3m.S	4.28944e-185	0.59009	0.711	0.319	9.41274e-181	5	eif3m.S
tmem37.L	0	0.589896	0.401	0.039	0	5	tmem37.L
rplp0.S	3.82852e-185	0.585573	0.763	0.356	8.4013e-181	5	rplp0.S
gpx3.S	0	0.565	0.394	0.019	0	5	gpx3.S
Xelaev18003410m.g	0	0.549846	0.413	0.065	0	5	Xelaev18003410m.g
pa2g4.S	3.37013e-223	0.547951	0.577	0.185	7.39542e-219	5	pa2g4.S
eif5a.L	2.25402e-144	0.544784	0.878	0.571	4.94621e-140	5	eif5a.L
loc100498230.S	0	0.541259	0.389	0.019	0	5	loc100498230.S
Xelaev18001307m.g	0	0.540859	0.367	0.009	0	5	Xelaev18001307m.g
ldb1.L	0	0.534072	0.421	0.043	0	5	ldb1.L
sptan1.S	3.13988e-296	0.533297	0.44	0.09	6.89015e-292	5	sptan1.S
rfesd.L	0	0.52798	0.264	0.008	0	5	rfesd.L
nmrk2.L	8.30707e-245	0.524693	0.402	0.089	1.8229e-240	5	nmrk2.L
fam132b.L	0	0.51398	0.341	0.006	0	5	fam132b.L
loc101730706.S	0	0.51335	0.359	0.023	0	5	loc101730706.S
prdx3.L	0	0.510665	0.425	0.068	0	5	prdx3.L
ppox.L	0	0.497756	0.363	0.023	0	5	ppox.L
sptb.L	0	0.49587	0.339	0.007	0	5	sptb.L
rbm6.S	2.84539e-119	0.495421	0.86	0.556	6.24393e-115	5	rbm6.S
gsta1.S	0	0.490528	0.425	0.07	0	5	gsta1.S
rpl8.S	1.71819e-116	0.486352	0.888	0.629	3.7704e-112	5	rpl8.S
Xelaev18024282m.g	3.89806e-115	0.480049	0.925	0.664	8.5539e-111	5	Xelaev18024282m.g
eif2s2.S	1.69891e-115	0.476254	0.667	0.345	3.72808e-111	5	eif2s2.S
nme2	1.89736e-121	0.471776	0.671	0.337	4.16357e-117	5	nme2
eef1g.S	1.7284e-103	0.462661	0.698	0.387	3.79279e-99	5	eef1g.S
aco1.L	8.37532e-275	0.459754	0.419	0.086	1.83788e-270	5	aco1.L
MGC86526.S	0	0.459635	0.318	0.008	0	5	MGC86526.S
cbs.S	0	0.454854	0.349	0.039	0	5	cbs.S
Xelaev18037841m.g.3	2.65958e-146	0.454041	0.911	0.537	5.83618e-142	5	Xelaev18037841m.g
slc4a1.L	0	0.451834	0.284	0.006	0	5	slc4a1.L
nucks1.L	4.66888e-111	0.450965	0.679	0.345	1.02454e-106	5	nucks1.L
rps27a.S	3.78425e-105	0.450203	0.768	0.456	8.30415e-101	5	rps27a.S
mapt.S	0	0.446912	0.317	0.007	0	5	mapt.S
eif4b.L	1.81717e-150	0.442612	0.532	0.2	3.9876e-146	5	eif4b.L
misp.L	0	0.437115	0.303	0.01	0	5	misp.L
Xelaev18025898m.g	0	0.433908	0.299	0.009	0	5	Xelaev18025898m.g
idh2.L	4.93663e-98	0.432116	0.73	0.423	1.08329e-93	5	idh2.L
h1f0.L	1.29798e-165	0.428069	0.364	0.098	2.84828e-161	5	h1f0.L
ssr4.S	1.45677e-73	0.425394	0.742	0.49	3.19674e-69	5	ssr4.S
Xelaev18035533m.g	0	0.41959	0.3	0.004	0	5	Xelaev18035533m.g
gfi1b.L	0	0.412138	0.282	0.006	0	5	gfi1b.L
eif3b.S	1.12595e-162	0.411736	0.443	0.141	2.47078e-158	5	eif3b.S
alad.S	0	0.402608	0.305	0.018	0	5	alad.S
glrx.S.1	1.07146e-152	0.399235	0.493	0.167	2.3512e-148	5	glrx.S
paip2b.L	2.61694e-106	0.395072	0.481	0.205	5.74261e-102	5	paip2b.L
ncoa4.L	3.63872e-190	0.392873	0.349	0.082	7.98481e-186	5	ncoa4.L
urod.S	0	0.392018	0.3	0.032	0	5	urod.S
naa10.S	1.36028e-187	0.390513	0.404	0.108	2.985e-183	5	naa10.S
eif2s2.L	5.88146e-74	0.371685	0.689	0.415	1.29063e-69	5	eif2s2.L
rps5.L	6.65111e-73	0.370887	0.828	0.568	1.45952e-68	5	rps5.L
eif3g.L	9.78461e-110	0.363882	0.478	0.197	2.14714e-105	5	eif3g.L
cct7.L	1.36529e-91	0.363091	0.517	0.244	2.99599e-87	5	cct7.L
ca13.L	0	0.357429	0.255	0.004	0	5	ca13.L
adssl1.S	0	0.357069	0.26	0.009	0	5	adssl1.S
glrx5.S	2.39608e-200	0.352773	0.316	0.065	5.25797e-196	5	glrx5.S
rpl7a.S	5.34291e-73	0.344707	0.774	0.481	1.17245e-68	5	rpl7a.S
rpl7a.L	1.82206e-74	0.343193	0.677	0.386	3.99832e-70	5	rpl7a.L
ap2m1.S	3.11337e-86	0.342726	0.495	0.234	6.83197e-82	5	ap2m1.S
rps13.L	8.19872e-63	0.335503	0.63	0.38	1.79913e-58	5	rps13.L
vim.L.1	7.63405e-137	0.33479	0.661	0.277	1.67522e-132	5	vim.L
Xelaev18020022m.g	1.91354e-82	0.323315	0.462	0.212	4.19908e-78	5	Xelaev18020022m.g
rps3.S	6.25094e-63	0.319358	0.742	0.48	1.37171e-58	5	rps3.S
rps26.L	4.46725e-62	0.318961	0.725	0.46	9.80294e-58	5	rps26.L
Xelaev18028961m.g	5.4074e-58	0.314971	0.741	0.484	1.1866e-53	5	Xelaev18028961m.g
rpl22l1.L	2.13563e-66	0.303592	0.528	0.278	4.68643e-62	5	rpl22l1.L
eif3i.L	3.34927e-59	0.302897	0.722	0.463	7.34963e-55	5	eif3i.L
Xelaev18035949m.g	4.26324e-68	0.298111	0.648	0.369	9.35525e-64	5	Xelaev18035949m.g
btf3.S	3.43101e-60	0.293018	0.63	0.374	7.529e-56	5	btf3.S
sh3bgrl3.S.1	1.42036e-83	-0.456376	0.029	0.299	3.11684e-79	5	sh3bgrl3.S
lcp1.L	8.97492e-85	-0.461206	0.001	0.263	1.96946e-80	5	lcp1.L
arpc2.S	1.32753e-71	-0.462751	0.097	0.354	2.91312e-67	5	arpc2.S
coro1a.S.1	2.23658e-83	-0.485764	0.001	0.26	4.90795e-79	5	coro1a.S
itm2a.L	1.76189e-92	-0.488774	0.013	0.298	3.86628e-88	5	itm2a.L
Xelaev18043184m.g.1	1.69668e-80	-0.494773	0.011	0.267	3.7232e-76	5	Xelaev18043184m.g
eif1.L	3.57791e-69	-0.498461	0.113	0.368	7.85137e-65	5	eif1.L
itgb2.L.1	1.16239e-97	-0.535338	0.002	0.295	2.55074e-93	5	itgb2.L
actr3.S.1	5.5249e-79	-0.541433	0.19	0.463	1.21238e-74	5	actr3.S
Xelaev18010593m.g	2.33705e-73	-0.547923	0.182	0.442	5.12843e-69	5	Xelaev18010593m.g
pfn1.L.1	2.42768e-86	-0.550629	0.055	0.336	5.3273e-82	5	pfn1.L
Xelaev18010654m.g	6.25006e-105	-0.559716	0.03	0.348	1.37151e-100	5	Xelaev18010654m.g
tnip2.L	2.7157e-82	-0.565422	0.01	0.27	5.95933e-78	5	tnip2.L
tpi1.L	1.1706e-87	-0.567402	0.113	0.409	2.56876e-83	5	tpi1.L
ctsz.S.2	7.40353e-76	-0.572105	0.029	0.28	1.62463e-71	5	ctsz.S
anxa4.S.2	1.54133e-77	-0.57617	0.035	0.294	3.3823e-73	5	anxa4.S
tuba4a.L	6.08434e-77	-0.578817	0.077	0.347	1.33515e-72	5	tuba4a.L
tkt.L.1	1.20762e-87	-0.588535	0.06	0.345	2.64999e-83	5	tkt.L
cirbp.S	2.93624e-91	-0.598105	0.388	0.677	6.44328e-87	5	cirbp.S
Xelaev18037480m.g	5.28593e-93	-0.603072	0.021	0.311	1.15994e-88	5	Xelaev18037480m.g
loc100494786.S.1	2.23065e-77	-0.60311	0.013	0.263	4.89494e-73	5	loc100494786.S
sat1.L	1.46247e-100	-0.608262	0.053	0.369	3.20924e-96	5	sat1.L
ppp1r15b-like.S.1	6.39259e-71	-0.620128	0.123	0.379	1.40279e-66	5	ppp1r15b-like.S
cyba.L.3	9.82275e-90	-0.623495	0.001	0.276	2.1555e-85	5	cyba.L
atp1a1.L	1.27465e-98	-0.628368	0.153	0.467	2.79709e-94	5	atp1a1.L
cap1.S.1	2.43138e-118	-0.637821	0.015	0.359	5.33542e-114	5	cap1.S
MGC75752.S.3	1.05442e-83	-0.651718	0.918	0.517	2.31382e-79	5	MGC75752.S
plin2.L.1	1.65475e-82	-0.653227	0.031	0.3	3.63119e-78	5	plin2.L
Xelaev18024498m.g.1	2.46891e-82	-0.663012	0.002	0.259	5.41778e-78	5	Xelaev18024498m.g
pfn1.S.1	1.87218e-100	-0.687517	0.221	0.525	4.1083e-96	5	pfn1.S
loc100496720.L.3	1.60172e-81	-0.688602	0.004	0.26	3.51482e-77	5	loc100496720.L
hspa5.L	1.8016e-99	-0.69587	0.104	0.421	3.95342e-95	5	hspa5.L
ptma.L	3.75167e-108	-0.715261	0.285	0.597	8.23267e-104	5	ptma.L
gadd45g.S.1	1.31507e-76	-0.722777	0.064	0.326	2.8858e-72	5	gadd45g.S
dstn.S.1	3.87687e-116	-0.726102	0.003	0.338	8.50741e-112	5	dstn.S
fgl2.L.1	5.3132e-90	-0.754897	0.002	0.278	1.16593e-85	5	fgl2.L
cd63.L.2	1.14727e-133	-0.772537	0.038	0.415	2.51757e-129	5	cd63.L
tpm3.S.2	5.05482e-124	-0.779939	0.124	0.481	1.10923e-119	5	tpm3.S
cd63.S.2	3.71739e-137	-0.796623	0.01	0.39	8.15745e-133	5	cd63.S
hk2.L.2	4.15248e-99	-0.796765	0.003	0.301	9.11221e-95	5	hk2.L
acsl4.L.1	7.00115e-113	-0.801314	0.005	0.335	1.53633e-108	5	acsl4.L
fbp1.L.1	1.97237e-82	-0.805142	0.004	0.264	4.32817e-78	5	fbp1.L
hspa5.S	4.3396e-125	-0.818299	0.113	0.481	9.52283e-121	5	hspa5.S
aldoa.L.1	1.18094e-144	-0.819787	0.03	0.426	2.59146e-140	5	aldoa.L
higd1a.L.2	4.1876e-98	-0.820084	0.108	0.419	9.18927e-94	5	higd1a.L
Xelaev18041765m.g.4	4.1102e-116	-0.84514	0.027	0.368	9.01943e-112	5	Xelaev18041765m.g
rtn4.S.3	1.02225e-141	-0.849883	0.056	0.451	2.24322e-137	5	rtn4.S
Xelaev18007761m.g	1.16352e-122	-0.853459	0.295	0.614	2.55322e-118	5	Xelaev18007761m.g
pgd.L.2	4.99144e-92	-0.858468	0.045	0.336	1.09532e-87	5	pgd.L
junb.L	3.12824e-101	-0.859602	0.417	0.669	6.86461e-97	5	junb.L
cfp.L.4	2.25381e-107	-0.869178	0.003	0.32	4.94575e-103	5	cfp.L
cybb.L.3	6.65456e-117	-0.87394	0.001	0.338	1.46028e-112	5	cybb.L
loc100493999-like.S.2	3.97353e-109	-0.880369	0.003	0.324	8.71952e-105	5	loc100493999-like.S
lsp1.L.1	5.08029e-176	-0.884444	0.004	0.454	1.11482e-171	5	lsp1.L
actr3.L.1	8.70357e-145	-0.892752	0.198	0.57	1.90991e-140	5	actr3.L
nfkbia.L.1	1.34745e-122	-0.897109	0.092	0.45	2.95684e-118	5	nfkbia.L
ptpn6.L.1	6.00618e-186	-0.901863	0	0.466	1.318e-181	5	ptpn6.L
btg1.L.1	5.02754e-136	-0.903937	0.139	0.521	1.10324e-131	5	btg1.L
Xetrov90026938m.L.3	5.57905e-131	-0.909689	0.005	0.372	1.22427e-126	5	Xetrov90026938m.L
cirbp.L	4.71551e-216	-0.915666	0.587	0.913	1.03477e-211	5	cirbp.L
coro6.1.L.1	4.20275e-170	-0.91863	0.004	0.444	9.22252e-166	5	coro6.1.L
ctsc.S.4	2.80968e-132	-0.930868	0.038	0.413	6.16555e-128	5	ctsc.S
slurp1l.S.1	6.09511e-82	-0.937897	0.003	0.259	1.33751e-77	5	slurp1l.S
atf4.S.1	8.71024e-138	-0.94542	0.338	0.667	1.91137e-133	5	atf4.S
Xelaev18043544m.g.2	2.76068e-130	-0.987464	0.265	0.589	6.05803e-126	5	Xelaev18043544m.g
ddx5.S	2.68837e-190	-1.00413	0.545	0.833	5.89936e-186	5	ddx5.S
azin2.S.2	3.18721e-105	-1.00428	0.006	0.319	6.99401e-101	5	azin2.S
lsp1.S.1	3.82666e-209	-1.018	0.005	0.51	8.39721e-205	5	lsp1.S
pygl.S.2	1.02584e-101	-1.0209	0.007	0.312	2.2511e-97	5	pygl.S
cxcr4.L.1	3.75688e-96	-1.02617	0.009	0.304	8.2441e-92	5	cxcr4.L
hspa8.L	7.15851e-170	-1.03356	0.423	0.762	1.57086e-165	5	hspa8.L
rgs1.L	2.69236e-147	-1.03615	0.003	0.402	5.90812e-143	5	rgs1.L
bcl2l14.L.1	7.55339e-114	-1.04802	0.046	0.384	1.65752e-109	5	bcl2l14.L
lyg2.S.3	7.23046e-86	-1.05354	0.008	0.276	1.58665e-81	5	lyg2.S
Xelaev18034420m.g.1	2.27159e-182	-1.054	0.115	0.564	4.98477e-178	5	Xelaev18034420m.g
arhgdib.S.1	1.61106e-223	-1.07953	0.014	0.54	3.5353e-219	5	arhgdib.S
Xelaev18003216m.g	5.80849e-172	-1.09651	0.132	0.565	1.27462e-167	5	Xelaev18003216m.g
bcl2l10.L.3	5.18106e-168	-1.14923	0.027	0.466	1.13693e-163	5	bcl2l10.L
Xelaev18030549m.g.3	8.23074e-99	-1.15815	0.006	0.305	1.80615e-94	5	Xelaev18030549m.g
ctsb.S.3	1.2757e-75	-1.19264	0.052	0.305	2.7994e-71	5	ctsb.S
gpi.S.2	1.20286e-91	-1.19502	0.004	0.285	2.63957e-87	5	gpi.S
prdx5.L.1	7.41491e-126	-1.20833	0.029	0.388	1.62713e-121	5	prdx5.L
Xelaev18039162m.g.3	3.12988e-205	-1.2708	0.406	0.762	6.86821e-201	5	Xelaev18039162m.g
arpc1b.L	1.26378e-262	-1.28327	0.208	0.715	2.77323e-258	5	arpc1b.L
txn.L.3	2.4175e-137	-1.33311	0.013	0.396	5.30497e-133	5	txn.L
Xelaev18047430m.g	0	-1.42744	0.08	0.701	0	5	Xelaev18047430m.g
ctsc.L.4	7.73077e-160	-1.60081	0.048	0.47	1.69644e-155	5	ctsc.L
actg1.S	0	-1.63159	0.511	0.909	0	5	actg1.S
Xelaev18043710m.g	0	-1.63364	0.614	0.943	0	5	Xelaev18043710m.g
tkt.S.4	3.46468e-91	-1.64251	0.01	0.291	7.6029e-87	5	tkt.S
ppia.S	0	-1.9991	0.475	0.964	0	5	ppia.S
c1qa.L.5	6.50038e-101	-2.03993	0.004	0.308	1.42644e-96	5	c1qa.L
mpo.L.1	1.3693e-80	-2.08148	0.004	0.257	3.0048e-76	5	mpo.L
mmp9.S.4	6.92395e-90	-2.13223	0.004	0.28	1.51939e-85	5	mmp9.S
epx.L.3	8.15176e-83	-2.18455	0.006	0.266	1.78882e-78	5	epx.L
loc101732654-like.L.4	6.65596e-113	-2.39628	0.009	0.339	1.46058e-108	5	loc101732654-like.L
tmsb4x.L	0	-2.43627	0.15	0.925	0	5	tmsb4x.L
Xelaev18045052m.g	0	-3.04988	0.21	0.936	0	5	Xelaev18045052m.g
Xelaev18038242m.g.1	0	3.28048	1	0.091	0	6	Xelaev18038242m.g
epx.L.4	0	2.31082	0.985	0.209	0	6	epx.L
mpo.L.2	0	2.22871	0.976	0.2	0	6	mpo.L
prss57.S.3	0	2.20836	0.98	0.199	0	6	prss57.S
mmp9.S.5	0	2.06624	0.996	0.222	0	6	mmp9.S
tkt.S.5	0	2.01063	0.994	0.233	0	6	tkt.S
loc101732654-like.L.5	0	1.87172	0.996	0.282	0	6	loc101732654-like.L
prtn3.S.1	0	1.83369	0.891	0.149	0	6	prtn3.S
gpi.S.3	0	1.77671	0.949	0.229	0	6	gpi.S
pygl.S.3	0	1.50705	0.944	0.258	0	6	pygl.S
Xelaev18030549m.g.4	0	1.50008	0.926	0.251	0	6	Xelaev18030549m.g
prdx5.L.2	0	1.46289	0.955	0.334	0	6	prdx5.L
prss57.L.1	0	1.45826	0.815	0.143	0	6	prss57.L
slurp1l.S.2	0	1.43093	0.885	0.208	0	6	slurp1l.S
mmp7.L.1	0	1.42055	0.879	0.168	0	6	mmp7.L
txn.L.4	0	1.32929	0.944	0.342	0	6	txn.L
lyg2.S.4	0	1.31635	0.859	0.227	0	6	lyg2.S
fbp1.L.2	0	1.2513	0.851	0.214	0	6	fbp1.L
loc100486192.L.1	0	1.25084	0.868	0.185	0	6	loc100486192.L
pgd.L.3	0	1.18862	0.894	0.286	0	6	pgd.L
Xelaev18039162m.g.4	0	1.18671	0.993	0.728	0	6	Xelaev18039162m.g
cybb.L.4	0	1.17533	0.848	0.289	0	6	cybb.L
loc100494786.S.2	0	1.12336	0.839	0.215	0	6	loc100494786.S
Xelaev18038249m.g.1	6.55922e-239	1.07908	0.628	0.202	1.43936e-234	6	Xelaev18038249m.g
ncf1.L.1	0	1.07647	0.747	0.168	0	6	ncf1.L
pgd.S.1	0	1.05839	0.798	0.19	0	6	pgd.S
hk2.S.1	0	1.04342	0.756	0.134	0	6	hk2.S
Xelaev18034420m.g.2	1.26505e-301	1.03056	0.926	0.516	2.77602e-297	6	Xelaev18034420m.g
sod1.L.1	0	1.02313	0.7	0.185	0	6	sod1.L
ncf2.L.1	0	0.941815	0.735	0.17	0	6	ncf2.L
dstn.S.2	0	0.936963	0.829	0.29	0	6	dstn.S
lta4h.L.1	0	0.931831	0.715	0.188	0	6	lta4h.L
hk2.L.3	0	0.924838	0.778	0.256	0	6	hk2.L
loc100489423.L.1	0	0.880073	0.629	0.157	0	6	loc100489423.L
Xelaev18037480m.g.1	9.96745e-272	0.879374	0.717	0.27	2.18726e-267	6	Xelaev18037480m.g
azin2.S.3	1.79177e-212	0.868604	0.706	0.278	3.93185e-208	6	azin2.S
Xelaev18024498m.g.2	0	0.858797	0.74	0.216	0	6	Xelaev18024498m.g
cyba.L.4	0	0.85828	0.74	0.233	0	6	cyba.L
actr3.L.2	9.27435e-225	0.83481	0.887	0.53	2.03516e-220	6	actr3.L
loc100495760.L.1	0	0.817734	0.679	0.197	0	6	loc100495760.L
mmp25.L.1	0	0.809649	0.632	0.129	0	6	mmp25.L
tkt.L.2	6.26449e-253	0.803195	0.747	0.305	1.37468e-248	6	tkt.L
upp2.L.1	1.87756e-305	0.796345	0.542	0.13	4.12011e-301	6	upp2.L
alas1.L.1	6.73261e-277	0.79016	0.673	0.222	1.4774e-272	6	alas1.L
coro6.1.L.2	4.70696e-220	0.77899	0.815	0.397	1.0329e-215	6	coro6.1.L
pkm.L.1	8.08066e-256	0.748983	0.639	0.209	1.77322e-251	6	pkm.L
nccrp1.L.1	0	0.728605	0.535	0.109	0	6	nccrp1.L
tpm3.S.3	6.06935e-188	0.713903	0.83	0.44	1.33186e-183	6	tpm3.S
rtn4.S.4	4.85503e-168	0.693128	0.786	0.409	1.06539e-163	6	rtn4.S
anxa3.L.1	0	0.690427	0.578	0.133	0	6	anxa3.L
cap1.S.2	3.83582e-207	0.689513	0.726	0.317	8.41732e-203	6	cap1.S
coro1a.S.2	6.89415e-248	0.683929	0.652	0.222	1.51285e-243	6	coro1a.S
pfn1.L.2	6.04494e-188	0.682594	0.685	0.299	1.3265e-183	6	pfn1.L
loc100493999-like.S.3	2.05416e-276	0.682221	0.797	0.277	4.50764e-272	6	loc100493999-like.S
arhgdib.S.2	2.25371e-159	0.682033	0.835	0.492	4.94554e-155	6	arhgdib.S
MGC145260.S.1	6.49716e-246	0.676377	0.445	0.107	1.42574e-241	6	MGC145260.S
Xetrov90021734m.S.1	2.65912e-222	0.672805	0.686	0.267	5.83516e-218	6	Xetrov90021734m.S
hvcn1.S.1	0	0.648513	0.545	0.119	0	6	hvcn1.S
pfn1.S.2	4.10498e-141	0.643911	0.804	0.491	9.00797e-137	6	pfn1.S
mthfd2.S.1	4.44986e-116	0.614163	0.478	0.201	9.76477e-112	6	mthfd2.S
loc101733140.L.1	0	0.609064	0.521	0.105	0	6	loc101733140.L
actr3.S.2	1.23408e-140	0.595635	0.758	0.43	2.70807e-136	6	actr3.S
pkm.S.1	1.43393e-204	0.593216	0.597	0.209	3.14661e-200	6	pkm.S
Xelaev18043544m.g.3	4.23526e-110	0.585001	0.851	0.555	9.29386e-106	6	Xelaev18043544m.g
aldoa.L.2	2.41704e-108	0.5568	0.696	0.388	5.30395e-104	6	aldoa.L
higd1a.L.3	2.47128e-86	0.555775	0.661	0.386	5.42297e-82	6	higd1a.L
cfb.L.1	3.64876e-146	0.548668	0.518	0.193	8.00684e-142	6	cfb.L
prdx6.L.1	1.71951e-174	0.53348	0.461	0.143	3.77329e-170	6	prdx6.L
cebpa.L.1	9.10377e-186	0.520876	0.478	0.145	1.99773e-181	6	cebpa.L
vim.S.4	4.57026e-141	0.516919	0.909	0.54	1.0029e-136	6	vim.S
lcp1.S.1	2.93528e-140	0.508848	0.538	0.221	6.44118e-136	6	lcp1.S
wdr1.S	6.01816e-150	0.506102	0.526	0.206	1.32062e-145	6	wdr1.S
pfkfb4.S.1	1.8625e-202	0.490861	0.445	0.121	4.08707e-198	6	pfkfb4.S
cap1.L	6.85385e-120	0.487489	0.541	0.239	1.50401e-115	6	cap1.L
lsp1.L.2	4.22332e-105	0.483787	0.735	0.411	9.26764e-101	6	lsp1.L
Xelaev18024665m.g	4.97626e-148	0.46838	0.474	0.17	1.09199e-143	6	Xelaev18024665m.g
add3.L	2.44476e-126	0.465965	0.476	0.186	5.36479e-122	6	add3.L
myo1f.S.1	8.51864e-179	0.465596	0.432	0.127	1.86933e-174	6	myo1f.S
loc101735287.L.1	4.21885e-147	0.465025	0.496	0.175	9.25785e-143	6	loc101735287.L
myh9.S.1	1.76506e-136	0.459454	0.534	0.215	3.87325e-132	6	myh9.S
Xelaev18005157m.g.1	4.85374e-127	0.459348	0.412	0.146	1.0651e-122	6	Xelaev18005157m.g
il18rap.L.1	4.21326e-143	0.45872	0.426	0.142	9.24557e-139	6	il18rap.L
itgb2.L.2	8.06519e-105	0.455442	0.552	0.263	1.76983e-100	6	itgb2.L
bsg.L.1	9.35579e-111	0.448153	0.495	0.212	2.05303e-106	6	bsg.L
gsn.S.1	5.49078e-129	0.444736	0.456	0.172	1.2049e-124	6	gsn.S
myl12b.S	1.22819e-127	0.444099	0.533	0.224	2.69514e-123	6	myl12b.S
txnrd3.L	8.19961e-176	0.440142	0.405	0.115	1.79932e-171	6	txnrd3.L
gpx4.L	1.03934e-85	0.433786	0.627	0.351	2.28073e-81	6	gpx4.L
p2ry8.S	7.03177e-150	0.429332	0.402	0.125	1.54305e-145	6	p2ry8.S
myl6.S	2.99111e-113	0.427276	0.546	0.247	6.56369e-109	6	myl6.S
cttn-like.1.L.1	7.56289e-125	0.426234	0.493	0.197	1.6596e-120	6	cttn-like.1.L
anxa5.S	1.43877e-116	0.426098	0.457	0.183	3.15723e-112	6	anxa5.S
pnp.L	2.46205e-186	0.424836	0.368	0.091	5.40271e-182	6	pnp.L
arpc2.L	1.92458e-83	0.422884	0.658	0.385	4.22329e-79	6	arpc2.L
Xelaev18016867m.g	8.90378e-124	0.42148	0.467	0.181	1.95385e-119	6	Xelaev18016867m.g
elovl1.S	6.89147e-100	0.407994	0.505	0.232	1.51226e-95	6	elovl1.S
adam28.S.1	6.11272e-183	0.404995	0.358	0.087	1.34137e-178	6	adam28.S
mfsd10.L	7.62551e-232	0.403845	0.338	0.066	1.67334e-227	6	mfsd10.L
arpc2.S.1	5.88142e-88	0.398288	0.614	0.323	1.29062e-83	6	arpc2.S
pygl.L	2.36904e-213	0.391514	0.312	0.061	5.19863e-209	6	pygl.L
sh3bgrl3.S.2	1.18919e-91	0.391295	0.544	0.269	2.60957e-87	6	sh3bgrl3.S
abracl.L.1	4.06391e-94	0.389469	0.509	0.236	8.91784e-90	6	abracl.L
ggt1.L	6.12076e-204	0.381302	0.324	0.067	1.34314e-199	6	ggt1.L
vasp.L	2.11815e-95	0.380586	0.493	0.222	4.64807e-91	6	vasp.L
basp1.L	4.41485e-169	0.378641	0.361	0.095	9.68794e-165	6	basp1.L
loc100490489.S	8.33662e-253	0.375517	0.297	0.047	1.82939e-248	6	loc100490489.S
tcn2.L	1.53482e-113	0.374514	0.448	0.173	3.368e-109	6	tcn2.L
sri.S	1.32328e-90	0.372109	0.488	0.224	2.9038e-86	6	sri.S
tpd52.S	1.64814e-177	0.365569	0.329	0.078	3.61667e-173	6	tpd52.S
Xelaev18010654m.g.1	4.93841e-73	0.36022	0.574	0.316	1.08368e-68	6	Xelaev18010654m.g
bcl2l10.L.4	1.93937e-50	0.315708	0.684	0.428	4.25575e-46	6	bcl2l10.L
c1qa.L.6	1.48089e-95	-2.03977	0.015	0.307	3.24967e-91	6	c1qa.L
MGC75752.S.4	7.04793e-138	-2.56705	0.211	0.558	1.5466e-133	6	MGC75752.S
Xelaev18037841m.g.4	2.23019e-128	-3.03504	0.25	0.575	4.89393e-124	6	Xelaev18037841m.g
mpo.L.3	0	2.47332	0.992	0.202	0	7	mpo.L
epx.L.5	0	2.4731	0.999	0.211	0	7	epx.L
prss57.S.4	0	2.30556	0.98	0.201	0	7	prss57.S
prtn3.S.2	0	2.24727	0.977	0.147	0	7	prtn3.S
prss57.L.2	0	2.01434	0.925	0.139	0	7	prss57.L
tkt.S.6	0	1.67576	0.989	0.236	0	7	tkt.S
slurp1l.S.3	0	1.61101	0.922	0.208	0	7	slurp1l.S
prdx5.L.3	0	1.42728	0.97	0.335	0	7	prdx5.L
pygl.S.4	0	1.42509	0.947	0.26	0	7	pygl.S
gpi.S.4	0	1.37207	0.929	0.233	0	7	gpi.S
mmp9.S.6	0	1.29622	0.973	0.226	0	7	mmp9.S
mmp7.L.2	0	1.23406	0.866	0.171	0	7	mmp7.L
cybb.L.5	0	1.22219	0.908	0.287	0	7	cybb.L
sod1.L.2	0	1.13067	0.774	0.183	0	7	sod1.L
pkm.L.2	0	1.10377	0.783	0.202	0	7	pkm.L
loc101732654-like.L.6	0	1.09998	0.98	0.285	0	7	loc101732654-like.L
Xelaev18037480m.g.2	0	1.00124	0.807	0.267	0	7	Xelaev18037480m.g
pgd.L.4	0	0.978067	0.864	0.289	0	7	pgd.L
txn.L.5	1.41975e-301	0.965337	0.906	0.346	3.11551e-297	7	txn.L
Xelaev18030549m.g.5	0	0.953702	0.884	0.255	0	7	Xelaev18030549m.g
lta4h.L.2	0	0.902693	0.77	0.186	0	7	lta4h.L
Xelaev18024498m.g.3	0	0.898221	0.78	0.215	0	7	Xelaev18024498m.g
fbp1.L.3	1.36427e-264	0.889995	0.703	0.224	2.99376e-260	7	fbp1.L
loc100486192.L.2	0	0.847012	0.782	0.192	0	7	loc100486192.L
loc100494786.S.3	0	0.846827	0.782	0.22	0	7	loc100494786.S
Xelaev18034420m.g.3	9.15115e-229	0.845636	0.92	0.518	2.00813e-224	7	Xelaev18034420m.g
tkt.L.3	3.83915e-298	0.833968	0.81	0.303	8.42463e-294	7	tkt.L
dstn.S.3	0	0.832303	0.84	0.291	0	7	dstn.S
ncf2.L.2	0	0.819401	0.706	0.174	0	7	ncf2.L
pgd.S.2	0	0.795228	0.764	0.194	0	7	pgd.S
actr3.L.3	2.22199e-195	0.766528	0.905	0.53	4.87593e-191	7	actr3.L
ncf1.L.2	0	0.728013	0.706	0.172	0	7	ncf1.L
Xelaev18032444m.g	0	0.707272	0.316	0.036	0	7	Xelaev18032444m.g
cyba.L.5	2.69555e-254	0.699187	0.715	0.236	5.91511e-250	7	cyba.L
coro6.1.L.3	1.99325e-183	0.690564	0.816	0.398	4.37398e-179	7	coro6.1.L
alas1.L.2	5.85587e-258	0.684967	0.688	0.223	1.28501e-253	7	alas1.L
Xetrov90021734m.S.2	1.37538e-231	0.678577	0.712	0.266	3.01813e-227	7	Xetrov90021734m.S
lyg2.S.5	1.88574e-248	0.65125	0.745	0.235	4.13808e-244	7	lyg2.S
hk2.S.2	0	0.646011	0.61	0.144	0	7	hk2.S
anxa3.L.2	0	0.620876	0.567	0.135	0	7	anxa3.L
loc100489423.L.2	2.18017e-239	0.616454	0.58	0.161	4.78416e-235	7	loc100489423.L
pkm.S.2	1.26698e-215	0.60161	0.623	0.209	2.78026e-211	7	pkm.S
Xelaev18019056m.g	2.04428e-94	0.601274	0.544	0.27	4.48597e-90	7	Xelaev18019056m.g
loc100495760.L.2	7.3603e-210	0.592043	0.615	0.202	1.61514e-205	7	loc100495760.L
pfn1.S.3	1.871e-124	0.587349	0.818	0.491	4.10573e-120	7	pfn1.S
mmp25.L.2	0	0.585873	0.584	0.133	0	7	mmp25.L
cap1.S.3	1.10307e-156	0.568065	0.706	0.32	2.42057e-152	7	cap1.S
lcp1.S.2	1.00209e-173	0.535798	0.588	0.219	2.19898e-169	7	lcp1.S
coro1a.S.3	1.16828e-159	0.520336	0.589	0.226	2.56368e-155	7	coro1a.S
loc101733140.L.2	2.23554e-232	0.510667	0.457	0.11	4.90567e-228	7	loc101733140.L
selenbp1.S	4.10756e-284	0.504427	0.395	0.072	9.01364e-280	7	selenbp1.S
hk2.L.4	2.59498e-142	0.496734	0.652	0.265	5.69442e-138	7	hk2.L
tpm3.S.4	8.71829e-103	0.493495	0.775	0.444	1.91314e-98	7	tpm3.S
arhgdib.S.3	2.5488e-101	0.487851	0.82	0.494	5.59308e-97	7	arhgdib.S
Xelaev18038892m.g	1.79218e-149	0.483008	0.588	0.235	3.93276e-145	7	Xelaev18038892m.g
sri.S.1	1.55764e-145	0.481867	0.562	0.22	3.4181e-141	7	sri.S
Xelaev18024665m.g.1	1.72391e-162	0.478941	0.5	0.17	3.78295e-158	7	Xelaev18024665m.g
mfsd10.L.1	9.996e-296	0.476973	0.38	0.064	2.19352e-291	7	mfsd10.L
actr3.S.3	1.71105e-101	0.476896	0.746	0.432	3.75473e-97	7	actr3.S
nccrp1.L.2	6.49291e-174	0.461216	0.422	0.117	1.4248e-169	7	nccrp1.L
wdr1.S.1	2.2322e-144	0.460493	0.542	0.206	4.89835e-140	7	wdr1.S
Xelaev18014011m.g	0	0.457398	0.33	0.033	0	7	Xelaev18014011m.g
pfn1.L.3	8.20252e-113	0.456705	0.636	0.303	1.79996e-108	7	pfn1.L
serpinb1.L	2.98854e-196	0.441898	0.418	0.108	6.55804e-192	7	serpinb1.L
prdx6.L.2	9.09956e-160	0.434819	0.462	0.144	1.99681e-155	7	prdx6.L
vasp.L.1	1.02728e-121	0.433983	0.535	0.22	2.25427e-117	7	vasp.L
cxcr4.S	4.8213e-132	0.425289	0.438	0.147	1.05799e-127	7	cxcr4.S
upp2.L.2	1.43333e-125	0.417623	0.417	0.138	3.14529e-121	7	upp2.L
cebpa.L.2	4.37658e-138	0.413279	0.446	0.147	9.60397e-134	7	cebpa.L
cap1.L.1	8.32373e-93	0.412996	0.519	0.242	1.82656e-88	7	cap1.L
ggt1.L.1	1.45593e-216	0.408205	0.338	0.067	3.1949e-212	7	ggt1.L
hvcn1.S.2	4.13773e-152	0.405695	0.424	0.127	9.07985e-148	7	hvcn1.S
anxa5.S.1	6.50656e-125	0.404559	0.481	0.182	1.4278e-120	7	anxa5.S
vim.S.5	2.25649e-112	0.400685	0.92	0.54	4.95163e-108	7	vim.S
gpx4.L.1	1.99454e-73	0.392304	0.627	0.352	4.37681e-69	7	gpx4.L
Xelaev18016867m.g.1	7.49288e-115	0.385673	0.469	0.182	1.64424e-110	7	Xelaev18016867m.g
calm1.S	1.12812e-76	0.385654	0.563	0.298	2.47555e-72	7	calm1.S
myl12b.S.1	5.87208e-107	0.379966	0.527	0.225	1.28857e-102	7	myl12b.S
mgst1.L	4.01551e-168	0.375557	0.327	0.077	8.81164e-164	7	mgst1.L
tpd52.S.1	2.28064e-213	0.374869	0.363	0.076	5.00464e-209	7	tpd52.S
lsp1.L.3	2.56079e-71	0.365767	0.716	0.413	5.61939e-67	7	lsp1.L
p2ry8.S.1	1.0585e-120	0.360641	0.384	0.127	2.32277e-116	7	p2ry8.S
h2afy2.L	1.38448e-80	0.353653	0.473	0.22	3.03809e-76	7	h2afy2.L
myl6.S.1	3.13407e-74	0.346365	0.507	0.25	6.87741e-70	7	myl6.S
arpc2.S.2	1.31036e-68	0.343897	0.59	0.326	2.87546e-64	7	arpc2.S
h2afy2.S	1.03558e-113	0.343328	0.409	0.145	2.27248e-109	7	h2afy2.S
ppp1r14b.L	3.01627e-101	0.337264	0.406	0.153	6.61889e-97	7	ppp1r14b.L
parvg.S	7.78505e-110	0.33652	0.408	0.147	1.70835e-105	7	parvg.S
arpc2.L.1	1.31046e-60	0.333658	0.65	0.386	2.87567e-56	7	arpc2.L
txnrd3.L.1	2.95117e-124	0.332989	0.372	0.117	6.47604e-120	7	txnrd3.L
myo1f.S.2	6.33852e-113	0.331373	0.385	0.131	1.39093e-108	7	myo1f.S
loc100493999-like.S.4	5.34558e-114	0.325561	0.66	0.286	1.17303e-109	7	loc100493999-like.S
Xelaev18035585m.g	1.03173e-82	0.320003	0.444	0.194	2.26402e-78	7	Xelaev18035585m.g
aldoa.L.3	2.77247e-47	0.27252	0.644	0.391	6.08391e-43	7	aldoa.L
azin2.S.4	5.81088e-86	0.250816	0.608	0.285	1.27514e-81	7	azin2.S
MGC75752.L.1	3.20607e-69	-1.71785	0.115	0.366	7.03539e-65	7	MGC75752.L
c1qa.L.7	1.42689e-82	-1.98684	0.031	0.305	3.13116e-78	7	c1qa.L
MGC75752.S.5	9.51371e-155	-2.68486	0.163	0.56	2.08769e-150	7	MGC75752.S
Xelaev18037841m.g.5	1.71749e-130	-3.07807	0.223	0.576	3.76887e-126	7	Xelaev18037841m.g
ctsh.L	0	5.56012	0.655	0.016	0	8	ctsh.L
gzmh.S	0	5.1227	1	0.033	0	8	gzmh.S
loc105947369.L	0	2.81114	0.904	0.004	0	8	loc105947369.L
loc100493999-like.L	0	2.26816	0.932	0.163	0	8	loc100493999-like.L
loc100493999-like.S.5	0	1.75744	0.862	0.283	0	8	loc100493999-like.S
cpa3.L	0	1.66356	0.648	0.004	0	8	cpa3.L
vim.S.6	3.07415e-290	1.46561	0.948	0.544	6.74591e-286	8	vim.S
camk1.L	0	1.29434	0.687	0.107	0	8	camk1.L
loc100490816.L	0	1.2864	0.47	0.081	0	8	loc100490816.L
fkbp11.L.1	0	1.15703	0.658	0.135	0	8	fkbp11.L
ctsc.S.5	1.19939e-199	1.15681	0.789	0.376	2.63195e-195	8	ctsc.S
vim.L.2	5.20576e-166	1.04594	0.675	0.283	1.14235e-161	8	vim.L
ahnak.L	0	1.02563	0.555	0.095	0	8	ahnak.L
id2.L	2.46605e-277	1.0075	0.566	0.134	5.41151e-273	8	id2.L
fam46a.L	3.28688e-194	0.97606	0.552	0.166	7.21273e-190	8	fam46a.L
gata2.S	0	0.93887	0.471	0.019	0	8	gata2.S
rgs1.L.1	2.03234e-78	0.867814	0.637	0.37	4.45978e-74	8	rgs1.L
agtr1.L	0	0.844694	0.434	0.008	0	8	agtr1.L
id2.S	9.39678e-230	0.837948	0.529	0.134	2.06203e-225	8	id2.S
Xelaev18024251m.g	1.2894e-123	0.834849	0.436	0.149	2.82946e-119	8	Xelaev18024251m.g
ier2.L	4.38907e-152	0.82387	0.599	0.241	9.63138e-148	8	ier2.L
camkk2.L	0	0.81285	0.458	0.062	0	8	camkk2.L
rgs2.L.1	4.64285e-88	0.779913	0.48	0.204	1.01883e-83	8	rgs2.L
Xelaev18022168m.g	2.15651e-117	0.740197	0.451	0.162	4.73224e-113	8	Xelaev18022168m.g
rab38.S	0	0.733735	0.416	0.012	0	8	rab38.S
gng10.L	0	0.729523	0.398	0.017	0	8	gng10.L
gata2.L	0	0.726423	0.398	0.019	0	8	gata2.L
tspan32.L	0	0.719641	0.422	0.027	0	8	tspan32.L
Xelaev18005287m.g	0	0.688443	0.395	0.022	0	8	Xelaev18005287m.g
loc101733164.L	9.37184e-90	0.664308	0.499	0.223	2.05656e-85	8	loc101733164.L
gng10.S	0	0.660489	0.395	0.016	0	8	gng10.S
Xelaev18009066m.g	0	0.648265	0.365	0.03	0	8	Xelaev18009066m.g
rab27a.L	4.94836e-187	0.64293	0.405	0.094	1.08587e-182	8	rab27a.L
fos.L	1.17773e-119	0.641891	0.416	0.136	2.58441e-115	8	fos.L
cd63.S.3	1.8336e-89	0.639955	0.646	0.357	4.02364e-85	8	cd63.S
vat1.L.1	3.52155e-115	0.597006	0.415	0.137	7.7277e-111	8	vat1.L
vwa5a-like.S	2.00248e-211	0.589985	0.35	0.064	4.39425e-207	8	vwa5a-like.S
cd79a.S	7.09606e-298	0.53215	0.381	0.051	1.55716e-293	8	cd79a.S
Xelaev18037034m.g	0	0.530693	0.289	0.007	0	8	Xelaev18037034m.g
hs6st1.L	0	0.516955	0.309	0.025	0	8	hs6st1.L
unc13d.L	4.29283e-140	0.48628	0.339	0.083	9.42018e-136	8	unc13d.L
Xelaev18010654m.g.2	3.37806e-48	-0.422155	0.089	0.34	7.41282e-44	8	Xelaev18010654m.g
actr3.S.4	6.32597e-43	-0.424916	0.204	0.458	1.38817e-38	8	actr3.S
coro1a.S.4	1.11492e-57	-0.469419	0.005	0.255	2.44658e-53	8	coro1a.S
arpc2.L.2	5.90295e-55	-0.477274	0.128	0.411	1.29534e-50	8	arpc2.L
grn.L.4	9.33051e-57	-0.524113	0.034	0.293	2.04749e-52	8	grn.L
pfn1.S.4	1.28043e-64	-0.617558	0.215	0.52	2.80978e-60	8	pfn1.S
dstn.S.4	3.94751e-61	-0.621323	0.053	0.331	8.66242e-57	8	dstn.S
acsl4.L.2	2.65871e-56	-0.653499	0.061	0.328	5.83427e-52	8	acsl4.L
Xetrov90026938m.L.4	2.35517e-55	-0.70148	0.093	0.363	5.16819e-51	8	Xetrov90026938m.L
lsp1.L.4	3.57596e-87	-0.713629	0.083	0.443	7.84709e-83	8	lsp1.L
hk2.L.5	1.54485e-64	-0.730149	0.015	0.296	3.39001e-60	8	hk2.L
actr3.L.4	5.81579e-79	-0.73181	0.225	0.563	1.27622e-74	8	actr3.L
pgd.L.5	1.6505e-53	-0.76181	0.073	0.33	3.62185e-49	8	pgd.L
Xelaev18047430m.g.1	1.27166e-81	-0.771157	0.354	0.679	2.79054e-77	8	Xelaev18047430m.g
cfp.L.5	3.29032e-64	-0.778822	0.03	0.313	7.22029e-60	8	cfp.L
lsp1.S.2	1.06032e-94	-0.783385	0.114	0.497	2.32676e-90	8	lsp1.S
cybb.L.6	1.3703e-76	-0.815993	0.015	0.332	3.007e-72	8	cybb.L
Xelaev18034420m.g.4	9.94325e-89	-0.832275	0.188	0.553	2.18195e-84	8	Xelaev18034420m.g
coro6.1.L.4	4.01284e-109	-0.856756	0.029	0.436	8.80577e-105	8	coro6.1.L
cxcr4.L.2	2.00196e-60	-0.966409	0.029	0.298	4.39309e-56	8	cxcr4.L
lyg2.S.6	4.87911e-56	-0.998068	0.021	0.272	1.07067e-51	8	lyg2.S
prdx5.L.4	1.96592e-63	-1.02764	0.092	0.379	4.31401e-59	8	prdx5.L
Xelaev18030549m.g.6	2.26286e-67	-1.12103	0.014	0.3	4.96561e-63	8	Xelaev18030549m.g
txn.L.6	2.89868e-78	-1.19622	0.058	0.388	6.36087e-74	8	txn.L
tkt.S.7	2.23407e-61	-1.5585	0.019	0.286	4.90243e-57	8	tkt.S
c1qa.L.8	8.44162e-63	-1.91002	0.029	0.302	1.85243e-58	8	c1qa.L
mmp9.S.7	6.96068e-58	-2.00981	0.02	0.275	1.52745e-53	8	mmp9.S
loc101732654-like.L.7	1.26662e-72	-2.25611	0.029	0.333	2.77948e-68	8	loc101732654-like.L
hmgn2.L	0	2.3498	0.987	0.405	0	9	hmgn2.L
hmgb2.L	0	2.05335	0.954	0.315	0	9	hmgb2.L
hmgb2.S	0	1.63465	0.937	0.314	0	9	hmgb2.S
Xelaev18038180m.g	6.40981e-245	1.47711	0.784	0.345	1.40657e-240	9	Xelaev18038180m.g
stmn1.S	0	1.18186	0.754	0.13	0	9	stmn1.S
pcna.S	5.74351e-303	1.08689	0.641	0.168	1.26036e-298	9	pcna.S
pcna.L	9.28803e-247	1.08023	0.706	0.238	2.03817e-242	9	pcna.L
tuba4a.L.1	2.08288e-178	1.00718	0.729	0.316	4.57068e-174	9	tuba4a.L
tuba1c.S	2.2441e-287	1.00509	0.719	0.218	4.92445e-283	9	tuba1c.S
Xelaev18037562m.g	7.49991e-282	0.9885	0.744	0.233	1.64578e-277	9	Xelaev18037562m.g
nucks1.L.1	1.87807e-169	0.921309	0.748	0.348	4.12124e-165	9	nucks1.L
cxcr4.L.3	1.28037e-148	0.879695	0.68	0.271	2.80965e-144	9	cxcr4.L
stmn1.L	0	0.867229	0.546	0.032	0	9	stmn1.L
hmgn1.S	3.06225e-254	0.832924	0.649	0.188	6.7198e-250	9	hmgn1.S
Xelaev18035740m.g	7.59004e-199	0.830718	0.681	0.245	1.66556e-194	9	Xelaev18035740m.g
hmgn1.L	4.18613e-217	0.806548	0.651	0.214	9.18605e-213	9	hmgn1.L
nucks1.S	1.67578e-208	0.779984	0.631	0.202	3.67733e-204	9	nucks1.S
Xelaev18035495m.g	0	0.747197	0.369	0.033	0	9	Xelaev18035495m.g
Xelaev18043627m.g	0	0.745841	0.522	0.062	0	9	Xelaev18043627m.g
nasp.L	4.81424e-278	0.738979	0.477	0.091	1.05644e-273	9	nasp.L
hnrnpab.L	1.87531e-108	0.729961	0.757	0.448	4.11518e-104	9	hnrnpab.L
ncl.S	9.19614e-97	0.709621	0.691	0.398	2.018e-92	9	ncl.S
h2afz.L	1.73203e-210	0.699235	0.503	0.129	3.80076e-206	9	h2afz.L
kiaa0101.L	0	0.664703	0.413	0.052	0	9	kiaa0101.L
lmnb1.L	3.19976e-264	0.655191	0.509	0.107	7.02156e-260	9	lmnb1.L
anp32c.S	2.25208e-211	0.654189	0.514	0.132	4.94197e-207	9	anp32c.S
tuba3c.S	1.6062e-81	0.651466	0.759	0.486	3.52465e-77	9	tuba3c.S
Xelaev18000429m.g	4.73606e-116	0.644828	0.742	0.393	1.03928e-111	9	Xelaev18000429m.g
hnrnpa1.S	8.29154e-88	0.632718	0.71	0.426	1.8195e-83	9	hnrnpa1.S
srsf2.S	1.3606e-98	0.618244	0.778	0.478	2.98569e-94	9	srsf2.S
Xelaev18026447m.g	0	0.59157	0.389	0.021	0	9	Xelaev18026447m.g
eif3c.S	1.15368e-94	0.577693	0.738	0.427	2.53163e-90	9	eif3c.S
h2afv.L	1.57538e-158	0.57585	0.502	0.153	3.45702e-154	9	h2afv.L
anp32e.S	3.44637e-114	0.574959	0.563	0.231	7.56272e-110	9	anp32e.S
u2af1.L	7.82679e-141	0.572465	0.497	0.164	1.71751e-136	9	u2af1.L
rfc1.L	1.4773e-292	0.569828	0.388	0.056	3.2418e-288	9	rfc1.L
hnrnpdl.S	3.17713e-73	0.56247	0.644	0.377	6.9719e-69	9	hnrnpdl.S
mcm7.L	3.20113e-293	0.557003	0.375	0.053	7.02456e-289	9	mcm7.L
magoh.L	3.26831e-191	0.546422	0.373	0.077	7.17198e-187	9	magoh.L
mki67.L	5.10216e-301	0.538666	0.373	0.05	1.11962e-296	9	mki67.L
cd8a.S	8.54e-275	0.515976	0.291	0.033	1.87402e-270	9	cd8a.S
rrm1.S	0	0.512774	0.332	0.032	0	9	rrm1.S
ptma.S	8.37778e-85	0.509189	0.576	0.279	1.83842e-80	9	ptma.S
Xelaev18041434m.g	1.14055e-108	0.507704	0.393	0.126	2.50282e-104	9	Xelaev18041434m.g
taf15.S	4.79751e-78	0.506382	0.62	0.331	1.05277e-73	9	taf15.S
rrm2.2.L	0	0.501883	0.266	0.016	0	9	rrm2.2.L
rrm2.2.S	1.19046e-292	0.500737	0.299	0.032	2.61235e-288	9	rrm2.2.S
cd3g.S	2.73349e-275	0.494571	0.379	0.055	5.99837e-271	9	cd3g.S
ran.S	1.39833e-90	0.492352	0.54	0.242	3.0685e-86	9	ran.S
incenp.L	5.93568e-270	0.490264	0.309	0.038	1.30253e-265	9	incenp.L
tmpo.L	1.16151e-184	0.482431	0.361	0.074	2.54881e-180	9	tmpo.L
sept6.L.1	8.06854e-148	0.478089	0.39	0.097	1.77056e-143	9	sept6.L
tcf7.S.1	5.47622e-234	0.462337	0.324	0.047	1.2017e-229	9	tcf7.S
Xelaev18047575m.g	1.85135e-79	0.455096	0.442	0.185	4.0626e-75	9	Xelaev18047575m.g
cct8.L	7.79229e-67	0.45303	0.558	0.297	1.70994e-62	9	cct8.L
ran.L	7.1121e-72	0.450983	0.588	0.308	1.56068e-67	9	ran.L
hnrnph3.L	2.77725e-63	0.446746	0.552	0.298	6.09441e-59	9	hnrnph3.L
tubb.S	1.00942e-100	0.423404	0.378	0.124	2.21506e-96	9	tubb.S
h2afz.S	4.82401e-191	0.412382	0.326	0.058	1.05858e-186	9	h2afz.S
anp32e.L	5.39884e-120	0.408279	0.344	0.093	1.18472e-115	9	anp32e.L
snrpd3.S	2.40236e-137	0.40432	0.338	0.081	5.27173e-133	9	snrpd3.S
anxa4.S.3	2.15806e-58	-0.591987	0.028	0.29	4.73565e-54	9	anxa4.S
lsp1.S.3	6.28225e-54	-0.603741	0.231	0.492	1.37858e-49	9	lsp1.S
lsp1.L.5	1.99456e-67	-0.635981	0.134	0.441	4.37687e-63	9	lsp1.L
acsl4.L.3	8.21583e-53	-0.67214	0.074	0.327	1.80288e-48	9	acsl4.L
cd63.L.3	2.46312e-78	-0.702935	0.077	0.407	5.40508e-74	9	cd63.L
Xelaev18041765m.g.5	2.09257e-54	-0.710643	0.102	0.36	4.59193e-50	9	Xelaev18041765m.g
cybb.L.7	2.07827e-56	-0.723158	0.064	0.33	4.56056e-52	9	cybb.L
hk2.L.6	8.27216e-59	-0.738178	0.031	0.295	1.81524e-54	9	hk2.L
rtn4.S.5	1.99715e-73	-0.738448	0.125	0.442	4.38255e-69	9	rtn4.S
ptpn6.L.2	1.42379e-93	-0.741168	0.08	0.455	3.12437e-89	9	ptpn6.L
Xetrov90026938m.L.5	2.97147e-61	-0.74684	0.08	0.363	6.52059e-57	9	Xetrov90026938m.L
rgs1.L.2	5.69482e-60	-0.798244	0.108	0.391	1.24967e-55	9	rgs1.L
ctsc.S.6	5.57892e-66	-0.808236	0.11	0.404	1.22424e-61	9	ctsc.S
loc100493999-like.S.6	1.89283e-68	-0.830971	0.024	0.317	4.15362e-64	9	loc100493999-like.S
Xelaev18043544m.g.4	1.31947e-75	-0.853827	0.286	0.583	2.89544e-71	9	Xelaev18043544m.g
bcl2l14.L.2	1.1103e-50	-0.873089	0.125	0.375	2.43644e-46	9	bcl2l14.L
Xelaev18041485m.g.1	5.50238e-58	-0.873374	0.132	0.408	1.20744e-53	9	Xelaev18041485m.g
pygl.S.5	9.65496e-58	-0.93972	0.045	0.306	2.11868e-53	9	pygl.S
arpc1b.L.1	1.13287e-121	-0.981238	0.338	0.701	2.48597e-117	9	arpc1b.L
Xelaev18030549m.g.7	1.70466e-61	-1.08128	0.026	0.299	3.74071e-57	9	Xelaev18030549m.g
bcl2l10.L.5	1.063e-111	-1.10141	0.041	0.458	2.33265e-107	9	bcl2l10.L
txn.L.7	1.374e-66	-1.14566	0.09	0.387	3.0151e-62	9	txn.L
ctsb.S.4	6.10786e-54	-1.18383	0.051	0.301	1.34031e-49	9	ctsb.S
tpp1.L.2	1.88189e-56	-1.28308	0.041	0.298	4.12962e-52	9	tpp1.L
ctsv.L.4	6.40142e-53	-1.34536	0.109	0.364	1.40473e-48	9	ctsv.L
ctsc.L.5	3.08641e-109	-1.56877	0.058	0.463	6.77282e-105	9	ctsc.L
c1qa.L.9	5.40447e-58	-1.9385	0.043	0.301	1.18596e-53	9	c1qa.L
loc101732654-like.L.8	8.21906e-59	-2.09688	0.064	0.332	1.80359e-54	9	loc101732654-like.L
MGC75752.S.6	1.50999e-93	-2.5178	0.218	0.552	3.31353e-89	9	MGC75752.S
Xelaev18037841m.g.6	5.53709e-90	-3.0816	0.263	0.569	1.21506e-85	9	Xelaev18037841m.g
loc734128.L	0	2.9063	0.587	0.003	0	10	loc734128.L
cxcr4.L.4	0	1.76338	0.863	0.264	0	10	cxcr4.L
cd79a.S.1	0	1.46743	0.712	0.038	0	10	cd79a.S
rpl23.S.2	6.48676e-108	1.16232	0.768	0.465	1.42345e-103	10	rpl23.S
Xelaev18015058m.g	0	1.02892	0.611	0.067	0	10	Xelaev18015058m.g
rps17.L.2	3.16354e-83	0.956448	0.754	0.482	6.94208e-79	10	rps17.L
rps8.S.1	1.68213e-104	0.916951	0.911	0.659	3.69126e-100	10	rps8.S
sesn1.L	1.99687e-124	0.782696	0.438	0.147	4.38194e-120	10	sesn1.L
rgs2.S	1.80981e-119	0.758713	0.51	0.186	3.97145e-115	10	rgs2.S
grap.S	0	0.673986	0.398	0.006	0	10	grap.S
cd19.L	0	0.636999	0.36	0.003	0	10	cd19.L
blnk.S	0	0.623178	0.349	0.016	0	10	blnk.S
plekha2.L	1.92444e-148	0.622835	0.36	0.089	4.223e-144	10	plekha2.L
cd74.L.1	1.36881e-221	0.608556	0.528	0.123	3.00372e-217	10	cd74.L
capg.L	0	0.5612	0.344	0.04	0	10	capg.L
loc100489908.L	0	0.479732	0.286	0.012	0	10	loc100489908.L
Xetrov90021734m.S.3	3.10751e-62	-0.519807	0.025	0.3	6.81913e-58	10	Xetrov90021734m.S
lsp1.L.6	8.40331e-60	-0.589944	0.151	0.44	1.84402e-55	10	lsp1.L
cd63.L.4	9.57493e-56	-0.599815	0.135	0.405	2.10112e-51	10	cd63.L
cd63.S.4	7.61074e-67	-0.658593	0.078	0.38	1.6701e-62	10	cd63.S
rtn4.S.6	5.11141e-60	-0.662078	0.154	0.441	1.12165e-55	10	rtn4.S
acsl4.L.4	7.05316e-55	-0.671588	0.067	0.327	1.54775e-50	10	acsl4.L
Xelaev18041765m.g.6	1.90313e-64	-0.748462	0.069	0.361	4.17623e-60	10	Xelaev18041765m.g
hk2.L.7	3.66402e-65	-0.763172	0.014	0.296	8.04032e-61	10	hk2.L
Xelaev18034420m.g.5	4.5127e-78	-0.788028	0.218	0.552	9.90266e-74	10	Xelaev18034420m.g
loc100493999-like.S.7	1.02766e-62	-0.80566	0.038	0.317	2.2551e-58	10	loc100493999-like.S
ctsc.S.7	2.31116e-72	-0.820707	0.087	0.405	5.07161e-68	10	ctsc.S
pgd.L.6	1.4482e-60	-0.829041	0.057	0.33	3.17793e-56	10	pgd.L
higd1a.L.4	2.34875e-78	-0.84862	0.082	0.415	5.15409e-74	10	higd1a.L
Xelaev18041485m.g.2	4.0402e-68	-0.894654	0.098	0.409	8.86582e-64	10	Xelaev18041485m.g
azin2.S.5	4.95372e-59	-0.900574	0.044	0.313	1.08705e-54	10	azin2.S
Xelaev18043544m.g.5	3.81148e-90	-0.925723	0.238	0.585	8.36391e-86	10	Xelaev18043544m.g
pygl.S.6	3.1783e-66	-0.974856	0.02	0.307	6.97447e-62	10	pygl.S
Xelaev18036120m.g.1	2.005e-54	-0.988851	0.127	0.397	4.39978e-50	10	Xelaev18036120m.g
lyg2.S.7	2.62073e-61	-1.04571	0.006	0.272	5.75093e-57	10	lyg2.S
bcl2l10.L.6	1.63341e-103	-1.06308	0.059	0.457	3.58436e-99	10	bcl2l10.L
Xelaev18030549m.g.8	1.75897e-67	-1.12915	0.011	0.3	3.85989e-63	10	Xelaev18030549m.g
txn.L.8	1.93034e-83	-1.24759	0.045	0.388	4.23594e-79	10	txn.L
vim.S.7	2.21799e-132	-1.31076	0.125	0.578	4.86717e-128	10	vim.S
ctsv.L.5	7.89803e-51	-1.31123	0.112	0.363	1.73314e-46	10	ctsv.L
ctsc.L.6	5.6876e-97	-1.49473	0.084	0.462	1.24809e-92	10	ctsc.L
tkt.S.8	2.10176e-62	-1.61312	0.015	0.286	4.6121e-58	10	tkt.S
c1qa.L.10	2.8177e-56	-1.91094	0.047	0.301	6.18315e-52	10	c1qa.L
mmp9.S.8	2.90759e-59	-2.08597	0.015	0.275	6.38042e-55	10	mmp9.S
loc101732654-like.L.9	4.97656e-71	-2.26176	0.03	0.333	1.09206e-66	10	loc101732654-like.L
MGC75752.S.7	6.11083e-73	-2.40053	0.287	0.549	1.34096e-68	10	MGC75752.S
Xelaev18000107m.g.1	5.76552e-189	1.51164	0.846	0.417	1.26519e-184	11	Xelaev18000107m.g
Xelaev18037805m.g.1	4.27152e-184	1.29724	0.934	0.621	9.37342e-180	11	Xelaev18037805m.g
Xelaev18004063m.g.1	1.73555e-160	1.25776	0.89	0.554	3.80849e-156	11	Xelaev18004063m.g
Xelaev18002122m.g.1	7.73169e-123	1.22447	0.864	0.573	1.69664e-118	11	Xelaev18002122m.g
rps17.L.3	1.16019e-149	1.20697	0.861	0.48	2.54592e-145	11	rps17.L
rpl23.S.3	8.77337e-127	1.14466	0.83	0.465	1.92523e-122	11	rpl23.S
rps8.L.1	1.50583e-138	1.03742	0.913	0.615	3.30439e-134	11	rps8.L
rps8.S.2	3.12364e-125	0.962818	0.929	0.66	6.85451e-121	11	rps8.S
Xelaev18016933m.g	4.90947e-137	0.798479	0.825	0.43	1.07733e-132	11	Xelaev18016933m.g
Xelaev18000429m.g.1	2.82304e-83	0.568765	0.733	0.396	6.19487e-79	11	Xelaev18000429m.g
Xelaev18028961m.g.1	2.10929e-77	0.549399	0.813	0.488	4.62862e-73	11	Xelaev18028961m.g
eif3c.S.1	3.33441e-84	0.548328	0.764	0.429	7.31703e-80	11	eif3c.S
rbm6.S.1	7.08873e-82	0.54662	0.861	0.563	1.55555e-77	11	rbm6.S
Xelaev18003505m.g	1.46237e-58	0.512683	0.852	0.599	3.20903e-54	11	Xelaev18003505m.g
rps26.L.1	1.21526e-72	0.503115	0.78	0.464	2.66678e-68	11	rps26.L
pa2g4.L.1	1.58319e-66	0.477272	0.673	0.366	3.47415e-62	11	pa2g4.L
rpl8.S.1	1.17018e-62	0.4722	0.893	0.635	2.56784e-58	11	rpl8.S
lyl1.S	7.10393e-143	0.456703	0.33	0.067	1.55889e-138	11	lyl1.S
rpl22l1.L.1	1.09621e-71	0.442465	0.599	0.282	2.40552e-67	11	rpl22l1.L
nme2.1	1.06644e-57	0.436957	0.634	0.346	2.34019e-53	11	nme2
pa2g4.S.1	2.42215e-78	0.420973	0.494	0.196	5.31517e-74	11	pa2g4.S
rpl7a.S.1	2.22247e-55	0.420236	0.786	0.487	4.877e-51	11	rpl7a.S
anxa2.S	3.42557e-121	0.415276	0.337	0.078	7.51707e-117	11	anxa2.S
Xelaev18043840m.g	1.39037e-49	0.410947	0.828	0.572	3.05102e-45	11	Xelaev18043840m.g
rplp0.S.1	1.30683e-52	0.401672	0.655	0.369	2.86771e-48	11	rplp0.S
rps13.L.1	9.59078e-48	0.373438	0.664	0.385	2.1046e-43	11	rps13.L
eif3c.L.1	2.63477e-40	0.372187	0.666	0.412	5.78173e-36	11	eif3c.L
eif2s2.S.1	6.02192e-43	0.363135	0.614	0.354	1.32145e-38	11	eif2s2.S
rps27a.S.1	1.98944e-42	0.361532	0.724	0.464	4.36563e-38	11	rps27a.S
impdh2.L	1.85146e-79	0.351355	0.404	0.139	4.06284e-75	11	impdh2.L
idh2.L.1	1.01574e-39	0.351248	0.682	0.432	2.22895e-35	11	idh2.L
Xelaev18006476m.g	2.60046e-38	0.348756	0.667	0.417	5.70646e-34	11	Xelaev18006476m.g
ppp1r14b.L.1	1.00974e-70	0.339616	0.422	0.157	2.21577e-66	11	ppp1r14b.L
gnl2.L	1.21184e-41	0.337087	0.619	0.36	2.65926e-37	11	gnl2.L
cct8.L.1	2.66622e-46	0.333076	0.562	0.299	5.85074e-42	11	cct8.L
cd63.L.5	4.31234e-42	-0.55408	0.145	0.402	9.463e-38	11	cd63.L
Xelaev18007761m.g.1	8.47764e-66	-0.779264	0.301	0.607	1.86033e-61	11	Xelaev18007761m.g
rgs1.L.3	5.05745e-51	-0.821387	0.108	0.389	1.10981e-46	11	rgs1.L
bcl2l10.L.7	6.24175e-52	-0.83863	0.169	0.451	1.36969e-47	11	bcl2l10.L
MGC75752.S.8	1.48919e-65	-2.32447	0.256	0.548	3.26788e-61	11	MGC75752.S
Xetrov90002579m.S	0	3.31046	0.945	0.047	0	12	Xetrov90002579m.S
Xetrov90002578m.L.1	0	3.0126	0.941	0.085	0	12	Xetrov90002578m.L
MGC75752.L.2	9.27486e-269	2.76895	0.881	0.338	2.03527e-264	12	MGC75752.L
pmp2.S.1	0	2.50258	0.77	0.077	0	12	pmp2.S
pepd.S.1	0	2.46888	0.884	0.135	0	12	pepd.S
tpp1.L.3	0	2.43962	0.993	0.268	0	12	tpp1.L
Xelaev18041485m.g.3	0	2.29169	0.95	0.381	0	12	Xelaev18041485m.g
ctsb.S.5	0	2.14457	0.966	0.271	0	12	ctsb.S
loc100497492.L	0	2.1328	0.815	0.036	0	12	loc100497492.L
Xelaev18037841m.g.7	7.40242e-259	2.08387	0.989	0.545	1.62439e-254	12	Xelaev18037841m.g
Xelaev18036120m.g.2	4.30149e-283	1.98714	0.938	0.371	9.43918e-279	12	Xelaev18036120m.g
ctsc.L.7	3.31679e-286	1.98018	0.975	0.432	7.27836e-282	12	ctsc.L
Xelaev18039138m.g.1	0	1.83412	0.655	0.126	0	12	Xelaev18039138m.g
Xelaev18038264m.g.2	8.06903e-269	1.80378	0.909	0.319	1.77067e-264	12	Xelaev18038264m.g
MGC75752.S.9	3.68394e-236	1.79584	0.993	0.526	8.08405e-232	12	MGC75752.S
gdpd3.S	0	1.77289	0.609	0.019	0	12	gdpd3.S
lgmn.L.2	0	1.60171	0.906	0.168	0	12	lgmn.L
hexb-like.L.1	0	1.56998	0.886	0.184	0	12	hexb-like.L
ctss.S.1	0	1.54001	0.87	0.207	0	12	ctss.S
Xelaev18028216m.g	0	1.50621	0.555	0.017	0	12	Xelaev18028216m.g
Xelaev18007618m.g.1	0	1.47189	0.698	0.13	0	12	Xelaev18007618m.g
napsa.L.1	0	1.42541	0.744	0.155	0	12	napsa.L
ctsz.S.3	2.36398e-298	1.40501	0.847	0.25	5.18752e-294	12	ctsz.S
cd74.L.2	2.42919e-224	1.37794	0.569	0.127	5.33062e-220	12	cd74.L
cndp2.L.1	2.66574e-301	1.37395	0.854	0.225	5.84971e-297	12	cndp2.L
crp.4.L.2	0	1.35917	0.867	0.176	0	12	crp.4.L
mhc1a.L	1.0512e-65	1.29639	0.488	0.223	2.30674e-61	12	mhc1a.L
ctsb.L.2	2.37118e-269	1.29394	0.781	0.214	5.20333e-265	12	ctsb.L
loc100492872.L.2	0	1.2547	0.758	0.129	0	12	loc100492872.L
cldn5.S	0	1.24877	0.651	0.053	0	12	cldn5.S
ctss.L.2	0	1.24395	0.808	0.168	0	12	ctss.L
ctsc.S.8	6.48138e-208	1.23621	0.899	0.378	1.42227e-203	12	ctsc.S
pla2g16.L	0	1.20894	0.626	0.015	0	12	pla2g16.L
asah1.L.1	0	1.20847	0.795	0.185	0	12	asah1.L
slc40a1.L	0	1.20105	0.692	0.051	0	12	slc40a1.L
grn.L.5	6.33417e-227	1.181	0.799	0.268	1.38997e-222	12	grn.L
Xelaev18041765m.g.7	6.08803e-231	1.16551	0.899	0.334	1.33596e-226	12	Xelaev18041765m.g
pld3.L.1	0	1.14306	0.749	0.116	0	12	pld3.L
renbp.L.1	0	1.1379	0.754	0.134	0	12	renbp.L
loc613063.S.1	0	1.135	0.669	0.125	0	12	loc613063.S
cfp.L.6	9.11844e-218	1.13488	0.865	0.286	2.00095e-213	12	cfp.L
MGC108117.L	0	1.10769	0.674	0.061	0	12	MGC108117.L
npc2.S.1	0	1.09359	0.776	0.171	0	12	npc2.S
anxa4.S.4	1.44859e-188	1.05655	0.776	0.266	3.17878e-184	12	anxa4.S
cd63.S.5	9.07264e-164	1.02898	0.817	0.356	1.9909e-159	12	cd63.S
cpvl.L.1	3.11479e-302	1.02462	0.687	0.139	6.83509e-298	12	cpvl.L
naga.L.1	0	1.00962	0.648	0.082	0	12	naga.L
apoc1-like.L.1	1.57262e-279	1.00545	0.626	0.115	3.45096e-275	12	apoc1-like.L
scpep1.L.1	3.04571e-267	0.987062	0.721	0.17	6.68351e-263	12	scpep1.L
cndp2.S.1	1.30975e-175	0.967321	0.708	0.225	2.87412e-171	12	cndp2.S
Xelaev18007619m.g.1	0	0.96372	0.644	0.117	0	12	Xelaev18007619m.g
tspan36.L.2	0	0.941559	0.73	0.147	0	12	tspan36.L
loc100492943.L.1	1.58096e-156	0.938508	0.53	0.139	3.46927e-152	12	loc100492943.L
cdknx.L.1	1.01403e-242	0.913561	0.543	0.101	2.22518e-238	12	cdknx.L
ctsa.L.1	4.55507e-261	0.874578	0.646	0.138	9.99565e-257	12	ctsa.L
tmem52.S	4.21532e-112	0.846394	0.509	0.162	9.25009e-108	12	tmem52.S
lacc1.L	0	0.833599	0.423	0.036	0	12	lacc1.L
gadd45a.L	5.39874e-160	0.821868	0.58	0.163	1.1847e-155	12	gadd45a.L
npl.S	0	0.813118	0.488	0.036	0	12	npl.S
Xelaev18037658m.g	1.4943e-91	0.804791	0.568	0.239	3.2791e-87	12	Xelaev18037658m.g
loc100496720.L.4	1.07386e-165	0.801372	0.746	0.231	2.35648e-161	12	loc100496720.L
Xelaev18010362m.g.1	2.83733e-131	0.792753	0.671	0.256	6.22624e-127	12	Xelaev18010362m.g
cxcl8.S.1	1.99882e-66	0.7765	0.457	0.175	4.38621e-62	12	cxcl8.S
dnase2.L.1	0	0.775919	0.591	0.094	0	12	dnase2.L
ifi30.S	0	0.757371	0.457	0.045	0	12	ifi30.S
plin2.L.2	5.5558e-91	0.756609	0.63	0.275	1.21917e-86	12	plin2.L
prdx1.S	3.6187e-165	0.73258	0.605	0.172	7.94087e-161	12	prdx1.S
Xelaev18026174m.g	0	0.727748	0.5	0.05	0	12	Xelaev18026174m.g
slc27a6.L	5.76156e-222	0.721825	0.363	0.049	1.26432e-217	12	slc27a6.L
cldn5.L	0	0.721248	0.372	0.015	0	12	cldn5.L
Xelaev18038149m.g.2	3.71978e-118	0.708465	0.591	0.187	8.16268e-114	12	Xelaev18038149m.g
c1qb.L.3	1.57843e-86	0.706141	0.601	0.224	3.4637e-82	12	c1qb.L
Xelaev18034625m.g	3.93258e-88	0.68814	0.516	0.194	8.62965e-84	12	Xelaev18034625m.g
acp5.L	0	0.686735	0.472	0.053	0	12	acp5.L
cst3.L.1	6.49537e-137	0.685301	0.639	0.214	1.42534e-132	12	cst3.L
psap.S.1	5.94002e-205	0.67814	0.56	0.124	1.30348e-200	12	psap.S
sdcbp.L.1	3.67298e-167	0.673896	0.587	0.157	8.05998e-163	12	sdcbp.L
glud1.L.1	1.4814e-107	0.673724	0.568	0.199	3.25078e-103	12	glud1.L
uap1l1.L.1	1.18312e-167	0.662674	0.553	0.135	2.59625e-163	12	uap1l1.L
gns.L.1	4.07298e-134	0.647757	0.578	0.171	8.93775e-130	12	gns.L
Xelaev18040576m.g	0	0.642559	0.379	0.011	0	12	Xelaev18040576m.g
tcn2.L.1	2.35625e-134	0.641093	0.573	0.177	5.17055e-130	12	tcn2.L
Xelaev18013641m.g.1	5.11187e-271	0.640492	0.44	0.059	1.12175e-266	12	Xelaev18013641m.g
Xetrov90026938m.L.6	1.95979e-72	0.624954	0.696	0.342	4.30056e-68	12	Xetrov90026938m.L
Xelaev18034367m.g	0	0.62235	0.379	0.033	0	12	Xelaev18034367m.g
adipor2.S	1.96017e-114	0.621541	0.496	0.154	4.30141e-110	12	adipor2.S
slc43a2.L.1	2.63115e-209	0.609612	0.502	0.096	5.77378e-205	12	slc43a2.L
rcan1.L	8.72899e-95	0.608069	0.445	0.137	1.91549e-90	12	rcan1.L
basp1.S.2	4.33012e-149	0.604782	0.58	0.161	9.50202e-145	12	basp1.S
fabp3.L	2.60776e-189	0.600976	0.456	0.088	5.72247e-185	12	fabp3.L
Xelaev18036725m.g	5.45898e-71	0.590138	0.641	0.317	1.19792e-66	12	Xelaev18036725m.g
sat1.L.1	3.16681e-66	0.581441	0.66	0.343	6.94925e-62	12	sat1.L
slc7a7.L.1	2.16913e-169	0.579027	0.456	0.094	4.75994e-165	12	slc7a7.L
tnfrsf10b.S	2.77179e-102	0.577515	0.479	0.153	6.08241e-98	12	tnfrsf10b.S
acsl4.L.5	2.40461e-46	0.569065	0.569	0.31	5.27668e-42	12	acsl4.L
loc100145779.S.1	4.88847e-148	0.561818	0.47	0.111	1.07273e-143	12	loc100145779.S
loc398476.S.1	1.974e-112	0.561682	0.541	0.173	4.33174e-108	12	loc398476.S
stom-like.L	3.43343e-92	0.560005	0.625	0.25	7.53433e-88	12	stom-like.L
vegfa.L	1.98949e-193	0.559585	0.331	0.047	4.36574e-189	12	vegfa.L
loc100049121.S.1	8.75258e-124	0.55384	0.406	0.096	1.92067e-119	12	loc100049121.S
plbd2.L	2.48354e-142	0.548795	0.445	0.106	5.44987e-138	12	plbd2.L
prdx1.L.2	5.84575e-113	0.548719	0.578	0.192	1.28279e-108	12	prdx1.L
Xelaev18018670m.g	2.73208e-245	0.54505	0.34	0.038	5.99528e-241	12	Xelaev18018670m.g
loc100135223.L	1.10815e-70	0.542114	0.53	0.224	2.43173e-66	12	loc100135223.L
glb1l.L.1	2.28975e-145	0.538643	0.468	0.111	5.02462e-141	12	glb1l.L
pqlc2.S.1	3.61263e-206	0.535501	0.384	0.058	7.92755e-202	12	pqlc2.S
atp6v0c.S	1.94141e-155	0.533317	0.477	0.111	4.26023e-151	12	atp6v0c.S
Xetrov90012608m.L	3.00687e-222	0.532368	0.365	0.049	6.59829e-218	12	Xetrov90012608m.L
tnip2.L.1	7.37991e-57	0.530588	0.532	0.248	1.61945e-52	12	tnip2.L
prss16.S.1	6.23666e-152	0.528402	0.402	0.082	1.36857e-147	12	prss16.S
acsl4.S	1.1461e-126	0.524011	0.351	0.074	2.51499e-122	12	acsl4.S
selenbp1.S.1	2.17814e-134	0.523679	0.377	0.081	4.77971e-130	12	selenbp1.S
slc43a2.S.1	7.90938e-168	0.52315	0.422	0.082	1.73564e-163	12	slc43a2.S
prcp.S.1	1.56617e-145	0.5224	0.454	0.105	3.43679e-141	12	prcp.S
npc2.L.1	5.33906e-178	0.515434	0.397	0.07	1.1716e-173	12	npc2.L
siae.L	0	0.509797	0.327	0.016	0	12	siae.L
loc733459.S.2	7.62209e-130	0.50431	0.464	0.118	1.67259e-125	12	loc733459.S
loc100127750.L	4.49792e-203	0.502168	0.375	0.056	9.87023e-199	12	loc100127750.L
ifi30.L	0	0.499869	0.361	0.034	0	12	ifi30.L
cd86.S.1	1.21664e-150	0.49513	0.377	0.072	2.66978e-146	12	cd86.S
mmp14.L.2	1.92548e-95	0.490037	0.463	0.141	4.22528e-91	12	mmp14.L
atp1b1.S	2.1492e-105	0.488888	0.472	0.143	4.7162e-101	12	atp1b1.S
hsd17b14.L	2.95705e-237	0.488794	0.367	0.046	6.48894e-233	12	hsd17b14.L
cd63.L.6	6.22983e-62	0.488749	0.726	0.384	1.36707e-57	12	cd63.L
glrx.S.2	4.03227e-61	0.486422	0.445	0.178	8.84842e-57	12	glrx.S
pld3.S	5.42088e-169	0.486138	0.356	0.06	1.18956e-164	12	pld3.S
mgc108213.L.1	5.83921e-154	0.485367	0.406	0.081	1.28136e-149	12	mgc108213.L
lamp1.L	2.29115e-116	0.472641	0.445	0.12	5.0277e-112	12	lamp1.L
tcirg1.L.1	9.70839e-87	0.456764	0.447	0.147	2.13041e-82	12	tcirg1.L
akr1c2.L	0	0.455054	0.269	0.013	0	12	akr1c2.L
lamp1.S	7.61913e-97	0.454062	0.445	0.136	1.67194e-92	12	lamp1.S
Xelaev18027311m.g	2.16013e-114	0.45012	0.365	0.085	4.74018e-110	12	Xelaev18027311m.g
grn.S.1	4.77794e-98	0.448175	0.422	0.122	1.04847e-93	12	grn.S
loc100497659.S	5.73892e-174	0.443992	0.372	0.063	1.25935e-169	12	loc100497659.S
fam46a.L.1	2.45519e-59	0.442494	0.441	0.174	5.38768e-55	12	fam46a.L
Xelaev18044993m.g	4.23047e-121	0.434791	0.315	0.063	9.28335e-117	12	Xelaev18044993m.g
higd1a.S	1.44146e-59	0.43462	0.413	0.159	3.16313e-55	12	higd1a.S
ebi3.S	4.43479e-182	0.432547	0.34	0.051	9.73169e-178	12	ebi3.S
xpnpep1.L	1.16704e-149	0.430961	0.304	0.049	2.56095e-145	12	xpnpep1.L
sdc4.L.2	7.9484e-54	0.422557	0.491	0.217	1.7442e-49	12	sdc4.L
flvcr2.L	9.71945e-111	0.413633	0.359	0.085	2.13284e-106	12	flvcr2.L
atp6ap1.2.S	1.37146e-62	0.412575	0.445	0.174	3.00953e-58	12	atp6ap1.2.S
pepd.L	1.13604e-174	0.412073	0.329	0.05	2.49292e-170	12	pepd.L
slc7a8.L.1	1.43816e-141	0.407163	0.368	0.072	3.15589e-137	12	slc7a8.L
aif1l.L	2.34246e-84	0.393033	0.356	0.098	5.14029e-80	12	aif1l.L
loc100495012.S	0	0.392117	0.26	0.009	0	12	loc100495012.S
atp1a1.S.1	1.4955e-46	0.391018	0.509	0.247	3.28172e-42	12	atp1a1.S
fahd2a.L	8.25103e-129	0.389805	0.311	0.058	1.81061e-124	12	fahd2a.L
mink1.L	8.57675e-169	0.387387	0.292	0.04	1.88208e-164	12	mink1.L
Xelaev18036568m.g	1.14491e-78	0.385198	0.37	0.113	2.51238e-74	12	Xelaev18036568m.g
slc15a4.L.2	7.09162e-69	0.38466	0.379	0.125	1.55619e-64	12	slc15a4.L
vat1.L.2	7.30967e-75	0.379204	0.423	0.14	1.60403e-70	12	vat1.L
cd8a.L	2.96525e-141	0.376839	0.354	0.066	6.50694e-137	12	cd8a.L
cxcl16.S	2.67802e-131	0.376483	0.304	0.054	5.87665e-127	12	cxcl16.S
c1qa.L.11	1.02756e-53	0.37637	0.644	0.281	2.25488e-49	12	c1qa.L
cox7a2.L	1.15247e-47	0.375642	0.472	0.217	2.52897e-43	12	cox7a2.L
bri3.L	1.22263e-103	0.349499	0.358	0.086	2.68294e-99	12	bri3.L
ptpn6.L.3	2.33097e-31	0.332381	0.687	0.433	5.11509e-27	12	ptpn6.L
itm2a.L.1	1.23575e-38	0.329383	0.53	0.275	2.71172e-34	12	itm2a.L
ctsv.S.3	8.55731e-53	0.28671	0.584	0.271	1.87782e-48	12	ctsv.S
coro6.1.L.5	1.59389e-39	-0.609082	0.16	0.427	3.49762e-35	12	coro6.1.L
rpl6.L	3.59262e-50	-0.618597	0.399	0.663	7.88364e-46	12	rpl6.L
rps5.L.1	2.52917e-50	-0.626359	0.292	0.591	5.55001e-46	12	rps5.L
nap1l1.L	5.23395e-48	-0.627141	0.308	0.597	1.14854e-43	12	nap1l1.L
vim.L.3	6.37363e-40	-0.673018	0.044	0.306	1.39863e-35	12	vim.L
arhgdib.S.4	8.86201e-65	-0.797504	0.16	0.521	1.94468e-60	12	arhgdib.S
Xelaev18042402m.g	6.80759e-81	-0.857782	0.507	0.787	1.49386e-76	12	Xelaev18042402m.g
rpl4.S	1.59694e-102	-0.932852	0.619	0.875	3.50433e-98	12	rpl4.S
cxcr4.L.5	1.96058e-40	-0.960202	0.037	0.294	4.30231e-36	12	cxcr4.L
Xelaev18030549m.g.9	1.22965e-41	-1.08361	0.036	0.295	2.69835e-37	12	Xelaev18030549m.g
gpi.S.5	2.88831e-40	-1.13618	0.025	0.276	6.3381e-36	12	gpi.S
rpl5.L	3.98543e-90	-1.17388	0.593	0.852	8.74562e-86	12	rpl5.L
Xelaev18037805m.g.2	1.74696e-56	-1.30283	0.368	0.638	3.83353e-52	12	Xelaev18037805m.g
vim.S.8	1.75229e-115	-1.4612	0.053	0.575	3.84522e-111	12	vim.S
tkt.S.9	1.03028e-46	-1.63009	0.005	0.283	2.26084e-42	12	tkt.S
mmp9.S.9	4.10391e-43	-2.08774	0.011	0.272	9.00561e-39	12	mmp9.S
Xelaev18039168m.g	0	6.80265	1	0.037	0	13	Xelaev18039168m.g
loc100493999-like.L.1	0	2.6122	0.919	0.175	0	13	loc100493999-like.L
susd1.S	0	2.15347	0.835	0.005	0	13	susd1.S
gzmh.S.1	0	1.89184	0.819	0.052	0	13	gzmh.S
crip1.L	1.05782e-289	1.71532	0.862	0.283	2.32128e-285	13	crip1.L
fam46a.L.2	0	1.6622	0.768	0.166	0	13	fam46a.L
Xelaev18036345m.g	0	1.59682	0.426	0.003	0	13	Xelaev18036345m.g
fkbp11.L.2	0	1.54555	0.796	0.139	0	13	fkbp11.L
loc100493999-like.S.8	2.92751e-206	1.52262	0.819	0.293	6.42413e-202	13	loc100493999-like.S
Xelaev18018903m.g	0	1.22256	0.499	0.007	0	13	Xelaev18018903m.g
ctsh.L.1	2.4025e-186	1.1812	0.301	0.035	5.27204e-182	13	ctsh.L
Xelaev18009066m.g.1	0	1.16024	0.582	0.03	0	13	Xelaev18009066m.g
rgs1.L.4	4.70097e-87	1.10085	0.725	0.371	1.03158e-82	13	rgs1.L
cd63.S.6	5.31148e-126	1.09131	0.756	0.359	1.16555e-121	13	cd63.S
Xelaev18005287m.g.1	0	1.06229	0.558	0.024	0	13	Xelaev18005287m.g
id2.L.1	3.40783e-154	0.925496	0.546	0.141	7.47814e-150	13	id2.L
ctsc.S.9	1.3482e-101	0.88907	0.772	0.382	2.95848e-97	13	ctsc.S
camk1.L.1	2.73893e-182	0.882365	0.534	0.12	6.01032e-178	13	camk1.L
Xelaev18037841m.g.8	1.74037e-73	0.869838	0.894	0.549	3.81906e-69	13	Xelaev18037841m.g
aplnr.S	0	0.837351	0.324	0.005	0	13	aplnr.S
Xelaev18018901m.g	0	0.822589	0.371	0.004	0	13	Xelaev18018901m.g
Xelaev18040341m.g	0	0.815473	0.344	0.006	0	13	Xelaev18040341m.g
sik1.S.1	4.52495e-53	0.803451	0.75	0.468	9.92955e-49	13	sik1.S
rassf1.S	1.17112e-73	0.724734	0.548	0.242	2.5699e-69	13	rassf1.S
gata2.S.1	0	0.716368	0.417	0.028	0	13	gata2.S
anxa11.L	1.47109e-287	0.70917	0.397	0.043	3.22817e-283	13	anxa11.L
vim.S.9	1.74892e-61	0.68859	0.827	0.553	3.83783e-57	13	vim.S
spib.L	9.87111e-72	0.66709	0.507	0.202	2.16612e-67	13	spib.L
gata2.L.1	0	0.664867	0.34	0.026	0	13	gata2.L
rab38.S.1	0	0.662904	0.383	0.019	0	13	rab38.S
susd1.L	0	0.642304	0.342	0.01	0	13	susd1.L
tmem123.L	9.18092e-144	0.632287	0.422	0.091	2.01466e-139	13	tmem123.L
gng10.L.1	0	0.619652	0.401	0.023	0	13	gng10.L
grasp.L	1.87603e-63	0.610062	0.468	0.192	4.11676e-59	13	grasp.L
id2.S.1	2.87552e-94	0.591081	0.46	0.142	6.31004e-90	13	id2.S
ncoa4.L.1	1.90849e-119	0.579334	0.389	0.089	4.18799e-115	13	ncoa4.L
tspan32.L.1	6.09763e-245	0.500706	0.338	0.035	1.33806e-240	13	tspan32.L
adgre5.L	4.78731e-67	0.498699	0.399	0.138	1.05053e-62	13	adgre5.L
gng10.S.1	0	0.48767	0.318	0.024	0	13	gng10.S
rab27a.L.1	6.67744e-77	0.473143	0.352	0.1	1.4653e-72	13	rab27a.L
Xelaev18003505m.g.1	3.39333e-24	-0.392022	0.363	0.614	7.44633e-20	13	Xelaev18003505m.g
cox4i1.L	1.0273e-29	-0.414726	0.216	0.479	2.25431e-25	13	cox4i1.L
arpc2.L.3	7.53094e-32	-0.450399	0.141	0.406	1.65259e-27	13	arpc2.L
grn.L.6	3.94185e-38	-0.532457	0.026	0.29	8.65e-34	13	grn.L
cyba.L.6	1.00342e-36	-0.581874	0.016	0.267	2.2019e-32	13	cyba.L
pfn1.S.5	1.78688e-38	-0.59154	0.226	0.515	3.92112e-34	13	pfn1.S
MGC75752.S.10	2.02992e-21	-0.591728	0.827	0.531	4.45445e-17	13	MGC75752.S
lsp1.L.7	1.63151e-51	-0.670441	0.092	0.438	3.58018e-47	13	lsp1.L
Xelaev18047430m.g.2	2.27351e-41	-0.676711	0.413	0.673	4.98899e-37	13	Xelaev18047430m.g
acsl4.L.6	1.09573e-37	-0.684518	0.055	0.324	2.40447e-33	13	acsl4.L
actr3.L.5	1.79947e-43	-0.687299	0.263	0.557	3.94876e-39	13	actr3.L
hk2.L.8	1.13629e-42	-0.748668	0.01	0.292	2.49348e-38	13	hk2.L
cfp.L.7	3.27444e-43	-0.813114	0.024	0.309	7.18544e-39	13	cfp.L
lsp1.S.4	5.36064e-69	-0.837647	0.083	0.492	1.17634e-64	13	lsp1.S
cybb.L.8	6.61155e-52	-0.849153	0.004	0.328	1.45084e-47	13	cybb.L
coro6.1.L.6	1.75133e-70	-0.861566	0.024	0.43	3.84312e-66	13	coro6.1.L
Xelaev18034420m.g.6	2.43059e-61	-0.862082	0.173	0.548	5.3337e-57	13	Xelaev18034420m.g
pygl.S.7	1.95732e-40	-0.953553	0.029	0.302	4.29514e-36	13	pygl.S
cxcr4.L.6	1.64645e-39	-0.96726	0.024	0.294	3.61296e-35	13	cxcr4.L
lyg2.S.8	1.69755e-36	-1.00907	0.018	0.268	3.72509e-32	13	lyg2.S
prdx5.L.5	1.10078e-41	-1.03981	0.086	0.375	2.41554e-37	13	prdx5.L
Xelaev18030549m.g.10	6.6078e-43	-1.12234	0.014	0.295	1.45002e-38	13	Xelaev18030549m.g
txn.L.9	1.24948e-54	-1.26261	0.043	0.383	2.74186e-50	13	txn.L
tkt.S.10	8.65914e-41	-1.6013	0.012	0.282	1.90016e-36	13	tkt.S
c1qa.L.12	6.22666e-39	-1.91649	0.033	0.298	1.36638e-34	13	c1qa.L
mmp9.S.10	1.49419e-39	-2.05739	0.008	0.272	3.27886e-35	13	mmp9.S
loc101732654-like.L.10	1.95707e-46	-2.19496	0.026	0.329	4.29458e-42	13	loc101732654-like.L
Xelaev18038244m.g	0	3.39174	0.798	0.07	0	14	Xelaev18038244m.g
Xelaev18038251m.g	0	2.74826	0.395	0.033	0	14	Xelaev18038251m.g
loc101732654-like.S	4.82977e-117	2.12025	0.483	0.127	1.05984e-112	14	loc101732654-like.S
ctsv.L.6	1.87922e-128	1.73561	0.796	0.343	4.12375e-124	14	ctsv.L
c1qa.L.13	1.15529e-251	1.6224	0.983	0.274	2.53518e-247	14	c1qa.L
ctsv.S.4	2.08398e-113	1.46771	0.687	0.27	4.5731e-109	14	ctsv.S
MGC75752.S.11	9.11968e-115	1.28075	0.914	0.53	2.00122e-110	14	MGC75752.S
c1qb.L.4	4.80372e-209	1.19185	0.847	0.219	1.05413e-204	14	c1qb.L
ctsb.S.6	7.28051e-90	1.17636	0.674	0.282	1.59763e-85	14	ctsb.S
Xelaev18038149m.g.3	3.43165e-259	1.17552	0.8	0.184	7.53041e-255	14	Xelaev18038149m.g
Xelaev18034070m.g.1	1.34008e-96	1.13481	0.355	0.08	2.94067e-92	14	Xelaev18034070m.g
Xelaev18038264m.g.3	1.41674e-80	1.13008	0.716	0.326	3.1089e-76	14	Xelaev18038264m.g
ch25h.L.1	7.44749e-93	1.12275	0.542	0.18	1.63428e-88	14	ch25h.L
tpp1.L.4	1.90115e-103	1.04968	0.716	0.278	4.17189e-99	14	tpp1.L
Xelaev18037841m.g.9	1.74308e-81	1.04415	0.891	0.549	3.82501e-77	14	Xelaev18037841m.g
loc100496720.L.5	4.64112e-169	1.00285	0.765	0.233	1.01845e-164	14	loc100496720.L
cndp2.L.2	1.42744e-106	0.998066	0.651	0.233	3.13238e-102	14	cndp2.L
ctsc.L.8	5.05463e-78	0.984015	0.821	0.438	1.10919e-73	14	ctsc.L
il1b.S.1	1.2779e-85	0.973623	0.586	0.222	2.80423e-81	14	il1b.S
cfp.L.8	8.26459e-157	0.967864	0.847	0.289	1.81358e-152	14	cfp.L
cxcl8.S.2	2.7992e-92	0.959634	0.532	0.174	6.14257e-88	14	cxcl8.S
cxcl8.L.1	5.24543e-127	0.935461	0.473	0.112	1.15106e-122	14	cxcl8.L
cndp2.S.2	1.66235e-71	0.845282	0.563	0.231	3.64787e-67	14	cndp2.S
lgmn.L.3	2.06374e-101	0.803411	0.571	0.18	4.52868e-97	14	lgmn.L
Xelaev18041765m.g.8	9.80402e-111	0.785372	0.821	0.338	2.15139e-106	14	Xelaev18041765m.g
art5.L.1	4.23739e-156	0.759251	0.445	0.085	9.29852e-152	14	art5.L
mmp14.L.3	2.0287e-149	0.752712	0.565	0.14	4.45177e-145	14	mmp14.L
tnf.L.1	4.44638e-92	0.733557	0.353	0.083	9.75714e-88	14	tnf.L
crp.4.L.3	1.93793e-160	0.697925	0.708	0.182	4.2526e-156	14	crp.4.L
loc100491991-like.L	1.31015e-170	0.689439	0.393	0.063	2.87498e-166	14	loc100491991-like.L
renbp.L.2	6.46957e-113	0.680465	0.521	0.143	1.41968e-108	14	renbp.L
gns.L.2	9.41928e-78	0.645704	0.496	0.175	2.06697e-73	14	gns.L
uap1l1.L.2	4.41104e-95	0.63306	0.475	0.139	9.6796e-91	14	uap1l1.L
Xetrov90026938m.L.7	5.47803e-57	0.632088	0.676	0.344	1.2021e-52	14	Xetrov90026938m.L
lsp1.S.5	5.31559e-57	0.609231	0.79	0.474	1.16645e-52	14	lsp1.S
nfkbia.L.2	3.28078e-44	0.5958	0.712	0.424	7.19934e-40	14	nfkbia.L
ctss.L.3	1.01869e-100	0.561704	0.571	0.176	2.23541e-96	14	ctss.L
gadd45g.S.2	7.9676e-37	0.56035	0.571	0.305	1.74841e-32	14	gadd45g.S
Xelaev18041485m.g.4	1.19951e-43	0.559909	0.681	0.39	2.63221e-39	14	Xelaev18041485m.g
sdc4.L.3	1.08646e-66	0.558497	0.542	0.217	2.38413e-62	14	sdc4.L
loc100492872.L.3	1.16886e-95	0.55351	0.489	0.138	2.56494e-91	14	loc100492872.L
loc101733164.L.1	5.75502e-77	0.549131	0.59	0.226	1.26288e-72	14	loc101733164.L
asah1.L.2	4.57779e-72	0.548835	0.527	0.194	1.00455e-67	14	asah1.L
slc3a2.L.1	3.05449e-43	0.541736	0.569	0.294	6.70278e-39	14	slc3a2.L
Xelaev18018927m.g.2	4.54908e-62	0.534012	0.5	0.195	9.9825e-58	14	Xelaev18018927m.g
grn.L.7	3.85426e-64	0.525978	0.626	0.275	8.45779e-60	14	grn.L
anxa4.S.5	1.70886e-43	0.514649	0.553	0.273	3.74992e-39	14	anxa4.S
loc613063.S.2	7.13993e-56	0.511426	0.387	0.134	1.56679e-51	14	loc613063.S
lsp1.L.8	4.36166e-43	0.491326	0.727	0.422	9.57124e-39	14	lsp1.L
slc7a7.L.2	1.3471e-101	0.488772	0.399	0.097	2.95608e-97	14	slc7a7.L
spib.S.1	1.14457e-60	0.483526	0.38	0.127	2.51165e-56	14	spib.S
Xelaev18040496m.g	2.60527e-78	0.481221	0.389	0.111	5.71701e-74	14	Xelaev18040496m.g
acsl4.L.7	2.81889e-34	0.480859	0.569	0.311	6.18577e-30	14	acsl4.L
Xelaev18019842m.g.1	2.04792e-51	0.478964	0.422	0.162	4.49395e-47	14	Xelaev18019842m.g
trem2.S.1	7.25654e-129	0.475904	0.376	0.073	1.59238e-124	14	trem2.S
loc100049121.L.1	4.4912e-52	0.469449	0.473	0.193	9.85548e-48	14	loc100049121.L
atp1a1.S.2	5.49844e-56	0.465047	0.563	0.247	1.20658e-51	14	atp1a1.S
loc733459.S.3	3.24198e-95	0.4526	0.443	0.12	7.1142e-91	14	loc733459.S
npc2.S.2	8.82031e-49	0.45141	0.445	0.181	1.93553e-44	14	npc2.S
ctsz.S.4	1.33734e-46	0.450045	0.548	0.26	2.93467e-42	14	ctsz.S
dpepe.L	1.0719e-127	0.447411	0.334	0.059	2.35217e-123	14	dpepe.L
cpvl.L.2	3.59327e-80	0.443629	0.473	0.146	7.88507e-76	14	cpvl.L
Xelaev18040313m.g.1	7.68624e-107	0.438957	0.374	0.083	1.68667e-102	14	Xelaev18040313m.g
ctsc.S.10	4.42934e-37	0.438536	0.672	0.385	9.71975e-33	14	ctsc.S
sdcbp.L.2	7.68647e-55	0.438439	0.429	0.162	1.68672e-50	14	sdcbp.L
il1b.L	2.69446e-92	0.434633	0.336	0.077	5.91273e-88	14	il1b.L
loc100485017.L	3.06832e-143	0.433128	0.349	0.058	6.73313e-139	14	loc100485017.L
prdx1.L.3	3.24277e-52	0.417309	0.481	0.196	7.11595e-48	14	prdx1.L
smox.S	1.17627e-48	0.416766	0.429	0.171	2.5812e-44	14	smox.S
scpep1.L.2	8.57692e-59	0.411318	0.477	0.179	1.88212e-54	14	scpep1.L
basp1.S.3	4.87024e-55	0.406505	0.443	0.166	1.06873e-50	14	basp1.S
unc93b1.L.2	5.19511e-47	0.394157	0.517	0.234	1.14001e-42	14	unc93b1.L
zfp36.S.1	2.5672e-41	0.392201	0.468	0.212	5.63347e-37	14	zfp36.S
tspan36.L.3	3.1347e-66	0.389018	0.464	0.156	6.87878e-62	14	tspan36.L
glb1l.L.2	2.28488e-73	0.385319	0.391	0.114	5.01394e-69	14	glb1l.L
ctss.S.2	1.59722e-52	0.383359	0.525	0.218	3.50494e-48	14	ctss.S
rgs10.S	1.65701e-65	0.37029	0.387	0.121	3.63613e-61	14	rgs10.S
psap.S.2	1.75084e-63	0.364167	0.399	0.13	3.84204e-59	14	psap.S
loc101732654-like.S.1	0	3.29115	0.77	0.12	0	15	loc101732654-like.S
loc101732654-like.L.11	0	2.98352	1	0.305	0	15	loc101732654-like.L
Xelaev18038249m.g.2	0	2.86206	0.935	0.209	0	15	Xelaev18038249m.g
arg1.L	0	2.62936	0.811	0.049	0	15	arg1.L
lyg2.S.9	0	2.2992	0.967	0.245	0	15	lyg2.S
txn.L.10	1.33925e-290	2.241	0.972	0.361	2.93885e-286	15	txn.L
prdx5.L.6	5.80927e-273	1.93788	0.965	0.354	1.27479e-268	15	prdx5.L
azin2.S.6	3.29557e-279	1.86656	0.926	0.287	7.2318e-275	15	azin2.S
mmp9.S.11	5.07786e-255	1.62902	0.974	0.248	1.11428e-250	15	mmp9.S
Xelaev18024498m.g.4	0	1.60739	0.9	0.23	0	15	Xelaev18024498m.g
Xelaev18038242m.g.2	5.755e-134	1.60209	0.526	0.132	1.26288e-129	15	Xelaev18038242m.g
cfb.L.2	2.59484e-280	1.51687	0.811	0.197	5.69411e-276	15	cfb.L
mmp1.S	1.55019e-294	1.45197	0.526	0.067	3.40173e-290	15	mmp1.S
il1r2.L.1	1.23929e-306	1.42324	0.73	0.131	2.71949e-302	15	il1r2.L
mmp25.L.3	7.04456e-238	1.38804	0.68	0.144	1.54586e-233	15	mmp25.L
mthfd2.S.2	9.81594e-289	1.38566	0.843	0.201	2.15401e-284	15	mthfd2.S
hk2.L.9	7.31804e-209	1.32134	0.848	0.272	1.60587e-204	15	hk2.L
loc100486192.L.3	2.11709e-254	1.31795	0.852	0.208	4.64575e-250	15	loc100486192.L
tkt.S.11	1.75642e-206	1.29771	0.946	0.26	3.85429e-202	15	tkt.S
ncf1.L.3	9.27871e-227	1.23375	0.774	0.187	2.03612e-222	15	ncf1.L
slurp1l.S.4	1.69762e-189	1.22709	0.813	0.232	3.72527e-185	15	slurp1l.S
aldoa.L.4	3.65814e-148	1.1751	0.861	0.394	8.02743e-144	15	aldoa.L
cyba.L.7	1.7504e-195	1.1718	0.802	0.248	3.84107e-191	15	cyba.L
cnfn.1.S	9.23298e-293	1.11435	0.47	0.055	2.02608e-288	15	cnfn.1.S
ncf2.L.3	4.43699e-232	1.11424	0.776	0.188	9.73654e-228	15	ncf2.L
prdx6.L.3	1.30031e-240	1.05068	0.691	0.148	2.8534e-236	15	prdx6.L
timp-1.L	5.26394e-119	1.03595	0.448	0.109	1.15512e-114	15	timp-1.L
pgd.L.7	4.36711e-127	1.02728	0.789	0.309	9.58319e-123	15	pgd.L
higd1a.L.5	3.72861e-114	0.988008	0.822	0.392	8.18207e-110	15	higd1a.L
stom-like.L.1	2.38028e-130	0.956862	0.698	0.25	5.22329e-126	15	stom-like.L
fgl2.L.2	1.92187e-98	0.953115	0.67	0.253	4.21734e-94	15	fgl2.L
pnp.L.1	1.50755e-244	0.939554	0.563	0.096	3.30817e-240	15	pnp.L
upp2.L.3	1.68129e-130	0.931702	0.541	0.143	3.68943e-126	15	upp2.L
pygl.S.8	7.32171e-138	0.929661	0.828	0.283	1.60668e-133	15	pygl.S
hk2.S.3	6.90286e-173	0.897031	0.65	0.157	1.51476e-168	15	hk2.S
il18rap.L.2	2.33931e-201	0.891038	0.641	0.146	5.13339e-197	15	il18rap.L
chit1.S	2.21058e-170	0.866565	0.576	0.133	4.85091e-166	15	chit1.S
tpm3.S.5	6.63314e-90	0.855725	0.809	0.453	1.45558e-85	15	tpm3.S
ftmt.S	3.21392e-68	0.846332	0.713	0.417	7.05263e-64	15	ftmt.S
dstn.S.5	1.14615e-107	0.839631	0.746	0.31	2.51512e-103	15	dstn.S
loc100145516.L	0	0.836169	0.465	0.049	0	15	loc100145516.L
loc100489423.L.3	1.22741e-137	0.820728	0.624	0.172	2.69343e-133	15	loc100489423.L
pkm.S.3	2.24249e-119	0.790572	0.65	0.221	4.92092e-115	15	pkm.S
Xelaev18030549m.g.11	9.7414e-130	0.781615	0.826	0.276	2.13765e-125	15	Xelaev18030549m.g
atf4.S.2	2.8721e-74	0.780833	0.915	0.643	6.30254e-70	15	atf4.S
hvcn1.S.3	4.75212e-176	0.773652	0.589	0.132	1.04281e-171	15	hvcn1.S
pgd.S.3	5.46531e-115	0.772573	0.659	0.213	1.19931e-110	15	pgd.S
timp-1.S	7.89645e-112	0.754976	0.317	0.06	1.7328e-107	15	timp-1.S
epx.L.6	2.95456e-141	0.753007	0.85	0.238	6.48349e-137	15	epx.L
pfkfb3.S	1.49179e-130	0.747513	0.517	0.132	3.27358e-126	15	pfkfb3.S
prss57.L.3	8.07845e-62	0.737036	0.478	0.173	1.77273e-57	15	prss57.L
loc100494786.S.4	1.02134e-88	0.709665	0.635	0.24	2.24122e-84	15	loc100494786.S
loc100485744.L	1.61459e-144	0.690982	0.502	0.116	3.54306e-140	15	loc100485744.L
fbp1.L.4	2.79531e-103	0.684383	0.698	0.239	6.13404e-99	15	fbp1.L
MGC145260.S.2	1.41804e-85	0.682226	0.42	0.118	3.11175e-81	15	MGC145260.S
adam28.S.2	4.73057e-148	0.678076	0.457	0.094	1.03808e-143	15	adam28.S
prss57.S.5	2.5602e-129	0.671932	0.796	0.229	5.6181e-125	15	prss57.S
Xelaev18008278m.g	3.70663e-207	0.670277	0.443	0.066	8.13384e-203	15	Xelaev18008278m.g
Xelaev18018927m.g.3	4.92224e-95	0.669935	0.578	0.194	1.08014e-90	15	Xelaev18018927m.g
bcl2l10.L.8	2.42892e-69	0.656747	0.826	0.433	5.33002e-65	15	bcl2l10.L
pkm.L.3	2.49622e-75	0.649317	0.576	0.225	5.4777e-71	15	pkm.L
birc2.L	1.10678e-64	0.645452	0.572	0.249	2.42873e-60	15	birc2.L
alas1.L.3	7.47806e-78	0.637163	0.607	0.239	1.64098e-73	15	alas1.L
mvp.L	7.35174e-108	0.636267	0.53	0.158	1.61327e-103	15	mvp.L
ncf4.L	3.46392e-189	0.635397	0.459	0.077	7.60122e-185	15	ncf4.L
cap1.S.4	2.18107e-71	0.634624	0.691	0.332	4.78615e-67	15	cap1.S
cpne3.L	4.12106e-74	0.632908	0.485	0.175	9.04326e-70	15	cpne3.L
Xelaev18043544m.g.6	1.34814e-58	0.629845	0.878	0.564	2.95837e-54	15	Xelaev18043544m.g
loc101733140.L.3	7.66146e-136	0.62971	0.509	0.119	1.68123e-131	15	loc101733140.L
loc101735287.L.2	5.68483e-83	0.627844	0.537	0.184	1.24748e-78	15	loc101735287.L
sec61g.S	2.39067e-91	0.612219	0.478	0.148	5.24608e-87	15	sec61g.S
cd53.L	1.57857e-99	0.607347	0.433	0.117	3.46402e-95	15	cd53.L
capns2.S	1.2835e-78	0.60124	0.55	0.21	2.81651e-74	15	capns2.S
acsl4.L.8	1.65859e-55	0.592272	0.646	0.309	3.63961e-51	15	acsl4.L
loc100487808.L	1.11351e-202	0.590847	0.411	0.058	2.44348e-198	15	loc100487808.L
Xelaev18037480m.g.3	6.94257e-57	0.583473	0.607	0.288	1.52348e-52	15	Xelaev18037480m.g
ehd1.L	2.5294e-95	0.581131	0.435	0.119	5.55053e-91	15	ehd1.L
loc100490589.S	2.25246e-136	0.58041	0.45	0.095	4.9428e-132	15	loc100490589.S
sec61b.L	1.20562e-51	0.562743	0.541	0.257	2.64561e-47	15	sec61b.L
pgam1.S	1.43708e-112	0.559943	0.424	0.102	3.15353e-108	15	pgam1.S
gpi.S.6	2.73512e-91	0.55972	0.737	0.258	6.00195e-87	15	gpi.S
Xelaev18034420m.g.7	3.08916e-45	0.552513	0.802	0.533	6.77885e-41	15	Xelaev18034420m.g
skap2.S	1.05857e-122	0.549144	0.463	0.111	2.32293e-118	15	skap2.S
plin2.L.3	5.91053e-50	0.546413	0.591	0.278	1.29701e-45	15	plin2.L
ptpn6.L.4	8.35458e-49	0.53856	0.739	0.433	1.83333e-44	15	ptpn6.L
cycs.S	8.5418e-75	0.538089	0.472	0.161	1.87441e-70	15	cycs.S
tnip1.L	7.66062e-110	0.534725	0.37	0.08	1.68105e-105	15	tnip1.L
loc100493999-like.S.9	5.56045e-68	0.527267	0.691	0.297	1.22019e-63	15	loc100493999-like.S
gpx4.L.2	1.97595e-44	0.525599	0.639	0.36	4.33603e-40	15	gpx4.L
cap1.L.2	1.05507e-48	0.523249	0.526	0.25	2.31525e-44	15	cap1.L
anxa3.L.3	7.87163e-75	0.518386	0.461	0.15	1.72735e-70	15	anxa3.L
prtn3.S.3	2.62e-55	0.500261	0.502	0.183	5.74933e-51	15	prtn3.S
loc101733164.L.2	4.14703e-52	0.498474	0.524	0.227	9.10023e-48	15	loc101733164.L
higd1a.S.1	1.73309e-50	0.486814	0.415	0.161	3.8031e-46	15	higd1a.S
urpta-1.S	1.61087e-119	0.481446	0.33	0.06	3.5349e-115	15	urpta-1.S
tcn2.L.2	4.18171e-54	0.480683	0.454	0.182	9.17635e-50	15	tcn2.L
mpo.L.4	5.78818e-91	0.478424	0.733	0.232	1.27016e-86	15	mpo.L
loc105947909.L	5.9966e-190	0.47705	0.359	0.047	1.31589e-185	15	loc105947909.L
basp1.L.1	7.51642e-70	0.474201	0.357	0.104	1.6494e-65	15	basp1.L
myl6.S.2	2.69162e-43	0.462607	0.524	0.257	5.9065e-39	15	myl6.S
alas1.S	3.59482e-60	0.461002	0.417	0.146	7.88847e-56	15	alas1.S
ptafr.L.1	2.3157e-51	0.458463	0.446	0.176	5.08158e-47	15	ptafr.L
lcp1.S.3	2.69475e-43	0.456682	0.493	0.232	5.91335e-39	15	lcp1.S
vamp8.S	2.15182e-139	0.449217	0.348	0.058	4.72195e-135	15	vamp8.S
cybb.L.9	2.77732e-31	0.445408	0.57	0.314	6.09455e-27	15	cybb.L
sri.L	7.10298e-61	0.44533	0.409	0.141	1.55868e-56	15	sri.L
loc100488434.L	1.5091e-192	0.44278	0.307	0.034	3.31157e-188	15	loc100488434.L
plek.L	1.2805e-60	0.432474	0.38	0.125	2.80992e-56	15	plek.L
skap2.L	1.12205e-156	0.429291	0.296	0.039	2.46222e-152	15	skap2.L
dhrs9.L	1.39618e-96	0.429257	0.33	0.071	3.06377e-92	15	dhrs9.L
smox.S.1	8.68183e-52	0.423398	0.439	0.171	1.90514e-47	15	smox.S
pgp.L	1.03703e-91	0.413352	0.337	0.076	2.27565e-87	15	pgp.L
coro6.1.L.7	3.89259e-32	0.408741	0.678	0.414	8.54191e-28	15	coro6.1.L
tagln2.S	1.50581e-86	0.395238	0.326	0.075	3.30435e-82	15	tagln2.S
myl12b.S.2	1.01569e-39	0.391161	0.493	0.235	2.22883e-35	15	myl12b.S
mmp7.L.3	3.21024e-66	0.368396	0.572	0.199	7.04455e-62	15	mmp7.L
vim.S.10	1.97717e-30	0.343996	0.822	0.554	4.33869e-26	15	vim.S
eif3c.L.2	4.13638e-27	-0.444273	0.174	0.426	9.07687e-23	15	eif3c.L
gnl2.L.1	1.93218e-29	-0.447787	0.12	0.375	4.23999e-25	15	gnl2.L
Xelaev18016933m.g.1	1.72621e-29	-0.544923	0.196	0.449	3.788e-25	15	Xelaev18016933m.g
Xelaev18028961m.g.2	1.17892e-35	-0.570372	0.22	0.505	2.58702e-31	15	Xelaev18028961m.g
rpl8.S.2	1.0229e-36	-0.586023	0.398	0.649	2.24466e-32	15	rpl8.S
rpl8.L	1.20895e-40	-0.614975	0.47	0.723	2.65291e-36	15	rpl8.L
rplp1.L	4.05786e-43	-0.757291	0.546	0.803	8.90457e-39	15	rplp1.L
Xelaev18025105m.g	8.01487e-58	-0.807757	0.515	0.801	1.75878e-53	15	Xelaev18025105m.g
rpsa.L	2.42337e-58	-0.839855	0.42	0.725	5.31785e-54	15	rpsa.L
eif3d.S.1	5.56146e-61	-0.878707	0.376	0.723	1.22041e-56	15	eif3d.S
rpsa.S.1	4.75507e-64	-0.894229	0.417	0.731	1.04345e-59	15	rpsa.S
Xelaev18022965m.g	2.68769e-83	-1.06172	0.398	0.766	5.89786e-79	15	Xelaev18022965m.g
eef1b2.L	1.65142e-77	-1.13744	0.587	0.859	3.62388e-73	15	eef1b2.L
rpl10a.S	4.58156e-58	-1.15535	0.509	0.77	1.00538e-53	15	rpl10a.S
Xelaev18037805m.g.3	9.96513e-63	-1.48182	0.289	0.639	2.18675e-58	15	Xelaev18037805m.g
Xelaev18002122m.g.2	8.07518e-40	-1.50163	0.33	0.589	1.77202e-35	15	Xelaev18002122m.g
rps8.S.3	1.32403e-72	-1.58563	0.309	0.677	2.90544e-68	15	rps8.S
Xelaev18004063m.g.2	5.14726e-66	-1.63352	0.178	0.575	1.12951e-61	15	Xelaev18004063m.g
rps17.L.4	2.7901e-56	-1.63409	0.135	0.501	6.1226e-52	15	rps17.L
Xelaev18000107m.g.2	6.5946e-42	-1.67752	0.135	0.438	1.44712e-37	15	Xelaev18000107m.g
rpl23.S.4	5.55844e-56	-1.7822	0.126	0.485	1.21974e-51	15	rpl23.S
MGC75752.S.12	2.92821e-37	-2.1577	0.289	0.545	6.42567e-33	15	MGC75752.S
Xelaev18037841m.g.10	1.01098e-43	-2.30402	0.265	0.564	2.2185e-39	15	Xelaev18037841m.g
loc101732654-like.S.2	0	4.0708	0.995	0.116	0	16	loc101732654-like.S
Xelaev18038249m.g.3	6.6328e-94	1.71057	0.594	0.217	1.4555e-89	16	Xelaev18038249m.g
Xelaev18034070m.g.2	1.17253e-180	1.5381	0.468	0.078	2.57299e-176	16	Xelaev18034070m.g
c1qa.L.14	3.20781e-140	1.42228	0.839	0.279	7.03921e-136	16	c1qa.L
cxcl8.S.3	6.88071e-166	1.41727	0.671	0.172	1.5099e-161	16	cxcl8.S
ch25h.L.2	1.65895e-165	1.32828	0.689	0.177	3.6404e-161	16	ch25h.L
Xelaev18044721m.g	0	1.30865	0.389	0.029	0	16	Xelaev18044721m.g
cxcl8.L.2	4.8972e-126	1.01789	0.488	0.112	1.07464e-121	16	cxcl8.L
c1qb.L.5	1.0819e-104	0.947298	0.687	0.224	2.37412e-100	16	c1qb.L
bcl2l14.L.3	8.38917e-48	0.900325	0.657	0.359	1.84092e-43	16	bcl2l14.L
il1b.S.2	3.46506e-59	0.853279	0.544	0.224	7.60373e-55	16	il1b.S
timp-1.L.1	2.88105e-65	0.833421	0.369	0.111	6.32218e-61	16	timp-1.L
Xelaev18038149m.g.4	6.01256e-125	0.817595	0.652	0.189	1.3194e-120	16	Xelaev18038149m.g
gadd45g.S.3	6.37866e-64	0.808163	0.661	0.304	1.39973e-59	16	gadd45g.S
plin2.L.4	1.50586e-72	0.774152	0.641	0.277	3.30445e-68	16	plin2.L
Xetrov90026938m.L.8	4.20193e-60	0.74592	0.687	0.345	9.22073e-56	16	Xetrov90026938m.L
fgl2.L.3	1.9275e-49	0.731317	0.553	0.256	4.22971e-45	16	fgl2.L
loc101732654-like.L.12	2.93456e-55	0.704715	0.696	0.313	6.43959e-51	16	loc101732654-like.L
Xelaev18018925m.g.1	6.54079e-142	0.67663	0.318	0.046	1.43531e-137	16	Xelaev18018925m.g
cfp.L.9	3.76031e-77	0.676533	0.717	0.293	8.25162e-73	16	cfp.L
txn.L.11	2.61766e-58	0.664867	0.756	0.367	5.74418e-54	16	txn.L
azin2.S.7	1.41405e-54	0.660559	0.624	0.295	3.10299e-50	16	azin2.S
chit1.S.1	3.91929e-67	0.650996	0.424	0.136	8.60049e-63	16	chit1.S
lyg2.S.10	2.40569e-53	0.633493	0.592	0.254	5.27904e-49	16	lyg2.S
Xelaev18005828m.g	1.03183e-156	0.63194	0.346	0.05	2.26426e-152	16	Xelaev18005828m.g
Xelaev18018927m.g.4	1.45905e-83	0.630808	0.567	0.194	3.20174e-79	16	Xelaev18018927m.g
cfb.L.3	1.10779e-55	0.598657	0.507	0.204	2.43093e-51	16	cfb.L
bcl2l10.L.9	7.04013e-49	0.578642	0.767	0.435	1.54489e-44	16	bcl2l10.L
Xelaev18041765m.g.9	1.47722e-59	0.578387	0.724	0.341	3.24161e-55	16	Xelaev18041765m.g
higd1a.L.6	3.23688e-42	0.557748	0.7	0.395	7.10301e-38	16	higd1a.L
Xelaev18024498m.g.5	1.63691e-39	0.555268	0.507	0.239	3.59203e-35	16	Xelaev18024498m.g
nfkbia.L.3	1.15633e-37	0.551482	0.717	0.424	2.53746e-33	16	nfkbia.L
pfkfb3.S.1	4.57323e-79	0.547689	0.447	0.134	1.00355e-74	16	pfkfb3.S
sdc4.L.4	1.63594e-51	0.49513	0.518	0.218	3.58991e-47	16	sdc4.L
Xelaev18043544m.g.7	2.34297e-31	0.469719	0.825	0.566	5.14141e-27	16	Xelaev18043544m.g
loc100496720.L.6	1.55676e-52	0.451019	0.583	0.238	3.41616e-48	16	loc100496720.L
ptafr.L.2	1.97375e-48	0.446452	0.447	0.176	4.33119e-44	16	ptafr.L
hk2.L.10	2.48265e-31	0.431671	0.544	0.279	5.44792e-27	16	hk2.L
aldoa.L.5	2.16304e-27	0.428655	0.657	0.399	4.74658e-23	16	aldoa.L
cyba.L.8	4.34527e-31	0.384749	0.509	0.255	9.53527e-27	16	cyba.L
stom-like.L.2	9.74055e-34	0.378887	0.514	0.254	2.13747e-29	16	stom-like.L
acsl4.L.9	1.5902e-28	0.378864	0.569	0.311	3.48954e-24	16	acsl4.L
ctsc.L.9	5.82413e-30	0.313694	0.737	0.441	1.27805e-25	16	ctsc.L
ctsv.L.7	1.84314e-31	0.301095	0.634	0.347	4.04459e-27	16	ctsv.L
Xelaev18038248m.g	0	3.76556	1	0.078	0	17	Xelaev18038248m.g
c1qa.L.15	2.63607e-229	1.76074	0.968	0.277	5.78459e-225	17	c1qa.L
loc101732654-like.S.3	1.1501e-112	1.5594	0.512	0.127	2.52379e-108	17	loc101732654-like.S
c1qb.L.6	2.92823e-204	1.37589	0.857	0.221	6.4257e-200	17	c1qb.L
Xelaev18038149m.g.5	2.50576e-217	1.23019	0.786	0.186	5.49864e-213	17	Xelaev18038149m.g
ctsv.L.8	1.11773e-57	1.20094	0.682	0.347	2.45274e-53	17	ctsv.L
cfp.L.10	7.59246e-170	1.1706	0.869	0.29	1.66609e-165	17	cfp.L
Xelaev18034070m.g.3	2.8366e-100	1.1473	0.379	0.081	6.22463e-96	17	Xelaev18034070m.g
ctsv.S.5	1.70339e-53	1.04207	0.59	0.273	3.73793e-49	17	ctsv.S
Xelaev18038244m.g.1	1.54515e-79	1.02082	0.342	0.082	3.39067e-75	17	Xelaev18038244m.g
ch25h.L.3	6.90685e-77	0.949562	0.541	0.181	1.51564e-72	17	ch25h.L
loc100496720.L.7	5.02739e-137	0.938996	0.752	0.235	1.10321e-132	17	loc100496720.L
MGC75752.S.13	9.07777e-76	0.922453	0.893	0.531	1.99203e-71	17	MGC75752.S
Xelaev18038264m.g.4	1.74357e-60	0.917765	0.699	0.328	3.82608e-56	17	Xelaev18038264m.g
ctsc.L.10	1.14316e-59	0.915924	0.799	0.44	2.50856e-55	17	ctsc.L
Xelaev18037841m.g.11	2.2288e-59	0.895959	0.879	0.551	4.89087e-55	17	Xelaev18037841m.g
ctsb.S.7	3.58196e-74	0.845554	0.701	0.282	7.86025e-70	17	ctsb.S
cndp2.L.3	1.92085e-84	0.84347	0.643	0.235	4.21512e-80	17	cndp2.L
tnf.L.2	8.48291e-111	0.837836	0.398	0.083	1.86149e-106	17	tnf.L
cxcl8.S.4	3.58485e-65	0.829982	0.502	0.176	7.86659e-61	17	cxcl8.S
Xelaev18041765m.g.10	2.94277e-94	0.809728	0.806	0.34	6.45762e-90	17	Xelaev18041765m.g
cndp2.S.3	4.79938e-64	0.784624	0.575	0.231	1.05318e-59	17	cndp2.S
crp.4.L.4	9.56065e-145	0.758102	0.709	0.184	2.09799e-140	17	crp.4.L
tpp1.L.5	2.75285e-56	0.722579	0.646	0.281	6.04086e-52	17	tpp1.L
il1b.S.3	2.30406e-57	0.70831	0.556	0.224	5.05603e-53	17	il1b.S
bcl2l14.L.4	4.4181e-31	0.673634	0.612	0.36	9.69508e-27	17	bcl2l14.L
cxcl8.L.3	4.99826e-68	0.654095	0.398	0.115	1.09682e-63	17	cxcl8.L
lgmn.L.4	7.48962e-60	0.623251	0.512	0.182	1.64352e-55	17	lgmn.L
Xelaev18038249m.g.4	4.57288e-39	0.607486	0.5	0.22	1.00347e-34	17	Xelaev18038249m.g
loc100491991-like.L.1	1.39732e-110	0.592256	0.35	0.065	3.06628e-106	17	loc100491991-like.L
Xetrov90026938m.L.9	4.11268e-46	0.568193	0.667	0.346	9.02487e-42	17	Xetrov90026938m.L
anxa4.S.6	5.56472e-49	0.548781	0.602	0.273	1.22112e-44	17	anxa4.S
basp1.S.4	3.98703e-65	0.542496	0.481	0.166	8.74913e-61	17	basp1.S
lsp1.L.9	7.68692e-47	0.539002	0.743	0.423	1.68682e-42	17	lsp1.L
lsp1.S.6	7.07045e-43	0.536505	0.786	0.476	1.55154e-38	17	lsp1.S
loc100492872.L.4	1.46388e-73	0.527283	0.471	0.139	3.21234e-69	17	loc100492872.L
acsl4.L.10	1.61424e-31	0.507134	0.573	0.312	3.54229e-27	17	acsl4.L
renbp.L.3	3.7887e-52	0.482467	0.422	0.146	8.31392e-48	17	renbp.L
ctss.L.4	6.89538e-49	0.480488	0.473	0.18	1.51312e-44	17	ctss.L
Xelaev18044325m.g.1	4.56709e-36	0.471472	0.539	0.269	1.0022e-31	17	Xelaev18044325m.g
nfkbia.L.4	2.3358e-30	0.470474	0.689	0.425	5.12568e-26	17	nfkbia.L
grn.L.8	6.95759e-47	0.460524	0.597	0.276	1.52677e-42	17	grn.L
sdc4.L.5	5.68918e-44	0.443991	0.51	0.219	1.24843e-39	17	sdc4.L
loc733459.S.4	1.59963e-73	0.4432	0.422	0.121	3.51022e-69	17	loc733459.S
ctsc.S.11	3.77452e-32	0.437425	0.684	0.386	8.2828e-28	17	ctsc.S
gns.L.3	4.9206e-42	0.429607	0.439	0.177	1.07978e-37	17	gns.L
mmp14.L.4	4.01546e-53	0.427218	0.417	0.145	8.81154e-49	17	mmp14.L
loc101733164.L.3	8.91459e-42	0.420759	0.512	0.228	1.95622e-37	17	loc101733164.L
prdx1.L.4	2.80995e-48	0.415869	0.493	0.196	6.16615e-44	17	prdx1.L
Xelaev18007619m.g.2	1.2002e-52	0.40561	0.386	0.126	2.63371e-48	17	Xelaev18007619m.g
Xelaev18018927m.g.5	1.20087e-38	0.393891	0.464	0.197	2.63519e-34	17	Xelaev18018927m.g
psap.S.3	6.84624e-54	0.383333	0.396	0.13	1.50234e-49	17	psap.S
tspan36.L.4	3.05991e-49	0.382135	0.439	0.158	6.71467e-45	17	tspan36.L
Xelaev18040313m.g.2	2.46816e-73	0.377348	0.342	0.084	5.41614e-69	17	Xelaev18040313m.g
scpep1.L.3	2.84402e-38	0.372917	0.434	0.18	6.24092e-34	17	scpep1.L
ctsz.S.5	9.63227e-42	0.361359	0.575	0.26	2.11371e-37	17	ctsz.S
vat1.L.3	5.46176e-46	0.360788	0.4	0.143	1.19853e-41	17	vat1.L
cpvl.L.3	1.43692e-47	0.347646	0.417	0.149	3.15317e-43	17	cpvl.L
atp1a1.S.3	1.67508e-34	0.347357	0.519	0.249	3.6758e-30	17	atp1a1.S
unc93b1.L.3	7.66011e-34	0.343681	0.495	0.235	1.68093e-29	17	unc93b1.L
col1a2.L	0	1.34621	0.516	0.057	0	18	col1a2.L
Xelaev18016451m.g.1	1.56328e-53	1.1899	0.383	0.133	3.43045e-49	18	Xelaev18016451m.g
postn.L	0	1.07242	0.421	0.031	0	18	postn.L
col1a1.L	1.21919e-200	1.03427	0.361	0.042	2.67538e-196	18	col1a1.L
sparc.S	6.55576e-255	1.03259	0.464	0.055	1.4386e-250	18	sparc.S
col1a1.S	5.36943e-212	0.98017	0.373	0.042	1.17827e-207	18	col1a1.S
thbs1.L	3.70343e-202	0.88816	0.371	0.043	8.12681e-198	18	thbs1.L
adamts1.L	0	0.841168	0.368	0.021	0	18	adamts1.L
postn.S	1.17757e-275	0.78854	0.321	0.023	2.58407e-271	18	postn.S
fos.S	7.47154e-61	0.762475	0.506	0.196	1.63955e-56	18	fos.S
ptx3.L	3.32437e-302	0.742553	0.308	0.019	7.295e-298	18	ptx3.L
serpinh1.S	0	0.741673	0.353	0.019	0	18	serpinh1.S
sparc.L	3.04885e-155	0.738348	0.318	0.041	6.69039e-151	18	sparc.L
jun.S	2.70587e-93	0.734424	0.474	0.128	5.93776e-89	18	jun.S
col6a2.S	3.06468e-243	0.66431	0.278	0.019	6.72513e-239	18	col6a2.S
gpx3.L	3.74114e-255	0.627165	0.336	0.027	8.20955e-251	18	gpx3.L
egr1.L	5.92216e-100	0.497907	0.316	0.058	1.29956e-95	18	egr1.L
Xelaev18022531m.g	1.20242e-248	3.84488	0.708	0.143	2.63859e-244	19	Xelaev18022531m.g
MGC75752.L.3	2.70308e-217	3.52397	0.92	0.342	5.93163e-213	19	MGC75752.L
Xelaev18022529m.g	0	3.17594	0.65	0.059	0	19	Xelaev18022529m.g
MGC75752.S.14	7.28573e-195	2.94556	0.986	0.531	1.59878e-190	19	MGC75752.S
nmral1.S	0	2.8229	0.543	0.022	0	19	nmral1.S
loc101732654-like.S.4	3.28785e-169	2.42109	0.614	0.126	7.21485e-165	19	loc101732654-like.S
Xelaev18036120m.g.3	3.99008e-195	2.37318	0.917	0.377	8.75582e-191	19	Xelaev18036120m.g
Xelaev18037841m.g.12	3.59116e-180	2.32557	0.983	0.549	7.88044e-176	19	Xelaev18037841m.g
Xelaev18022528m.g	0	2.23561	0.534	0.032	0	19	Xelaev18022528m.g
tpp1.L.6	6.42055e-218	1.79657	0.953	0.276	1.40892e-213	19	tpp1.L
ch25h.L.4	1.00009e-127	1.72943	0.642	0.18	2.1946e-123	19	ch25h.L
gpnmb.L.1	5.22902e-151	1.69755	0.416	0.066	1.14746e-146	19	gpnmb.L
c1qa.L.16	5.62332e-169	1.68653	0.912	0.28	1.23398e-164	19	c1qa.L
apoe.L.1	9.52927e-252	1.61884	0.609	0.09	2.0911e-247	19	apoe.L
ctsv.S.6	1.26474e-180	1.53856	0.884	0.268	2.77536e-176	19	ctsv.S
art5.L.2	0	1.49739	0.766	0.082	0	19	art5.L
loc100492872.S	0	1.41846	0.515	0.018	0	19	loc100492872.S
Xelaev18044721m.g.1	3.91192e-198	1.4164	0.328	0.032	8.58432e-194	19	Xelaev18044721m.g
c1qb.L.7	9.00595e-136	1.29552	0.771	0.224	1.97627e-131	19	c1qb.L
hmox1.S	9.24e-231	1.2855	0.512	0.068	2.02763e-226	19	hmox1.S
apoc1-like.L.2	9.84918e-208	1.21056	0.653	0.12	2.1613e-203	19	apoc1-like.L
glrx.S.3	2.28505e-155	1.17213	0.678	0.176	5.01431e-151	19	glrx.S
loc100491991-like.L.2	0	1.14457	0.606	0.061	0	19	loc100491991-like.L
loc613063.S.3	9.10859e-195	1.14281	0.667	0.13	1.99879e-190	19	loc613063.S
cndp2.L.4	2.45546e-168	1.13838	0.832	0.232	5.38825e-164	19	cndp2.L
ctsb.S.8	2.01917e-152	1.13553	0.898	0.28	4.43087e-148	19	ctsb.S
hmox1.L	1.782e-183	1.1332	0.427	0.059	3.91041e-179	19	hmox1.L
cxcl8.S.5	4.0412e-82	1.12481	0.556	0.176	8.86801e-78	19	cxcl8.S
Xelaev18041765m.g.11	1.44861e-142	1.12279	0.895	0.339	3.17882e-138	19	Xelaev18041765m.g
Xetrov90002578m.L.2	7.79544e-180	1.11286	0.57	0.1	1.71063e-175	19	Xetrov90002578m.L
ctsv.L.9	5.65975e-67	1.09714	0.733	0.347	1.24197e-62	19	ctsv.L
Xelaev18038149m.g.6	1.66657e-120	1.08849	0.658	0.19	3.65712e-116	19	Xelaev18038149m.g
loc100496720.L.8	6.15938e-155	1.05661	0.813	0.235	1.35161e-150	19	loc100496720.L
ctsc.L.11	1.03558e-88	1.05141	0.893	0.439	2.27248e-84	19	ctsc.L
cxcl8.L.4	1.1446e-83	1.04885	0.441	0.115	2.51171e-79	19	cxcl8.L
lgals9c.S.1	2.28811e-134	1.03611	0.628	0.169	5.02103e-130	19	lgals9c.S
lgmn.L.5	4.19728e-164	1.03223	0.749	0.179	9.21052e-160	19	lgmn.L
anxa4.S.7	4.95214e-72	0.989912	0.647	0.273	1.0867e-67	19	anxa4.S
ctss.L.5	1.69863e-128	0.940669	0.658	0.177	3.72746e-124	19	ctss.L
napsa.L.2	3.79942e-153	0.90223	0.675	0.162	8.33744e-149	19	napsa.L
renbp.L.4	5.25531e-180	0.891266	0.689	0.142	1.15322e-175	19	renbp.L
loc398476.S.2	7.61402e-116	0.844859	0.617	0.176	1.67082e-111	19	loc398476.S
chit1.S.2	3.54392e-87	0.841047	0.488	0.136	7.77678e-83	19	chit1.S
prdx1.L.5	7.09818e-93	0.809305	0.598	0.195	1.55762e-88	19	prdx1.L
gns.L.4	2.23352e-105	0.808152	0.603	0.175	4.90124e-101	19	gns.L
bcl2l14.L.5	9.89812e-34	0.793614	0.617	0.361	2.17204e-29	19	bcl2l14.L
cfp.L.11	1.32026e-77	0.790867	0.733	0.294	2.89718e-73	19	cfp.L
ctss.S.3	3.99336e-92	0.765637	0.647	0.217	8.76304e-88	19	ctss.S
npc2.S.3	6.05214e-114	0.733186	0.647	0.179	1.32808e-109	19	npc2.S
ctsb.L.3	2.89958e-79	0.714812	0.631	0.222	6.36284e-75	19	ctsb.L
asah1.L.3	5.11204e-79	0.710846	0.584	0.195	1.12179e-74	19	asah1.L
Xelaev18016451m.g.2	1.18283e-70	0.709254	0.452	0.133	2.5956e-66	19	Xelaev18016451m.g
crp.4.L.5	2.70331e-97	0.70916	0.639	0.187	5.93214e-93	19	crp.4.L
rcan1.L.1	7.48029e-78	0.691015	0.479	0.14	1.64147e-73	19	rcan1.L
tmem52.S.1	1.06007e-65	0.678584	0.501	0.166	2.32622e-61	19	tmem52.S
gadd45g.S.4	2.12812e-35	0.662131	0.603	0.306	4.66995e-31	19	gadd45g.S
vcam1.S	3.04496e-106	0.66089	0.355	0.064	6.68186e-102	19	vcam1.S
Xelaev18010362m.g.2	8.53633e-60	0.634912	0.614	0.261	1.87321e-55	19	Xelaev18010362m.g
Xetrov90026938m.L.10	8.25456e-35	0.620466	0.636	0.347	1.81138e-30	19	Xetrov90026938m.L
Xelaev18038264m.g.5	1.38727e-45	0.616891	0.683	0.329	3.04423e-41	19	Xelaev18038264m.g
ctsz.S.6	7.08398e-55	0.613237	0.614	0.26	1.55451e-50	19	ctsz.S
loc100049121.L.2	5.39794e-55	0.612082	0.507	0.194	1.18452e-50	19	loc100049121.L
cd63.S.7	3.62861e-41	0.611535	0.683	0.363	7.96262e-37	19	cd63.S
ctsc.S.12	4.98629e-33	0.607061	0.669	0.387	1.09419e-28	19	ctsc.S
Xelaev18018927m.g.6	1.59993e-63	0.598443	0.548	0.196	3.51088e-59	19	Xelaev18018927m.g
hexb-like.L.2	5.37958e-75	0.582391	0.598	0.196	1.1805e-70	19	hexb-like.L
anxa6.S	3.9241e-116	0.582093	0.427	0.084	8.61106e-112	19	anxa6.S
cd63.L.7	5.45134e-29	0.573753	0.642	0.389	1.19624e-24	19	cd63.L
osbpl2.L	4.20308e-90	0.569296	0.309	0.057	9.22324e-86	19	osbpl2.L
cfb.L.4	3.77632e-38	0.566374	0.474	0.206	8.28676e-34	19	cfb.L
Xelaev18019842m.g.2	4.16333e-47	0.565045	0.444	0.163	9.13602e-43	19	Xelaev18019842m.g
loc733459.S.5	2.5343e-99	0.550668	0.493	0.121	5.56126e-95	19	loc733459.S
bcl2l10.L.10	2.03698e-35	0.549778	0.755	0.436	4.46996e-31	19	bcl2l10.L
vat1.L.4	6.64052e-71	0.544739	0.474	0.142	1.4572e-66	19	vat1.L
aif1l.L.1	4.9311e-69	0.540847	0.38	0.1	1.08208e-64	19	aif1l.L
pld3.L.2	3.4709e-77	0.538767	0.466	0.127	7.61654e-73	19	pld3.L
bcl2l10.S.1	6.19183e-64	0.532332	0.383	0.105	1.35874e-59	19	bcl2l10.S
sdc4.L.6	1.35526e-43	0.524252	0.515	0.219	2.97399e-39	19	sdc4.L
grn.L.9	6.99889e-48	0.522938	0.617	0.277	1.53584e-43	19	grn.L
glb1l.L.3	2.63974e-76	0.522137	0.43	0.115	5.79265e-72	19	glb1l.L
snx10.L	1.68733e-78	0.520098	0.361	0.082	3.70268e-74	19	snx10.L
ctsk.L.1	7.19818e-93	0.519046	0.41	0.092	1.57957e-88	19	ctsk.L
tspan36.L.5	1.53085e-60	0.497315	0.482	0.158	3.3593e-56	19	tspan36.L
basp1.S.5	9.11371e-58	0.496834	0.485	0.167	1.99991e-53	19	basp1.S
nfkbia.L.5	1.55562e-27	0.49384	0.697	0.426	3.41365e-23	19	nfkbia.L
acp5.L.1	7.73765e-118	0.482056	0.358	0.06	1.69795e-113	19	acp5.L
loc101732341.L	3.81933e-73	0.477355	0.35	0.082	8.38115e-69	19	loc101732341.L
loc100135223.L.1	2.31627e-33	0.46801	0.482	0.228	5.08282e-29	19	loc100135223.L
aoah.L	5.67133e-79	0.466817	0.361	0.083	1.24452e-74	19	aoah.L
atp1a1.S.4	3.20641e-41	0.466502	0.551	0.249	7.03615e-37	19	atp1a1.S
slc40a1.L.1	8.12513e-78	0.43608	0.314	0.064	1.78298e-73	19	slc40a1.L
scpep1.L.4	2.01417e-46	0.432326	0.477	0.18	4.4199e-42	19	scpep1.L
sdcbp.L.3	1.09017e-46	0.430665	0.446	0.164	2.39226e-42	19	sdcbp.L
loc100492872.L.5	3.14414e-44	0.391278	0.413	0.141	6.8995e-40	19	loc100492872.L
tcirg1.L.2	4.62439e-41	0.387871	0.405	0.151	1.01478e-36	19	tcirg1.L
ctsa.L.2	1.28764e-46	0.382469	0.421	0.147	2.8256e-42	19	ctsa.L
atp6ap1.2.S.1	4.5312e-36	0.359517	0.43	0.177	9.94327e-32	19	atp6ap1.2.S
mmp14.L.5	9.51412e-39	0.353948	0.399	0.146	2.08778e-34	19	mmp14.L
Xelaev18016933m.g.2	1.02168e-26	-0.602901	0.182	0.448	2.24197e-22	19	Xelaev18016933m.g
nap1l1.L.1	3.16324e-35	-0.67867	0.3	0.594	6.94141e-31	19	nap1l1.L
rpl6.S	3.27477e-42	-0.682715	0.466	0.749	7.18616e-38	19	rpl6.S
loc100493999-like.S.10	6.17983e-28	-0.793631	0.047	0.311	1.3561e-23	19	loc100493999-like.S
rpsa.L.1	5.72743e-44	-0.813524	0.444	0.723	1.25683e-39	19	rpsa.L
eif3d.S.2	1.88216e-43	-0.842333	0.438	0.72	4.13021e-39	19	eif3d.S
rps8.S.4	7.33269e-35	-1.16076	0.413	0.674	1.60909e-30	19	rps8.S
rps17.L.5	3.68198e-26	-1.20919	0.245	0.497	8.07973e-22	19	rps17.L
rpl23.S.5	5.58541e-26	-1.26368	0.231	0.482	1.22566e-21	19	rpl23.S
Xelaev18037805m.g.4	4.78438e-40	-1.33544	0.342	0.636	1.04989e-35	19	Xelaev18037805m.g
Xelaev18042719m.g	0	3.63599	0.783	0.001	0	20	Xelaev18042719m.g
Xelaev18040337m.g	0	1.83418	0.408	0.004	0	20	Xelaev18040337m.g
loc100493999-like.L.2	1.17861e-275	1.65247	0.867	0.182	2.58635e-271	20	loc100493999-like.L
loc100490589.S.1	0	1.44996	0.692	0.092	0	20	loc100490589.S
Xelaev18017166m.g	0	1.39811	0.619	0.003	0	20	Xelaev18017166m.g
gata3.S	0	1.30706	0.669	0.018	0	20	gata3.S
loc100492943.L.2	3.52347e-201	1.28263	0.678	0.14	7.73191e-197	20	loc100492943.L
Xelaev18004130m.g	0	1.16896	0.592	0.006	0	20	Xelaev18004130m.g
id2.L.2	1.00296e-193	1.11687	0.672	0.142	2.2009e-189	20	id2.L
retsat.L	4.82607e-291	1.10495	0.556	0.066	1.05903e-286	20	retsat.L
Xelaev18042718m.g	0	1.08884	0.375	0	0	20	Xelaev18042718m.g
gata3.L	0	1.08387	0.567	0.018	0	20	gata3.L
id2.S.2	7.89583e-154	1.05244	0.606	0.142	1.73266e-149	20	id2.S
spib.L.1	8.55132e-90	1.04079	0.594	0.202	1.8765e-85	20	spib.L
laptm5.L	0	1.02349	0.525	0.019	0	20	laptm5.L
rasa2.L	2.06951e-134	1.01578	0.575	0.143	4.54133e-130	20	rasa2.L
Xelaev18017164m.g	0	0.96707	0.422	0	0	20	Xelaev18017164m.g
nr4a2.S.1	3.34318e-94	0.945544	0.561	0.172	7.33627e-90	20	nr4a2.S
loc101733164.L.4	1.05218e-92	0.914804	0.642	0.227	2.30891e-88	20	loc101733164.L
igf2.S	0	0.887565	0.417	0.017	0	20	igf2.S
rgs2.L.2	1.19566e-64	0.873323	0.558	0.209	2.62377e-60	20	rgs2.L
loc100495760.S	1.25747e-294	0.870254	0.539	0.059	2.7594e-290	20	loc100495760.S
Xelaev18021482m.g	0	0.85798	0.319	0.004	0	20	Xelaev18021482m.g
Xelaev18011203m.g	0	0.814756	0.433	0.02	0	20	Xelaev18011203m.g
ch25h.L.5	4.25673e-43	0.813616	0.472	0.183	9.34098e-39	20	ch25h.L
loc100490489.L	0	0.808484	0.403	0.008	0	20	loc100490489.L
grasp.L.1	2.68377e-90	0.805305	0.583	0.192	5.88927e-86	20	grasp.L
bcl2l10.S.2	2.16104e-102	0.763928	0.453	0.104	4.74218e-98	20	bcl2l10.S
crip1.L.1	2.22004e-50	0.763264	0.606	0.292	4.87165e-46	20	crip1.L
pim1.L	1.56705e-69	0.746328	0.456	0.143	3.43874e-65	20	pim1.L
rcan1.L.2	1.45243e-50	0.746222	0.411	0.141	3.18721e-46	20	rcan1.L
ptma.S.1	5.79528e-56	0.727703	0.608	0.285	1.27172e-51	20	ptma.S
Xelaev18016505m.g	8.23237e-86	0.724832	0.556	0.18	1.80651e-81	20	Xelaev18016505m.g
Xelaev18019546m.g	0	0.716106	0.375	0.025	0	20	Xelaev18019546m.g
ahnak.L.1	2.89695e-107	0.713675	0.472	0.107	6.35707e-103	20	ahnak.L
loc100495760.L.3	5.66085e-84	0.711444	0.633	0.216	1.24222e-79	20	loc100495760.L
sytl3.L	0	0.708075	0.419	0.026	0	20	sytl3.L
vim.S.11	4.81042e-50	0.704914	0.875	0.555	1.0556e-45	20	vim.S
vim.L.4	1.14127e-46	0.701754	0.597	0.293	2.5044e-42	20	vim.L
Xelaev18009066m.g.2	3.69089e-248	0.673886	0.403	0.037	8.09929e-244	20	Xelaev18009066m.g
cd37.L	1.4354e-55	0.654642	0.511	0.202	3.14983e-51	20	cd37.L
rgs1.L.5	8.0943e-44	0.649494	0.7	0.374	1.77621e-39	20	rgs1.L
rnf149.L	1.18937e-158	0.625992	0.403	0.058	2.60995e-154	20	rnf149.L
ch25h.S	8.50037e-253	0.616303	0.269	0.016	1.86532e-248	20	ch25h.S
rgs1.S	2.10028e-86	0.602442	0.461	0.12	4.60885e-82	20	rgs1.S
vwa5a-like.S.1	6.05861e-136	0.582095	0.411	0.069	1.3295e-131	20	vwa5a-like.S
tmem123.L.1	2.25756e-93	0.573826	0.411	0.094	4.95399e-89	20	tmem123.L
loc100493999-like.S.11	4.35993e-58	0.571264	0.7	0.299	9.56743e-54	20	loc100493999-like.S
rab27a.L.2	1.58345e-82	0.560066	0.408	0.101	3.47473e-78	20	rab27a.L
Xelaev18018903m.g.1	0	0.551896	0.306	0.014	0	20	Xelaev18018903m.g
cd79a.S.2	1.70741e-135	0.523718	0.386	0.059	3.74674e-131	20	cd79a.S
cd3e.L.2	3.31267e-60	0.485326	0.386	0.107	7.26931e-56	20	cd3e.L
rabgap1l.L	3.82515e-79	0.472618	0.347	0.077	8.3939e-75	20	rabgap1l.L
dync1i2.S	8.75817e-97	0.423651	0.306	0.052	1.92189e-92	20	dync1i2.S
Xetrov90021734m.S.4	7.32033e-27	-0.465287	0.031	0.294	1.60637e-22	20	Xetrov90021734m.S
grn.L.10	1.33499e-26	-0.528059	0.031	0.288	2.92949e-22	20	grn.L
rtn4.S.7	4.80524e-23	-0.585368	0.183	0.434	1.05446e-18	20	rtn4.S
coro6.1.L.8	8.39555e-25	-0.586606	0.161	0.425	1.84232e-20	20	coro6.1.L
Xelaev18034420m.g.8	8.02828e-27	-0.68038	0.275	0.544	1.76173e-22	20	Xelaev18034420m.g
Xetrov90026938m.L.11	1.39773e-25	-0.705524	0.094	0.357	3.06718e-21	20	Xetrov90026938m.L
fgl2.L.4	1.61366e-26	-0.710822	0.017	0.267	3.54102e-22	20	fgl2.L
cfp.L.12	3.88404e-25	-0.71272	0.053	0.307	8.52314e-21	20	cfp.L
hk2.L.11	6.27336e-30	-0.752974	0.014	0.29	1.37663e-25	20	hk2.L
cybb.L.10	2.30182e-36	-0.82198	0.006	0.325	5.05112e-32	20	cybb.L
lyg2.S.11	1.21342e-26	-1.00044	0.014	0.266	2.66274e-22	20	lyg2.S
Xelaev18030549m.g.12	2.02501e-32	-1.1311	0.003	0.293	4.44369e-28	20	Xelaev18030549m.g
txn.L.12	1.12887e-35	-1.21675	0.061	0.381	2.47718e-31	20	txn.L
ctsc.L.12	2.2204e-31	-1.28125	0.158	0.452	4.87244e-27	20	ctsc.L
tkt.S.12	9.98375e-29	-1.57636	0.014	0.28	2.19083e-24	20	tkt.S
mmp9.S.12	3.0903e-28	-2.05589	0.008	0.27	6.78136e-24	20	mmp9.S
loc101732654-like.L.13	3.41264e-34	-2.26095	0.019	0.327	7.48869e-30	20	loc101732654-like.L
Xelaev18002241m.g.1	0	1.9283	0.893	0.074	0	21	Xelaev18002241m.g
Xelaev18000107m.g.3	3.08193e-125	1.91838	1	0.425	6.763e-121	21	Xelaev18000107m.g
Xelaev18037805m.g.5	1.6259e-113	1.70855	1	0.627	3.56787e-109	21	Xelaev18037805m.g
rpl23.S.6	7.73317e-101	1.55757	0.995	0.472	1.69697e-96	21	rpl23.S
rps17.L.6	1.1159e-98	1.55654	0.985	0.487	2.44873e-94	21	rps17.L
Xelaev18002122m.g.3	9.67894e-80	1.49892	0.971	0.579	2.12395e-75	21	Xelaev18002122m.g
Xelaev18004063m.g.3	1.57156e-92	1.44606	1	0.561	3.44863e-88	21	Xelaev18004063m.g
dkc1.L.1	7.94726e-89	1.40814	0.971	0.609	1.74395e-84	21	dkc1.L
rps8.L.2	1.76042e-91	1.39004	0.99	0.621	3.86306e-87	21	rps8.L
rpl3.S.1	1.55034e-95	1.32717	0.961	0.438	3.40207e-91	21	rpl3.S
Xelaev18016933m.g.3	4.65597e-104	1.31883	0.956	0.438	1.02171e-99	21	Xelaev18016933m.g
rps8.S.5	5.00356e-83	1.2673	1	0.665	1.09798e-78	21	rps8.S
fkbp11.L.3	1.21516e-180	1.0585	0.873	0.149	2.66656e-176	21	fkbp11.L
eif3d.S.3	6.99008e-70	1.0177	0.99	0.712	1.5339e-65	21	eif3d.S
rpsa.S.2	7.70259e-75	0.977057	0.99	0.722	1.69026e-70	21	rpsa.S
Xelaev18037541m.g	3.5174e-49	0.898655	0.951	0.687	7.71858e-45	21	Xelaev18037541m.g
krt8.S	0	0.880012	0.62	0.029	0	21	krt8.S
nop56.L.1	7.16076e-58	0.858869	0.902	0.471	1.57136e-53	21	nop56.L
pa2g4.L.2	4.89317e-75	0.840481	0.907	0.37	1.07376e-70	21	pa2g4.L
urod.L.1	5.57026e-171	0.832088	0.663	0.086	1.22234e-166	21	urod.L
rplp0.S.2	6.82856e-76	0.829144	0.932	0.373	1.49846e-71	21	rplp0.S
ssr4.S.1	5.25694e-57	0.789328	0.932	0.5	1.15358e-52	21	ssr4.S
impdh2.L.1	1.8155e-119	0.768606	0.712	0.142	3.98394e-115	21	impdh2.L
rpl8.L.1	3.08273e-54	0.740089	0.98	0.715	6.76474e-50	21	rpl8.L
zc3h10.S	3.09387e-50	0.724721	0.985	0.734	6.7892e-46	21	zc3h10.S
rpl8.S.3	1.31961e-52	0.719045	0.985	0.64	2.89574e-48	21	rpl8.S
Xelaev18017217m.g	9.47723e-66	0.707241	0.712	0.221	2.07968e-61	21	Xelaev18017217m.g
tmem14c.L.1	1.02022e-99	0.701004	0.649	0.137	2.23876e-95	21	tmem14c.L
prdx2.L.1	2.56913e-150	0.69482	0.585	0.075	5.63769e-146	21	prdx2.L
idh2.L.2	1.59954e-52	0.691785	0.902	0.435	3.51003e-48	21	idh2.L
eif3c.L.3	4.02743e-49	0.691627	0.873	0.416	8.83779e-45	21	eif3c.L
rbm6.S.2	3.65941e-50	0.680951	0.951	0.569	8.0302e-46	21	rbm6.S
rps5.L.2	1.48295e-42	0.666671	0.932	0.579	3.25418e-38	21	rps5.L
nme2.2	2.27862e-46	0.66657	0.805	0.351	5.0002e-42	21	nme2
eif2s2.S.2	3.62003e-50	0.640148	0.824	0.358	7.9438e-46	21	eif2s2.S
Xelaev18020022m.g.1	2.71555e-64	0.637101	0.702	0.221	5.95899e-60	21	Xelaev18020022m.g
pa2g4.S.2	4.66233e-69	0.62641	0.698	0.201	1.0231e-64	21	pa2g4.S
Xelaev18024282m.g.1	7.9462e-40	0.617793	0.971	0.676	1.74371e-35	21	Xelaev18024282m.g
nap1l1.L.2	6.88716e-38	0.603423	0.932	0.585	1.51132e-33	21	nap1l1.L
eef1g.S.1	8.75241e-43	0.594962	0.854	0.399	1.92063e-38	21	eef1g.S
rps27a.S.2	2.96506e-42	0.584788	0.912	0.468	6.50652e-38	21	rps27a.S
Xelaev18003505m.g.2	1.22683e-31	0.574373	0.932	0.604	2.69216e-27	21	Xelaev18003505m.g
rpl15.S	1.05831e-33	0.574162	0.961	0.676	2.32235e-29	21	rpl15.S
eef2.2.L	1.03755e-83	0.57117	0.483	0.09	2.27679e-79	21	eef2.2.L
Xelaev18044099m.g	2.14163e-63	0.558622	0.532	0.133	4.69959e-59	21	Xelaev18044099m.g
gpx3.S.1	9.63464e-188	0.550111	0.439	0.036	2.11423e-183	21	gpx3.S
rps26.L.2	3.27283e-35	0.543034	0.863	0.471	7.18191e-31	21	rps26.L
rpl7l1.L	3.80363e-56	0.539459	0.62	0.187	8.34669e-52	21	rpl7l1.L
eif3b.S.1	3.6666e-60	0.538567	0.566	0.153	8.04598e-56	21	eif3b.S
rpl6.L.1	1.22791e-33	0.538258	0.961	0.653	2.69453e-29	21	rpl6.L
eif5a.L.1	2.08575e-33	0.537286	0.937	0.584	4.57698e-29	21	eif5a.L
rps15a.L	8.32475e-33	0.532458	0.932	0.595	1.82678e-28	21	rps15a.L
eif2s2.L.1	7.22967e-33	0.529961	0.824	0.426	1.58648e-28	21	eif2s2.L
rps13.L.2	1.09935e-34	0.525536	0.81	0.39	2.41242e-30	21	rps13.L
gnl2.L.2	1.46298e-34	0.525067	0.766	0.365	3.21037e-30	21	gnl2.L
rps3.S.1	6.63246e-34	0.524485	0.912	0.49	1.45543e-29	21	rps3.S
pes1.L	4.14436e-70	0.523294	0.488	0.104	9.09439e-66	21	pes1.L
Xelaev18002242m.g.1	1.12057e-122	0.522405	0.41	0.046	2.45898e-118	21	Xelaev18002242m.g
rpl7a.S.2	2.87921e-33	0.521254	0.888	0.493	6.31814e-29	21	rpl7a.S
eif3m.S.1	1.84533e-39	0.517173	0.766	0.337	4.0494e-35	21	eif3m.S
ncl.S.1	3.47435e-31	0.515834	0.79	0.406	7.62411e-27	21	ncl.S
hbg1.S.1	5.90516e-124	0.501318	0.493	0.062	1.29583e-119	21	hbg1.S
Xelaev18021206m.g	3.91172e-32	0.495582	0.976	0.719	8.58388e-28	21	Xelaev18021206m.g
nucks1.L.2	8.86583e-36	0.493623	0.81	0.359	1.94552e-31	21	nucks1.L
wipi2.L.1	3.27509e-77	0.489133	0.463	0.087	7.18686e-73	21	wipi2.L
rpl7a.L.1	7.084e-30	0.483982	0.785	0.398	1.55451e-25	21	rpl7a.L
gar1.L	2.51387e-46	0.483787	0.6	0.193	5.51644e-42	21	gar1.L
cct7.L.1	6.35444e-33	0.476987	0.62	0.255	1.39442e-28	21	cct7.L
MGC76064.S	1.25033e-77	0.471846	0.41	0.07	2.74373e-73	21	MGC76064.S
rps28p9.S	2.89673e-26	0.471133	0.946	0.681	6.35657e-22	21	rps28p9.S
Xelaev18028961m.g.3	6.93142e-27	0.467462	0.868	0.495	1.52103e-22	21	Xelaev18028961m.g
taf15.S.1	2.49158e-30	0.466999	0.722	0.338	5.46753e-26	21	taf15.S
metap2.L.1	1.35426e-25	0.464842	0.8	0.462	2.9718e-21	21	metap2.L
c20orf27.L.1	2.30099e-55	0.457558	0.493	0.123	5.0493e-51	21	c20orf27.L
rps21.S	6.77113e-27	0.457301	0.976	0.708	1.48586e-22	21	rps21.S
Xelaev18006476m.g.1	9.19553e-29	0.457067	0.805	0.422	2.01787e-24	21	Xelaev18006476m.g
Xelaev18017507m.g	9.97226e-27	0.455219	0.966	0.683	2.18831e-22	21	Xelaev18017507m.g
naa10.S.1	8.84604e-58	0.449004	0.493	0.12	1.94117e-53	21	naa10.S
Xelaev18043840m.g.1	2.17987e-25	0.448502	0.917	0.577	4.7835e-21	21	Xelaev18043840m.g
Xelaev18029059m.g	6.89606e-25	0.447886	0.961	0.669	1.51327e-20	21	Xelaev18029059m.g
Xelaev18037587m.g	2.75852e-25	0.442942	0.951	0.69	6.05329e-21	21	Xelaev18037587m.g
Xelaev18035949m.g.1	1.54562e-28	0.442126	0.766	0.381	3.3917e-24	21	Xelaev18035949m.g
rpl36.L	7.61127e-23	0.438392	0.941	0.632	1.67022e-18	21	rpl36.L
set.S	1.38571e-31	0.43836	0.59	0.238	3.0408e-27	21	set.S
hbg1.L.1	5.82644e-105	0.434789	0.473	0.067	1.27855e-100	21	hbg1.L
Xelaev18040976m.g	2.54112e-23	0.434784	0.839	0.501	5.57622e-19	21	Xelaev18040976m.g
eif3c.S.2	3.52588e-25	0.433604	0.815	0.436	7.73719e-21	21	eif3c.S
eif4b.L.1	4.89568e-32	0.429128	0.556	0.215	1.07431e-27	21	eif4b.L
nop58.L	1.35006e-41	0.426956	0.546	0.173	2.96257e-37	21	nop58.L
rpl24.L	1.34975e-19	0.4256	0.941	0.679	2.9619e-15	21	rpl24.L
rsl24d1.L	6.85798e-22	0.424719	0.917	0.608	1.50492e-17	21	rsl24d1.L
rpl30.L	4.41245e-22	0.423394	0.917	0.651	9.68268e-18	21	rpl30.L
lmo2.S.1	6.35695e-85	0.422055	0.39	0.057	1.39497e-80	21	lmo2.S
eif3i.L.1	1.87063e-24	0.421028	0.829	0.474	4.10491e-20	21	eif3i.L
eif3k.S	7.13907e-25	0.418466	0.81	0.442	1.5666e-20	21	eif3k.S
rps21.L	3.38409e-26	0.408715	0.776	0.399	7.42604e-22	21	rps21.L
snrpf.L	9.0454e-43	0.408326	0.483	0.141	1.98492e-38	21	snrpf.L
rpl22l1.L.2	3.16732e-30	0.407918	0.673	0.288	6.95036e-26	21	rpl22l1.L
hnrnpa3.S	9.0309e-20	0.406431	0.883	0.579	1.98174e-15	21	hnrnpa3.S
rps15a.S	2.07382e-19	0.401953	0.898	0.584	4.55079e-15	21	rps15a.S
nme3.L	1.47038e-85	0.398576	0.351	0.048	3.2266e-81	21	nme3.L
rpl14.S	2.94218e-19	0.395215	0.883	0.576	6.45633e-15	21	rpl14.S
ank1.S.1	7.95849e-85	0.394729	0.38	0.054	1.74641e-80	21	ank1.S
rps4x.S	5.51103e-21	0.39359	0.951	0.686	1.20934e-16	21	rps4x.S
cct6a.S	5.21099e-40	0.391644	0.502	0.156	1.1435e-35	21	cct6a.S
rps5.S	5.26522e-20	0.390062	0.834	0.494	1.1554e-15	21	rps5.S
btf3.S.1	3.43355e-23	0.386644	0.732	0.384	7.53459e-19	21	btf3.S
snx5.L.1	4.34525e-41	0.386369	0.439	0.121	9.53522e-37	21	snx5.L
tcp1.L	4.23954e-34	0.385446	0.576	0.21	9.30325e-30	21	tcp1.L
Xelaev18037717m.g	6.34829e-19	0.385226	0.795	0.497	1.39307e-14	21	Xelaev18037717m.g
timm23.S	7.0441e-42	0.382326	0.483	0.142	1.54576e-37	21	timm23.S
kiaa0020.L	3.00295e-58	0.38105	0.371	0.072	6.58968e-54	21	kiaa0020.L
ldb1.L.1	6.65322e-56	0.380246	0.332	0.061	1.45998e-51	21	ldb1.L
rps27a.L	3.93013e-22	0.377064	0.922	0.552	8.62428e-18	21	rps27a.L
fbl.S	3.68563e-44	0.37557	0.424	0.11	8.08774e-40	21	fbl.S
Xelaev18001307m.g.1	1.77045e-105	0.371197	0.283	0.026	3.88507e-101	21	Xelaev18001307m.g
mthfd2.L.1	4.51035e-24	0.369649	0.766	0.384	9.89751e-20	21	mthfd2.L
mak16.L	2.34333e-39	0.365849	0.38	0.1	5.1422e-35	21	mak16.L
rpl39.S	1.20503e-18	0.362892	0.917	0.621	2.64432e-14	21	rpl39.S
prdx3.S.1	2.12072e-46	0.358614	0.327	0.068	4.65371e-42	21	prdx3.S
tktl2.L	2.60289e-48	0.35697	0.356	0.077	5.71179e-44	21	tktl2.L
eif3g.S	1.27339e-21	0.355484	0.727	0.377	2.79432e-17	21	eif3g.S
eif3g.L.1	1.8579e-25	0.354396	0.517	0.209	4.07698e-21	21	eif3g.L
ppa2.S	1.16719e-53	0.353591	0.337	0.065	2.56128e-49	21	ppa2.S
hnrnph3.L.1	3.40186e-20	0.352514	0.615	0.304	7.46504e-16	21	hnrnph3.L
rps28p9.L	8.55875e-19	0.350692	0.888	0.568	1.87813e-14	21	rps28p9.L
rpf1.L	1.73706e-42	0.350445	0.4	0.102	3.8118e-38	21	rpf1.L
Xelaev18000429m.g.2	2.14069e-16	0.349838	0.707	0.404	4.69753e-12	21	Xelaev18000429m.g
bzw1.S	1.94385e-21	0.347986	0.722	0.375	4.26559e-17	21	bzw1.S
fam207a.L	2.86129e-71	0.343367	0.302	0.042	6.27882e-67	21	fam207a.L
hnrnpa1.S.1	3.21416e-15	0.342001	0.717	0.434	7.05315e-11	21	hnrnpa1.S
rpl37.L	1.97608e-21	0.341322	0.649	0.32	4.33632e-17	21	rpl37.L
rab26.L	4.53581e-41	0.339021	0.361	0.088	9.95337e-37	21	rab26.L
rps29.S	8.04142e-19	0.337098	0.693	0.374	1.76461e-14	21	rps29.S
snu13.L	4.28579e-42	0.335024	0.351	0.083	9.40474e-38	21	snu13.L
rpl24.S	4.81828e-15	0.334817	0.888	0.61	1.05732e-10	21	rpl24.S
loc448531.S	1.07163e-24	0.330829	0.532	0.218	2.3516e-20	21	loc448531.S
dars.S	4.46388e-32	0.330572	0.356	0.102	9.79554e-28	21	dars.S
Xelaev18046734m.g	2.31123e-25	0.328994	0.449	0.168	5.07177e-21	21	Xelaev18046734m.g
Xelaev18019895m.g	4.50111e-22	0.327065	0.493	0.207	9.87723e-18	21	Xelaev18019895m.g
ran.L.1	8.0593e-21	0.325497	0.649	0.316	1.76853e-16	21	ran.L
cct8.L.2	1.7715e-17	0.322941	0.59	0.304	3.88737e-13	21	cct8.L
ap2a2.L.1	1.7908e-49	0.321723	0.317	0.061	3.92973e-45	21	ap2a2.L
u2af2.S	1.18035e-24	0.321262	0.532	0.219	2.59016e-20	21	u2af2.S
pno1.L	1.26938e-27	0.315505	0.498	0.184	2.78552e-23	21	pno1.L
loc100494164.L	1.89906e-32	0.315045	0.376	0.109	4.1673e-28	21	loc100494164.L
eif3a.S	7.496e-33	0.314853	0.371	0.107	1.64492e-28	21	eif3a.S
ddx27.L	1.30091e-19	0.304778	0.424	0.173	2.85471e-15	21	ddx27.L
hba1.L.1	1.16576e-67	0.304613	0.385	0.065	2.55814e-63	21	hba1.L
slc25a3.S	4.24449e-16	0.302842	0.698	0.392	9.3141e-12	21	slc25a3.S
eprs-like.L	3.32532e-22	0.293597	0.41	0.155	7.29708e-18	21	eprs-like.L
ran.S.1	5.97716e-21	0.293175	0.561	0.25	1.31163e-16	21	ran.S
gltscr2.L	2.67318e-21	0.288125	0.502	0.213	5.86603e-17	21	gltscr2.L
myc.S	3.7678e-23	0.284072	0.395	0.142	8.26806e-19	21	myc.S
snrpf.S	3.38355e-18	0.281445	0.449	0.196	7.42486e-14	21	snrpf.S
Xelaev18042936m.g	1.39418e-14	0.277949	0.78	0.471	3.05938e-10	21	Xelaev18042936m.g
rps26.S	1.03936e-14	0.277196	0.824	0.501	2.28076e-10	21	rps26.S
eif2s3.S	4.81328e-18	0.273908	0.454	0.201	1.05623e-13	21	eif2s3.S
nsa2.L	1.9564e-12	0.262027	0.824	0.558	4.29312e-08	21	nsa2.L
fau.S	1.57112e-11	0.258277	0.844	0.584	3.44766e-07	21	fau.S
sh3bgrl3.S.3	5.02231e-16	-0.441355	0.029	0.287	1.10209e-11	21	sh3bgrl3.S
itm2a.L.2	1.91674e-17	-0.4706	0.015	0.285	4.2061e-13	21	itm2a.L
Xelaev18010654m.g.3	2.15348e-15	-0.475314	0.073	0.333	4.72559e-11	21	Xelaev18010654m.g
itgb2.L.3	1.21817e-17	-0.503309	0.01	0.281	2.67314e-13	21	itgb2.L
sat1.L.2	5.19146e-15	-0.508845	0.093	0.355	1.13921e-10	21	sat1.L
tuba4a.L.2	3.18473e-15	-0.528543	0.073	0.335	6.98858e-11	21	tuba4a.L
cap1.S.5	9.02764e-17	-0.53862	0.068	0.343	1.98103e-12	21	cap1.S
Xelaev18010593m.g.1	7.2295e-15	-0.552943	0.18	0.43	1.58644e-10	21	Xelaev18010593m.g
actr3.S.5	6.42273e-17	-0.555632	0.171	0.451	1.4094e-12	21	actr3.S
anxa4.S.8	4.0271e-16	-0.582281	0.024	0.283	8.83708e-12	21	anxa4.S
arpc2.L.4	2.66809e-20	-0.590596	0.088	0.403	5.85485e-16	21	arpc2.L
cyba.L.9	3.24934e-17	-0.602844	0	0.263	7.13036e-13	21	cyba.L
tsc22d3.L	5.39906e-19	-0.646347	0.078	0.379	1.18477e-14	21	tsc22d3.L
dstn.S.6	1.89497e-18	-0.648184	0.034	0.323	4.15832e-14	21	dstn.S
pfn1.S.6	8.07719e-19	-0.659632	0.224	0.511	1.77246e-14	21	pfn1.S
tpm3.S.6	1.58294e-21	-0.684159	0.127	0.465	3.47359e-17	21	tpm3.S
acsl4.L.11	2.8838e-17	-0.707517	0.044	0.32	6.32822e-13	21	acsl4.L
cd63.L.8	1.31321e-22	-0.712696	0.059	0.397	2.8817e-18	21	cd63.L
MGC75752.L.4	2.32488e-12	-0.723533	0.668	0.35	5.10171e-08	21	MGC75752.L
MGC75752.S.15	1.8207e-05	-0.732829	0.79	0.536	0.399534	21	MGC75752.S
cfp.L.13	6.49328e-16	-0.747146	0.044	0.305	1.42489e-11	21	cfp.L
aldoa.L.6	1.59741e-23	-0.750329	0.063	0.408	3.50535e-19	21	aldoa.L
cd63.S.8	1.58525e-25	-0.769881	0.01	0.372	3.47868e-21	21	cd63.S
hk2.L.12	4.39922e-19	-0.776376	0	0.288	9.65364e-15	21	hk2.L
rtn4.S.8	2.39507e-22	-0.780027	0.102	0.433	5.25574e-18	21	rtn4.S
fbp1.L.5	2.73077e-16	-0.788401	0	0.252	5.9924e-12	21	fbp1.L
pgd.L.8	1.37239e-16	-0.803372	0.054	0.322	3.01156e-12	21	pgd.L
ctsc.S.13	3.05412e-18	-0.807145	0.107	0.395	6.70197e-14	21	ctsc.S
arhgdib.S.5	4.04795e-25	-0.81296	0.161	0.515	8.88283e-21	21	arhgdib.S
Xelaev18041765m.g.12	4.43509e-22	-0.823642	0.024	0.353	9.73236e-18	21	Xelaev18041765m.g
ptpn6.L.5	3.83412e-31	-0.829131	0.024	0.444	8.41359e-27	21	ptpn6.L
Xetrov90026938m.L.12	7.81336e-22	-0.837676	0.029	0.356	1.71456e-17	21	Xetrov90026938m.L
cybb.L.11	1.66332e-21	-0.838003	0.005	0.323	3.64998e-17	21	cybb.L
lsp1.L.10	9.69899e-32	-0.847689	0.01	0.433	2.12835e-27	21	lsp1.L
loc100493999-like.S.12	2.47129e-20	-0.848157	0.005	0.309	5.423e-16	21	loc100493999-like.S
Xelaev18034420m.g.9	1.20003e-22	-0.851018	0.239	0.542	2.63334e-18	21	Xelaev18034420m.g
Xelaev18007761m.g.2	4.1298e-24	-0.859279	0.293	0.6	9.06244e-20	21	Xelaev18007761m.g
coro6.1.L.9	1.64359e-30	-0.87274	0.01	0.424	3.6067e-26	21	coro6.1.L
btg1.L.2	5.83113e-25	-0.884953	0.146	0.504	1.27958e-20	21	btg1.L
azin2.S.8	4.19428e-18	-0.946338	0.024	0.305	9.20393e-14	21	azin2.S
actr3.L.6	6.38338e-33	-0.957539	0.132	0.554	1.40077e-28	21	actr3.L
lsp1.S.7	2.97432e-37	-0.973625	0.015	0.487	6.52684e-33	21	lsp1.S
pygl.S.9	5.45839e-19	-0.984731	0.01	0.298	1.19779e-14	21	pygl.S
cxcr4.L.7	1.16379e-17	-0.985664	0.015	0.29	2.55382e-13	21	cxcr4.L
rgs1.L.6	6.10846e-27	-0.994472	0.005	0.384	1.34044e-22	21	rgs1.L
lyg2.S.12	3.18632e-17	-1.03457	0	0.264	6.99207e-13	21	lyg2.S
bcl2l10.L.11	4.53353e-28	-1.07581	0.059	0.446	9.94837e-24	21	bcl2l10.L
arpc1b.L.2	4.92333e-40	-1.12048	0.283	0.691	1.08037e-35	21	arpc1b.L
Xelaev18030549m.g.13	2.48808e-19	-1.13305	0	0.291	5.45984e-15	21	Xelaev18030549m.g
gpi.S.7	5.42126e-16	-1.13727	0.02	0.272	1.18964e-11	21	gpi.S
Xelaev18003216m.g.1	1.22281e-35	-1.13909	0.102	0.545	2.68333e-31	21	Xelaev18003216m.g
prdx5.L.7	1.21151e-21	-1.14203	0.049	0.371	2.65853e-17	21	prdx5.L
ctsb.S.9	1.37874e-17	-1.20957	0.02	0.294	3.02551e-13	21	ctsb.S
Xelaev18043710m.g.1	1.24102e-44	-1.22293	0.668	0.927	2.72329e-40	21	Xelaev18043710m.g
actg1.S.1	2.85682e-45	-1.26526	0.595	0.89	6.269e-41	21	actg1.S
tpp1.L.7	1.07459e-15	-1.2784	0.039	0.291	2.35809e-11	21	tpp1.L
Xelaev18047430m.g.3	4.28994e-49	-1.27976	0.151	0.672	9.41385e-45	21	Xelaev18047430m.g
txn.L.13	5.08647e-25	-1.29514	0.02	0.379	1.11618e-20	21	txn.L
Xelaev18039162m.g.5	5.81959e-52	-1.4481	0.244	0.748	1.27705e-47	21	Xelaev18039162m.g
[truncated: 425 more rows]
