# Supplementary material for: Cell landscape of larval and adult Xenopus laevis at single-cell resolution
Source: Nat Commun. 2022 Jul 25;13:4306. doi: 10.1038/s41467-022-31949-2 (PMC9314398; doi:10.1038/s41467-022-31949-2)
Supplement: Supplementary file 7 — Dataset 5 [file 41467_2022_31949_MOESM7_ESM.xlsx]

## Sheet: Enterocyte
	p_val	avg_log2FC	pct.1	pct.2	p_val_adj	cluster	gene
slc13a2.S	0	1.77317	0.936	0.46	0	0	slc13a2.S
slc15a1.S	0	1.48715	0.913	0.369	0	0	slc15a1.S
loc100487005.L	0	1.45431	0.954	0.507	0	0	loc100487005.L
cebpa.L	0	1.37039	0.907	0.399	0	0	cebpa.L
dpp4.S	0	1.33443	0.555	0.095	0	0	dpp4.S
pigr.L	0	1.33246	0.913	0.29	0	0	pigr.L
anpep.S	0	1.30913	0.85	0.282	0	0	anpep.S
xpnpep2.L	0	1.30732	0.928	0.53	0	0	xpnpep2.L
Xelaev18034862m.g	0	1.29033	0.565	0.138	0	0	Xelaev18034862m.g
scd.L	0	1.14262	0.743	0.317	0	0	scd.L
mamdc4.S	0	1.11988	0.843	0.404	0	0	mamdc4.S
maoa.L	0	1.07502	0.886	0.286	0	0	maoa.L
Xelaev18017365m.g	0	1.06435	0.404	0.087	0	0	Xelaev18017365m.g
glud1.L	0	1.04704	0.942	0.568	0	0	glud1.L
slc7a7.L	0	1.04259	0.859	0.439	0	0	slc7a7.L
Xelaev18023369m.g	0	1.04046	0.909	0.288	0	0	Xelaev18023369m.g
Xelaev18002122m.g	0	1.01512	0.902	0.568	0	0	Xelaev18002122m.g
Xelaev18046765m.g	0	1.00721	0.652	0.278	0	0	Xelaev18046765m.g
lct.L	0	1.0062	0.902	0.505	0	0	lct.L
Xelaev18040492m.g	0	1.00449	0.525	0.117	0	0	Xelaev18040492m.g
etnk1.L	0	0.989246	0.63	0.225	0	0	etnk1.L
sccpdh.L	0	0.938368	0.948	0.604	0	0	sccpdh.L
pgm1.S	0	0.920072	0.33	0.072	0	0	pgm1.S
dao.L	0	0.887205	0.915	0.5	0	0	dao.L
slc4a4.L	0	0.887138	0.381	0.077	0	0	slc4a4.L
acsl5.L	0	0.8852	0.966	0.62	0	0	acsl5.L
slc43a2.L	0	0.870882	0.82	0.42	0	0	slc43a2.L
sult2b1.L	0	0.858406	0.624	0.201	0	0	sult2b1.L
sult1a1	0	0.844983	0.699	0.22	0	0	sult1a1
ccni.L	0	0.84464	0.834	0.43	0	0	ccni.L
krt19.L	0	0.844073	0.904	0.461	0	0	krt19.L
asah2.L	0	0.838667	0.92	0.545	0	0	asah2.L
aldh7a1.S	0	0.832718	0.456	0.109	0	0	aldh7a1.S
ucp1.L	0	0.827361	0.824	0.426	0	0	ucp1.L
esr2.L	0	0.821145	0.367	0.101	0	0	esr2.L
cd74.L	0	0.815699	0.869	0.437	0	0	cd74.L
loc101731580.S	0	0.807494	0.588	0.208	0	0	loc101731580.S
etnppl.L	0	0.806645	0.785	0.39	0	0	etnppl.L
slc5a11.L	0	0.806189	0.414	0.128	0	0	slc5a11.L
loc100486839.L	0	0.806129	0.399	0.08	0	0	loc100486839.L
slc5a9.L	0	0.797613	0.423	0.117	0	0	slc5a9.L
mthfd1.L	0	0.789876	0.715	0.349	0	0	mthfd1.L
slc43a2.S	0	0.787438	0.499	0.175	0	0	slc43a2.S
aldob.S	0	0.785693	0.845	0.486	0	0	aldob.S
hdlbp.L	0	0.784066	0.72	0.374	0	0	hdlbp.L
plin3.S	0	0.782104	0.739	0.326	0	0	plin3.S
rdh11.S	0	0.779989	0.756	0.383	0	0	rdh11.S
loc100135198-like.L	0	0.772316	0.887	0.392	0	0	loc100135198-like.L
Xelaev18033687m.g	0	0.765842	0.936	0.551	0	0	Xelaev18033687m.g
slc2a5.L	0	0.760638	0.502	0.158	0	0	slc2a5.L
eif4b.L	0	0.756361	0.645	0.294	0	0	eif4b.L
akr1d1.L	0	0.750742	0.601	0.222	0	0	akr1d1.L
loc100496311-like.S	0	0.743092	0.411	0.123	0	0	loc100496311-like.S
eif3b.S	0	0.732862	0.569	0.245	0	0	eif3b.S
hnrnpa3.S	0	0.726556	0.897	0.574	0	0	hnrnpa3.S
Xelaev18004064m.g	0	0.67237	0.503	0.148	0	0	Xelaev18004064m.g
fgfbp1.S	0	0.658837	0.63	0.317	0	0	fgfbp1.S
ctsb.S	0	0.6581	0.773	0.444	0	0	ctsb.S
atp1b1.S	0	0.658097	0.856	0.509	0	0	atp1b1.S
me1-like.L	0	0.655902	0.728	0.375	0	0	me1-like.L
ccni.S	0	0.65347	0.593	0.267	0	0	ccni.S
gltscr2.L	0	0.652788	0.623	0.261	0	0	gltscr2.L
cs.L	0	0.645292	0.729	0.367	0	0	cs.L
Xelaev18025105m.g	0	0.644289	0.95	0.692	0	0	Xelaev18025105m.g
hpgds.L	0	0.642017	0.786	0.422	0	0	hpgds.L
pck2.S	0	0.641591	0.935	0.624	0	0	pck2.S
impdh2.L	0	0.6399	0.496	0.2	0	0	impdh2.L
Xelaev18040312m.g	0	0.63305	0.452	0.144	0	0	Xelaev18040312m.g
snd1.L	0	0.632309	0.491	0.224	0	0	snd1.L
rab3ip.L	0	0.630646	0.405	0.142	0	0	rab3ip.L
dpp4.L	3.60478e-303	0.624642	0.74	0.419	8.08804e-299	0	dpp4.L
hsd17b6.L	0	0.620372	0.379	0.109	0	0	hsd17b6.L
sgk1.L	4.52709e-242	0.618686	0.666	0.4	1.01574e-237	0	sgk1.L
tkfc.S	0	0.616751	0.411	0.144	0	0	tkfc.S
gnl2.L	0	0.615841	0.821	0.49	0	0	gnl2.L
eif3i.L	0	0.613627	0.877	0.548	0	0	eif3i.L
slc31a1.S	0	0.613134	0.881	0.54	0	0	slc31a1.S
snta1.L	0	0.612176	0.378	0.121	0	0	snta1.L
psmb8.L	0	0.609049	0.658	0.286	0	0	psmb8.L
dkc1.L	0	0.605204	0.888	0.603	0	0	dkc1.L
aldh9a1.S	0	0.603669	0.822	0.494	0	0	aldh9a1.S
hnf4b.S	0	0.603034	0.539	0.253	0	0	hnf4b.S
tm4sf20.L	0	0.598101	0.756	0.284	0	0	tm4sf20.L
Xelaev18021657m.g	0	0.595935	0.676	0.347	0	0	Xelaev18021657m.g
eif3b.L	0	0.593424	0.476	0.206	0	0	eif3b.L
loc101730713-like.S	1.02049e-278	0.589836	0.87	0.545	2.28967e-274	0	loc101730713-like.S
mdh1.S	0	0.587715	0.829	0.459	0	0	mdh1.S
atp8b2-like.L	0	0.587438	0.784	0.453	0	0	atp8b2-like.L
mogat1-like.1.L	0	0.586929	0.859	0.521	0	0	mogat1-like.1.L
tbc1d14-like.S	1.05306e-281	0.585449	0.649	0.355	2.36276e-277	0	tbc1d14-like.S
loc100485772.S	0	0.584151	0.692	0.293	0	0	loc100485772.S
nnt.L	0	0.583121	0.555	0.252	0	0	nnt.L
pes1.L	6.1041e-304	0.581768	0.438	0.184	1.36958e-299	0	pes1.L
eif3c.L	0	0.580875	0.736	0.421	0	0	eif3c.L
cdx2.S	1.13221e-297	0.578722	0.748	0.441	2.54035e-293	0	cdx2.S
ppia.L	0	0.57523	0.935	0.65	0	0	ppia.L
fbp1.L	0	0.566119	0.633	0.292	0	0	fbp1.L
slc7a8.S	0	0.559196	0.53	0.227	0	0	slc7a8.S
etfb.L	0	0.551752	0.866	0.55	0	0	etfb.L
Xelaev18004063m.g	7.09144e-275	0.550169	0.846	0.577	1.59111e-270	0	Xelaev18004063m.g
loc100497556.S	1.1083e-304	0.549988	0.845	0.536	2.48668e-300	0	loc100497556.S
xpnpep1.L	0	0.549115	0.934	0.611	0	0	xpnpep1.L
eef1g.S	0	0.547627	0.812	0.45	0	0	eef1g.S
loc549858.L	0	0.543553	0.403	0.124	0	0	loc549858.L
ace2.L	0	0.537793	0.892	0.605	0	0	ace2.L
tmem37.L	2.24324e-279	0.537759	0.701	0.399	5.03315e-275	0	tmem37.L
Xelaev18017217m.g	0	0.531204	0.767	0.422	0	0	Xelaev18017217m.g
st13.S	0	0.529048	0.649	0.35	0	0	st13.S
aldh1l1.L	1.01292e-293	0.528825	0.635	0.33	2.27269e-289	0	aldh1l1.L
mttp.1.S	7.79875e-277	0.513725	0.512	0.248	1.74981e-272	0	mttp.1.S
cdo1.L	0	0.51346	0.482	0.179	0	0	cdo1.L
nfe2l2.L	1.34696e-290	0.512192	0.602	0.318	3.02217e-286	0	nfe2l2.L
rplp0.S	0	0.511164	0.699	0.379	0	0	rplp0.S
Xelaev18009718m.g	0	0.511054	0.841	0.51	0	0	Xelaev18009718m.g
ch25h.L	8.49493e-252	0.507994	0.561	0.286	1.90601e-247	0	ch25h.L
myo1d.L	2.69033e-297	0.50634	0.699	0.391	6.0363e-293	0	myo1d.L
gar1.L	0	0.501102	0.588	0.261	0	0	gar1.L
pdcd4.S	5.53702e-282	0.495834	0.541	0.27	1.24234e-277	0	pdcd4.S
Xelaev18016933m.g	0	0.495236	0.777	0.447	0	0	Xelaev18016933m.g
ndrg1.L	6.13642e-289	0.494428	0.734	0.419	1.37683e-284	0	ndrg1.L
ahcy.L	3.98919e-284	0.489448	0.484	0.226	8.95054e-280	0	ahcy.L
Xelaev18037480m.g	0	0.489216	0.778	0.458	0	0	Xelaev18037480m.g
eif2s3.L	3.16022e-297	0.473813	0.649	0.355	7.09059e-293	0	eif2s3.L
loc100498263.L	0	0.467235	0.594	0.265	0	0	loc100498263.L
acsl1.L	1.01759e-272	0.466045	0.47	0.216	2.28318e-268	0	acsl1.L
pa2g4.L	0	0.463733	0.701	0.384	0	0	pa2g4.L
rap2b.L	1.21607e-230	0.460759	0.674	0.393	2.7285e-226	0	rap2b.L
acsl1.S	7.78122e-291	0.459237	0.435	0.179	1.74587e-286	0	acsl1.S
Xelaev18046288m.g	1.02276e-226	0.457438	0.586	0.328	2.29478e-222	0	Xelaev18046288m.g
aqp8.S	0	0.455215	0.908	0.6	0	0	aqp8.S
shmt2.S	4.31624e-285	0.454506	0.543	0.268	9.68435e-281	0	shmt2.S
pno1.L	0	0.452735	0.539	0.242	0	0	pno1.L
mtdh.L	3.96161e-271	0.449586	0.72	0.424	8.88867e-267	0	mtdh.L
lta4h.L	3.71414e-289	0.447946	0.776	0.438	8.33342e-285	0	lta4h.L
mpp1.L	5.18181e-272	0.444252	0.695	0.394	1.16264e-267	0	mpp1.L
pa2g4.S	1.52871e-307	0.442712	0.527	0.244	3.42997e-303	0	pa2g4.S
fabp2.S	0	0.442158	0.941	0.603	0	0	fabp2.S
eif3c.S	2.01944e-258	0.439842	0.769	0.47	4.53102e-254	0	eif3c.S
mcl1.L	1.43652e-181	0.430383	0.743	0.485	3.22311e-177	0	mcl1.L
ppp1r15b-like.S	8.71564e-255	0.429992	0.696	0.402	1.95553e-250	0	ppp1r15b-like.S
acsl4.L	1.2888e-248	0.426909	0.509	0.247	2.89167e-244	0	acsl4.L
eif3m.S	4.69485e-286	0.425129	0.721	0.418	1.05338e-281	0	eif3m.S
enpp7.L	6.0214e-173	0.423878	0.886	0.625	1.35102e-168	0	enpp7.L
mttp.1.L	4.76453e-281	0.420413	0.537	0.253	1.06902e-276	0	mttp.1.L
coq10b.L	6.87507e-254	0.419409	0.799	0.494	1.54256e-249	0	coq10b.L
cmbl.L	1.88345e-295	0.418988	0.614	0.323	4.22589e-291	0	cmbl.L
tpi1.S	1.67705e-289	0.415279	0.696	0.384	3.76279e-285	0	tpi1.S
idh2.L	2.30251e-232	0.414459	0.892	0.619	5.16614e-228	0	idh2.L
eif3h.S	7.06141e-278	0.411101	0.632	0.341	1.58437e-273	0	eif3h.S
rsl24d1.L	0	0.407589	0.903	0.605	0	0	rsl24d1.L
amt.L	1.79871e-246	0.40139	0.627	0.347	4.03576e-242	0	amt.L
eif3g.S	3.10644e-269	0.397656	0.807	0.504	6.96992e-265	0	eif3g.S
aco2.L	1.55001e-271	0.397092	0.516	0.243	3.47775e-267	0	aco2.L
Xelaev18038892m.g	1.19942e-246	0.394693	0.687	0.404	2.69113e-242	0	Xelaev18038892m.g
acaa1.L	2.62759e-194	0.38436	0.87	0.574	5.89553e-190	0	acaa1.L
plin3.L	9.53458e-248	0.381585	0.527	0.262	2.13927e-243	0	plin3.L
Xelaev18043544m.g	2.18343e-192	0.381052	0.893	0.624	4.89897e-188	0	Xelaev18043544m.g
aco1.L	8.82266e-206	0.37914	0.601	0.345	1.97954e-201	0	aco1.L
sord.L	1.27906e-268	0.377501	0.557	0.262	2.86982e-264	0	sord.L
Xelaev18005340m.g	8.03707e-250	0.375104	0.613	0.331	1.80328e-245	0	Xelaev18005340m.g
hnrnpa1.S	1.49763e-218	0.370851	0.658	0.391	3.36023e-214	0	hnrnpa1.S
hnrnph3.L	4.47666e-233	0.369547	0.568	0.306	1.00443e-228	0	hnrnph3.L
tmem37.S	7.63219e-227	0.358275	0.714	0.414	1.71243e-222	0	tmem37.S
slc13a2.L	9.61463e-211	0.357249	0.688	0.384	2.15724e-206	0	slc13a2.L
Xelaev18037717m.g	3.76938e-252	0.356413	0.9	0.628	8.45735e-248	0	Xelaev18037717m.g
phb2.S	3.9175e-254	0.352617	0.566	0.289	8.78969e-250	0	phb2.S
loc100486222.L	2.06803e-248	0.352432	0.474	0.222	4.64005e-244	0	loc100486222.L
btf3.S	1.33116e-271	0.348769	0.665	0.369	2.98673e-267	0	btf3.S
loc100490041.L	3.17964e-232	0.347909	0.865	0.546	7.13417e-228	0	loc100490041.L
apoc1-like.L	0	0.34224	0.661	0.314	0	0	apoc1-like.L
atp5a1.S	4.88589e-179	0.337351	0.787	0.514	1.09625e-174	0	atp5a1.S
slc4a4.S	2.54287e-213	0.322424	0.849	0.525	5.70544e-209	0	slc4a4.S
metap2.L	9.17409e-195	0.315406	0.872	0.601	2.05839e-190	0	metap2.L
nap1l1.L	1.13606e-263	0.314156	0.571	0.283	2.54898e-259	0	nap1l1.L
tomm20.L	9.92133e-221	0.312945	0.536	0.286	2.22605e-216	0	tomm20.L
ephx2.L	1.62748e-163	0.312782	0.865	0.595	3.65157e-159	0	ephx2.L
hspd1.S	1.37967e-213	0.309645	0.584	0.304	3.09556e-209	0	hspd1.S
tmbim6.L	1.18283e-162	0.307853	0.713	0.448	2.65391e-158	0	tmbim6.L
srsf2.S	4.18408e-192	0.307593	0.794	0.518	9.38783e-188	0	srsf2.S
Xelaev18022556m.g	1.14254e-242	0.306343	0.552	0.28	2.56351e-238	0	Xelaev18022556m.g
snrnp70.L	3.27498e-238	0.305674	0.571	0.302	7.34807e-234	0	snrnp70.L
ddx3x.L	1.71337e-178	0.305043	0.663	0.403	3.84429e-174	0	ddx3x.L
Xelaev18016451m.g	1.45887e-231	0.304818	0.838	0.526	3.27327e-227	0	Xelaev18016451m.g
eif4a2.L	2.22157e-213	0.295221	0.529	0.279	4.98453e-209	0	eif4a2.L
tuba4b.S	8.02824e-198	0.294001	0.795	0.514	1.8013e-193	0	tuba4b.S
pinx1.L	3.92944e-234	0.293962	0.704	0.419	8.81648e-230	0	pinx1.L
Xelaev18026704m.g	7.91946e-191	0.29322	0.655	0.397	1.77689e-186	0	Xelaev18026704m.g
loc100494440.L	5.11625e-256	0.293018	0.421	0.17	1.14793e-251	0	loc100494440.L
prdx6.S	1.33654e-208	0.290023	0.792	0.494	2.99879e-204	0	prdx6.S
hsd17b4.L	3.62789e-139	0.285771	0.899	0.623	8.13989e-135	0	hsd17b4.L
Xelaev18034436m.g	7.77691e-153	0.284277	0.657	0.403	1.7449e-148	0	Xelaev18034436m.g
eif3k.S	3.07774e-227	0.282889	0.761	0.479	6.90553e-223	0	eif3k.S
uqcrc2.L	4.39514e-186	0.282235	0.66	0.405	9.86136e-182	0	uqcrc2.L
psmb9.S	1.72027e-287	0.271078	0.499	0.218	3.85977e-283	0	psmb9.S
ptma.L	1.06764e-228	0.27069	0.797	0.493	2.39547e-224	0	ptma.L
selenbp1.S	7.202e-212	0.268221	0.666	0.388	1.61591e-207	0	selenbp1.S
dnaja2.S	1.5563e-167	0.267004	0.749	0.476	3.49186e-163	0	dnaja2.S
ncl.S	1.61576e-179	0.266621	0.69	0.433	3.62529e-175	0	ncl.S
aldh2.L	2.53642e-139	0.262798	0.837	0.568	5.69097e-135	0	aldh2.L
rpl3.S	1.20869e-170	0.26224	0.731	0.472	2.71193e-166	0	rpl3.S
isg20l2.L	1.51559e-189	0.260516	0.617	0.362	3.40053e-185	0	isg20l2.L
nsa2.L	4.30434e-201	0.26046	0.886	0.629	9.65764e-197	0	nsa2.L
Xelaev18044345m.g	5.99914e-154	0.257931	0.789	0.511	1.34603e-149	0	Xelaev18044345m.g
Xelaev18035466m.g	0	3.22414	0.509	0.111	0	1	Xelaev18035466m.g
loc100124841.L	0	2.56997	0.66	0.191	0	1	loc100124841.L
Xelaev18040787m.g	0	2.08831	0.994	0.697	0	1	Xelaev18040787m.g
Xetrov90018753m.L	0	1.8847	0.787	0.339	0	1	Xetrov90018753m.L
pmp2.S	0	1.80802	0.529	0.23	0	1	pmp2.S
loc100487749.L	0	1.66954	0.769	0.288	0	1	loc100487749.L
fabp1.S	0	1.64404	0.817	0.499	0	1	fabp1.S
loc100170490.L	0	1.58573	0.959	0.578	0	1	loc100170490.L
apoe.S	1.10375e-299	1.54142	0.585	0.32	2.47648e-295	1	apoe.S
loc100488079-like.L	0	1.47985	0.835	0.533	0	1	loc100488079-like.L
fabp1.L	0	1.39567	0.702	0.343	0	1	fabp1.L
loc100490490.S	2.93536e-249	1.10078	0.49	0.228	6.58607e-245	1	loc100490490.S
fabp3.L	9.51687e-212	0.850546	0.767	0.476	2.1353e-207	1	fabp3.L
loc100489361.L	0	2.36539	0.845	0.153	0	2	loc100489361.L
st6galnac6.L	0	2.27317	0.459	0.048	0	2	st6galnac6.L
slc6a19.S	0	2.26488	0.787	0.214	0	2	slc6a19.S
loc101732808.L	0	2.10894	0.816	0.276	0	2	loc101732808.L
Xelaev18031971m.g	0	2.05724	0.797	0.146	0	2	Xelaev18031971m.g
krt18.L	0	1.91058	0.931	0.444	0	2	krt18.L
loc101730713-like.L	0	1.86376	0.954	0.387	0	2	loc101730713-like.L
cdhr5.L	0	1.78973	0.876	0.313	0	2	cdhr5.L
loc100489122.L	0	1.75312	0.953	0.373	0	2	loc100489122.L
phyh.L	0	1.72682	0.637	0.109	0	2	phyh.L
lct.2.L	0	1.72461	0.724	0.23	0	2	lct.2.L
loc100135146.L	0	1.67505	0.569	0.167	0	2	loc100135146.L
tm4sf4.L	0	1.66557	0.945	0.646	0	2	tm4sf4.L
loc100487462.L	0	1.61986	0.838	0.197	0	2	loc100487462.L
zan.L	0	1.60613	0.953	0.605	0	2	zan.L
Xetrov90030527m.L	0	1.6052	0.742	0.246	0	2	Xetrov90030527m.L
Xelaev18019187m.g	0	1.56892	0.897	0.496	0	2	Xelaev18019187m.g
fabp3.L1	0	1.53666	0.958	0.452	0	2	fabp3.L
hmgcr.L	0	1.49658	0.796	0.386	0	2	hmgcr.L
Xelaev18043700m.g	0	1.39573	0.637	0.196	0	2	Xelaev18043700m.g
Xelaev18007618m.g	0	1.39166	0.955	0.569	0	2	Xelaev18007618m.g
Xelaev18032543m.g	0	1.37406	0.514	0.108	0	2	Xelaev18032543m.g
pisd-like.2.L	6.20044e-293	1.31185	0.447	0.16	1.39119e-288	2	pisd-like.2.L
Xelaev18019162m.g	0	1.29264	0.416	0.089	0	2	Xelaev18019162m.g
Xetrov90030535m.S	0	1.25691	0.85	0.38	0	2	Xetrov90030535m.S
dpep1.L	0	1.19032	0.734	0.427	0	2	dpep1.L
vil1.S	0	1.18928	0.939	0.681	0	2	vil1.S
mep1a.S	0	1.18827	0.6	0.131	0	2	mep1a.S
slc15a1.L	0	1.17089	0.623	0.195	0	2	slc15a1.L
enpp7.S	0	1.16105	0.598	0.176	0	2	enpp7.S
tns4.S	0	1.16079	0.466	0.127	0	2	tns4.S
g6pc2.L	7.46024e-241	1.16011	0.528	0.249	1.67385e-236	2	g6pc2.L
anxa2.S	0	1.12918	0.587	0.211	0	2	anxa2.S
loc100489718.L	0	1.12789	0.582	0.183	0	2	loc100489718.L
cxcl14.L	0	1.11594	0.373	0.089	0	2	cxcl14.L
tagln2.L	0	1.10879	0.678	0.353	0	2	tagln2.L
Xelaev18022531m.g	2.33368e-209	1.10864	0.904	0.644	5.23609e-205	2	Xelaev18022531m.g
plk2.L	0	1.10802	0.458	0.144	0	2	plk2.L
plin2.S	6.30594e-292	1.10391	0.707	0.411	1.41486e-287	2	plin2.S
cyp46a1-like.2.L	0	1.09681	0.671	0.312	0	2	cyp46a1-like.2.L
stom-like.S	0	1.07031	0.901	0.527	0	2	stom-like.S
Xelaev18019555m.g	0	1.06548	0.705	0.324	0	2	Xelaev18019555m.g
ace2.L1	0	1.05867	0.927	0.64	0	2	ace2.L
baiap2l2.S	0	1.05028	0.559	0.227	0	2	baiap2l2.S
bco1.L	8.9756e-210	1.02843	0.601	0.34	2.01386e-205	2	bco1.L
dgat2.S	6.57578e-289	1.01904	0.428	0.154	1.47541e-284	2	dgat2.S
myo15b.S	1.56343e-265	1.01356	0.498	0.212	3.50787e-261	2	myo15b.S
ctsv.S	2.60484e-257	1.01261	0.502	0.209	5.84447e-253	2	ctsv.S
thbs1.L	2.34629e-224	1.00556	0.566	0.29	5.26436e-220	2	thbs1.L
Xelaev18001597m.g	0	0.954183	0.434	0.133	0	2	Xelaev18001597m.g
loc100487963.S	3.35091e-298	0.9539	0.58	0.256	7.51845e-294	2	loc100487963.S
agmo.L	1.54477e-242	0.952714	0.653	0.398	3.466e-238	2	agmo.L
ctsv.L	4.75717e-239	0.922146	0.544	0.259	1.06737e-234	2	ctsv.L
loc100497848.S	0	0.917428	0.551	0.221	0	2	loc100497848.S
uap1.L	6.911e-268	0.895439	0.473	0.187	1.55062e-263	2	uap1.L
Xelaev18021759m.g	6.78847e-260	0.884122	0.577	0.281	1.52313e-255	2	Xelaev18021759m.g
pls1.S	1.33204e-229	0.850767	0.563	0.287	2.9887e-225	2	pls1.S
sptbn5.L	4.65808e-208	0.848268	0.557	0.297	1.04513e-203	2	sptbn5.L
aldh1a1.S	7.32439e-235	0.84144	0.727	0.459	1.64337e-230	2	aldh1a1.S
rnf128.L	6.15576e-198	0.838459	0.561	0.311	1.38117e-193	2	rnf128.L
Xelaev18014918m.g	1.60814e-248	0.832092	0.714	0.447	3.60818e-244	2	Xelaev18014918m.g
cap1.S	7.87469e-228	0.831413	0.75	0.472	1.76684e-223	2	cap1.S
anpep.L	3.43977e-307	0.814719	0.874	0.463	7.7178e-303	2	anpep.L
Xetrov90019105m.L	4.74187e-200	0.811739	0.548	0.29	1.06393e-195	2	Xetrov90019105m.L
aifm3.L	6.916e-196	0.811007	0.553	0.289	1.55174e-191	2	aifm3.L
txndc17.S	7.89586e-178	0.771382	0.676	0.425	1.77159e-173	2	txndc17.S
cd63.S	2.40782e-260	0.765139	0.718	0.404	5.40242e-256	2	cd63.S
aldh3a2.L	3.77888e-198	0.764137	0.741	0.472	8.47867e-194	2	aldh3a2.L
pla2g16.L	2.75077e-276	0.73569	0.476	0.166	6.1719e-272	2	pla2g16.L
loc105947173.L	1.67656e-254	0.725605	0.585	0.261	3.76169e-250	2	loc105947173.L
loc100494633.L	0	2.67605	0.291	0.035	0	3	loc100494633.L
Xelaev18037805m.g	0	1.37282	0.928	0.583	0	3	Xelaev18037805m.g
Xelaev18008610m.g	2.70933e-182	1.31303	0.577	0.296	6.07892e-178	3	Xelaev18008610m.g
rplp1.L	0	1.27563	0.951	0.69	0	3	rplp1.L
fabp1.L1	9.3119e-306	1.2546	0.732	0.351	2.08931e-301	3	fabp1.L
loc100135198-like.L1	5.82222e-211	0.83526	0.815	0.478	1.30633e-206	3	loc100135198-like.L
slc15a1.S1	3.33808e-189	0.700696	0.87	0.46	7.48966e-185	3	slc15a1.S
krt19.L1	7.54226e-149	0.601362	0.846	0.538	1.69226e-144	3	krt19.L
Xelaev18006476m.g	3.92469e-11	0.605821	0.376	0.633	8.80582e-07	4	Xelaev18006476m.g
rps27a.S	1.61351e-11	0.559686	0.376	0.635	3.62022e-07	4	rps27a.S
rpl7a.S	2.70586e-05	0.518016	0.434	0.695	0.607114	4	rpl7a.S
rps26.L	1.24432e-15	0.494467	0.361	0.625	2.79188e-11	4	rps26.L
rps29.S	2.29275e-28	0.492932	0.285	0.542	5.14425e-24	4	rps29.S
atp5j2.S	1.8679e-09	0.488471	0.409	0.684	4.19101e-05	4	atp5j2.S
Xelaev18040976m.g	4.30318e-10	0.479406	0.406	0.677	9.65506e-06	4	Xelaev18040976m.g
rps21.L	1.9823e-23	0.476104	0.316	0.576	4.44769e-19	4	rps21.L
cox5a.S	5.54702e-21	0.474244	0.334	0.601	1.24458e-16	4	cox5a.S
nsa2.L1	2.66525e-06	0.451513	0.442	0.718	0.0598002	4	nsa2.L
Xelaev18037717m.g1	0.00530457	0.450666	0.467	0.719	1	4	Xelaev18037717m.g
cirbp.S	2.30152e-05	0.443122	0.468	0.754	0.516392	4	cirbp.S
eif3k.S1	1.61884e-32	0.438673	0.298	0.575	3.63219e-28	4	eif3k.S
Xelaev18046262m.g	1.02823e-40	0.435033	0.25	0.511	2.30705e-36	4	Xelaev18046262m.g
ppib.L	1.29709e-36	0.431346	0.306	0.601	2.91029e-32	4	ppib.L
ndufb2.S	1.49293e-31	0.417848	0.31	0.595	3.34968e-27	4	ndufb2.S
Xelaev18012131m.g	0.000249271	0.412764	0.482	0.753	1	4	Xelaev18012131m.g
ndufa1.L	4.03075e-35	0.405458	0.259	0.511	9.04379e-31	4	ndufa1.L
prdx5.L	5.22413e-43	0.404685	0.258	0.528	1.17214e-38	4	prdx5.L
tuba3c.L	7.08871e-15	0.404265	0.368	0.628	1.59049e-10	4	tuba3c.L
cox7a2.L	2.91776e-21	0.401981	0.34	0.614	6.54657e-17	4	cox7a2.L
atp5i.S	2.40578e-35	0.400093	0.261	0.513	5.39784e-31	4	atp5i.S
rps5.S	7.87576e-18	0.396814	0.389	0.678	1.76708e-13	4	rps5.S
Xelaev18013576m.g	2.11277e-52	0.393628	0.241	0.528	4.74042e-48	4	Xelaev18013576m.g
cox5a.L	4.58572e-43	0.391619	0.274	0.562	1.0289e-38	4	cox5a.L
eif5a.L	9.67386e-16	0.390274	0.403	0.696	2.17052e-11	4	eif5a.L
ssr4.S	6.68707e-14	0.386995	0.42	0.712	1.50038e-09	4	ssr4.S
eef1g.S1	1.9505e-32	0.376851	0.295	0.565	4.37633e-28	4	eef1g.S
eif4a1.S	1.03892e-45	0.365277	0.25	0.523	2.33103e-41	4	eif4a1.S
btf3.S1	6.74379e-46	0.362625	0.216	0.466	1.5131e-41	4	btf3.S
srsf5.S	7.63159e-20	0.362011	0.444	0.767	1.7123e-15	4	srsf5.S
sec61b.L	1.11429e-40	0.352367	0.258	0.526	2.50012e-36	4	sec61b.L
loc100496442.L	4.52236e-23	0.349476	0.34	0.606	1.01468e-18	4	loc100496442.L
atf4.S	7.41627e-11	0.349294	0.429	0.716	1.66399e-06	4	atf4.S
atp5d.L	1.69619e-34	0.342378	0.316	0.608	3.80573e-30	4	atp5d.L
ndufs6.S	1.42281e-48	0.335305	0.217	0.47	3.19236e-44	4	ndufs6.S
Xelaev18012476m.g	7.15008e-45	0.331805	0.267	0.551	1.60426e-40	4	Xelaev18012476m.g
rps3.S	7.14182e-21	0.330488	0.374	0.67	1.60241e-16	4	rps3.S
sat1.L	7.99621e-49	0.328131	0.242	0.518	1.79411e-44	4	sat1.L
atp5o.L	7.03012e-52	0.328102	0.26	0.562	1.57735e-47	4	atp5o.L
eif2s2.S	7.12936e-59	0.327307	0.226	0.513	1.59961e-54	4	eif2s2.S
atp5d.S	2.28451e-43	0.325231	0.269	0.55	5.12575e-39	4	atp5d.S
ran.L	6.31105e-49	0.324449	0.221	0.479	1.41601e-44	4	ran.L
sik1.S	7.53327e-69	0.310106	0.281	0.605	1.69024e-64	4	sik1.S
atp5l.L	4.94197e-28	0.30867	0.372	0.689	1.10883e-23	4	atp5l.L
sod1.L	1.28925e-54	0.307874	0.235	0.518	2.89269e-50	4	sod1.L
tuba3c.S	2.47254e-08	0.304545	0.474	0.763	0.000554763	4	tuba3c.S
uqcrh.S	4.88929e-48	0.295348	0.279	0.583	1.09701e-43	4	uqcrh.S
pfn1.S	2.78862e-53	0.285383	0.225	0.498	6.25682e-49	4	pfn1.S
ftmt.S	1.10695e-29	0.280486	0.365	0.682	2.48365e-25	4	ftmt.S
Xelaev18039162m.g	7.63143e-17	0.273594	0.417	0.71	1.71226e-12	4	Xelaev18039162m.g
hnrnpdl.S	4.67192e-54	0.271658	0.216	0.479	1.04824e-49	4	hnrnpdl.S
cox6b1.L	1.68583e-29	0.27158	0.363	0.678	3.78249e-25	4	cox6b1.L
pinx1.L1	9.94458e-55	0.264654	0.235	0.516	2.23127e-50	4	pinx1.L
Xelaev18016933m.g1	2.42384e-45	0.263936	0.27	0.555	5.43837e-41	4	Xelaev18016933m.g
eif1.L	8.72557e-47	0.260599	0.276	0.569	1.95776e-42	4	eif1.L
rpl34.S	0.00310924	0.259736	0.554	0.811	1	4	rpl34.S
hnrnpdl.L	6.10468e-14	0.259447	0.458	0.761	1.36971e-09	4	hnrnpdl.L
smdt1.L	7.86261e-63	0.250772	0.179	0.434	1.76413e-58	4	smdt1.L
loc100489069.S	0	5.65734	1	0.115	0	5	loc100489069.S
slc15a1.L1	0	2.38167	0.891	0.184	0	5	slc15a1.L
zan.L1	0	2.27634	0.947	0.619	0	5	zan.L
Xelaev18043700m.g1	0	2.26218	0.803	0.195	0	5	Xelaev18043700m.g
loc101732808.L1	0	2.24509	0.864	0.291	0	5	loc101732808.L
loc100487462.L1	0	2.22671	0.883	0.216	0	5	loc100487462.L
cdhr5.L1	0	1.87475	0.888	0.332	0	5	cdhr5.L
Xetrov90030535m.S1	0	1.8305	0.907	0.392	0	5	Xetrov90030535m.S
loc100489361.L1	0	1.74544	0.716	0.191	0	5	loc100489361.L
loc105947173.L1	0	1.70119	0.793	0.252	0	5	loc105947173.L
tagln2.L1	0	1.60412	0.823	0.35	0	5	tagln2.L
loc101730713-like.L1	0	1.54541	0.959	0.407	0	5	loc101730713-like.L
fabp3.L2	0	1.5417	0.958	0.47	0	5	fabp3.L
Xetrov90030527m.L1	0	1.52981	0.787	0.26	0	5	Xetrov90030527m.L
lct.2.L1	0	1.52673	0.744	0.246	0	5	lct.2.L
fabp3.S	0	1.51083	0.525	0.068	0	5	fabp3.S
loc100489718.L1	0	1.46398	0.734	0.182	0	5	loc100489718.L
pla2g16.L1	0	1.43276	0.701	0.155	0	5	pla2g16.L
anxa2.S1	0	1.41328	0.627	0.221	0	5	anxa2.S
krt18.L1	0	1.40162	0.937	0.461	0	5	krt18.L
tns4.S1	0	1.3823	0.634	0.122	0	5	tns4.S
Xelaev18001597m.g1	0	1.37862	0.581	0.129	0	5	Xelaev18001597m.g
Xelaev18031971m.g1	0	1.36442	0.741	0.175	0	5	Xelaev18031971m.g
phyh.L1	0	1.34779	0.653	0.127	0	5	phyh.L
myo15b.S1	0	1.34179	0.667	0.205	0	5	myo15b.S
stom-like.S1	0	1.34144	0.918	0.538	0	5	stom-like.S
cyp46a1-like.2.L1	0	1.33099	0.808	0.311	0	5	cyp46a1-like.2.L
hmgcr.L1	0	1.32924	0.809	0.399	0	5	hmgcr.L
baiap2l2.S1	0	1.31237	0.695	0.226	0	5	baiap2l2.S
bnip3.S	0	1.30847	0.669	0.222	0	5	bnip3.S
loc100489122.L1	0	1.29709	0.926	0.396	0	5	loc100489122.L
loc100498371-like.L	0	1.24715	0.578	0.111	0	5	loc100498371-like.L
loc100487749.L1	7.55072e-228	1.22861	0.646	0.323	1.69416e-223	5	loc100487749.L
Xelaev18032543m.g1	0	1.21697	0.619	0.112	0	5	Xelaev18032543m.g
ctsv.S1	0	1.2135	0.649	0.205	0	5	ctsv.S
tsku.S	0	1.18453	0.53	0.094	0	5	tsku.S
Xelaev18019555m.g1	0	1.15959	0.782	0.33	0	5	Xelaev18019555m.g
rab13.L	0	1.14607	0.717	0.308	0	5	rab13.L
Xelaev18019187m.g1	0	1.14431	0.867	0.513	0	5	Xelaev18019187m.g
thbs1.L1	0	1.14023	0.72	0.285	0	5	thbs1.L
tm4sf4.L1	0	1.1208	0.918	0.659	0	5	tm4sf4.L
Xelaev18035501m.g	0	1.11044	0.388	0.072	0	5	Xelaev18035501m.g
loc100488563-like.S	1.05394e-300	1.07705	0.85	0.592	2.36472e-296	5	loc100488563-like.S
slc13a2.L1	2.81243e-260	1.04185	0.753	0.429	6.31026e-256	5	slc13a2.L
ptgr1.1.L	0	1.02136	0.359	0.076	0	5	ptgr1.1.L
pls1.S1	0	1.01992	0.676	0.285	0	5	pls1.S
Xelaev18031970m.g	0	1.01777	0.383	0.082	0	5	Xelaev18031970m.g
aqp8.L	0	1.00873	0.403	0.07	0	5	aqp8.L
plin2.S1	5.95945e-224	1.00257	0.74	0.418	1.33712e-219	5	plin2.S
slc6a19.S1	0	0.995014	0.704	0.243	0	5	slc6a19.S
anpep.L1	2.1595e-290	0.991559	0.875	0.478	4.84527e-286	5	anpep.L
Xelaev18036000m.g	3.85078e-285	0.991153	0.48	0.155	8.64e-281	5	Xelaev18036000m.g
plk2.L1	0	0.986256	0.55	0.146	0	5	plk2.L
uap1.L1	0	0.985712	0.615	0.183	0	5	uap1.L
dgat2.S1	0	0.974895	0.523	0.154	0	5	dgat2.S
enpp7.L1	0	0.97188	0.922	0.666	0	5	enpp7.L
sri.L	9.47271e-265	0.966201	0.863	0.569	2.12539e-260	5	sri.L
slc28a2.L	5.03703e-258	0.958567	0.787	0.481	1.13016e-253	5	slc28a2.L
slc19a3.L	3.18898e-281	0.941443	0.513	0.174	7.15512e-277	5	slc19a3.L
slc34a2.S	0	0.941139	0.401	0.083	0	5	slc34a2.S
cdknx.S	0	0.925288	0.391	0.075	0	5	cdknx.S
slc31a1.L	9.46971e-274	0.924678	0.872	0.6	2.12472e-269	5	slc31a1.L
hebp2.S	0	0.922733	0.386	0.052	0	5	hebp2.S
nt5c3a.L	0	0.902446	0.411	0.066	0	5	nt5c3a.L
Xelaev18007618m.g1	0	0.887743	0.954	0.583	0	5	Xelaev18007618m.g
leng9.L	1.79259e-219	0.882055	0.772	0.463	4.02203e-215	5	leng9.L
mep1a.S1	0	0.865389	0.556	0.152	0	5	mep1a.S
Xelaev18014918m.g1	2.57941e-260	0.863958	0.797	0.448	5.78743e-256	5	Xelaev18014918m.g
tspo.L	1.58222e-249	0.852416	0.743	0.379	3.55004e-245	5	tspo.L
cap1.S1	4.32162e-205	0.840423	0.788	0.478	9.69641e-201	5	cap1.S
cd63.S1	1.55341e-264	0.825848	0.787	0.408	3.48538e-260	5	cd63.S
ttc39a.L	0	0.799911	0.354	0.052	0	5	ttc39a.L
cd36.L	1.34014e-214	0.796887	0.609	0.28	3.00687e-210	5	cd36.L
grk4.L	0	0.796694	0.354	0.065	0	5	grk4.L
loc100487963.S1	6.40712e-258	0.793976	0.637	0.262	1.43757e-253	5	loc100487963.S
cdkn1a.L	1.34195e-249	0.776431	0.474	0.157	3.01094e-245	5	cdkn1a.L
calml4.S	0	0.764245	0.375	0.07	0	5	calml4.S
Xelaev18004194m.g	1.41766e-252	0.757307	0.493	0.168	3.1808e-248	5	Xelaev18004194m.g
Xelaev18021759m.g1	2.48928e-237	0.75714	0.645	0.284	5.58519e-233	5	Xelaev18021759m.g
Xelaev18036725m.g	7.83516e-206	0.749458	0.826	0.548	1.75797e-201	5	Xelaev18036725m.g
Xetrov90018753m.L1	3.20559e-295	0.749137	0.813	0.357	7.19239e-291	5	Xetrov90018753m.L
rac1.L	2.18013e-218	0.746531	0.588	0.25	4.89155e-214	5	rac1.L
agmo.L1	5.61284e-176	0.743392	0.708	0.402	1.25935e-171	5	agmo.L
loc100485583.L	2.49608e-205	0.743376	0.69	0.35	5.60045e-201	5	loc100485583.L
slc5a12.L	0	0.743039	0.441	0.119	0	5	slc5a12.L
rnf128.L1	6.969e-209	0.732625	0.649	0.311	1.56364e-204	5	rnf128.L
Xetrov90019105m.L1	2.37124e-211	0.725188	0.635	0.291	5.32036e-207	5	Xetrov90019105m.L
Xelaev18027464m.g	5.07828e-217	0.723995	0.428	0.145	1.13941e-212	5	Xelaev18027464m.g
myo1a.S	1.48363e-148	0.719248	0.764	0.495	3.32883e-144	5	myo1a.S
hsd17b11.L	2.69543e-187	0.708864	0.734	0.421	6.04773e-183	5	hsd17b11.L
prr15.L	6.93032e-209	0.708391	0.607	0.27	1.55496e-204	5	prr15.L
Xelaev18044510m.g	1.60057e-179	0.704189	0.692	0.374	3.59121e-175	5	Xelaev18044510m.g
Xelaev18019162m.g1	1.2321e-287	0.703764	0.402	0.102	2.76447e-283	5	Xelaev18019162m.g
loc100170549.L	2.48896e-163	0.702872	0.757	0.475	5.58448e-159	5	loc100170549.L
llgl2.S	8.44157e-289	0.696335	0.444	0.126	1.89404e-284	5	llgl2.S
eps8l3.S	3.12899e-194	0.694691	0.662	0.326	7.02051e-190	5	eps8l3.S
loc100491128.L	4.77569e-296	0.68136	0.394	0.097	1.07152e-291	5	loc100491128.L
dpepe.L	1.83326e-251	0.680913	0.52	0.181	4.11327e-247	5	dpepe.L
Xelaev18022529m.g	5.03422e-188	0.680561	0.661	0.32	1.12953e-183	5	Xelaev18022529m.g
rilp.S	1.37805e-221	0.680476	0.544	0.213	3.09192e-217	5	rilp.S
loc100135146.L1	1.15335e-209	0.680099	0.504	0.188	2.58777e-205	5	loc100135146.L
loc100497848.S1	2.13726e-245	0.674373	0.598	0.229	4.79537e-241	5	loc100497848.S
prss8	4.91001e-178	0.672003	0.702	0.379	1.10166e-173	5	prss8
mest.L	0	0.669744	0.384	0.092	0	5	mest.L
loc100486704.S	1.05779e-285	0.669159	0.399	0.105	2.37336e-281	5	loc100486704.S
Xelaev18000107m.g	1.75737e-117	0.666362	0.753	0.48	3.943e-113	5	Xelaev18000107m.g
Xelaev18011212m.g	2.93299e-187	0.662915	0.598	0.277	6.58075e-183	5	Xelaev18011212m.g
sptbn5.L1	1.44979e-160	0.658927	0.604	0.302	3.25289e-156	5	sptbn5.L
as3mt.2.L	0	0.655936	0.371	0.074	0	5	as3mt.2.L
gfpt1.L	2.25179e-218	0.65231	0.39	0.121	5.05234e-214	5	gfpt1.L
pdlim1.L	9.37804e-285	0.644835	0.438	0.124	2.10415e-280	5	pdlim1.L
ube2b.L	7.53685e-234	0.64036	0.465	0.155	1.69104e-229	5	ube2b.L
fam151a.S	3.60029e-196	0.637422	0.5	0.195	8.07798e-192	5	fam151a.S
misp.S	2.13414e-211	0.636255	0.533	0.21	4.78837e-207	5	misp.S
aldh1a1.S1	3.916e-157	0.635685	0.75	0.466	8.78633e-153	5	aldh1a1.S
sec14l3.S	1.51209e-163	0.635636	0.529	0.239	3.39268e-159	5	sec14l3.S
col15a1.L	1.57524e-146	0.629767	0.72	0.447	3.53436e-142	5	col15a1.L
calm2.L	2.46135e-136	0.627323	0.636	0.352	5.52253e-132	5	calm2.L
cxcl14.L1	2.51772e-260	0.626783	0.376	0.099	5.64902e-256	5	cxcl14.L
gltpd2.S	5.91995e-244	0.61997	0.409	0.123	1.32826e-239	5	gltpd2.S
plp2.S	2.65647e-211	0.618607	0.444	0.153	5.96032e-207	5	plp2.S
mgst3.S	5.16318e-154	0.616534	0.756	0.473	1.15846e-149	5	mgst3.S
tspan36.L	2.70416e-152	0.607753	0.773	0.496	6.06733e-148	5	tspan36.L
slc9a3r1.L	3.71248e-145	0.592262	0.752	0.475	8.32969e-141	5	slc9a3r1.L
tagln2.S	6.41811e-173	0.591315	0.505	0.211	1.44003e-168	5	tagln2.S
myl6.L	2.27664e-172	0.584878	0.599	0.281	5.10809e-168	5	myl6.L
ctsv.L1	4.82169e-168	0.583457	0.584	0.265	1.08184e-163	5	ctsv.L
Xelaev18005219m.g	1.0671e-222	0.580279	0.353	0.1	2.39425e-218	5	Xelaev18005219m.g
dse.S	1.15496e-259	0.579515	0.35	0.087	2.59138e-255	5	dse.S
rpl36a.L	4.81975e-164	0.577428	0.955	0.635	1.08141e-159	5	rpl36a.L
vamp8.S	6.00468e-157	0.576145	0.702	0.389	1.34727e-152	5	vamp8.S
loc101731146.L	4.03878e-205	0.570777	0.393	0.126	9.0618e-201	5	loc101731146.L
tmem120b.L	3.62906e-201	0.562806	0.373	0.117	8.14251e-197	5	tmem120b.L
enpp7.S1	1.75902e-261	0.555875	0.581	0.193	3.94671e-257	5	enpp7.S
c1orf21.L	3.30624e-204	0.552394	0.472	0.172	7.41821e-200	5	c1orf21.L
slc7a5.L	7.80933e-160	0.549378	0.434	0.17	1.75218e-155	5	slc7a5.L
calm2.S	2.56547e-138	0.544287	0.542	0.262	5.75616e-134	5	calm2.S
MGC75752.S	6.92193e-145	0.543039	0.908	0.627	1.55307e-140	5	MGC75752.S
h1f0.S	8.28614e-163	0.542167	0.524	0.226	1.85916e-158	5	h1f0.S
rnf128.S	8.10538e-142	0.542133	0.655	0.352	1.8186e-137	5	rnf128.S
smpdl3b.S	1.26387e-140	0.540356	0.579	0.291	2.83574e-136	5	smpdl3b.S
faah2.L	1.60008e-191	0.537868	0.389	0.13	3.59011e-187	5	faah2.L
dapl1.S	1.60801e-146	0.535992	0.489	0.216	3.6079e-142	5	dapl1.S
pcyt1a.S	7.77279e-160	0.53202	0.521	0.232	1.74398e-155	5	pcyt1a.S
vamp8.L	8.61191e-136	0.530097	0.624	0.334	1.93225e-131	5	vamp8.L
rpl23.S	5.71537e-104	0.528991	0.839	0.541	1.28236e-99	5	rpl23.S
MGC147419.L	1.08962e-116	0.525583	0.614	0.345	2.44478e-112	5	MGC147419.L
rgs2.L	1.86244e-140	0.524863	0.627	0.327	4.17876e-136	5	rgs2.L
loc100145095.S	4.7522e-292	0.52321	0.452	0.125	1.06625e-287	5	loc100145095.S
rcan1.L	2.59706e-137	0.517371	0.544	0.262	5.82701e-133	5	rcan1.L
isyna1.S	3.02147e-257	0.512369	0.359	0.089	6.77927e-253	5	isyna1.S
ywhaq.S	5.64671e-149	0.512029	0.468	0.202	1.26695e-144	5	ywhaq.S
loc100127750.L	1.19587e-175	0.50578	0.545	0.226	2.68316e-171	5	loc100127750.L
h1f0.L	5.32352e-99	0.503097	0.657	0.407	1.19444e-94	5	h1f0.L
pla2g12b.L	4.11413e-141	0.501486	0.453	0.193	9.23087e-137	5	pla2g12b.L
loc100494696.L	1.40192e-102	0.500639	0.642	0.389	3.14549e-98	5	loc100494696.L
prr13-like.L	4.96819e-156	0.499431	0.437	0.174	1.11471e-151	5	prr13-like.L
pls1.L	1.22019e-103	0.497422	0.591	0.336	2.73774e-99	5	pls1.L
wbp2nl.S	3.0602e-149	0.496854	0.573	0.275	6.86618e-145	5	wbp2nl.S
anxa11.L	1.23215e-112	0.495533	0.669	0.403	2.76458e-108	5	anxa11.L
aifm3.L1	4.27309e-126	0.485445	0.579	0.296	9.58753e-122	5	aifm3.L
elovl5.L	1.0389e-127	0.484235	0.468	0.217	2.33098e-123	5	elovl5.L
map1lc3a.L	5.45586e-166	0.481826	0.44	0.169	1.22413e-161	5	map1lc3a.L
Xetrov90027649m.L	7.68061e-242	0.480262	0.354	0.093	1.7233e-237	5	Xetrov90027649m.L
dapl1.L	1.78813e-119	0.47601	0.652	0.362	4.01204e-115	5	dapl1.L
mapkapk3.S	1.07832e-125	0.474848	0.558	0.283	2.41943e-121	5	mapkapk3.S
cfl1.S	3.76085e-109	0.472514	0.642	0.374	8.43822e-105	5	cfl1.S
Xelaev18000117m.g	6.89884e-147	0.472246	0.444	0.185	1.54789e-142	5	Xelaev18000117m.g
ilvbl.L	9.38229e-106	0.465517	0.684	0.427	2.10511e-101	5	ilvbl.L
rps8.S	1.25676e-101	0.458247	0.939	0.66	2.8198e-97	5	rps8.S
pklr.L	2.28103e-130	0.457155	0.642	0.339	5.11795e-126	5	pklr.L
rnf167.S	5.83296e-146	0.452071	0.503	0.223	1.30874e-141	5	rnf167.S
tmem45a.L	1.40636e-121	0.446019	0.511	0.245	3.15545e-117	5	tmem45a.L
mgrn1.S	1.82851e-136	0.439953	0.466	0.204	4.10262e-132	5	mgrn1.S
cebpd.S	1.40254e-113	0.4347	0.676	0.396	3.14688e-109	5	cebpd.S
naaa.L	5.50541e-117	0.429321	0.615	0.327	1.23525e-112	5	naaa.L
por.L	8.00235e-105	0.416954	0.565	0.306	1.79549e-100	5	por.L
tmem150b.L	5.3288e-102	0.414077	0.589	0.333	1.19562e-97	5	tmem150b.L
tmem59.S	1.23718e-109	0.405445	0.557	0.295	2.77587e-105	5	tmem59.S
rnf10.L	1.57774e-113	0.404819	0.486	0.235	3.53998e-109	5	rnf10.L
fa2h.L	4.62635e-96	0.399702	0.543	0.293	1.03801e-91	5	fa2h.L
smdt1.S	8.51416e-115	0.399503	0.592	0.313	1.91032e-110	5	smdt1.S
Xelaev18028191m.g	6.94694e-115	0.399178	0.497	0.239	1.55868e-110	5	Xelaev18028191m.g
rps17.L	3.60537e-70	0.395259	0.846	0.587	8.08936e-66	5	rps17.L
pon2.S	1.65269e-104	0.394111	0.59	0.326	3.70813e-100	5	pon2.S
aplp2.S	1.31838e-108	0.374531	0.568	0.298	2.95804e-104	5	aplp2.S
loc100497848.L	7.99963e-99	0.370434	0.696	0.414	1.79488e-94	5	loc100497848.L
Xelaev18022531m.g1	6.82359e-113	0.358866	0.934	0.65	1.53101e-108	5	Xelaev18022531m.g
cgn.L	1.82516e-89	0.351464	0.644	0.394	4.09512e-85	5	cgn.L
Xetrov90027878m.L	1.27471e-90	0.350891	0.648	0.394	2.86006e-86	5	Xetrov90027878m.L
myl12b.S	1.07375e-88	0.346864	0.61	0.358	2.40916e-84	5	myl12b.S
Xelaev18007619m.g	2.92924e-86	0.343716	0.68	0.422	6.57233e-82	5	Xelaev18007619m.g
myl6.S	5.58147e-91	0.342836	0.6	0.346	1.25231e-86	5	myl6.S
tsc22d3.L	1.36067e-106	0.322882	0.543	0.274	3.05293e-102	5	tsc22d3.L
cd9.S	1.02454e-84	0.315617	0.657	0.402	2.29877e-80	5	cd9.S
blnk.S	1.54915e-123	0.29743	0.518	0.244	3.47584e-119	5	blnk.S
bcl2l10.L	1.85738e-108	0.287232	0.486	0.231	4.1674e-104	5	bcl2l10.L
mmp1.L	0	4.50251	0.613	0.045	0	6	mmp1.L
loc100492858.S	0	4.00672	0.769	0.041	0	6	loc100492858.S
ethe1.L	3.85857e-287	2.04405	0.43	0.123	8.65747e-283	6	ethe1.L
gjb1.L	0	1.97934	0.722	0.374	0	6	gjb1.L
tm4sf20.L1	2.50181e-247	1.95521	0.65	0.38	5.6133e-243	6	tm4sf20.L
anpep.S1	3.37837e-245	1.91441	0.677	0.402	7.58006e-241	6	anpep.S
aqp10.L	3.33004e-244	1.82119	0.515	0.199	7.47162e-240	6	aqp10.L
slc39a8.S	0	1.81909	0.301	0.012	0	6	slc39a8.S
nt5e.L	5.75881e-217	1.76624	0.361	0.11	1.2921e-212	6	nt5e.L
pmp2.S1	1.28148e-294	1.70905	0.633	0.24	2.87525e-290	6	pmp2.S
cdo1.L1	1.92132e-176	1.5874	0.499	0.233	4.31086e-172	6	cdo1.L
tm4sf4.S	4.30605e-223	1.50801	0.648	0.33	9.66149e-219	6	tm4sf4.S
fabp6.S	0	7.0612	0.882	0.055	0	7	fabp6.S
tmigd1.L	0	4.56081	0.674	0.007	0	7	tmigd1.L
calb1.L	0	3.92237	0.336	0.01	0	7	calb1.L
Xelaev18016849m.g	0	3.64958	0.673	0.065	0	7	Xelaev18016849m.g
Xelaev18008468m.g	0	2.94285	0.382	0.002	0	7	Xelaev18008468m.g
Xelaev18019161m.g	0	2.60714	0.429	0.01	0	7	Xelaev18019161m.g
mep1a.S2	7.26734e-227	2.31916	0.494	0.172	1.63057e-222	7	mep1a.S
Xelaev18011781m.g	0	2.24214	0.518	0.125	0	7	Xelaev18011781m.g
loc100489122.L2	2.6392e-174	2.16328	0.699	0.43	5.92158e-170	7	loc100489122.L
loc100498173.L	3.1933e-304	2.15659	0.47	0.123	7.1648e-300	7	loc100498173.L
tm4sf20.S	0	2.12887	0.362	0.002	0	7	tm4sf20.S
pck1.L	5.24898e-199	1.88846	0.648	0.312	1.17771e-194	7	pck1.L
rcan1.S	5.33505e-288	1.87239	0.37	0.074	1.19702e-283	7	rcan1.S
rcan1.L1	2.50879e-148	1.84249	0.541	0.273	5.62898e-144	7	rcan1.L
hao2.S	0	1.7576	0.405	0.064	0	7	hao2.S
Xelaev18010455m.g	1.04368e-186	1.66328	0.403	0.13	2.34171e-182	7	Xelaev18010455m.g
vill.L	0	1.59212	0.307	0.017	0	7	vill.L
misp.L	1.24817e-184	1.50284	0.689	0.406	2.80052e-180	7	misp.L
slc51b-like.L	4.9655e-211	1.49786	0.331	0.078	1.11411e-206	7	slc51b-like.L
cldn7.S	2.70839e-124	1.48975	0.541	0.272	6.07681e-120	7	cldn7.S
Xelaev18031971m.g2	1.9626e-112	1.26374	0.47	0.213	4.40348e-108	7	Xelaev18031971m.g
loc101730713-like.L2	6.49795e-236	1.18782	0.902	0.432	1.45795e-231	7	loc101730713-like.L
anpep.L2	5.4868e-137	1.04581	0.8	0.498	1.23107e-132	7	anpep.L
loc100489361.L2	1.60706e-101	0.869007	0.507	0.223	3.60577e-97	7	loc100489361.L
cdhr5.L2	6.98468e-95	0.823685	0.662	0.367	1.56715e-90	7	cdhr5.L
loc100497066.L	0	6.07091	0.847	0.024	0	8	loc100497066.L
best4.S	0	4.81991	0.872	0.007	0	8	best4.S
ca7.L	0	4.38751	0.816	0.008	0	8	ca7.L
gzmak.S	0	4.00395	0.523	0.006	0	8	gzmak.S
arhgdib.S	0	3.8788	0.818	0.017	0	8	arhgdib.S
gucy2c.L	0	3.77158	0.77	0.004	0	8	gucy2c.L
gucy2c.S	0	3.52977	0.639	0.002	0	8	gucy2c.S
gsn.S	0	3.48936	0.794	0.106	0	8	gsn.S
spink1.L	0	3.31142	0.605	0.011	0	8	spink1.L
otop2.L	0	3.11928	0.535	0.002	0	8	otop2.L
spib.S	0	2.99357	0.551	0.003	0	8	spib.S
cybb.L	0	2.93503	0.461	0.006	0	8	cybb.L
loc101733340.1.L	0	2.91228	0.366	0.009	0	8	loc101733340.1.L
loc100490489.S	0	2.78505	0.34	0.004	0	8	loc100490489.S
ncf4.L	0	2.68454	0.531	0.005	0	8	ncf4.L
txn.L	0	2.65335	0.631	0.11	0	8	txn.L
loc100485626.L	0	2.63727	0.377	0.001	0	8	loc100485626.L
bcl2l10.L1	0	2.63571	0.753	0.234	0	8	bcl2l10.L
rgs1.L	0	2.60687	0.446	0.01	0	8	rgs1.L
pygl.S	1.0412e-277	2.49232	0.61	0.192	2.33613e-273	8	pygl.S
cd63.L	0	2.48529	0.786	0.345	0	8	cd63.L
slc20a1.L	0	2.47697	0.635	0.147	0	8	slc20a1.L
gsn.L	0	2.39875	0.536	0.096	0	8	gsn.L
pik3ap1.S	0	2.39769	0.425	0.068	0	8	pik3ap1.S
cyba.L	0	2.34808	0.466	0.045	0	8	cyba.L
pkib.L	0	2.3443	0.525	0.077	0	8	pkib.L
lgals2.L	0	2.31798	0.925	0.658	0	8	lgals2.L
clcn1.L	0	2.30544	0.351	0.003	0	8	clcn1.L
hk2.L	0	2.29512	0.379	0.007	0	8	hk2.L
cftr.L	0	2.26133	0.453	0.046	0	8	cftr.L
loc100498388.S	1.57361e-244	2.23287	0.64	0.215	3.53071e-240	8	loc100498388.S
loc100145779.S	0	2.21305	0.358	0.024	0	8	loc100145779.S
cldn4.L	9.87365e-234	2.20256	0.397	0.082	2.21535e-229	8	cldn4.L
Xelaev18001302m.g	0	2.18947	0.465	0.073	0	8	Xelaev18001302m.g
loc100498388.L	0	2.16645	0.501	0.076	0	8	loc100498388.L
anxa13.L	2.433e-305	2.15256	0.845	0.367	5.45893e-301	8	anxa13.L
krt18.S	1.49633e-158	2.07938	0.343	0.084	3.35732e-154	8	krt18.S
grn.S	0	2.07125	0.467	0.074	0	8	grn.S
Xetrov90028420m.S	0	2.04636	0.287	0.006	0	8	Xetrov90028420m.S
loc101733726.S	0	2.01013	0.401	0.029	0	8	loc101733726.S
ncf1.L	0	1.99588	0.349	0.003	0	8	ncf1.L
loc100496311-like.S1	8.4748e-153	1.99233	0.503	0.182	1.90149e-148	8	loc100496311-like.S
tmsb4x.L	6.35613e-236	1.97957	0.806	0.427	1.42613e-231	8	tmsb4x.L
Xelaev18035740m.g	5.74757e-236	1.97613	0.588	0.192	1.28958e-231	8	Xelaev18035740m.g
sh3bgrl3.S	0	1.95321	0.501	0.1	0	8	sh3bgrl3.S
s100a11.S	0	1.87389	0.371	0.034	0	8	s100a11.S
hepacam2.L	0	1.82162	0.312	0.001	0	8	hepacam2.L
grxcr1.S	0	1.81246	0.311	0.002	0	8	grxcr1.S
ncf2.L	0	1.79268	0.328	0.003	0	8	ncf2.L
ca7.S	0	1.76194	0.294	0.002	0	8	ca7.S
rgs1.S	0	1.74985	0.316	0.003	0	8	rgs1.S
gmnn.L	0	1.74918	0.343	0.043	0	8	gmnn.L
tm4sf4.S1	3.05714e-161	1.74638	0.692	0.341	6.8593e-157	8	tm4sf4.S
azin2.S	3.3447e-222	1.74148	0.326	0.058	7.5045e-218	8	azin2.S
muc1.S	0	1.73005	0.318	0.024	0	8	muc1.S
stap2-like.S	3.2827e-149	1.72339	0.395	0.12	7.36539e-145	8	stap2-like.S
cotl1.L	0	1.71095	0.308	0.028	0	8	cotl1.L
capn2.2.L	0	1.70671	0.341	0.017	0	8	capn2.2.L
pls3.S	0	1.68727	0.353	0.04	0	8	pls3.S
arhgef10l.L	0	1.67409	0.275	0.006	0	8	arhgef10l.L
mthfd2.L	2.63547e-116	1.6574	0.494	0.221	5.91321e-112	8	mthfd2.L
arpc1b.L	3.24448e-232	1.61819	0.865	0.599	7.27964e-228	8	arpc1b.L
plekha2.L	6.69935e-305	1.60646	0.302	0.036	1.50313e-300	8	plekha2.L
loc100486344.S	0	1.59716	0.277	0.004	0	8	loc100486344.S
prox1.L	0	1.5905	0.253	0.002	0	8	prox1.L
elmo1.S	0	1.58379	0.284	0.016	0	8	elmo1.S
cd63.S2	5.49368e-163	1.56702	0.75	0.43	1.23262e-158	8	cd63.S
fkbp1b.L	3.58561e-132	1.55773	0.588	0.304	8.04502e-128	8	fkbp1b.L
ptpn6.L	9.91924e-266	1.52009	0.345	0.055	2.22558e-261	8	ptpn6.L
tuba4a.L	1.01483e-195	1.51098	0.332	0.066	2.27698e-191	8	tuba4a.L
h1fx.S	5.75126e-121	1.49138	0.654	0.357	1.29041e-116	8	h1fx.S
capns2.S	1.3469e-122	1.49117	0.516	0.234	3.02204e-118	8	capns2.S
cgn.L1	2.58598e-117	1.48873	0.661	0.407	5.80216e-113	8	cgn.L
agr2.S	9.9459e-120	1.40971	0.379	0.128	2.23156e-115	8	agr2.S
krt18.L2	2.2152e-147	1.39561	0.845	0.49	4.97025e-143	8	krt18.L
s100a11.L	2.42804e-138	1.31351	0.34	0.09	5.4478e-134	8	s100a11.L
epcam.S	2.53881e-108	1.11407	0.768	0.518	5.69634e-104	8	epcam.S
Xelaev18043700m.g2	5.33771e-88	1.00584	0.545	0.239	1.19762e-83	8	Xelaev18043700m.g
loc101730713-like.L3	2.86724e-51	0.718231	0.717	0.447	6.43323e-47	8	loc101730713-like.L
vim.S	0	3.15884	0.382	0.047	0	9	vim.S
vim.L	2.30111e-239	2.75513	0.3	0.036	5.163e-235	9	vim.L
sparc.S	5.55158e-176	2.73658	0.339	0.063	1.24561e-171	9	sparc.S

## Sheet: Stomach parietal cell
	p_val	avg_log2FC	pct.1	pct.2	p_val_adj	cluster	gene
Xelaev18014877m.g	8.08559e-130	0.780616	1	0.776	1.52899e-125	0	Xelaev18014877m.g
loc496913-like.S	4.77267e-56	0.548581	0.995	0.786	9.02513e-52	0	loc496913-like.S
cox4i2.S	1.66514e-05	0.461589	0.151	0.251	0.314879	0	cox4i2.S
loc496670.L	7.79259e-32	0.426601	0.999	0.792	1.47358e-27	0	loc496670.L
loc100494454.S	2.27244e-25	0.405865	0.967	0.779	4.29718e-21	0	loc100494454.S
cgn.L	1.05013e-06	0.385329	0.174	0.292	0.0198579	0	cgn.L
fkbp11.L	7.84316e-08	0.354492	0.74	0.736	0.00148314	0	fkbp11.L
loc100493463.L	3.3022e-16	0.300771	0.945	0.779	6.24447e-12	0	loc100493463.L
Xelaev18001106m.g	0.000305799	0.29343	0.252	0.375	1	0	Xelaev18001106m.g
pga4.L	1.3645e-15	0.285146	0.915	0.729	2.58028e-11	0	pga4.L
mdh1.S	1.61229e-09	0.258343	0.185	0.344	3.04885e-05	0	mdh1.S
stap2-like.L	4.88705e-08	0.256241	0.15	0.271	0.000924141	0	stap2-like.L
Xelaev18003734m.g	1.39541e-23	1.97201	0.429	0.331	2.63873e-19	1	Xelaev18003734m.g
Xelaev18001106m.g1	8.00622e-15	1.55683	0.411	0.355	1.51398e-10	1	Xelaev18001106m.g
Xelaev18022260m.g	0.000368241	1.45307	0.283	0.275	1	1	Xelaev18022260m.g
Xelaev18007618m.g	5.11193e-34	1.36904	0.454	0.282	9.66666e-30	1	Xelaev18007618m.g
rbm25.L	3.68247e-09	1.31978	0.281	0.221	6.96356e-05	1	rbm25.L
g0s2.L	8.42955e-11	1.28896	0.309	0.237	1.59403e-06	1	g0s2.L
ndufb1.S	4.17516e-06	1.16997	0.315	0.291	0.0789522	1	ndufb1.S
nme2.L	3.98427e-15	1.10362	0.508	0.471	7.53426e-11	1	nme2.L
ckb.L	7.02302e-25	1.09351	0.723	0.714	1.32805e-20	1	ckb.L
atp5l.L	2.73979e-15	1.05111	0.541	0.539	5.18093e-11	1	atp5l.L
atp5j2.L	0.000101434	1.04691	0.288	0.268	1	1	atp5j2.L
ndufa1.L	1.30663e-07	1.04399	0.354	0.325	0.00247084	1	ndufa1.L
Xelaev18047214m.g	4.86907e-15	1.04222	0.541	0.543	9.20741e-11	1	Xelaev18047214m.g
slc25a5.S	5.05053e-08	1.00806	0.318	0.265	0.000955056	1	slc25a5.S
cox6b1.L	5.20644e-15	0.973099	0.501	0.473	9.84539e-11	1	cox6b1.L
Xelaev18043544m.g	2.23666e-13	0.956501	0.507	0.477	4.22951e-09	1	Xelaev18043544m.g
Xelaev18010352m.g	7.83303e-05	0.95259	0.329	0.32	1	1	Xelaev18010352m.g
atp4b.L	2.49536e-16	0.94249	0.631	0.629	4.71872e-12	1	atp4b.L
atp5i.S	2.46717e-10	0.937668	0.445	0.425	4.66542e-06	1	atp5i.S
cox6c.L	3.80041e-12	0.936452	0.508	0.504	7.18658e-08	1	cox6c.L
Xelaev18046262m.g	2.58489e-10	0.928869	0.456	0.441	4.88803e-06	1	Xelaev18046262m.g
rpl36.L	1.7367e-26	0.922385	0.652	0.622	3.2841e-22	1	rpl36.L
ndufs6.S	1.02118e-06	0.918138	0.362	0.345	0.0193104	1	ndufs6.S
cox7a2.L	6.9975e-14	0.894873	0.549	0.543	1.32323e-09	1	cox7a2.L
slc25a5.L	2.83319e-06	0.884122	0.734	0.851	0.0535756	1	slc25a5.L
rpl36a.L	4.12856e-11	0.865654	0.502	0.448	7.8071e-07	1	rpl36a.L
rpl37a.L	1.40485e-32	0.864106	0.729	0.718	2.65657e-28	1	rpl37a.L
nme2	3.92439e-05	0.862305	0.281	0.246	0.742102	1	nme2
Xetrov90021434m.L	1.10127e-14	0.859966	0.544	0.533	2.0825e-10	1	Xetrov90021434m.L
Xelaev18012476m.g	5.24144e-07	0.859568	0.442	0.453	0.00991156	1	Xelaev18012476m.g
junb.L	1.2336e-06	0.845536	0.55	0.571	0.0233274	1	junb.L
atp5h.L	0.000361666	0.844859	0.362	0.372	1	1	atp5h.L
atp5j2.S	1.32293e-22	0.840978	0.686	0.681	2.50166e-18	1	atp5j2.S
rps28p9.L	3.10805e-16	0.833115	0.605	0.603	5.87733e-12	1	rps28p9.L
Xelaev18015505m.g	7.28931e-28	0.825126	0.686	0.62	1.37841e-23	1	Xelaev18015505m.g
Xelaev18016042m.g	0.00016765	0.823779	0.39	0.408	1	1	Xelaev18016042m.g
loc100485583.L	0.00275315	0.819754	0.438	0.488	1	1	loc100485583.L
rps25.L	2.17684e-09	0.811645	0.635	0.645	4.11641e-05	1	rps25.L
loc100497848.L	1.45088e-10	0.808587	0.544	0.555	2.74361e-06	1	loc100497848.L
rpl39.S	1.22439e-10	0.805776	0.526	0.533	2.31533e-06	1	rpl39.S
Xelaev18037898m.g	1.02805e-23	0.801372	0.649	0.568	1.94404e-19	1	Xelaev18037898m.g
tmsb4x.L	3.75217e-28	0.789564	0.753	0.725	7.09535e-24	1	tmsb4x.L
Xelaev18024282m.g	4.23319e-28	0.777782	0.686	0.659	8.00496e-24	1	Xelaev18024282m.g
rpl36.S	3.20671e-21	0.764517	0.694	0.638	6.06389e-17	1	rpl36.S
slc25a3.L	4.94174e-06	0.758235	0.453	0.468	0.0934483	1	slc25a3.L
ndufb2.S	6.18028e-05	0.753197	0.419	0.435	1	1	ndufb2.S
usmg5.L	0.00614937	0.747273	0.393	0.438	1	1	usmg5.L
rpl34.S	2.6363e-30	0.746179	0.765	0.756	4.98525e-26	1	rpl34.S
rps26.S	0.00142232	0.745723	0.404	0.437	1	1	rps26.S
etfb.L	0.00164693	0.74101	0.429	0.477	1	1	etfb.L
Xelaev18036222m.g	1.32771e-28	0.733869	0.762	0.759	2.51069e-24	1	Xelaev18036222m.g
Xelaev18014665m.g	4.39489e-11	0.730493	0.567	0.595	8.31074e-07	1	Xelaev18014665m.g
rps25.S	1.74413e-07	0.730054	0.523	0.499	0.00329815	1	rps25.S
rps21.S	3.36682e-14	0.723486	0.632	0.654	6.36666e-10	1	rps21.S
rpl26.S	4.61063e-21	0.721094	0.753	0.775	8.7187e-17	1	rpl26.S
Xelaev18011978m.g	1.26943e-15	0.717468	0.637	0.656	2.4005e-11	1	Xelaev18011978m.g
rpl27a-like.L	1.18326e-15	0.705273	0.659	0.691	2.23754e-11	1	rpl27a-like.L
rps27a.L	0.000621355	0.704528	0.465	0.522	1	1	rps27a.L
Xelaev18015162m.g	1.23198e-19	0.70257	0.679	0.667	2.32967e-15	1	Xelaev18015162m.g
metap2.L	0.00518263	0.693969	0.383	0.41	1	1	metap2.L
nmrk2.S	2.93274e-10	0.676404	0.643	0.663	5.54582e-06	1	nmrk2.S
fau.S	3.51757e-12	0.668183	0.598	0.614	6.65173e-08	1	fau.S
srsf5.S	0.00649009	0.664681	0.416	0.46	1	1	srsf5.S
Xelaev18038264m.g	0.00436164	0.660979	0.451	0.492	1	1	Xelaev18038264m.g
uqcrh.L	7.93864e-11	0.658563	0.668	0.727	1.5012e-06	1	uqcrh.L
Xelaev18036189m.g	6.98495e-13	0.657742	0.622	0.623	1.32085e-08	1	Xelaev18036189m.g
rpl26.L	7.39565e-16	0.652261	0.706	0.746	1.39852e-11	1	rpl26.L
loc100493057.S	8.84411e-13	0.640943	0.679	0.669	1.67242e-08	1	loc100493057.S
Xelaev18003505m.g	2.83602e-11	0.639179	0.647	0.675	5.36291e-07	1	Xelaev18003505m.g
rpl27a-like.S	1.28379e-22	0.63735	0.726	0.717	2.42764e-18	1	rpl27a-like.S
rpl35.L	1.51414e-09	0.636988	0.587	0.619	2.86324e-05	1	rpl35.L
rpl35.S	2.6203e-17	0.63596	0.719	0.754	4.95499e-13	1	rpl35.S
rpl23.L	1.16033e-19	0.635416	0.732	0.743	2.19419e-15	1	rpl23.L
cox4i1.L	2.53361e-09	0.629108	0.652	0.702	4.79106e-05	1	cox4i1.L
atp5d.S	0.000129255	0.617448	0.499	0.543	1	1	atp5d.S
atp4a.L	3.80539e-06	0.612346	0.638	0.669	0.07196	1	atp4a.L
rps16.L	1.28001e-14	0.599743	0.688	0.679	2.4205e-10	1	rps16.L
zc3h10.S	1.67925e-12	0.59727	0.716	0.778	3.17546e-08	1	zc3h10.S
Xelaev18035769m.g	2.14142e-15	0.578934	0.709	0.659	4.04943e-11	1	Xelaev18035769m.g
Xelaev18003966m.g	9.99617e-19	0.577288	0.758	0.795	1.89028e-14	1	Xelaev18003966m.g
atp4b.S	4.09007e-05	0.570521	0.604	0.647	0.773432	1	atp4b.S
slc25a3.S	5.06374e-08	0.560378	0.655	0.701	0.000957554	1	slc25a3.S
rps23.L	6.531e-15	0.541018	0.707	0.681	1.23501e-10	1	rps23.L
Xelaev18016915m.g	1.08709e-09	0.530682	0.653	0.7	2.05569e-05	1	Xelaev18016915m.g
rps10.L	6.02567e-18	0.521452	0.743	0.755	1.13945e-13	1	rps10.L
rps28p9.S	2.74207e-05	0.520027	0.586	0.653	0.518525	1	rps28p9.S
rps23.S	8.46272e-13	0.511433	0.695	0.652	1.6003e-08	1	rps23.S
vdac2.S	0.00546808	0.506615	0.181	0.265	1	1	vdac2.S
idh2.L	6.44333e-06	0.503198	0.691	0.75	0.121843	1	idh2.L
sec61g.L	0.00139575	0.499688	0.176	0.267	1	1	sec61g.L
rps13.S	1.95747e-09	0.49752	0.632	0.686	3.70157e-05	1	rps13.S
rpl19.L	3.54224e-13	0.495615	0.75	0.784	6.69838e-09	1	rpl19.L
eef1g.L	1.62111e-05	0.484166	0.614	0.679	0.306553	1	eef1g.L
atp5c1.L	0.00205981	0.483494	0.178	0.267	1	1	atp5c1.L
eef1d.L	2.55708e-11	0.477978	0.712	0.716	4.83544e-07	1	eef1d.L
Xelaev18046508m.g	4.42178e-11	0.472772	0.68	0.722	8.36159e-07	1	Xelaev18046508m.g
rpl19.S	1.01906e-13	0.469423	0.746	0.785	1.92704e-09	1	rpl19.S
spcs1.L	0.00163614	0.452182	0.206	0.309	1	1	spcs1.L
Xelaev18037587m.g	9.27543e-06	0.451125	0.589	0.657	0.175398	1	Xelaev18037587m.g
rpl13.S	7.49489e-09	0.448847	0.694	0.766	0.000141728	1	rpl13.S
Xelaev18044512m.g	5.26146e-06	0.439089	0.268	0.434	0.0994943	1	Xelaev18044512m.g
rpl17.S	1.46013e-07	0.437609	0.661	0.694	0.00276111	1	rpl17.S
Xelaev18020043m.g	1.99553e-07	0.434235	0.65	0.662	0.00377355	1	Xelaev18020043m.g
Xelaev18010357m.g	0.00264444	0.432905	0.202	0.298	1	1	Xelaev18010357m.g
Xelaev18029059m.g	1.18207e-05	0.431938	0.577	0.62	0.223529	1	Xelaev18029059m.g
rpl30.S	6.51112e-07	0.428732	0.649	0.707	0.0123125	1	rpl30.S
mkrn3.S	5.57509e-06	0.425666	0.583	0.557	0.105425	1	mkrn3.S
dusp1.L	0.00119546	0.425201	0.173	0.258	1	1	dusp1.L
Xelaev18013762m.g	0.000532675	0.421227	0.611	0.7	1	1	Xelaev18013762m.g
rpl15.L	2.19687e-07	0.419567	0.662	0.637	0.00415428	1	rpl15.L
Xelaev18019895m.g	0.00550345	0.418843	0.632	0.712	1	1	Xelaev18019895m.g
loc100493057.L	3.85841e-06	0.415503	0.698	0.77	0.0729625	1	loc100493057.L
Xelaev18022104m.g	7.64747e-09	0.415288	0.764	0.788	0.000144614	1	Xelaev18022104m.g
rps11.S	0.00284676	0.413646	0.602	0.691	1	1	rps11.S
dhrs11.S	0.000119664	0.413241	0.191	0.303	1	1	dhrs11.S
Xelaev18045052m.g	0.00427514	0.413048	0.332	0.475	1	1	Xelaev18045052m.g
krt8.S	0.000463635	0.409311	0.179	0.278	1	1	krt8.S
Xelaev18039125m.g	5.70772e-07	0.408548	0.61	0.606	0.0107933	1	Xelaev18039125m.g
Xelaev18016211m.g	4.09688e-07	0.401007	0.707	0.772	0.00774721	1	Xelaev18016211m.g
gadd45g.S	2.03794e-06	0.400967	0.226	0.364	0.0385374	1	gadd45g.S
Xelaev18012629m.g	8.73491e-09	0.400811	0.713	0.726	0.000165177	1	Xelaev18012629m.g
hnrnpab.S	0.000800472	0.400023	0.193	0.292	1	1	hnrnpab.S
cirbp.L	5.74623e-05	0.392285	0.667	0.72	1	1	cirbp.L
rpl9.L	9.4229e-07	0.392169	0.676	0.686	0.0178187	1	rpl9.L
rps15.S	7.5143e-06	0.385234	0.667	0.733	0.142095	1	rps15.S
rpl13.L	7.15984e-07	0.385114	0.671	0.664	0.0135393	1	rpl13.L
atp5b.S	0.00722203	0.385075	0.628	0.706	1	1	atp5b.S
rps3a.L	0.000140406	0.384247	0.613	0.693	1	1	rps3a.L
tpt1.L	0.000506535	0.380054	0.567	0.591	1	1	tpt1.L
mdh2.S	0.000807526	0.377249	0.167	0.258	1	1	mdh2.S
fam162a.S	0.00166113	0.376472	0.178	0.266	1	1	fam162a.S
rpl17.L	6.0805e-09	0.375554	0.723	0.744	0.000114982	1	rpl17.L
rpl22l1.L	0.00583465	0.373978	0.193	0.274	1	1	rpl22l1.L
ppia.S	2.35997e-05	0.373625	0.532	0.51	0.446271	1	ppia.S
ppp1r15b-like.S	0.00625382	0.370515	0.181	0.256	1	1	ppp1r15b-like.S
fau.L	0.00998866	0.367186	0.593	0.694	1	1	fau.L
rps16.S	0.000393216	0.364741	0.686	0.779	1	1	rps16.S
cycs.S	0.000453744	0.363896	0.187	0.287	1	1	cycs.S
krt8.L	0.00243408	0.36378	0.241	0.348	1	1	krt8.L
ezr.L	0.00123617	0.361455	0.203	0.298	1	1	ezr.L
rpl13a.S	6.50065e-05	0.359277	0.686	0.732	1	1	rpl13a.S
Xelaev18022531m.g	0.00252098	0.357428	0.208	0.283	1	1	Xelaev18022531m.g
rps20.L	1.73521e-05	0.355927	0.668	0.67	0.328128	1	rps20.L
gnl2.L	0.00102869	0.349011	0.235	0.348	1	1	gnl2.L
eif3k.S	0.00338454	0.34886	0.259	0.379	1	1	eif3k.S
srsf2.S	0.000458156	0.34744	0.202	0.307	1	1	srsf2.S
Xelaev18038083m.g	1.24823e-06	0.34326	0.72	0.721	0.0236041	1	Xelaev18038083m.g
aldh2.L	0.000686298	0.335762	0.185	0.282	1	1	aldh2.L
apoo.L	1.03724e-05	0.3318	0.149	0.253	0.196143	1	apoo.L
hspd1.S	2.62881e-05	0.325449	0.151	0.252	0.497107	1	hspd1.S
naca.2.L	0.0014661	0.325176	0.643	0.715	1	1	naca.2.L
eif4a1.L	0.00284769	0.322763	0.209	0.303	1	1	eif4a1.L
cgn.L1	7.83169e-05	0.315793	0.182	0.289	1	1	cgn.L
tpi1.L	1.95208e-06	0.310324	0.206	0.346	0.0369139	1	tpi1.L
rpl12.S	8.89048e-05	0.29899	0.761	0.831	1	1	rpl12.S
ndufv1.L	9.21423e-05	0.297558	0.191	0.3	1	1	ndufv1.L
gstk1.L	0.000269995	0.285172	0.164	0.255	1	1	gstk1.L
dnaja2.S	0.000113068	0.281094	0.193	0.301	1	1	dnaja2.S
Xelaev18009955m.g	8.45339e-05	0.279513	0.199	0.311	1	1	Xelaev18009955m.g
nfkbia.L	0.00417237	0.278493	0.188	0.267	1	1	nfkbia.L
Xelaev18034420m.g	4.28351e-05	0.268696	0.211	0.331	0.810011	1	Xelaev18034420m.g
Xelaev18016933m.g	0.00128174	0.26768	0.244	0.356	1	1	Xelaev18016933m.g
sat1.L	0.000386482	0.267587	0.193	0.289	1	1	sat1.L
sfpq.S	1.31349e-07	0.263941	0.142	0.261	0.0024838	1	sfpq.S
nop56.L	2.71129e-05	0.263228	0.224	0.352	0.512705	1	nop56.L
ndufa13.1.L	6.02886e-05	0.258958	0.179	0.287	1	1	ndufa13.1.L
arpc1b.L	2.72548e-05	0.257853	0.178	0.29	0.515388	1	arpc1b.L
Xelaev18037541m.g	5.02359e-112	1.04079	0.974	0.606	9.49961e-108	2	Xelaev18037541m.g
cldn18.S	3.34914e-40	0.922251	0.633	0.38	6.33323e-36	2	cldn18.S
Xelaev18002122m.g	7.17619e-56	0.749736	0.73	0.35	1.35702e-51	2	Xelaev18002122m.g
loc548945.S	3.2168e-78	0.747649	0.998	0.757	6.08297e-74	2	loc548945.S
pga4.L1	4.11497e-61	0.69861	0.984	0.727	7.78141e-57	2	pga4.L
rpl3.L	3.83387e-59	0.673938	0.908	0.467	7.24984e-55	2	rpl3.L
pdilt.L	1.30247e-47	0.659808	0.778	0.454	2.46297e-43	2	pdilt.L
loc496913-like.S1	1.21022e-83	0.656305	0.998	0.791	2.28852e-79	2	loc496913-like.S
pdia2.L	4.71136e-62	0.652477	0.969	0.774	8.90918e-58	2	pdia2.L
fermt1.S	3.8188e-35	0.651565	0.281	0.108	7.22135e-31	2	fermt1.S
Xelaev18045525m.g	3.53132e-55	0.641104	0.91	0.474	6.67773e-51	2	Xelaev18045525m.g
loc100489782.S	3.0586e-64	0.64006	1	0.774	5.7838e-60	2	loc100489782.S
hmox1.S	2.68433e-35	0.618689	0.312	0.121	5.07608e-31	2	hmox1.S
rnd1.S	1.29012e-33	0.618453	0.301	0.12	2.43962e-29	2	rnd1.S
rasd1.S	2.56037e-23	0.60817	0.324	0.158	4.84165e-19	2	rasd1.S
eef2.1.L	8.34159e-47	0.589964	0.794	0.414	1.5774e-42	2	eef2.1.L
cdh1.S	8.00254e-28	0.571094	0.562	0.337	1.51328e-23	2	cdh1.S
loc496670.L1	2.05818e-60	0.552917	1	0.798	3.89201e-56	2	loc496670.L
epcam.S	5.27942e-20	0.547886	0.612	0.425	9.98338e-16	2	epcam.S
loc398467.S	6.64185e-31	0.53982	0.451	0.231	1.25597e-26	2	loc398467.S
sqstm1.L	2.74906e-28	0.538882	0.528	0.292	5.19847e-24	2	sqstm1.L
cnn3.L	3.01095e-26	0.526694	0.355	0.175	5.6937e-22	2	cnn3.L
cd63.L	4.19537e-36	0.521121	0.52	0.263	7.93345e-32	2	cd63.L
Xelaev18014877m.g1	1.20306e-39	0.517049	1	0.782	2.27499e-35	2	Xelaev18014877m.g
nipal1.L	8.97336e-29	0.516318	0.291	0.125	1.69686e-24	2	nipal1.L
tm4sf1.S	1.01864e-25	0.510191	0.434	0.23	1.92625e-21	2	tm4sf1.S
Xelaev18004063m.g	7.5181e-27	0.502694	0.646	0.375	1.42167e-22	2	Xelaev18004063m.g
tm4sf1.L	9.56135e-23	0.498545	0.551	0.343	1.80805e-18	2	tm4sf1.L
loc398404.L	2.08413e-22	0.497204	0.372	0.195	3.94109e-18	2	loc398404.L
ctse.S	3.97469e-33	0.492445	0.689	0.401	7.51615e-29	2	ctse.S
vsig2.L	8.55595e-27	0.46728	0.309	0.143	1.61793e-22	2	vsig2.L
pgc-like.2.S	3.24253e-32	0.461483	0.882	0.552	6.13162e-28	2	pgc-like.2.S
pkm.S	1.17678e-21	0.449609	0.373	0.201	2.2253e-17	2	pkm.S
vmp1.S	1.14094e-27	0.448841	0.456	0.24	2.15752e-23	2	vmp1.S
loc100485269.L	2.60185e-25	0.447015	0.265	0.113	4.9201e-21	2	loc100485269.L
ecm1.L	7.97325e-30	0.446044	0.367	0.172	1.50774e-25	2	ecm1.L
tp53bp2.S	4.59132e-29	0.440584	0.329	0.147	8.68218e-25	2	tp53bp2.S
stap2-like.L1	3.0004e-24	0.43871	0.436	0.239	5.67376e-20	2	stap2-like.L
vsig1.S	7.80521e-25	0.437138	0.312	0.15	1.47597e-20	2	vsig1.S
vsig1.L	2.4765e-22	0.426913	0.347	0.183	4.68306e-18	2	vsig1.L
MGC147419.S	7.9773e-23	0.420045	0.316	0.155	1.50851e-18	2	MGC147419.S
rcan1.S	4.11497e-21	0.417559	0.377	0.201	7.78141e-17	2	rcan1.S
pdilt.S	2.50989e-29	0.415231	0.521	0.272	4.7462e-25	2	pdilt.S
tspan1.L	1.5546e-22	0.410261	0.72	0.484	2.93975e-18	2	tspan1.L
fkbp11.L1	1.68471e-29	0.408783	0.939	0.716	3.18579e-25	2	fkbp11.L
Xelaev18037841m.g	3.72662e-25	0.407435	0.785	0.477	7.04704e-21	2	Xelaev18037841m.g
loc100491128.L	9.97578e-20	0.406646	0.551	0.354	1.88642e-15	2	loc100491128.L
rpl5.L	3.29e-30	0.404156	0.778	0.423	6.22139e-26	2	rpl5.L
aqp8.S	4.0099e-11	0.40299	0.349	0.225	7.58273e-07	2	aqp8.S
sec61a1.S	3.70378e-22	0.377172	0.531	0.315	7.00385e-18	2	sec61a1.S
mtdh.L	7.32933e-21	0.364112	0.393	0.218	1.38598e-16	2	mtdh.L
loc101730713-like.S	2.04082e-26	0.363917	0.518	0.288	3.8592e-22	2	loc101730713-like.S
loc100488137.L	1.06947e-33	0.361938	0.571	0.304	2.02237e-29	2	loc100488137.L
ccpg1.L	1.36354e-19	0.360939	0.332	0.178	2.57846e-15	2	ccpg1.L
gal3st2.L	1.60557e-16	0.35732	0.321	0.183	3.03614e-12	2	gal3st2.L
vmp1.L	6.60244e-24	0.355423	0.321	0.154	1.24852e-19	2	vmp1.L
cd63.S	4.36962e-19	0.348955	0.676	0.45	8.26294e-15	2	cd63.S
sult1a1	5.10302e-23	0.348608	0.375	0.195	9.64982e-19	2	sult1a1
tuba4b.S	3.60596e-17	0.34018	0.405	0.245	6.81887e-13	2	tuba4b.S
gadd45g.S1	1.44866e-15	0.325173	0.508	0.334	2.73943e-11	2	gadd45g.S
dnaja4.1.L	1.2983e-20	0.313149	0.37	0.199	2.45508e-16	2	dnaja4.1.L
tmbim6.L	7.05752e-16	0.306471	0.368	0.221	1.33458e-11	2	tmbim6.L
ugcg.S	1.87714e-13	0.30051	0.25	0.138	3.54968e-09	2	ugcg.S
sec61b.L	2.56745e-18	0.288893	0.671	0.432	4.85504e-14	2	sec61b.L
osbpl6.L	4.71431e-14	0.286695	0.296	0.173	8.91475e-10	2	osbpl6.L
cgn.L2	2.18312e-19	0.286459	0.444	0.261	4.12829e-15	2	cgn.L
hdlbp.L	8.09635e-17	0.28498	0.35	0.203	1.53102e-12	2	hdlbp.L
tubb4a.S	6.09282e-16	0.277274	0.347	0.201	1.15215e-11	2	tubb4a.S
ctsv.S	9.36367e-12	0.275392	0.441	0.29	1.77067e-07	2	ctsv.S
Xelaev18036021m.g	1.39576e-17	0.258489	0.289	0.146	2.63937e-13	2	Xelaev18036021m.g
eef2.1.S	2.7431e-11	0.256387	0.836	0.682	5.1872e-07	2	eef2.1.S
loc496913-like.S2	1.67056e-202	0.956592	1	0.791	3.15903e-198	3	loc496913-like.S
Xelaev18014877m.g2	1.62159e-114	0.831078	1	0.782	3.06642e-110	3	Xelaev18014877m.g
cldn18.S1	1.29455e-15	0.796727	0.507	0.393	2.448e-11	3	cldn18.S
vmp1.S1	6.40523e-17	0.786699	0.386	0.247	1.21123e-12	3	vmp1.S
tm4sf1.L1	7.40299e-16	0.721954	0.478	0.351	1.3999e-11	3	tm4sf1.L
pga4.L2	5.2532e-54	0.683608	0.967	0.729	9.9338e-50	3	pga4.L
vmp1.L1	6.20455e-11	0.654403	0.254	0.161	1.17328e-06	3	vmp1.L
loc100489782.S1	2.99923e-59	0.644754	0.997	0.774	5.67154e-55	3	loc100489782.S
cdh1.S1	3.93031e-11	0.619519	0.451	0.348	7.43222e-07	3	cdh1.S
pgc-like.2.S1	3.12448e-34	0.614205	0.834	0.557	5.9084e-30	3	pgc-like.2.S
loc398404.L1	8.38377e-12	0.613256	0.308	0.201	1.58537e-07	3	loc398404.L
ctse.S1	2.57954e-16	0.610597	0.549	0.415	4.87791e-12	3	ctse.S
loc548945.S1	2.4743e-49	0.598671	0.98	0.759	4.6789e-45	3	loc548945.S
loc496670.L2	1.00173e-59	0.58045	1	0.798	1.89427e-55	3	loc496670.L
pdia2.L1	1.95116e-38	0.55558	0.951	0.776	3.68965e-34	3	pdia2.L
loc100491128.L1	0.000226951	0.552602	0.397	0.369	1	3	loc100491128.L
fkbp11.L2	8.02956e-30	0.517503	0.919	0.718	1.51839e-25	3	fkbp11.L
tm4sf1.S1	6.40552e-09	0.515511	0.333	0.24	0.000121128	3	tm4sf1.S
stap2-like.L2	4.25166e-05	0.515213	0.301	0.253	0.803988	3	stap2-like.L
sqstm1.L1	1.09808e-06	0.503054	0.379	0.308	0.0207647	3	sqstm1.L
pdilt.S1	2.42684e-06	0.4874	0.353	0.289	0.0458916	3	pdilt.S
epcam.S1	1.43033e-09	0.476062	0.53	0.433	2.70474e-05	3	epcam.S
loc100488137.L1	5.96499e-10	0.445767	0.409	0.32	1.12798e-05	3	loc100488137.L
loc100494454.S1	5.028e-28	0.428912	0.993	0.782	9.50795e-24	3	loc100494454.S
pkm.S1	0.000195449	0.42397	0.26	0.213	1	3	pkm.S
pdilt.L1	7.56807e-11	0.42186	0.586	0.474	1.43112e-06	3	pdilt.L
loc100493463.L1	5.70921e-18	0.407744	0.974	0.781	1.07961e-13	3	loc100493463.L
ctse.L	1.70598e-10	0.396789	0.6	0.506	3.22601e-06	3	ctse.L
cgn.L3	0.0011108	0.394371	0.31	0.275	1	3	cgn.L
cd63.L1	0.000515898	0.388716	0.321	0.283	1	3	cd63.L
rcan1.S1	0.00639661	0.363779	0.252	0.214	1	3	rcan1.S
loc101730713-like.S1	0.00308991	0.329594	0.338	0.307	1	3	loc101730713-like.S
loc100493778.L	6.82663e-06	0.32926	0.728	0.685	0.129092	3	loc100493778.L
tspan1.L1	1.19045e-05	0.296089	0.562	0.5	0.225114	3	tspan1.L
Xelaev18007618m.g1	1.0731e-185	2.34273	0.771	0.257	2.02923e-181	4	Xelaev18007618m.g
acss1.L	3.90383e-149	2.26021	0.521	0.125	7.38214e-145	4	acss1.L
ckb.L1	5.63089e-194	2.12802	0.974	0.691	1.0648e-189	4	ckb.L
atp4b.L1	5.69947e-183	2.08125	0.951	0.6	1.07777e-178	4	atp4b.L
Xelaev18038264m.g1	5.55511e-137	2.05362	0.883	0.452	1.05047e-132	4	Xelaev18038264m.g
slc25a5.S1	1.71836e-177	1.89035	0.748	0.227	3.24941e-173	4	slc25a5.S
Xelaev18043544m.g1	1.44757e-160	1.87043	0.896	0.442	2.73736e-156	4	Xelaev18043544m.g
glul-like.1.L	2.32997e-97	1.85265	0.729	0.341	4.40598e-93	4	glul-like.1.L
atp4a.L1	7.29156e-189	1.84223	0.951	0.64	1.37883e-184	4	atp4a.L
slc25a5.L1	2.0357e-177	1.83947	0.978	0.826	3.84951e-173	4	slc25a5.L
aldh4a1.L	1.1951e-84	1.75947	0.331	0.08	2.25994e-80	4	aldh4a1.L
nme2.L1	1.5608e-129	1.70041	0.839	0.442	2.95147e-125	4	nme2.L
atp4a.S	3.58569e-161	1.69577	0.949	0.651	6.78053e-157	4	atp4a.S
MGC75752.L	1.06473e-102	1.6541	0.883	0.598	2.01341e-98	4	MGC75752.L
akr1c2.S	1.51161e-150	1.63291	0.402	0.065	2.85846e-146	4	akr1c2.S
acat1.S	3.3504e-105	1.61146	0.695	0.294	6.33561e-101	4	acat1.S
atp5a1.L	5.79771e-142	1.60572	0.821	0.346	1.09635e-137	4	atp5a1.L
cs.L	8.98988e-120	1.57773	0.697	0.269	1.69999e-115	4	cs.L
nnt.L	4.37861e-124	1.57677	0.773	0.342	8.27996e-120	4	nnt.L
pdhb.S	1.8968e-115	1.54184	0.481	0.127	3.58686e-111	4	pdhb.S
slc25a3.L1	4.09009e-122	1.53166	0.835	0.433	7.73436e-118	4	slc25a3.L
glul-like.1.S	2.36321e-104	1.53096	0.574	0.198	4.46884e-100	4	glul-like.1.S
idh2.L1	4.88255e-167	1.5264	0.963	0.724	9.2329e-163	4	idh2.L
Xelaev18047214m.g1	6.5243e-131	1.5178	0.901	0.51	1.23374e-126	4	Xelaev18047214m.g
Xelaev18037841m.g1	4.476e-121	1.50943	0.865	0.473	8.46412e-117	4	Xelaev18037841m.g
atp4b.S1	2.84758e-142	1.48841	0.952	0.615	5.38477e-138	4	atp4b.S
aco2.L	1.206e-98	1.47081	0.623	0.241	2.28055e-94	4	aco2.L
loc100485583.L1	1.69661e-102	1.46286	0.846	0.45	3.20829e-98	4	loc100485583.L
ezr.L1	1.7358e-106	1.45924	0.669	0.254	3.28239e-102	4	ezr.L
ca2.S	1.37777e-130	1.44437	0.395	0.074	2.60537e-126	4	ca2.S
oxct1.L	4.64438e-103	1.41871	0.651	0.255	8.78253e-99	4	oxct1.L
immt.L	2.40187e-104	1.41044	0.594	0.209	4.54194e-100	4	immt.L
hspa8.S	1.7161e-117	1.40196	0.861	0.44	3.24514e-113	4	hspa8.S
loc100487963.S	7.65223e-136	1.39319	0.32	0.045	1.44704e-131	4	loc100487963.S
atp5b.S1	5.04293e-143	1.3877	0.951	0.675	9.53618e-139	4	atp5b.S
atp5h.L1	1.7906e-109	1.3874	0.761	0.336	3.38602e-105	4	atp5h.L
slc25a3.S1	1.4896e-153	1.38402	0.956	0.673	2.81684e-149	4	slc25a3.S
tpp1.L	2.93171e-73	1.36358	0.402	0.125	5.54387e-69	4	tpp1.L
acss3.L	1.01191e-108	1.36187	0.344	0.066	1.91353e-104	4	acss3.L
loc100135405.S	1.64735e-131	1.36147	0.269	0.031	3.11514e-127	4	loc100135405.S
Xelaev18015000m.g	3.36578e-112	1.32846	0.633	0.215	6.36469e-108	4	Xelaev18015000m.g
uqcrc2.L	7.44715e-109	1.32706	0.702	0.28	1.40826e-104	4	uqcrc2.L
loc101731610.L	1.05319e-141	1.31843	0.949	0.579	1.99158e-137	4	loc101731610.L
suclg2.L	1.62711e-83	1.29949	0.437	0.133	3.07687e-79	4	suclg2.L
atp5a1.S	3.22274e-106	1.29701	0.824	0.421	6.0942e-102	4	atp5a1.S
adipor2.S	4.34172e-86	1.28348	0.561	0.205	8.21019e-82	4	adipor2.S
idh2.S	1.7355e-97	1.28011	0.514	0.162	3.28183e-93	4	idh2.S
etfb.L1	2.97515e-116	1.27933	0.868	0.436	5.62601e-112	4	etfb.L
atp5o.L	9.4761e-102	1.27599	0.823	0.425	1.79193e-97	4	atp5o.L
mpc2.S	1.71361e-92	1.26894	0.565	0.201	3.24044e-88	4	mpc2.S
Xelaev18014918m.g	7.16879e-93	1.26834	0.536	0.177	1.35562e-88	4	Xelaev18014918m.g
sdha.L	3.44907e-93	1.26143	0.545	0.187	6.52219e-89	4	sdha.L
nmrk2.S1	2.12067e-106	1.24605	0.909	0.639	4.01018e-102	4	nmrk2.S
Xelaev18036119m.g	2.03626e-98	1.23249	0.943	0.695	3.85057e-94	4	Xelaev18036119m.g
atp5l.L1	6.86796e-98	1.2318	0.867	0.51	1.29873e-93	4	atp5l.L
Xelaev18012178m.g	2.53296e-88	1.23164	0.512	0.172	4.78982e-84	4	Xelaev18012178m.g
tspan1.S	1.61271e-73	1.22882	0.612	0.27	3.04964e-69	4	tspan1.S
Xelaev18046261m.g	3.69836e-80	1.22772	0.58	0.225	6.99359e-76	4	Xelaev18046261m.g
uqcrc2.S	4.79261e-93	1.22575	0.468	0.14	9.06282e-89	4	uqcrc2.S
etfa.S	1.91164e-83	1.22311	0.433	0.131	3.61491e-79	4	etfa.S
ivd.S	2.32239e-69	1.20842	0.38	0.119	4.39165e-65	4	ivd.S
Xelaev18036120m.g	1.10064e-44	1.19572	0.713	0.39	2.08131e-40	4	Xelaev18036120m.g
sdha.S	2.22679e-78	1.18555	0.483	0.168	4.21086e-74	4	sdha.S
elovl1.S	7.66709e-94	1.17856	0.731	0.323	1.44985e-89	4	elovl1.S
ctse.L1	6.00906e-69	1.17514	0.817	0.487	1.13631e-64	4	ctse.L
Xelaev18041765m.g	4.91962e-78	1.17386	0.55	0.21	9.30299e-74	4	Xelaev18041765m.g
Xelaev18036725m.g	1.39655e-64	1.1672	0.453	0.164	2.64088e-60	4	Xelaev18036725m.g
suclg1.L	3.1031e-89	1.16274	0.638	0.257	5.86796e-85	4	suclg1.L
atp5f1.S	1.4707e-86	1.16145	0.653	0.277	2.7811e-82	4	atp5f1.S
Xelaev18013576m.g	2.09236e-91	1.15646	0.782	0.389	3.95666e-87	4	Xelaev18013576m.g
cox4i1.L1	1.30724e-117	1.15058	0.941	0.675	2.472e-113	4	cox4i1.L
ndufb10.L	1.18424e-75	1.14774	0.59	0.247	2.23939e-71	4	ndufb10.L
Xelaev18016042m.g1	1.37271e-94	1.14529	0.784	0.372	2.5958e-90	4	Xelaev18016042m.g
eci1.L	3.84929e-83	1.14512	0.404	0.114	7.27901e-79	4	eci1.L
prelid1.L	2.2541e-76	1.14041	0.464	0.157	4.26251e-72	4	prelid1.L
atp5j.S	4.8394e-84	1.13632	0.514	0.174	9.15131e-80	4	atp5j.S
acat1.L	1.69205e-74	1.13588	0.333	0.086	3.19966e-70	4	acat1.L
mdh2.S1	5.37002e-80	1.13051	0.57	0.22	1.01547e-75	4	mdh2.S
uqcrh.L1	5.78827e-119	1.12697	0.963	0.699	1.09456e-114	4	uqcrh.L
uqcrfs1.L	2.46468e-83	1.12497	0.497	0.166	4.66072e-79	4	uqcrfs1.L
vdac2.S1	1.11123e-90	1.12338	0.603	0.225	2.10133e-86	4	vdac2.S
ndufv1.L1	6.10875e-73	1.10735	0.603	0.261	1.15516e-68	4	ndufv1.L
mpc1.S	1.15408e-73	1.10405	0.417	0.129	2.18237e-69	4	mpc1.S
krt8.L1	5.8359e-72	1.101	0.671	0.307	1.10357e-67	4	krt8.L
nnt.S	4.41837e-88	1.09974	0.303	0.062	8.35514e-84	4	nnt.S
fahd2a.L	1.35511e-82	1.0977	0.329	0.076	2.5625e-78	4	fahd2a.L
cox6b1.L1	3.71794e-79	1.09351	0.812	0.445	7.03062e-75	4	cox6b1.L
cox6a1.L	7.15669e-81	1.09183	0.49	0.161	1.35333e-76	4	cox6a1.L
cystm1.L	1.38631e-73	1.09151	0.346	0.092	2.62152e-69	4	cystm1.L
atp5h.S	9.37777e-80	1.09149	0.561	0.212	1.77334e-75	4	atp5h.S
cyc1.S	2.18671e-83	1.08905	0.402	0.112	4.13507e-79	4	cyc1.S
tomm20.L	1.35417e-85	1.08485	0.625	0.249	2.56073e-81	4	tomm20.L
pram1.S	1.85566e-61	1.08009	0.516	0.216	3.50905e-57	4	pram1.S
ccng1.L	3.11491e-61	1.08	0.369	0.119	5.89029e-57	4	ccng1.L
atp5i.S1	3.54194e-81	1.07853	0.77	0.396	6.6978e-77	4	atp5i.S
ca2.L	2.07741e-77	1.0768	0.388	0.112	3.92838e-73	4	ca2.L
acaa2.L	2.04573e-66	1.06182	0.397	0.13	3.86848e-62	4	acaa2.L
cox7a2.L1	8.10268e-81	1.05441	0.857	0.516	1.53222e-76	4	cox7a2.L
pccb.L	7.19813e-56	1.05349	0.34	0.112	1.36117e-51	4	pccb.L
sdhb.S	5.12787e-70	1.049	0.446	0.154	9.69681e-66	4	sdhb.S
atp5o.S	1.20748e-73	1.04345	0.66	0.301	2.28335e-69	4	atp5o.S
atp5b.L	7.26781e-70	1.03717	0.428	0.141	1.37434e-65	4	atp5b.L
loc100498388.L	1.42366e-67	1.0357	0.792	0.453	2.69214e-63	4	loc100498388.L
ndufb5.L	4.47818e-81	1.03317	0.684	0.306	8.46824e-77	4	ndufb5.L
ndufs3.L	1.81369e-71	1.03206	0.587	0.25	3.42969e-67	4	ndufs3.L
Xelaev18036568m.g	6.31867e-73	1.03089	0.788	0.435	1.19486e-68	4	Xelaev18036568m.g
fabp3.L	2.15784e-75	1.03035	0.868	0.541	4.08048e-71	4	fabp3.L
stard7.L	6.02506e-58	1.03011	0.291	0.081	1.13934e-53	4	stard7.L
tspan1.L2	6.69144e-68	1.0287	0.81	0.478	1.26535e-63	4	tspan1.L
cox5a.L	5.17255e-83	1.02843	0.784	0.391	9.78129e-79	4	cox5a.L
atp5f1.L	9.85338e-76	1.02591	0.638	0.274	1.86327e-71	4	atp5f1.L
MGC75752.S	1.13844e-31	1.02337	0.601	0.384	2.1528e-27	4	MGC75752.S
Xelaev18028729m.g	1.83384e-81	1.02332	0.331	0.078	3.46779e-77	4	Xelaev18028729m.g
dld.S	1.2245e-63	1.0169	0.528	0.219	2.31553e-59	4	dld.S
map1lc3a.L	1.10728e-55	1.01689	0.388	0.138	2.09386e-51	4	map1lc3a.L
ndufb2.S1	2.53189e-74	1.0136	0.773	0.403	4.7878e-70	4	ndufb2.S
atp5c1.L1	3.24994e-69	1.01351	0.558	0.23	6.14564e-65	4	atp5c1.L
tstd3.L	1.25156e-67	1.01249	0.373	0.113	2.3667e-63	4	tstd3.L
uqcrh.S	5.63281e-78	1.00913	0.75	0.378	1.06516e-73	4	uqcrh.S
hsd17b10.S	2.3456e-61	0.996711	0.369	0.118	4.43554e-57	4	hsd17b10.S
prdx3.S	1.40935e-75	0.993877	0.422	0.129	2.66508e-71	4	prdx3.S
dbt.L	3.30265e-46	0.992749	0.296	0.099	6.24531e-42	4	dbt.L
loc100488563-like.S	2.79099e-37	0.991295	0.272	0.096	5.27776e-33	4	loc100488563-like.S
ndufa10.S	1.27356e-60	0.98875	0.367	0.12	2.4083e-56	4	ndufa10.S
osbpl2.L	9.03813e-57	0.987278	0.433	0.164	1.70911e-52	4	osbpl2.L
pdha1.L	4.28646e-63	0.979692	0.41	0.142	8.1057e-59	4	pdha1.L
atp5j.L	1.67664e-66	0.979637	0.517	0.203	3.17052e-62	4	atp5j.L
hibadh.S	3.78667e-62	0.978367	0.355	0.11	7.16059e-58	4	hibadh.S
aldh2.L1	1.10921e-82	0.977099	0.616	0.242	2.09751e-78	4	aldh2.L
sdhd.L	5.56152e-60	0.970891	0.402	0.141	1.05168e-55	4	sdhd.L
rpl3.L1	1.66997e-68	0.970415	0.835	0.478	3.15792e-64	4	rpl3.L
ndufa9.L	1.2884e-69	0.967063	0.45	0.156	2.43636e-65	4	ndufa9.L
dld.L	1.50925e-56	0.966333	0.497	0.211	2.854e-52	4	dld.L
g0s2.L1	5.48394e-35	0.965402	0.457	0.226	1.03701e-30	4	g0s2.L
ndufs1.L	1.01423e-62	0.95985	0.391	0.129	1.9179e-58	4	ndufs1.L
acadm.L	2.18989e-48	0.958832	0.314	0.107	4.14109e-44	4	acadm.L
hadh.L	1.40765e-64	0.958272	0.523	0.209	2.66187e-60	4	hadh.L
fam162a.S1	7.01852e-53	0.957637	0.516	0.233	1.3272e-48	4	fam162a.S
hibadh.L	1.95118e-50	0.956001	0.289	0.09	3.68968e-46	4	hibadh.L
Xelaev18022531m.g1	0.000690275	0.953418	0.329	0.271	1	4	Xelaev18022531m.g
chchd3.L	2.36316e-60	0.952122	0.455	0.176	4.46874e-56	4	chchd3.L
Xelaev18019895m.g1	9.41837e-85	0.950266	0.938	0.683	1.78101e-80	4	Xelaev18019895m.g
prdx1.L	7.22527e-85	0.950122	0.594	0.211	1.3663e-80	4	prdx1.L
coq9.L	1.02296e-52	0.949661	0.302	0.093	1.93442e-48	4	coq9.L
atp5d.S1	1.38522e-75	0.949151	0.861	0.509	2.61946e-71	4	atp5d.S
gadd45gip1.S	3.95173e-58	0.948434	0.42	0.153	7.47272e-54	4	gadd45gip1.S
fabp3.S	7.26525e-58	0.947117	0.574	0.258	1.37386e-53	4	fabp3.S
phb.S	7.42446e-57	0.94549	0.364	0.122	1.40396e-52	4	phb.S
loc100124841.L	3.91969e-57	0.943336	0.331	0.102	7.41213e-53	4	loc100124841.L
tbc1d14-like.S	2.00622e-50	0.94276	0.327	0.111	3.79376e-46	4	tbc1d14-like.S
atp5c1.S	2.34935e-67	0.927767	0.684	0.329	4.44261e-63	4	atp5c1.S
loc100491219-like.1	1.37473e-58	0.92725	0.419	0.152	2.59962e-54	4	loc100491219-like.1
Xelaev18046262m.g1	1.01281e-64	0.927093	0.761	0.413	1.91523e-60	4	Xelaev18046262m.g
mdh2.L	7.05206e-61	0.926588	0.45	0.167	1.33354e-56	4	mdh2.L
pdhb.L	9.42654e-56	0.926107	0.272	0.074	1.78256e-51	4	pdhb.L
glrx5.L	3.83786e-54	0.922787	0.307	0.093	7.25739e-50	4	glrx5.L
phb2.S	2.65756e-66	0.921206	0.532	0.211	5.02545e-62	4	phb2.S
chchd3.S	6.0018e-64	0.919154	0.466	0.171	1.13494e-59	4	chchd3.S
ndufb8.S	1.52331e-70	0.913413	0.711	0.344	2.88059e-66	4	ndufb8.S
mccc1.S	5.67139e-46	0.910432	0.276	0.088	1.07246e-41	4	mccc1.S
mut.S	7.12946e-55	0.910046	0.408	0.152	1.34818e-50	4	mut.S
aifm1.L	3.32781e-64	0.906186	0.378	0.12	6.29289e-60	4	aifm1.L
bckdha.L	3.64568e-50	0.906163	0.444	0.187	6.89398e-46	4	bckdha.L
cox5b.1.L	7.01841e-66	0.906061	0.367	0.11	1.32718e-61	4	cox5b.1.L
ech1.L	1.35305e-60	0.905432	0.406	0.141	2.55862e-56	4	ech1.L
ndufb7.L	7.29704e-52	0.905183	0.578	0.28	1.37987e-47	4	ndufb7.L
ndufs5.L	2.43688e-60	0.9029	0.667	0.335	4.60814e-56	4	ndufs5.L
MGC147117.S	5.20126e-52	0.902067	0.647	0.336	9.83558e-48	4	MGC147117.S
slc25a11.L	2.65334e-63	0.899258	0.388	0.126	5.01747e-59	4	slc25a11.L
hspa9.S	2.56709e-76	0.894439	0.377	0.103	4.85437e-72	4	hspa9.S
atp5j2.S1	2.42661e-71	0.889485	0.905	0.661	4.58872e-67	4	atp5j2.S
mrpl4.L	7.0788e-49	0.888967	0.417	0.168	1.3386e-44	4	mrpl4.L
pdk1.L	2.55483e-48	0.888567	0.347	0.125	4.83118e-44	4	pdk1.L
mfsd4a.S	1.52385e-51	0.88816	0.42	0.167	2.8816e-47	4	mfsd4a.S
cox6c.L1	4.01931e-64	0.887969	0.819	0.476	7.60051e-60	4	cox6c.L
cox4i1.S	4.51691e-62	0.887204	0.364	0.112	8.54149e-58	4	cox4i1.S
bckdhb.S	6.15684e-49	0.886527	0.325	0.111	1.16426e-44	4	bckdhb.S
loc100491128.S	3.62588e-30	0.885999	0.369	0.18	6.85653e-26	4	loc100491128.S
ndufs3.S	1.92919e-44	0.875389	0.358	0.137	3.64809e-40	4	ndufs3.S
cox17.S	2.75905e-61	0.874023	0.475	0.18	5.21736e-57	4	cox17.S
Xelaev18002122m.g1	4.22888e-46	0.868961	0.689	0.357	7.99681e-42	4	Xelaev18002122m.g
dlst.L	6.57776e-65	0.86819	0.358	0.107	1.24386e-60	4	dlst.L
ndufs6.S1	2.98715e-63	0.864599	0.669	0.318	5.64871e-59	4	ndufs6.S
cox7c.L	2.85617e-63	0.863465	0.446	0.158	5.40102e-59	4	cox7c.L
loc100491545-like.L	1.68643e-48	0.863163	0.342	0.121	3.18903e-44	4	loc100491545-like.L
krt18.L	1.2099e-52	0.859718	0.684	0.356	2.28793e-48	4	krt18.L
loc100497848.L1	4.54582e-56	0.857268	0.826	0.529	8.59614e-52	4	loc100497848.L
rpl36a.L1	8.12294e-56	0.856598	0.753	0.427	1.53605e-51	4	rpl36a.L
pc.S	1.01303e-40	0.852516	0.305	0.112	1.91564e-36	4	pc.S
Xelaev18037541m.g1	1.47264e-62	0.847234	0.929	0.613	2.78476e-58	4	Xelaev18037541m.g
Xetrov90024133m.S	2.30673e-60	0.847178	0.271	0.068	4.36203e-56	4	Xetrov90024133m.S
cs.S	6.99095e-54	0.846316	0.397	0.145	1.32199e-49	4	cs.S
acadvl.L	1.03671e-47	0.846308	0.358	0.132	1.96042e-43	4	acadvl.L
cox5b.2-like.L	1.83734e-49	0.843634	0.742	0.426	3.47441e-45	4	cox5b.2-like.L
dnajc19.L	9.75619e-61	0.839224	0.32	0.091	1.8449e-56	4	dnajc19.L
hpgds.S	3.0395e-43	0.835398	0.346	0.129	5.7477e-39	4	hpgds.S
sdhb.L	8.22764e-47	0.834933	0.313	0.106	1.55585e-42	4	sdhb.L
Xelaev18042604m.g	2.56548e-52	0.831531	0.514	0.225	4.85133e-48	4	Xelaev18042604m.g
mccc2.S	3.00538e-43	0.828469	0.419	0.18	5.68317e-39	4	mccc2.S
Xelaev18010357m.g1	3.03993e-47	0.826747	0.547	0.265	5.7485e-43	4	Xelaev18010357m.g
dazap2.L	3.25744e-48	0.820816	0.444	0.184	6.15982e-44	4	dazap2.L
slc25a11.S	2.12251e-54	0.819986	0.282	0.08	4.01366e-50	4	slc25a11.S
hadhb.L	1.31886e-51	0.818034	0.298	0.09	2.49397e-47	4	hadhb.L
alas1.S	3.01135e-52	0.817862	0.367	0.127	5.69445e-48	4	alas1.S
fam177a1.L	3.75125e-52	0.81674	0.261	0.071	7.09361e-48	4	fam177a1.L
hmgcr.L	2.31085e-51	0.81425	0.291	0.086	4.36981e-47	4	hmgcr.L
arhgdig.L	6.41384e-53	0.810797	0.419	0.157	1.21286e-48	4	arhgdig.L
ndufa12.S	9.16287e-53	0.810509	0.495	0.209	1.7327e-48	4	ndufa12.S
rps8.L	4.04577e-46	0.806687	0.7	0.37	7.65055e-42	4	rps8.L
timm8b.L	6.60782e-63	0.805612	0.256	0.059	1.24954e-58	4	timm8b.L
hpgds.L	2.79281e-40	0.805498	0.287	0.097	5.2812e-36	4	hpgds.L
Xelaev18045052m.g1	7.86997e-50	0.802886	0.746	0.435	1.48821e-45	4	Xelaev18045052m.g
cox7c.S	2.26031e-59	0.802204	0.406	0.137	4.27426e-55	4	cox7c.S
cox5a.S	8.11905e-59	0.800673	0.799	0.465	1.53531e-54	4	cox5a.S
cox7a2.S	7.75164e-54	0.799868	0.58	0.27	1.46584e-49	4	cox7a2.S
krt8.S1	6.57085e-51	0.799722	0.541	0.243	1.24255e-46	4	krt8.S
Xelaev18022965m.g	9.20805e-60	0.799024	0.87	0.536	1.74124e-55	4	Xelaev18022965m.g
ndufab1.S	6.52155e-56	0.797202	0.331	0.103	1.23323e-51	4	ndufab1.S
actg1.S	1.19554e-61	0.797144	0.91	0.585	2.26077e-57	4	actg1.S
bdh1.L	1.53389e-44	0.796018	0.353	0.134	2.90059e-40	4	bdh1.L
cox6a1.S	1.68388e-57	0.792424	0.612	0.286	3.18422e-53	4	cox6a1.S
aif1l.L	1.87048e-39	0.791718	0.435	0.199	3.53707e-35	4	aif1l.L
Xelaev18044512m.g1	4.72858e-19	0.789145	0.572	0.403	8.94175e-15	4	Xelaev18044512m.g
acadm.S	1.09885e-42	0.788306	0.278	0.092	2.07792e-38	4	acadm.S
clic6.L	4.62221e-37	0.787766	0.349	0.146	8.7406e-33	4	clic6.L
mgst3.L	1.89388e-48	0.786155	0.404	0.155	3.58133e-44	4	mgst3.L
pstpip2.S	6.32673e-42	0.785505	0.375	0.15	1.19639e-37	4	pstpip2.S
clic6.S	2.9693e-37	0.782354	0.314	0.12	5.61494e-33	4	clic6.S
Xelaev18041485m.g	5.66965e-51	0.781066	0.514	0.219	1.07213e-46	4	Xelaev18041485m.g
uqcrfs1.S	3.34581e-52	0.780584	0.53	0.238	6.32692e-48	4	uqcrfs1.S
dnaja2.S1	7.03403e-56	0.778684	0.583	0.264	1.33014e-51	4	dnaja2.S
sod2.S	3.16647e-55	0.7773	0.335	0.106	5.98779e-51	4	sod2.S
gstk1.L1	2.54092e-47	0.775801	0.497	0.223	4.80488e-43	4	gstk1.L
Xelaev18013641m.g	5.31529e-52	0.774204	0.28	0.08	1.00512e-47	4	Xelaev18013641m.g
hsdl2.S	1.66505e-51	0.772871	0.459	0.187	3.14861e-47	4	hsdl2.S
acsm3.L	6.21081e-33	0.769355	0.296	0.118	1.17446e-28	4	acsm3.L
nme21	1.67841e-50	0.768582	0.525	0.224	3.17387e-46	4	nme2
etfdh.L	3.06057e-42	0.768403	0.267	0.086	5.78754e-38	4	etfdh.L
Xelaev18015162m.g1	8.33439e-61	0.766066	0.925	0.645	1.57603e-56	4	Xelaev18015162m.g
gpt2.S	6.50421e-28	0.765651	0.272	0.114	1.22995e-23	4	gpt2.S
acsl1.S	8.87917e-43	0.765057	0.34	0.126	1.67905e-38	4	acsl1.S
elovl1.L	2.08084e-44	0.762602	0.375	0.145	3.93487e-40	4	elovl1.L
Xetrov90018342m.L	8.62834e-44	0.758957	0.327	0.119	1.63162e-39	4	Xetrov90018342m.L
Xelaev18010352m.g1	1.17622e-44	0.757856	0.585	0.297	2.22423e-40	4	Xelaev18010352m.g
cox7b.L	6.45091e-48	0.756917	0.468	0.201	1.21987e-43	4	cox7b.L
Xelaev18012476m.g1	4.4114e-49	0.755481	0.737	0.426	8.34196e-45	4	Xelaev18012476m.g
mdh1.L	2.75692e-52	0.75316	0.369	0.13	5.21333e-48	4	mdh1.L
tmsb4x.L1	1.29501e-41	0.751416	0.931	0.71	2.44886e-37	4	tmsb4x.L
esrrg.L	1.3926e-31	0.750109	0.338	0.149	2.63341e-27	4	esrrg.L
Xelaev18011461m.g	5.07165e-51	0.749524	0.406	0.152	9.59049e-47	4	Xelaev18011461m.g
atp5j2.L1	8.59012e-44	0.749492	0.517	0.247	1.62439e-39	4	atp5j2.L
cycs.S1	1.35583e-49	0.747236	0.55	0.252	2.56387e-45	4	cycs.S
ndufs2.L	2.07505e-36	0.746757	0.291	0.109	3.92392e-32	4	ndufs2.L
aldh6a1.L	3.47627e-36	0.746264	0.344	0.143	6.57362e-32	4	aldh6a1.L
dhrs11.S1	7.92377e-46	0.740755	0.552	0.268	1.49839e-41	4	dhrs11.S
eef2.1.L1	3.41408e-46	0.738996	0.766	0.421	6.45603e-42	4	eef2.1.L
rpl5.L1	9.14564e-45	0.730778	0.762	0.428	1.72944e-40	4	rpl5.L
vil1.S	7.57526e-23	0.724383	0.294	0.141	1.43248e-18	4	vil1.S
hadhb.S	5.62267e-35	0.722524	0.307	0.121	1.06325e-30	4	hadhb.S
usmg5.S	6.55381e-51	0.721143	0.461	0.187	1.23933e-46	4	usmg5.S
ddit3.L	4.79786e-32	0.71835	0.386	0.178	9.07275e-28	4	ddit3.L
Xelaev18045525m.g1	1.2358e-43	0.716501	0.808	0.487	2.3369e-39	4	Xelaev18045525m.g
cisd1.L	6.06701e-48	0.713166	0.278	0.084	1.14727e-43	4	cisd1.L
Xelaev18007619m.g	2.95017e-55	0.70742	0.294	0.082	5.57878e-51	4	Xelaev18007619m.g
timm23.S	9.60035e-46	0.706327	0.404	0.159	1.81543e-41	4	timm23.S
eif3i.S	6.8898e-37	0.705995	0.384	0.167	1.30286e-32	4	eif3i.S
atp1a1.L	5.22642e-46	0.705783	0.691	0.379	9.88315e-42	4	atp1a1.L
cycs.L	1.79184e-44	0.705721	0.473	0.211	3.38837e-40	4	cycs.L
hmgb3.L	8.25869e-32	0.705569	0.269	0.102	1.56172e-27	4	hmgb3.L
rcan1.L	8.08129e-24	0.703037	0.336	0.165	1.52817e-19	4	rcan1.L
ndufb9.L	2.38665e-45	0.697168	0.516	0.239	4.51315e-41	4	ndufb9.L
nfe2l2.L	7.90241e-39	0.694941	0.439	0.196	1.49435e-34	4	nfe2l2.L
tmx2.S	8.25495e-38	0.694684	0.282	0.1	1.56101e-33	4	tmx2.S
Xelaev18035585m.g	6.25215e-39	0.693085	0.415	0.183	1.18228e-34	4	Xelaev18035585m.g
mtch2.L	4.30307e-41	0.687125	0.252	0.079	8.13711e-37	4	mtch2.L
idh3b.S	1.02349e-35	0.684492	0.303	0.116	1.93543e-31	4	idh3b.S
rps8.S	4.04253e-40	0.682711	0.755	0.437	7.64442e-36	4	rps8.S
cbs.L	1.63685e-12	0.681502	0.267	0.156	3.09529e-08	4	cbs.L
suclg1.S	1.46203e-39	0.67561	0.346	0.137	2.7647e-35	4	suclg1.S
sirt5.L	1.6653e-40	0.673879	0.252	0.08	3.14908e-36	4	sirt5.L
tkt.L	2.8961e-35	0.673876	0.391	0.175	5.47652e-31	4	tkt.L
atp5d.L	2.05132e-49	0.673157	0.814	0.482	3.87904e-45	4	atp5d.L
scp2.L	4.91703e-50	0.673055	0.475	0.197	9.2981e-46	4	scp2.L
wbp2nl.S	4.7368e-28	0.672674	0.329	0.148	8.95729e-24	4	wbp2nl.S
pet100.L	8.54516e-41	0.66966	0.408	0.171	1.61589e-36	4	pet100.L
ndufs6.L	5.85152e-46	0.667739	0.547	0.26	1.10652e-41	4	ndufs6.L
prdx3.L	3.41751e-39	0.663637	0.338	0.131	6.46251e-35	4	prdx3.L
cap1.S	1.08067e-30	0.6613	0.265	0.102	2.04354e-26	4	cap1.S
usmg5.L1	4.95241e-44	0.659886	0.711	0.409	9.36501e-40	4	usmg5.L
loc101732367-like.L	2.18097e-39	0.656916	0.369	0.15	4.12421e-35	4	loc101732367-like.L
vamp8.S	2.06418e-34	0.653231	0.302	0.118	3.90337e-30	4	vamp8.S
metap2.L1	3.94642e-46	0.65303	0.702	0.38	7.46268e-42	4	metap2.L
bhlhe40.S	4.51688e-32	0.652678	0.371	0.165	8.54142e-28	4	bhlhe40.S
samm50.S	1.82277e-37	0.65056	0.336	0.133	3.44685e-33	4	samm50.S
minos1.L	6.373e-43	0.648935	0.34	0.125	1.20513e-38	4	minos1.L
Xetrov90021434m.L1	3.29002e-39	0.648498	0.793	0.511	6.22143e-35	4	Xetrov90021434m.L
actr3.L	9.0746e-37	0.647836	0.541	0.28	1.71601e-32	4	actr3.L
ndufa6.S	1.30492e-44	0.644453	0.461	0.197	2.4676e-40	4	ndufa6.S
ndufb4.S	3.22703e-39	0.642314	0.389	0.163	6.10232e-35	4	ndufb4.S
lmnb2.S	1.05407e-31	0.641258	0.272	0.104	1.99324e-27	4	lmnb2.S
tcp1.L	9.19138e-36	0.638042	0.336	0.135	1.73809e-31	4	tcp1.L
ndufb10.S	8.38882e-44	0.636075	0.607	0.312	1.58633e-39	4	ndufb10.S
efhd1.L	3.02255e-25	0.635337	0.274	0.12	5.71565e-21	4	efhd1.L
apoo.L1	1.90743e-37	0.634396	0.464	0.223	3.60695e-33	4	apoo.L
ndufa8.L	7.1172e-33	0.630328	0.278	0.106	1.34586e-28	4	ndufa8.L
uqcrb.S	9.70164e-38	0.629261	0.537	0.276	1.83458e-33	4	uqcrb.S
pgd.S	6.56528e-37	0.626312	0.256	0.086	1.24149e-32	4	pgd.S
opa3.S	1.21288e-40	0.6254	0.505	0.241	2.29356e-36	4	opa3.S
Xelaev18028958m.g	1.63435e-27	0.621807	0.329	0.15	3.09056e-23	4	Xelaev18028958m.g
Xelaev18025105m.g	5.05705e-44	0.619644	0.832	0.515	9.56289e-40	4	Xelaev18025105m.g
phyh.S	3.87086e-44	0.616756	0.366	0.137	7.3198e-40	4	phyh.S
idh3g.S	3.2362e-29	0.615679	0.267	0.107	6.11966e-25	4	idh3g.S
atp1b1.L	2.37078e-31	0.614194	0.305	0.126	4.48315e-27	4	atp1b1.L
ndufb1.S1	2.9111e-43	0.611977	0.554	0.27	5.50489e-39	4	ndufb1.S
Xelaev18024221m.g	7.93987e-41	0.609697	0.355	0.135	1.50143e-36	4	Xelaev18024221m.g
hnrnpa3.S	3.18701e-40	0.609651	0.583	0.3	6.02663e-36	4	hnrnpa3.S
samm50.L	6.74478e-32	0.608229	0.353	0.158	1.27544e-27	4	samm50.L
pkm.L	3.24277e-41	0.606627	0.298	0.102	6.13207e-37	4	pkm.L
ptcd3.L	1.03247e-36	0.605889	0.254	0.086	1.9524e-32	4	ptcd3.L
rtn4.S	5.7598e-34	0.603027	0.565	0.306	1.08918e-29	4	rtn4.S
ppia.S1	7.37825e-37	0.602657	0.766	0.49	1.39523e-32	4	ppia.S
ip6k2.L	3.88736e-36	0.602536	0.519	0.253	7.351e-32	4	ip6k2.L
mrpl21.L	9.34449e-29	0.601499	0.25	0.097	1.76704e-24	4	mrpl21.L
rpl10a.S	9.95516e-34	0.584226	0.72	0.413	1.88252e-29	4	rpl10a.S
ap2m1.L	8.94592e-33	0.583962	0.274	0.103	1.69167e-28	4	ap2m1.L
loc100491128.L2	5.17409e-35	0.583102	0.623	0.349	9.78421e-31	4	loc100491128.L
got2.L	1.40664e-30	0.581583	0.428	0.213	2.65996e-26	4	got2.L
ap2m1.S	9.7466e-31	0.577192	0.316	0.134	1.84308e-26	4	ap2m1.S
prdx5.L	4.41239e-35	0.577137	0.691	0.408	8.34383e-31	4	prdx5.L
Xelaev18046282m.g	6.90468e-26	0.57708	0.355	0.172	1.30568e-21	4	Xelaev18046282m.g
Xelaev18038892m.g	3.10923e-31	0.576795	0.362	0.162	5.87955e-27	4	Xelaev18038892m.g
rps17.L	8.21941e-39	0.57298	0.611	0.307	1.55429e-34	4	rps17.L
Xelaev18029462m.g	1.78699e-33	0.568031	0.861	0.624	3.3792e-29	4	Xelaev18029462m.g
anxa10.S	1.56357e-31	0.568013	0.548	0.305	2.95672e-27	4	anxa10.S
cct4.S	4.5234e-31	0.567023	0.369	0.165	8.55374e-27	4	cct4.S
rhoa.2.S	1.64453e-32	0.566628	0.43	0.207	3.10982e-28	4	rhoa.2.S
ndufb3.L	4.50318e-36	0.564503	0.587	0.316	8.51551e-32	4	ndufb3.L
acsl1.L	2.26815e-33	0.563882	0.391	0.176	4.28908e-29	4	acsl1.L
tubb4a.S1	2.22149e-26	0.561374	0.399	0.198	4.20084e-22	4	tubb4a.S
uqcrq.S	1.26825e-31	0.559897	0.413	0.197	2.39825e-27	4	uqcrq.S
cox17.L	1.65883e-32	0.558933	0.424	0.203	3.13685e-28	4	cox17.L
atp1b1.S	8.59075e-27	0.558107	0.426	0.223	1.62451e-22	4	atp1b1.S
adh1b.L	2.88668e-22	0.557772	0.377	0.198	5.45872e-18	4	adh1b.L
MGC147419.L	4.31975e-31	0.55751	0.525	0.282	8.16866e-27	4	MGC147419.L
abcf1.L	4.85899e-27	0.557478	0.327	0.149	9.18835e-23	4	abcf1.L
cisd1.S	2.00505e-33	0.554063	0.282	0.105	3.79155e-29	4	cisd1.S
Xelaev18037898m.g1	9.86262e-35	0.553349	0.826	0.553	1.86502e-30	4	Xelaev18037898m.g
Xelaev18037282m.g	4.50538e-41	0.552105	0.34	0.124	8.51966e-37	4	Xelaev18037282m.g
ndufa11.L	2.36775e-34	0.549412	0.375	0.164	4.47742e-30	4	ndufa11.L
angptl4.L	1.04885e-20	0.549186	0.256	0.116	1.98337e-16	4	angptl4.L
cct7.L	8.69585e-30	0.549004	0.384	0.18	1.64439e-25	4	cct7.L
hspd1.S1	2.88497e-27	0.547104	0.435	0.224	5.45549e-23	4	hspd1.S
ftmt.S	2.32963e-34	0.54594	0.616	0.342	4.40533e-30	4	ftmt.S
isg20l2.L	1.63992e-28	0.539096	0.386	0.184	3.10109e-24	4	isg20l2.L
gadd45a.L	2.38316e-17	0.538206	0.4	0.233	4.50655e-13	4	gadd45a.L
ndufs7.L	4.57538e-31	0.537725	0.426	0.207	8.65204e-27	4	ndufs7.L
vamp8.L	5.15537e-27	0.537289	0.269	0.11	9.7488e-23	4	vamp8.L
ndufb9.S	3.17415e-30	0.535924	0.378	0.175	6.00231e-26	4	ndufb9.S
Xelaev18034625m.g	4.574e-28	0.532537	0.269	0.106	8.64943e-24	4	Xelaev18034625m.g
gnl2.L1	2.11421e-34	0.53125	0.585	0.314	3.99797e-30	4	gnl2.L
pkm.S2	7.7801e-33	0.529962	0.428	0.198	1.47122e-28	4	pkm.S
glrx3.L	2.81061e-30	0.529058	0.298	0.122	5.31486e-26	4	glrx3.L
ctsv.S1	2.42312e-25	0.521536	0.519	0.284	4.58211e-21	4	ctsv.S
echdc2.L	1.34129e-27	0.520279	0.254	0.101	2.53638e-23	4	echdc2.L
Xelaev18006631m.g	4.05142e-30	0.519051	0.283	0.112	7.66124e-26	4	Xelaev18006631m.g
Xelaev18043641m.g	2.27377e-22	0.518777	0.521	0.296	4.29969e-18	4	Xelaev18043641m.g
cltb.L	7.02946e-23	0.517074	0.347	0.176	1.32927e-18	4	cltb.L
epb41l1.L	4.5665e-28	0.51516	0.347	0.158	8.63526e-24	4	epb41l1.L
ndufa1.L1	1.20799e-32	0.513864	0.563	0.307	2.28432e-28	4	ndufa1.L
ywhae.S	1.28052e-28	0.506536	0.417	0.207	2.42147e-24	4	ywhae.S
plin2.L	2.715e-16	0.505985	0.327	0.181	5.13407e-12	4	plin2.L
skp1.S	3.99375e-21	0.502495	0.269	0.125	7.55218e-17	4	skp1.S
ssrp1.S	8.01938e-25	0.501039	0.382	0.193	1.51646e-20	4	ssrp1.S
Xelaev18037480m.g	2.09842e-25	0.500895	0.32	0.148	3.96812e-21	4	Xelaev18037480m.g
aldh1a1.S	1.4214e-27	0.500301	0.307	0.134	2.68787e-23	4	aldh1a1.S
f11r.S	4.99288e-23	0.497738	0.26	0.114	9.44153e-19	4	f11r.S
loc100488277.L	1.11522e-31	0.495485	0.261	0.097	2.10888e-27	4	loc100488277.L
anxa10.L	2.62104e-29	0.494803	0.428	0.212	4.95639e-25	4	anxa10.L
rpl23.S	4.60826e-33	0.494568	0.587	0.302	8.71422e-29	4	rpl23.S
gata6.S	4.54717e-18	0.494411	0.263	0.13	8.5987e-14	4	gata6.S
cebpd.S	3.67322e-26	0.493848	0.349	0.162	6.94607e-22	4	cebpd.S
Xelaev18034420m.g1	3.05808e-32	0.492595	0.559	0.297	5.78284e-28	4	Xelaev18034420m.g
mdh1.S1	5.80831e-28	0.491624	0.537	0.307	1.09835e-23	4	mdh1.S
eif5a.S	2.17474e-24	0.491242	0.254	0.106	4.11243e-20	4	eif5a.S
ndufa2.L	2.55351e-29	0.491227	0.452	0.229	4.82868e-25	4	ndufa2.L
tpi1.S	3.94828e-22	0.490636	0.296	0.141	7.46619e-18	4	tpi1.S
ndufa13.1.L1	1.56943e-30	0.489692	0.497	0.256	2.96778e-26	4	ndufa13.1.L
tpt1.L1	3.87115e-27	0.486567	0.819	0.568	7.32034e-23	4	tpt1.L
Xelaev18003383m.g	6.41616e-19	0.486232	0.258	0.123	1.2133e-14	4	Xelaev18003383m.g
eif2s3.S	7.92157e-20	0.486116	0.291	0.143	1.49797e-15	4	eif2s3.S
stap2-like.L3	3.34496e-23	0.484973	0.441	0.241	6.32533e-19	4	stap2-like.L
hsp90ab1.S	1.39556e-29	0.484623	0.665	0.387	2.639e-25	4	hsp90ab1.S
arpc1b.L1	6.49828e-29	0.483408	0.49	0.26	1.22882e-24	4	arpc1b.L
mgc108213.L	2.02984e-25	0.483351	0.252	0.103	3.83842e-21	4	mgc108213.L
Xelaev18036189m.g1	2.01588e-26	0.470904	0.843	0.603	3.81204e-22	4	Xelaev18036189m.g
pfdn5.L	4.62149e-28	0.468397	0.267	0.105	8.73924e-24	4	pfdn5.L
tspo.L	3.13434e-23	0.468116	0.269	0.117	5.92704e-19	4	tspo.L
epn3.S	2.58404e-17	0.467385	0.254	0.126	4.88643e-13	4	epn3.S
actr3.S	8.57851e-22	0.465651	0.382	0.204	1.6222e-17	4	actr3.S
ubxn1.S	1.51146e-29	0.464283	0.25	0.093	2.85817e-25	4	ubxn1.S
cd63.S1	2.35564e-23	0.46292	0.706	0.449	4.45452e-19	4	cd63.S
slc26a9.S	3.62559e-19	0.462	0.26	0.126	6.85599e-15	4	slc26a9.S
arpc2.S	1.1482e-30	0.461227	0.327	0.14	2.17125e-26	4	arpc2.S
metap2.S	2.13034e-23	0.460596	0.316	0.149	4.02847e-19	4	metap2.S
ip6k2.S	3.50919e-27	0.459236	0.411	0.203	6.63589e-23	4	ip6k2.S
Xelaev18016933m.g1	2.17106e-29	0.457612	0.585	0.323	4.10548e-25	4	Xelaev18016933m.g
rps25.S1	1.31254e-29	0.453886	0.77	0.477	2.48202e-25	4	rps25.S
arpc2.L	6.59678e-30	0.453377	0.353	0.159	1.24745e-25	4	arpc2.L
eif2s2.S	1.97044e-31	0.450566	0.468	0.234	3.7261e-27	4	eif2s2.S
mthfd2.L	3.27011e-21	0.448851	0.399	0.216	6.18378e-17	4	mthfd2.L
loc100496618.L	1.91106e-15	0.447315	0.351	0.205	3.61381e-11	4	loc100496618.L
bzw1.S	3.96237e-30	0.44722	0.391	0.18	7.49285e-26	4	bzw1.S
MGC76064.S	1.08465e-21	0.447089	0.271	0.124	2.05106e-17	4	MGC76064.S
eif2s2.L	1.93197e-28	0.441633	0.6	0.346	3.65336e-24	4	eif2s2.L
mrpl52.L	8.99685e-20	0.44145	0.305	0.154	1.7013e-15	4	mrpl52.L
eps8.L	2.91816e-26	0.437501	0.26	0.106	5.51825e-22	4	eps8.L
dcxr.L	2.84105e-25	0.434857	0.307	0.138	5.37242e-21	4	dcxr.L
ndufb4.L	8.05976e-27	0.428448	0.263	0.107	1.5241e-22	4	ndufb4.L
vma21.L	2.62327e-23	0.428314	0.285	0.129	4.96061e-19	4	vma21.L
Xelaev18043710m.g	5.19068e-23	0.427031	0.845	0.637	9.81558e-19	4	Xelaev18043710m.g
bsg.S	1.07069e-11	0.425351	0.267	0.156	2.02467e-07	4	bsg.S
eif2s3.L	7.41066e-23	0.423773	0.417	0.224	1.40136e-18	4	eif2s3.L
frmd4b.L	2.11186e-14	0.423199	0.291	0.161	3.99353e-10	4	frmd4b.L
eef1g.S	1.50983e-23	0.422387	0.631	0.391	2.85508e-19	4	eef1g.S
eef1g.L1	7.77e-28	0.421527	0.896	0.652	1.46931e-23	4	eef1g.L
ctsb.L	1.18334e-16	0.419888	0.258	0.128	2.23769e-12	4	ctsb.L
rpl3.S	2.30019e-26	0.419719	0.558	0.314	4.34966e-22	4	rpl3.S
ndufa11.S	2.92661e-26	0.41906	0.25	0.1	5.53421e-22	4	ndufa11.S
ctsv.L	5.24826e-16	0.418464	0.358	0.203	9.92446e-12	4	ctsv.L
hnrnpa1.S	2.15254e-15	0.417049	0.346	0.198	4.07045e-11	4	hnrnpa1.S
odc1.L	4.32328e-21	0.416459	0.4	0.217	8.17533e-17	4	odc1.L
eif3b.S	7.66458e-23	0.415402	0.349	0.174	1.44937e-18	4	eif3b.S
psmb4.S	2.00734e-20	0.415351	0.296	0.145	3.79588e-16	4	psmb4.S
tpi1.L1	6.18489e-27	0.414875	0.552	0.312	1.16956e-22	4	tpi1.L
eif3m.S	5.91721e-22	0.411209	0.435	0.238	1.11894e-17	4	eif3m.S
Xelaev18020022m.g	2.69448e-22	0.40919	0.291	0.133	5.09526e-18	4	Xelaev18020022m.g
Xelaev18026704m.g	4.17101e-25	0.408848	0.426	0.22	7.88737e-21	4	Xelaev18026704m.g
psmc5.L	1.46123e-17	0.407412	0.271	0.135	2.76319e-13	4	psmc5.L
pdap1.S	5.34969e-25	0.40722	0.525	0.298	1.01163e-20	4	pdap1.S
Xelaev18041419m.g	2.91769e-17	0.407033	0.285	0.146	5.51735e-13	4	Xelaev18041419m.g
h1fx.S	4.97179e-18	0.405704	0.386	0.218	9.40165e-14	4	h1fx.S
Xelaev18044325m.g	9.72264e-34	0.401607	0.596	0.318	1.83855e-29	4	Xelaev18044325m.g
elf3.S	7.62289e-19	0.401081	0.256	0.121	1.44149e-14	4	elf3.S
hspd1.L	2.5842e-21	0.400693	0.369	0.191	4.88672e-17	4	hspd1.L
tomm7.L	1.8065e-23	0.399905	0.265	0.115	3.41608e-19	4	tomm7.L
tsc22d3.L	3.90148e-19	0.397693	0.274	0.13	7.37769e-15	4	tsc22d3.L
ncl.S	4.40978e-18	0.396185	0.484	0.292	8.33889e-14	4	ncl.S
Xelaev18015505m.g1	2.87006e-17	0.395115	0.777	0.613	5.42728e-13	4	Xelaev18015505m.g
pinx1.L	7.68033e-24	0.393975	0.492	0.273	1.45235e-19	4	pinx1.L
psmc3.L	3.37934e-19	0.393607	0.333	0.175	6.39034e-15	4	psmc3.L
ywhae.L	1.59469e-15	0.38998	0.285	0.151	3.01556e-11	4	ywhae.L
eif3d.S	7.63508e-20	0.389077	0.843	0.613	1.44379e-15	4	eif3d.S
slu7.L	7.09717e-22	0.385934	0.256	0.112	1.34207e-17	4	slu7.L
sdhaf2.S	2.10324e-22	0.385777	0.369	0.188	3.97723e-18	4	sdhaf2.S
st13.S	3.4141e-16	0.385625	0.351	0.201	6.45607e-12	4	st13.S
hspe1.L	3.81116e-19	0.381954	0.282	0.136	7.20691e-15	4	hspe1.L
tmbim6.L1	6.63572e-09	0.381274	0.333	0.226	0.000125481	4	tmbim6.L
srrt.L	4.59402e-17	0.379859	0.282	0.143	8.68728e-13	4	srrt.L
eif5a.L	5.0323e-25	0.378548	0.731	0.461	9.51608e-21	4	eif5a.L
loc100135223.L	9.83824e-22	0.375616	0.419	0.226	1.86041e-17	4	loc100135223.L
sfpq.S1	3.21402e-18	0.374609	0.411	0.234	6.0777e-14	4	sfpq.S
cct8.L	1.23812e-20	0.374504	0.296	0.143	2.34129e-16	4	cct8.L
atf4.L	8.97984e-23	0.374256	0.912	0.686	1.69809e-18	4	atf4.L
fbp1.S	7.17121e-20	0.372772	0.269	0.124	1.35608e-15	4	fbp1.S
uba1.L	3.94521e-19	0.370955	0.28	0.136	7.46039e-15	4	uba1.L
rpl15.L1	1.09248e-16	0.370786	0.821	0.624	2.06587e-12	4	rpl15.L
cfl1.L	1.68904e-24	0.368059	0.468	0.253	3.19398e-20	4	cfl1.L
eif3i.L	1.41142e-22	0.365162	0.612	0.372	2.669e-18	4	eif3i.L
Xelaev18037805m.g	2.79363e-18	0.365019	0.706	0.455	5.28276e-14	4	Xelaev18037805m.g
rhoa.L	5.58581e-20	0.364675	0.265	0.123	1.05628e-15	4	rhoa.L
osbpl6.L1	1.57059e-15	0.363778	0.309	0.173	2.96999e-11	4	osbpl6.L
emc4.L	2.8997e-20	0.363671	0.305	0.15	5.48334e-16	4	emc4.L
vsig1.L1	9.70072e-17	0.356194	0.335	0.185	1.83441e-12	4	vsig1.L
loc100496185.L	3.0384e-09	0.355369	0.26	0.161	5.74562e-05	4	loc100496185.L
nap1l1.L	2.70423e-20	0.352996	0.408	0.222	5.1137e-16	4	nap1l1.L
rpl4.L	1.03051e-13	0.352094	0.801	0.639	1.94869e-09	4	rpl4.L
ddx5.L	2.87369e-15	0.351582	0.517	0.331	5.43416e-11	4	ddx5.L
pa2g4.L	5.23276e-18	0.351323	0.441	0.26	9.89515e-14	4	pa2g4.L
rsl24d1.S	2.38385e-17	0.350939	0.283	0.145	4.50785e-13	4	rsl24d1.S
Xelaev18042855m.g	3.45808e-16	0.344965	0.25	0.124	6.53923e-12	4	Xelaev18042855m.g
eif3g.L	6.35052e-13	0.343849	0.34	0.204	1.20088e-08	4	eif3g.L
psmb4.L	6.6852e-14	0.343388	0.313	0.181	1.26417e-09	4	psmb4.L
eef2.1.S1	7.92197e-18	0.338138	0.899	0.678	1.49804e-13	4	eef2.1.S
Xelaev18039125m.g1	7.75665e-17	0.336994	0.815	0.588	1.46678e-12	4	Xelaev18039125m.g
cmbl.L	6.89909e-18	0.335734	0.375	0.211	1.30462e-13	4	cmbl.L
Xelaev18010593m.g	4.85978e-18	0.333893	0.563	0.351	9.18984e-14	4	Xelaev18010593m.g
Xelaev18047430m.g	4.09346e-20	0.331542	0.532	0.318	7.74073e-16	4	Xelaev18047430m.g
rnf10.S	8.0307e-16	0.331079	0.271	0.14	1.51861e-11	4	rnf10.S
hnrnpk.S	2.34596e-19	0.330432	0.389	0.215	4.43621e-15	4	hnrnpk.S
spcs1.L1	4.63029e-13	0.328896	0.444	0.285	8.75587e-09	4	spcs1.L
pa2g4.S	6.1601e-22	0.327532	0.336	0.166	1.16487e-17	4	pa2g4.S
slc3a2.L	3.40878e-20	0.324582	0.408	0.222	6.44599e-16	4	slc3a2.L
hspe1.S	7.12109e-22	0.320458	0.313	0.149	1.3466e-17	4	hspe1.S
MGC147419.S1	4.66971e-09	0.317718	0.26	0.162	8.83042e-05	4	MGC147419.S
ddx21.L	4.94432e-22	0.314881	0.832	0.592	9.34972e-18	4	ddx21.L
rplp0.S	1.0688e-20	0.309324	0.633	0.387	2.02109e-16	4	rplp0.S
Xelaev18024282m.g1	1.08212e-14	0.306147	0.85	0.645	2.04628e-10	4	Xelaev18024282m.g
ddx21.S	1.46731e-17	0.30479	0.863	0.659	2.77468e-13	4	ddx21.S
loc100490092.L	4.67311e-14	0.302543	0.651	0.444	8.83686e-10	4	loc100490092.L
Xelaev18028878m.g	9.29165e-12	0.301642	0.282	0.165	1.75705e-07	4	Xelaev18028878m.g
calm1.S	7.62495e-17	0.301138	0.373	0.212	1.44188e-12	4	calm1.S
psmd4.S	5.82398e-12	0.300992	0.269	0.154	1.10131e-07	4	psmd4.S
gltscr2.L	2.6063e-16	0.300116	0.364	0.205	4.92852e-12	4	gltscr2.L
Xelaev18040976m.g	1.72664e-19	0.2979	0.653	0.422	3.26507e-15	4	Xelaev18040976m.g
rpl13a.S1	4.61301e-13	0.293417	0.872	0.715	8.72319e-09	4	rpl13a.S
bsg.L	2.37089e-11	0.291683	0.413	0.269	4.48336e-07	4	bsg.L
eif1b.S	1.04878e-16	0.288663	0.38	0.215	1.98324e-12	4	eif1b.S
cirbp.S	1.07947e-15	0.288469	0.748	0.5	2.04128e-11	4	cirbp.S
cldn18.S2	2.47156e-11	0.287828	0.578	0.388	4.67372e-07	4	cldn18.S
eif4b.L	3.16747e-16	0.287435	0.375	0.214	5.98968e-12	4	eif4b.L
eif3k.S1	4.9988e-23	0.285507	0.594	0.346	9.45274e-19	4	eif3k.S
rps10.L1	4.64828e-18	0.284444	0.951	0.736	8.7899e-14	4	rps10.L
hnrnpab.L	1.95395e-19	0.27515	0.57	0.344	3.69492e-15	4	hnrnpab.L
tpm3.S	4.88201e-14	0.274934	0.307	0.171	9.23188e-10	4	tpm3.S
pno1.L	3.44908e-16	0.269006	0.289	0.149	6.5222e-12	4	pno1.L
rps3.S	8.08909e-17	0.268614	0.645	0.424	1.52965e-12	4	rps3.S
rps26.L	1.75345e-17	0.265874	0.631	0.405	3.31577e-13	4	rps26.L
vimp.S	4.1058e-14	0.261245	0.25	0.131	7.76408e-10	4	vimp.S
rpl13a.L	1.15002e-12	0.259885	0.852	0.651	2.17468e-08	4	rpl13a.L
mkrn3.S1	4.02171e-13	0.259228	0.755	0.542	7.60505e-09	4	mkrn3.S
btg1.S	9.86034e-14	0.257389	0.276	0.149	1.86459e-09	4	btg1.S
nucks1.L	1.63839e-16	0.257272	0.282	0.142	3.09819e-12	4	nucks1.L
cct5.S	1.25869e-11	0.256504	0.36	0.227	2.38019e-07	4	cct5.S
rpl36a.S	1.64432e-17	0.252985	0.488	0.294	3.10942e-13	4	rpl36a.S
Xelaev18000107m.g	6.51821e-267	2.24967	0.944	0.254	1.23259e-262	5	Xelaev18000107m.g
rpl23.S1	4.32703e-239	2.04242	0.944	0.277	8.18242e-235	5	rpl23.S
rps8.L1	1.44877e-201	1.7495	0.967	0.352	2.73963e-197	5	rps8.L
Xelaev18002122m.g2	5.36475e-185	1.69252	0.952	0.34	1.01447e-180	5	Xelaev18002122m.g
rps17.L1	5.83912e-197	1.68995	0.923	0.286	1.10418e-192	5	rps17.L
Xelaev18004063m.g1	8.18644e-174	1.56275	0.969	0.356	1.54806e-169	5	Xelaev18004063m.g
Xelaev18037841m.g2	1.08062e-149	1.36671	0.992	0.467	2.04345e-145	5	Xelaev18037841m.g
rps8.S1	7.98261e-135	1.27844	0.971	0.424	1.50951e-130	5	rps8.S
Xelaev18037805m.g1	9.52744e-130	1.26072	0.965	0.438	1.80164e-125	5	Xelaev18037805m.g
rpl5.L2	2.69893e-123	1.22852	0.942	0.418	5.10368e-119	5	rpl5.L
hsp90b1.L	7.83536e-84	1.09727	0.689	0.261	1.48167e-79	5	hsp90b1.L
gm2a.S	4.13735e-83	1.08551	0.912	0.5	7.82373e-79	5	gm2a.S
Xelaev18045525m.g2	5.24198e-101	1.08039	0.96	0.479	9.91258e-97	5	Xelaev18045525m.g
eef2.1.L2	6.27631e-93	1.07688	0.889	0.415	1.18685e-88	5	eef2.1.L
rpl10a.S1	3.73434e-108	1.06454	0.937	0.399	7.06163e-104	5	rpl10a.S
loc100493618.L	3.96552e-90	1.05133	0.593	0.175	7.49881e-86	5	loc100493618.L
rpl3.L2	7.08021e-94	1.0094	0.969	0.471	1.33887e-89	5	rpl3.L
Xelaev18014876m.g	1.43711e-138	0.965764	0.514	0.097	2.71757e-134	5	Xelaev18014876m.g
pgc-like.2.S2	5.0343e-66	0.942411	0.925	0.555	9.51987e-62	5	pgc-like.2.S
rps25.S2	1.88249e-89	0.927658	0.952	0.466	3.55978e-85	5	rps25.S
rpl36a.L2	3.52668e-90	0.898099	0.942	0.416	6.66895e-86	5	rpl36a.L
Xetrov90007675m.L	2.17653e-70	0.891571	0.814	0.375	4.11582e-66	5	Xetrov90007675m.L
Xelaev18037541m.g2	3.39553e-71	0.847332	0.981	0.613	6.42094e-67	5	Xelaev18037541m.g
pdia2.L2	7.24111e-74	0.818878	0.969	0.778	1.36929e-69	5	pdia2.L
pdia6.L	1.47533e-87	0.796958	0.574	0.168	2.78985e-83	5	pdia6.L
pga4.L3	2.31923e-58	0.785324	0.977	0.733	4.38566e-54	5	pga4.L
Xelaev18013614m.g	2.80739e-150	0.780916	0.292	0.028	5.30877e-146	5	Xelaev18013614m.g
Xelaev18028235m.g	7.48712e-84	0.758777	0.605	0.189	1.41581e-79	5	Xelaev18028235m.g
pdia4.L	4.19255e-109	0.757631	0.461	0.099	7.9281e-105	5	pdia4.L
loc100493778.L1	5.10043e-61	0.757442	0.981	0.666	9.64492e-57	5	loc100493778.L
loc548945.S2	1.08876e-60	0.703553	1	0.762	2.05884e-56	5	loc548945.S
loc100489782.S2	1.34445e-58	0.697652	0.996	0.779	2.54235e-54	5	loc100489782.S
pdilt.S2	1.17364e-78	0.665222	0.733	0.26	2.21936e-74	5	pdilt.S
pdilt.L2	1.31818e-46	0.657366	0.837	0.456	2.49269e-42	5	pdilt.L
sec11c.L	1.64361e-103	0.640481	0.455	0.099	3.10806e-99	5	sec11c.L
loc100493463.L2	5.15166e-54	0.623449	0.994	0.783	9.74178e-50	5	loc100493463.L
hspa5.S	2.35669e-39	0.619295	0.741	0.394	4.45649e-35	5	hspa5.S
loc398467.S1	1.66586e-68	0.614877	0.628	0.222	3.15015e-64	5	loc398467.S
loc100494454.S2	4.39764e-51	0.61087	0.99	0.786	8.31594e-47	5	loc100494454.S
ssr4.L	2.49366e-44	0.583687	0.829	0.465	4.71552e-40	5	ssr4.L
fkbp11.S	1.96506e-88	0.568099	0.495	0.127	3.71593e-84	5	fkbp11.S
hspa5.L	5.75825e-41	0.567356	0.727	0.359	1.08889e-36	5	hspa5.L
rps20.L1	8.11233e-43	0.548746	0.948	0.648	1.53404e-38	5	rps20.L
fkbp11.L3	2.24557e-42	0.535454	0.954	0.72	4.24637e-38	5	fkbp11.L
stt3a.S	1.49367e-70	0.517849	0.58	0.192	2.82453e-66	5	stt3a.S
Xelaev18039104m.g	2.48283e-37	0.516407	0.916	0.603	4.69504e-33	5	Xelaev18039104m.g
spcs2.L	9.64069e-83	0.514495	0.376	0.082	1.82305e-78	5	spcs2.L
pdia6.S	1.0479e-66	0.497985	0.497	0.154	1.98158e-62	5	pdia6.S
rplp1.L	4.92778e-40	0.491801	0.894	0.509	9.31843e-36	5	rplp1.L
loc100496156.S	9.37923e-87	0.490074	0.284	0.047	1.77361e-82	5	loc100496156.S
serp2.L	1.84881e-65	0.482673	0.601	0.205	3.4961e-61	5	serp2.L
pdia3.S	5.92703e-78	0.455771	0.518	0.145	1.1208e-73	5	pdia3.S
stt3a.L	3.70405e-60	0.442957	0.399	0.115	7.00437e-56	5	stt3a.L
gal3st2.L1	1.97635e-70	0.437723	0.543	0.168	3.73727e-66	5	gal3st2.L
reep5.L	1.66178e-62	0.43376	0.616	0.22	3.14242e-58	5	reep5.L
gif.L	4.24903e-27	0.430155	0.962	0.85	8.03492e-23	5	gif.L
sec61a1.S1	5.03361e-45	0.422685	0.689	0.307	9.51855e-41	5	sec61a1.S
atox1.S	8.33446e-59	0.409649	0.616	0.228	1.57605e-54	5	atox1.S
p4hb.L	8.30235e-47	0.406055	0.67	0.285	1.56997e-42	5	p4hb.L
snd1.L	8.58553e-75	0.401671	0.489	0.136	1.62352e-70	5	snd1.L
uba5.S	5.26981e-61	0.394163	0.403	0.114	9.96521e-57	5	uba5.S
krt12.S	1.951e-31	0.392229	0.278	0.095	3.68933e-27	5	krt12.S
eef2.1.S2	1.78554e-22	0.391455	0.904	0.68	3.37645e-18	5	eef2.1.S
ssr1.S	1.80511e-68	0.390133	0.37	0.092	3.41347e-64	5	ssr1.S
Xelaev18035694m.g	1.66784e-24	0.383725	0.896	0.633	3.15389e-20	5	Xelaev18035694m.g
srp19.L	1.36014e-56	0.375199	0.511	0.173	2.57203e-52	5	srp19.L
sec61b.L1	1.08984e-34	0.372527	0.82	0.425	2.06088e-30	5	sec61b.L
loc496670.L3	9.26079e-17	0.366916	1	0.802	1.75122e-12	5	loc496670.L
rpl34.L	2.78052e-31	0.362023	0.923	0.553	5.25796e-27	5	rpl34.L
ctse.S2	8.37321e-34	0.361939	0.8	0.398	1.58337e-29	5	ctse.S
os9.S	1.85288e-46	0.352628	0.374	0.119	3.5038e-42	5	os9.S
nme2.L2	5.20898e-60	0.346987	0.937	0.439	9.85018e-56	5	nme2.L
srp54.S	1.76875e-56	0.338997	0.367	0.103	3.34471e-52	5	srp54.S
tmed9.S	4.99055e-60	0.336621	0.263	0.056	9.43714e-56	5	tmed9.S
Xelaev18030195m.g	2.58983e-66	0.331428	0.259	0.05	4.89736e-62	5	Xelaev18030195m.g
ostc.1	7.84486e-48	0.330954	0.647	0.266	1.48346e-43	5	ostc.1
rnaseh1.S	3.76858e-25	0.329566	0.931	0.624	7.12638e-21	5	rnaseh1.S
hm13.L	1.22745e-56	0.328431	0.39	0.113	2.3211e-52	5	hm13.L
rpl13a.L1	1.18018e-22	0.328421	0.95	0.646	2.23173e-18	5	rpl13a.L
ssr3.S	1.23118e-57	0.323772	0.284	0.066	2.32816e-53	5	ssr3.S
id3.S	7.48066e-59	0.317698	0.386	0.108	1.41459e-54	5	id3.S
Xelaev18028961m.g	1.44417e-28	0.316073	0.8	0.436	2.73092e-24	5	Xelaev18028961m.g
rrbp1.S	1.51534e-54	0.310311	0.382	0.111	2.8655e-50	5	rrbp1.S
hdlbp.S	6.59507e-48	0.310039	0.48	0.171	1.24713e-43	5	hdlbp.S
rps15.L	1.4334e-23	0.302876	0.889	0.565	2.71055e-19	5	rps15.L
p4hb.S	6.3904e-63	0.29206	0.415	0.117	1.20842e-58	5	p4hb.S
rrbp1.L	7.42325e-68	0.286816	0.299	0.063	1.40374e-63	5	rrbp1.L
rplp0.L	9.99519e-19	0.284916	0.948	0.739	1.89009e-14	5	rplp0.L
hdlbp.L1	7.05132e-46	0.279705	0.52	0.193	1.3334e-41	5	hdlbp.L
mkrn3.S2	2.79429e-21	0.276772	0.864	0.536	5.284e-17	5	mkrn3.S
ssr1.L	2.60076e-48	0.274613	0.363	0.111	4.91804e-44	5	ssr1.L
carns1.L	5.54967e-37	0.272702	0.779	0.398	1.04944e-32	5	carns1.L
Xelaev18022104m.g1	1.52659e-21	0.271543	0.979	0.771	2.88679e-17	5	Xelaev18022104m.g
loc734020.L	3.68576e-49	0.26224	0.322	0.09	6.96977e-45	5	loc734020.L
snd1.S	2.71262e-45	0.260737	0.355	0.111	5.12956e-41	5	snd1.S
slc43a1.L	1.67047e-53	0.260402	0.29	0.072	3.15886e-49	5	slc43a1.L
rps25.L1	2.42941e-25	0.255352	0.935	0.621	4.59401e-21	5	rps25.L
loc100485344.S	2.48522e-69	0.254036	0.436	0.119	4.69955e-65	5	loc100485344.S
Xelaev18000774m.g	2.59532e-17	0.251789	0.864	0.595	4.90775e-13	5	Xelaev18000774m.g
rps23.L1	1.22428e-19	0.250426	0.948	0.663	2.31511e-15	5	rps23.L
col1a2.L	0	4.9784	0.661	0.067	0	6	col1a2.L
col1a1.L	0	4.53983	0.559	0.05	0	6	col1a1.L
col1a1.S	0	4.36872	0.54	0.042	0	6	col1a1.S
postn.S	4.76536e-244	4.11891	0.32	0.016	9.0113e-240	6	postn.S
sparc.S	0	3.88596	0.592	0.059	0	6	sparc.S
postn.L	1.95726e-227	3.77166	0.313	0.018	3.70118e-223	6	postn.L
vim.S	4.04491e-268	3.67941	0.54	0.062	7.64893e-264	6	vim.S
serpinh1.S	0	3.65645	0.438	0.018	0	6	serpinh1.S
col6a2.S	4.81216e-295	3.62221	0.419	0.026	9.0998e-291	6	col6a2.S
sparc.L	1.22613e-283	3.50835	0.505	0.048	2.3186e-279	6	sparc.L
col3a1.S	2.59817e-228	3.4734	0.296	0.015	4.91315e-224	6	col3a1.S
vim.L	1.65467e-289	3.24819	0.497	0.043	3.12898e-285	6	vim.L
col6a2.L	7.49278e-304	2.98055	0.328	0.01	1.41688e-299	6	col6a2.L
c1s.L	5.40685e-181	2.91971	0.251	0.014	1.02244e-176	6	c1s.L
adamts1.L	1.61828e-197	2.85692	0.3	0.02	3.06016e-193	6	adamts1.L
fn1.L	9.54624e-224	2.47314	0.253	0.009	1.80519e-219	6	fn1.L
sdc2.L	3.70996e-211	2.3807	0.253	0.01	7.01554e-207	6	sdc2.L
thbs1.L	5.42775e-66	2.36114	0.3	0.075	1.02639e-61	6	thbs1.L
ahnak-like.S	4.1166e-162	2.20291	0.307	0.029	7.78449e-158	6	ahnak-like.S
fos.S	1.44874e-80	2.19898	0.555	0.225	2.73958e-76	6	fos.S
anxa2.S	1.00658e-69	2.15622	0.376	0.11	1.90345e-65	6	anxa2.S
sdc2.S	1.11793e-92	2.12155	0.259	0.04	2.114e-88	6	sdc2.S
socs3.S	7.94324e-64	2.07656	0.261	0.059	1.50207e-59	6	socs3.S
tuba4a.L	4.69695e-88	1.9963	0.27	0.045	8.88194e-84	6	tuba4a.L
ahnak.L	5.33335e-110	1.95212	0.289	0.041	1.00854e-105	6	ahnak.L
rbm5.S	3.08149e-54	1.87758	0.408	0.158	5.8271e-50	6	rbm5.S
egr1.L	8.16659e-34	1.76975	0.298	0.121	1.5443e-29	6	egr1.L
jun.S	5.4066e-60	1.76386	0.577	0.286	1.02239e-55	6	jun.S
eef2.2.L	3.16701e-57	1.73262	0.32	0.096	5.98882e-53	6	eef2.2.L
junb.L1	1.58857e-65	1.70563	0.771	0.554	3.00399e-61	6	junb.L
s100a11.L	7.30405e-35	1.6001	0.348	0.151	1.3812e-30	6	s100a11.L
rhob.S	3.34126e-29	1.59969	0.32	0.147	6.31833e-25	6	rhob.S
cst3.L	2.39714e-26	1.57427	0.259	0.109	4.533e-22	6	cst3.L
ddx21.S1	1.92013e-62	1.4238	0.832	0.664	3.63097e-58	6	ddx21.S
h1fx.S1	5.9285e-23	1.40308	0.382	0.221	1.12108e-18	6	h1fx.S
ddx21.L1	5.42136e-50	1.39624	0.76	0.601	1.02518e-45	6	ddx21.L
h1f0.L	2.00193e-20	1.39	0.251	0.118	3.78566e-16	6	h1f0.L
btg1.L	1.74485e-24	1.38187	0.449	0.285	3.29951e-20	6	btg1.L
sik1.S	1.15351e-26	1.37574	0.305	0.139	2.18129e-22	6	sik1.S
mcl1.L	7.95161e-19	1.36857	0.339	0.2	1.50365e-14	6	mcl1.L
sat1.S	1.10978e-12	1.32612	0.287	0.181	2.09859e-08	6	sat1.S
srsf5.S1	1.53281e-37	1.30045	0.633	0.442	2.89854e-33	6	srsf5.S
tsc22d3.L1	9.02559e-21	1.28173	0.272	0.132	1.70674e-16	6	tsc22d3.L
fos.L	1.19698e-22	1.27959	0.339	0.176	2.26349e-18	6	fos.L
cebpd.S1	3.39403e-12	1.16356	0.274	0.171	6.41811e-08	6	cebpd.S
bzw1.S1	2.42972e-14	1.13901	0.307	0.19	4.59459e-10	6	bzw1.S
ddx3x.S	1.173e-17	1.13578	0.283	0.151	2.21815e-13	6	ddx3x.S
Xelaev18039162m.g	4.93646e-24	1.08585	0.536	0.375	9.33485e-20	6	Xelaev18039162m.g
rbm5.L	3.8171e-14	1.07891	0.294	0.179	7.21813e-10	6	rbm5.L
eif1.L	4.1621e-12	1.06169	0.337	0.232	7.87053e-08	6	eif1.L
Xelaev18022166m.g	0.00472964	1.05245	0.359	0.365	1	6	Xelaev18022166m.g
tuba1c.L	2.90526e-09	1.01656	0.268	0.18	5.49385e-05	6	tuba1c.L
nap1l1.L1	5.5783e-11	1.01167	0.328	0.23	1.05486e-06	6	nap1l1.L
btg1.S1	3.7931e-12	1.00622	0.257	0.152	7.17275e-08	6	btg1.S
ier2.L	8.6891e-13	1.00179	0.395	0.287	1.64311e-08	6	ier2.L
Xelaev18007761m.g	8.61581e-17	0.931937	0.57	0.474	1.62925e-12	6	Xelaev18007761m.g
ptma.S	4.53444e-08	0.922203	0.305	0.228	0.000857463	6	ptma.S
pinx1.L1	4.50617e-10	0.919452	0.374	0.285	8.52118e-06	6	pinx1.L
btg2.S	2.62563e-09	0.912055	0.363	0.272	4.96507e-05	6	btg2.S
eif1b.S1	5.00958e-12	0.908246	0.328	0.221	9.47311e-08	6	eif1b.S
Xelaev18026704m.g1	2.85567e-06	0.889468	0.296	0.233	0.0540007	6	Xelaev18026704m.g
jun.L	6.35793e-09	0.845696	0.456	0.383	0.000120229	6	jun.L
Xelaev18029462m.g1	5.23212e-21	0.838504	0.721	0.638	9.89393e-17	6	Xelaev18029462m.g
Xelaev18035694m.g1	1.23006e-17	0.835318	0.756	0.644	2.32604e-13	6	Xelaev18035694m.g
Xelaev18003216m.g	9.92892e-05	0.833911	0.263	0.213	1	6	Xelaev18003216m.g
nfkbia.L1	5.27696e-09	0.831271	0.346	0.253	9.97874e-05	6	nfkbia.L
tpt1.L2	1.40881e-16	0.825891	0.674	0.582	2.66406e-12	6	tpt1.L
eef2.1.L3	7.03045e-07	0.819541	0.497	0.446	0.0132946	6	eef2.1.L
rsl24d1.L	2.19647e-16	0.80506	0.59	0.498	4.15352e-12	6	rsl24d1.L
slc3a2.L1	0.00400241	0.799372	0.263	0.235	1	6	slc3a2.L
actg1.S1	3.41079e-12	0.775124	0.665	0.608	6.4498e-08	6	actg1.S
gnl2.L2	1.74392e-05	0.750816	0.378	0.334	0.329775	6	gnl2.L
eef1d.L1	2.07221e-34	0.718907	0.847	0.706	3.91854e-30	6	eef1d.L
eef2.1.S3	3.95615e-24	0.711211	0.819	0.687	7.48108e-20	6	eef2.1.S
hnrnpdl.L	9.46374e-09	0.707663	0.508	0.446	0.000178959	6	hnrnpdl.L
rps15.L1	2.16653e-18	0.69988	0.695	0.581	4.0969e-14	6	rps15.L
sat1.L1	0.000435049	0.692562	0.315	0.277	1	6	sat1.L
Xelaev18041485m.g1	1.6187e-06	0.683601	0.311	0.238	0.0306096	6	Xelaev18041485m.g
btf3.S	0.000476808	0.683311	0.281	0.238	1	6	btf3.S
nsa2.L	4.26571e-10	0.679679	0.551	0.496	8.06645e-06	6	nsa2.L
snrnp70.L	0.00132927	0.676582	0.251	0.211	1	6	snrnp70.L
Xelaev18043710m.g1	2.6613e-15	0.670944	0.698	0.651	5.03252e-11	6	Xelaev18043710m.g
rbm25.L1	1.81583e-05	0.668661	0.285	0.223	0.343373	6	rbm25.L
ptma.L	1.24028e-06	0.66769	0.54	0.511	0.0234537	6	ptma.L
hsp90ab1.S1	1.19581e-06	0.653146	0.451	0.407	0.0226128	6	hsp90ab1.S
cirbp.L1	2.10882e-20	0.642979	0.775	0.71	3.98778e-16	6	cirbp.L
higd1a.L	0.00433753	0.631148	0.281	0.25	1	6	higd1a.L
mkrn3.S3	2.62733e-13	0.619488	0.665	0.552	4.96828e-09	6	mkrn3.S
ppia.S2	1.10575e-14	0.617189	0.648	0.502	2.09097e-10	6	ppia.S
srsf2.L	0.00217814	0.596576	0.272	0.234	1	6	srsf2.L
rpl36.S1	1.44748e-20	0.592284	0.79	0.633	2.73718e-16	6	rpl36.S
Xelaev18020043m.g1	6.62666e-20	0.587078	0.79	0.651	1.2531e-15	6	Xelaev18020043m.g
loc100496442.L	0.00750952	0.573612	0.276	0.241	1	6	loc100496442.L
rpl9.L1	3.87311e-23	0.556014	0.821	0.674	7.32405e-19	6	rpl9.L
Xelaev18000774m.g1	1.63026e-08	0.55516	0.641	0.613	0.000308283	6	Xelaev18000774m.g
metap2.L2	0.000275522	0.550271	0.425	0.406	1	6	metap2.L
Xelaev18037898m.g2	4.34173e-13	0.54493	0.685	0.568	8.21022e-09	6	Xelaev18037898m.g
rpl13.L1	5.54325e-17	0.541325	0.78	0.656	1.04823e-12	6	rpl13.L
Xelaev18039104m.g1	1.06221e-11	0.538909	0.704	0.619	2.00864e-07	6	Xelaev18039104m.g
rpl17.L1	1.04016e-22	0.53736	0.866	0.732	1.96694e-18	6	rpl17.L
cirbp.S1	3.12059e-08	0.536849	0.577	0.516	0.000590104	6	cirbp.S
MGC75752.S1	1.60399e-13	0.529754	0.538	0.392	3.03315e-09	6	MGC75752.S
calm1.L	0.00927517	0.525045	0.305	0.283	1	6	calm1.L
nme22	0.00404159	0.522011	0.281	0.247	1	6	nme2
Xelaev18039125m.g2	4.89613e-10	0.520105	0.691	0.6	9.25858e-06	6	Xelaev18039125m.g
rpl13a.S2	1.499e-20	0.518528	0.851	0.718	2.83461e-16	6	rpl13a.S
atf4.S	0.000109519	0.509903	0.549	0.532	1	6	atf4.S
rpl4.L1	6.01576e-15	0.509388	0.765	0.644	1.13758e-10	6	rpl4.L
hspa8.S1	1.26095e-05	0.49989	0.54	0.47	0.238446	6	hspa8.S
eef1g.S1	0.000299444	0.497163	0.434	0.409	1	6	eef1g.S
rps6.S	3.96506e-14	0.486855	0.819	0.715	7.49793e-10	6	rps6.S
Xelaev18035769m.g1	1.92713e-16	0.482469	0.786	0.655	3.6442e-12	6	Xelaev18035769m.g
Xelaev18015505m.g2	3.74639e-14	0.477814	0.754	0.617	7.08442e-10	6	Xelaev18015505m.g
ddx5.S	0.000840017	0.476657	0.572	0.557	1	6	ddx5.S
loc100493057.S1	2.56953e-18	0.467971	0.801	0.66	4.85898e-14	6	loc100493057.S
rpl15.L2	9.88925e-11	0.461916	0.732	0.633	1.87006e-06	6	rpl15.L
rps3.L	6.846e-14	0.457389	0.797	0.688	1.29458e-09	6	rps3.L
rpl17.S1	3.98272e-14	0.455381	0.806	0.682	7.53132e-10	6	rpl17.S
eef1g.L2	3.51799e-07	0.45207	0.711	0.669	0.00665251	6	eef1g.L
eef1b2.L	1.04104e-06	0.447112	0.626	0.584	0.0196861	6	eef1b2.L
rps6.L	1.47626e-11	0.434716	0.823	0.725	2.79161e-07	6	rps6.L
Xelaev18038083m.g1	4.72702e-13	0.416798	0.825	0.713	8.9388e-09	6	Xelaev18038083m.g
rps23.L2	1.33904e-08	0.416794	0.743	0.679	0.000253212	6	rps23.L
Xelaev18016211m.g1	9.53477e-12	0.410049	0.808	0.762	1.80303e-07	6	Xelaev18016211m.g
rps10.L2	0.000226238	0.405274	0.721	0.756	1	6	rps10.L
rpl13.S1	1.77786e-11	0.401739	0.806	0.755	3.36193e-07	6	rpl13.S
rps23.S1	2.08597e-09	0.399971	0.732	0.651	3.94457e-05	6	rps23.S
Xelaev18036189m.g2	8.67819e-09	0.393439	0.7	0.617	0.000164105	6	Xelaev18036189m.g
rpl34.L1	3.18793e-06	0.392654	0.633	0.576	0.0602838	6	rpl34.L
rpl14.S	0.000473449	0.39154	0.531	0.536	1	6	rpl14.S
rps28p9.S1	1.58576e-06	0.390437	0.661	0.645	0.0299867	6	rps28p9.S
rnaseh1.S1	8.19044e-08	0.389486	0.7	0.642	0.00154881	6	rnaseh1.S
rps16.L1	2.5284e-08	0.389179	0.732	0.676	0.00047812	6	rps16.L
rplp0.L1	2.95993e-12	0.385779	0.888	0.744	5.59722e-08	6	rplp0.L
Xelaev18037587m.g1	2.2947e-06	0.376317	0.667	0.649	0.0433928	6	Xelaev18037587m.g
Xelaev18043840m.g	0.000331254	0.37158	0.501	0.49	1	6	Xelaev18043840m.g
rps3a.L1	7.69002e-06	0.370767	0.689	0.685	0.145418	6	rps3a.L
rpl18.L	6.28892e-07	0.365508	0.678	0.671	0.0118924	6	rpl18.L
rpl35.L1	6.73617e-05	0.361771	0.618	0.615	1	6	rpl35.L
Xelaev18028961m.g1	0.00366773	0.339876	0.484	0.461	1	6	Xelaev18028961m.g
Xelaev18012629m.g1	2.934e-11	0.338692	0.829	0.717	5.54819e-07	6	Xelaev18012629m.g
rps4x.S	0.000109267	0.338291	0.657	0.668	1	6	rps4x.S
rpl39.S1	0.000109801	0.335513	0.562	0.53	1	6	rpl39.S
rpl30.L	0.000573143	0.332693	0.613	0.621	1	6	rpl30.L
Xelaev18013762m.g1	1.02657e-05	0.311722	0.704	0.69	0.194124	6	Xelaev18013762m.g
rpl30.S1	0.000557302	0.310731	0.704	0.701	1	6	rpl30.S
rpl27a-like.S1	0.00207247	0.30903	0.711	0.719	1	6	rpl27a-like.S
Xelaev18014154m.g	9.95217e-06	0.305952	0.685	0.658	0.188195	6	Xelaev18014154m.g
rpl26.L1	1.38593e-05	0.304592	0.754	0.741	0.26208	6	rpl26.L
Xelaev18003627m.g	0.00517215	0.29228	0.762	0.762	1	6	Xelaev18003627m.g
rpl19.L1	2.8035e-06	0.291087	0.801	0.779	0.0530142	6	rpl19.L
rpl18.S	4.92341e-06	0.279224	0.752	0.742	0.0931016	6	rpl18.S
naca.2.L1	1.74285e-05	0.274908	0.721	0.707	0.329573	6	naca.2.L
rps3a.S	0.00296157	0.273752	0.704	0.735	1	6	rps3a.S
rpl6.S	8.65228e-05	0.273649	0.719	0.707	1	6	rpl6.S
rps13.S1	0.000115788	0.271339	0.698	0.679	1	6	rps13.S
rpl34.S1	0.000999574	0.266384	0.743	0.758	1	6	rpl34.S
rpl19.S1	0.000161596	0.257667	0.778	0.781	1	6	rpl19.S
rpl4.S	0.000389458	0.2564	0.678	0.669	1	6	rpl4.S
Xetrov90018123m.L	1.21381e-199	3.65022	0.544	0.081	2.29531e-195	7	Xetrov90018123m.L
Xelaev18040854m.g	1.0067e-224	3.313	0.487	0.052	1.90368e-220	7	Xelaev18040854m.g
loc100487777.L	6.39602e-77	3.25072	0.294	0.056	1.20949e-72	7	loc100487777.L
fabp4.L	5.9112e-165	3.16956	0.402	0.049	1.11781e-160	7	fabp4.L
Xetrov90011361m.L	3.83083e-117	3.13631	0.371	0.06	7.2441e-113	7	Xetrov90011361m.L
Xelaev18047860m.g	3.73558e-103	3.11461	0.273	0.035	7.06398e-99	7	Xelaev18047860m.g
Xelaev18045649m.g	9.09764e-133	3.03726	0.348	0.045	1.72036e-128	7	Xelaev18045649m.g
krt6.S	3.28581e-45	3.03499	0.265	0.073	6.21346e-41	7	krt6.S
loc100158585.S	1.13443e-45	2.80895	0.255	0.067	2.1452e-41	7	loc100158585.S
loc100497910.L	3.54952e-168	2.73712	0.343	0.032	6.71215e-164	7	loc100497910.L
loc100494945.L	6.67842e-125	2.66036	0.593	0.16	1.26289e-120	7	loc100494945.L
anxa8.S	8.74695e-116	2.53381	0.263	0.028	1.65405e-111	7	anxa8.S
cldn7.L	9.93194e-73	2.39973	0.518	0.188	1.87813e-68	7	cldn7.L
anxa2.S1	5.56387e-88	2.18367	0.441	0.109	1.05213e-83	7	anxa2.S
gsta1.S	1.15373e-41	2.07322	0.255	0.072	2.1817e-37	7	gsta1.S
anxa2.L	7.06696e-46	1.86547	0.32	0.098	1.33636e-41	7	anxa2.L
krt19.L	3.43958e-22	1.7397	0.253	0.103	6.50425e-18	7	krt19.L
s100a11.L1	2.44034e-25	1.51534	0.332	0.155	4.61469e-21	7	s100a11.L
txn.L	7.53167e-21	1.47291	0.271	0.119	1.42424e-16	7	txn.L
hmgn2.L	6.23705e-19	1.45088	0.263	0.121	1.17943e-14	7	hmgn2.L
nfkbia.L2	2.13509e-13	1.38304	0.371	0.252	4.03745e-09	7	nfkbia.L
loc100494786.S	4.55611e-11	1.15503	0.26	0.153	8.61561e-07	7	loc100494786.S
loc100496442.L1	3.25969e-05	0.935709	0.304	0.24	0.616408	7	loc100496442.L
tuba3c.S	9.026e-06	0.884497	0.402	0.358	0.170682	7	tuba3c.S
fos.S1	3.74379e-07	0.863059	0.327	0.243	0.0070795	7	fos.S
ppia.S3	4.75194e-12	0.860597	0.57	0.509	8.98591e-08	7	ppia.S
ftmt.S1	2.15717e-05	0.844061	0.399	0.362	0.40792	7	ftmt.S
ptma.L1	2.98392e-09	0.765568	0.549	0.511	5.6426e-05	7	ptma.L
epcam.L	3.64524e-06	0.754187	0.418	0.334	0.0689315	7	epcam.L
eif1.L1	0.00833843	0.747542	0.268	0.237	1	7	eif1.L
Xelaev18039162m.g1	7.72119e-05	0.727556	0.418	0.385	1	7	Xelaev18039162m.g
junb.L2	1.79713e-07	0.656236	0.608	0.567	0.00339837	7	junb.L
rpl13.L2	1.42647e-18	0.642704	0.773	0.658	2.69745e-14	7	rpl13.L
Xelaev18028961m.g2	3.9917e-05	0.587104	0.487	0.461	0.75483	7	Xelaev18028961m.g
Xelaev18043710m.g2	0.00023163	0.585515	0.608	0.657	1	7	Xelaev18043710m.g
eef1b2.L1	3.98238e-07	0.545381	0.624	0.585	0.00753067	7	eef1b2.L
Xelaev18035769m.g2	1.79873e-16	0.539355	0.807	0.655	3.4014e-12	7	Xelaev18035769m.g
Xelaev18020043m.g2	1.11074e-10	0.530675	0.701	0.659	2.10041e-06	7	Xelaev18020043m.g
rpl35.L2	0.00825891	0.517106	0.57	0.618	1	7	rpl35.L
rpl36.S2	6.10394e-14	0.517054	0.75	0.637	1.15425e-09	7	rpl36.S
rpl17.L2	1.3691e-14	0.495297	0.822	0.737	2.58897e-10	7	rpl17.L
rplp1.L1	2.01198e-07	0.491548	0.598	0.533	0.00380465	7	rplp1.L
rpl9.L2	7.36231e-12	0.486352	0.776	0.679	1.39221e-07	7	rpl9.L
Xelaev18038083m.g2	6.01884e-09	0.469905	0.773	0.717	0.000113816	7	Xelaev18038083m.g
Xelaev18029059m.g1	0.00497227	0.464547	0.588	0.618	1	7	Xelaev18029059m.g
rpl30.S2	5.05014e-05	0.456911	0.66	0.704	0.954982	7	rpl30.S
eef1d.L2	2.29734e-10	0.450858	0.781	0.711	4.34426e-06	7	eef1d.L
loc100493057.S2	7.27597e-07	0.444192	0.686	0.669	0.0137589	7	loc100493057.S
rpl39.S2	0.00136925	0.44022	0.526	0.532	1	7	rpl39.S
Xelaev18015505m.g3	7.86465e-08	0.414665	0.691	0.623	0.0014872	7	Xelaev18015505m.g
Xelaev18012629m.g2	1.47279e-08	0.406613	0.763	0.723	0.000278504	7	Xelaev18012629m.g
rps6.L1	6.65736e-09	0.398427	0.776	0.729	0.000125891	7	rps6.L
Xelaev18039125m.g3	0.000657969	0.397415	0.629	0.605	1	7	Xelaev18039125m.g
rpl4.L2	3.43915e-07	0.395755	0.693	0.65	0.00650343	7	rpl4.L
Xelaev18016211m.g2	1.84973e-05	0.394479	0.732	0.767	0.349784	7	Xelaev18016211m.g
Xelaev18037587m.g2	0.00265802	0.380476	0.603	0.653	1	7	Xelaev18037587m.g
cirbp.L2	0.000226385	0.37386	0.691	0.716	1	7	cirbp.L
rplp0.L2	2.91961e-08	0.372917	0.838	0.749	0.000552098	7	rplp0.L
rps28p9.S2	0.00197353	0.363693	0.606	0.649	1	7	rps28p9.S
rps23.S2	0.00330086	0.35415	0.642	0.658	1	7	rps23.S
Xelaev18037898m.g3	0.00937715	0.348769	0.588	0.575	1	7	Xelaev18037898m.g
rpl34.L2	0.000424039	0.340978	0.606	0.579	1	7	rpl34.L
rps25.L2	0.00177171	0.338842	0.634	0.645	1	7	rps25.L
rps3.L1	8.20622e-05	0.325271	0.706	0.695	1	7	rps3.L
rpl35.S1	0.00122437	0.324611	0.706	0.753	1	7	rpl35.S
rpl37a.L1	8.23726e-06	0.322012	0.711	0.72	0.155767	7	rpl37a.L
rps20.L2	0.00090664	0.316595	0.665	0.67	1	7	rps20.L
Xelaev18036222m.g1	0.0012835	0.315978	0.714	0.762	1	7	Xelaev18036222m.g
rps15.S1	0.00134297	0.315656	0.691	0.729	1	7	rps15.S
rpl17.S2	1.57875e-05	0.310192	0.709	0.689	0.298541	7	rpl17.S
rpl26.S1	0.000354705	0.292461	0.716	0.777	1	7	rpl26.S
rpl27a-like.S2	0.00194085	0.28624	0.688	0.72	1	7	rpl27a-like.S
rps6.S1	8.41777e-05	0.27694	0.753	0.72	1	7	rps6.S
rpl13.S2	0.00658776	0.273208	0.714	0.761	1	7	rpl13.S
rpl13a.L2	0.00504117	0.266833	0.665	0.668	1	7	rpl13a.L
Xelaev18003966m.g1	7.17337e-05	0.252789	0.771	0.792	1	7	Xelaev18003966m.g
rpl18.S1	0.00224752	0.251806	0.706	0.745	1	7	rpl18.S
cldn18.S3	8.18287e-139	1.83916	0.919	0.372	1.54738e-134	8	cldn18.S
Xelaev18002122m.g3	1.09386e-140	1.59534	0.945	0.35	2.06848e-136	8	Xelaev18002122m.g
loc100490816.S	1.49946e-100	1.47668	0.396	0.071	2.83549e-96	8	loc100490816.S
Xelaev18037541m.g3	6.82736e-141	1.39277	1	0.617	1.29105e-136	8	Xelaev18037541m.g
epcam.L1	1.3266e-86	1.31209	0.792	0.311	2.5086e-82	8	epcam.L
hmox1.S1	8.7039e-103	1.27488	0.521	0.115	1.64591e-98	8	hmox1.S
epcam.S2	8.37086e-81	1.26872	0.88	0.415	1.58293e-76	8	epcam.S
tm4sf1.S2	2.12871e-105	1.23263	0.74	0.219	4.0254e-101	8	tm4sf1.S
tm4sf1.L2	3.05102e-97	1.21381	0.878	0.331	5.76947e-93	8	tm4sf1.L
sqstm1.L2	2.11994e-93	1.21306	0.805	0.284	4.0088e-89	8	sqstm1.L
Xelaev18045525m.g3	1.29414e-96	1.18499	0.977	0.485	2.44722e-92	8	Xelaev18045525m.g
loc398404.L2	2.70019e-83	1.18109	0.617	0.186	5.10606e-79	8	loc398404.L
eef2.1.L4	1.51914e-87	1.13226	0.93	0.42	2.87269e-83	8	eef2.1.L
rpl3.L3	2.57367e-89	1.1158	0.974	0.478	4.86681e-85	8	rpl3.L
cdh1.S2	5.42429e-91	1.10113	0.854	0.327	1.02573e-86	8	cdh1.S
Xelaev18036021m.g1	2.78221e-105	1.05634	0.576	0.133	5.26116e-101	8	Xelaev18036021m.g
rnd1.S1	4.78649e-112	1.04843	0.539	0.112	9.05125e-108	8	rnd1.S
stap2-like.L4	2.88284e-99	0.993509	0.745	0.227	5.45145e-95	8	stap2-like.L
cnn3.L1	1.8882e-92	0.961802	0.612	0.165	3.57058e-88	8	cnn3.L
rcan1.S2	1.64014e-72	0.960845	0.612	0.193	3.10151e-68	8	rcan1.S
rps8.L2	8.52802e-66	0.952889	0.865	0.368	1.61265e-61	8	rps8.L
loc100485269.L1	1.55545e-84	0.944289	0.461	0.106	2.94135e-80	8	loc100485269.L
ctse.L2	1.6726e-67	0.941052	0.948	0.488	3.16289e-63	8	ctse.L
aqp8.S1	4.88149e-35	0.925987	0.505	0.22	9.2309e-31	8	aqp8.S
vmp1.S2	1.89137e-80	0.924007	0.706	0.232	3.57658e-76	8	vmp1.S
rasd1.S1	1.7425e-61	0.921966	0.503	0.153	3.29507e-57	8	rasd1.S
fermt1.S1	5.61577e-105	0.920754	0.497	0.1	1.06194e-100	8	fermt1.S
tp53bp2.S1	2.89547e-99	0.899528	0.576	0.138	5.47534e-95	8	tp53bp2.S
rpl5.L3	8.48391e-59	0.89332	0.885	0.429	1.60431e-54	8	rpl5.L
nipal1.L1	7.18206e-99	0.890232	0.523	0.117	1.35813e-94	8	nipal1.L
cgn.L4	1.26921e-106	0.888655	0.807	0.246	2.40007e-102	8	cgn.L
lamb3.S	5.78471e-88	0.886809	0.404	0.08	1.09389e-83	8	lamb3.S
vsig2.L1	3.71186e-100	0.879114	0.562	0.133	7.01912e-96	8	vsig2.L
Xelaev18037841m.g3	3.09089e-64	0.875986	0.977	0.476	5.84487e-60	8	Xelaev18037841m.g
tspan1.L3	1.82639e-60	0.867124	0.932	0.479	3.4537e-56	8	tspan1.L
pdilt.L3	1.86278e-64	0.866897	0.945	0.455	3.52252e-60	8	pdilt.L
zfp36.S	6.05621e-78	0.859032	0.677	0.216	1.14523e-73	8	zfp36.S
Xelaev18043641m.g1	1.11559e-63	0.846988	0.745	0.288	2.10958e-59	8	Xelaev18043641m.g
frmd4b.L1	4.98044e-86	0.8468	0.562	0.147	9.41802e-82	8	frmd4b.L
ctse.S3	8.5829e-66	0.834466	0.901	0.398	1.62303e-61	8	ctse.S
pde4b.L	7.52338e-83	0.83241	0.359	0.068	1.42267e-78	8	pde4b.L
ugcg.S1	5.31411e-99	0.825458	0.542	0.124	1.0049e-94	8	ugcg.S
pga4.L4	1.04281e-53	0.788493	0.979	0.737	1.97196e-49	8	pga4.L
Xelaev18035694m.g2	5.07942e-62	0.787499	0.956	0.633	9.60518e-58	8	Xelaev18035694m.g
pdia2.L3	7.5206e-63	0.786174	0.992	0.779	1.42215e-58	8	pdia2.L
vmp1.L2	1.71471e-90	0.778553	0.576	0.144	3.24252e-86	8	vmp1.L
tmem51.L	4.85431e-82	0.776947	0.393	0.081	9.1795e-78	8	tmem51.L
loc100491128.L3	1.58242e-60	0.763739	0.823	0.344	2.99236e-56	8	loc100491128.L
elf3.L	4.93633e-69	0.763207	0.471	0.128	9.3346e-65	8	elf3.L
MGC147419.S2	2.71653e-90	0.761786	0.573	0.145	5.13695e-86	8	MGC147419.S
ddx5.S1	3.53619e-51	0.746915	0.93	0.535	6.68693e-47	8	ddx5.S
Xelaev18000107m.g1	1.44878e-54	0.743137	0.716	0.279	2.73965e-50	8	Xelaev18000107m.g
pkm.S3	1.07532e-74	0.741462	0.628	0.192	2.03342e-70	8	pkm.S
gclm.L	1.03325e-54	0.741221	0.25	0.049	1.95387e-50	8	gclm.L
cd63.L2	4.91396e-78	0.729266	0.76	0.258	9.29229e-74	8	cd63.L
Xelaev18004063m.g2	1.18329e-52	0.729093	0.844	0.373	2.2376e-48	8	Xelaev18004063m.g
rps8.S2	5.13083e-48	0.722771	0.904	0.436	9.7024e-44	8	rps8.S
fam102a.L	1.01432e-73	0.721531	0.326	0.062	1.91808e-69	8	fam102a.L
sult1a11	3.33098e-89	0.716271	0.656	0.184	6.29889e-85	8	sult1a1
rap2b.L	1.16631e-64	0.711059	0.477	0.132	2.20549e-60	8	rap2b.L
vsig1.L2	7.1826e-88	0.706676	0.622	0.171	1.35823e-83	8	vsig1.L
fosl1.L	3.91782e-70	0.704222	0.716	0.246	7.4086e-66	8	fosl1.L
cd63.S2	2.94887e-50	0.697984	0.898	0.444	5.57632e-46	8	cd63.S
itgb4.L	3.46342e-77	0.696221	0.445	0.104	6.54933e-73	8	itgb4.L
tmbim1.L	7.15071e-89	0.690587	0.385	0.073	1.3522e-84	8	tmbim1.L
nmral1.S	1.88397e-49	0.689467	0.284	0.066	3.56259e-45	8	nmral1.S
gadd45a.L1	2.72991e-61	0.685978	0.643	0.223	5.16225e-57	8	gadd45a.L
hsh2d.S	6.80586e-81	0.685576	0.341	0.062	1.28699e-76	8	hsh2d.S
ecm1.S	1.40034e-90	0.679761	0.375	0.067	2.64805e-86	8	ecm1.S
ctsz.S	1.07266e-62	0.666274	0.398	0.1	2.0284e-58	8	ctsz.S
eef2.1.S4	3.79005e-47	0.665854	0.961	0.68	7.16699e-43	8	eef2.1.S
ctnna1.S	1.75302e-68	0.660262	0.391	0.091	3.31496e-64	8	ctnna1.S
tnfrsf11b.L	4.07065e-66	0.656032	0.299	0.058	7.69761e-62	8	tnfrsf11b.L
pdilt.S3	3.38339e-71	0.650147	0.779	0.265	6.398e-67	8	pdilt.S
MGC147419.L1	7.38896e-66	0.64599	0.74	0.275	1.39725e-61	8	MGC147419.L
vsig1.S1	3.94541e-77	0.63978	0.531	0.142	7.46078e-73	8	vsig1.S
npc1.L	1.17905e-77	0.637684	0.302	0.052	2.22958e-73	8	npc1.L
rpl10a.S2	2.03503e-39	0.637475	0.82	0.415	3.84825e-35	8	rpl10a.S
rbm47.L	1.93181e-71	0.635333	0.414	0.098	3.65305e-67	8	rbm47.L
dnaja4.1.L1	1.02089e-70	0.634108	0.615	0.19	1.9305e-66	8	dnaja4.1.L
ncl.S1	1.19272e-59	0.628024	0.737	0.281	2.25543e-55	8	ncl.S
rassf1.L	2.58003e-66	0.627663	0.469	0.126	4.87883e-62	8	rassf1.L
ezr.L2	1.29912e-63	0.62197	0.721	0.261	2.45664e-59	8	ezr.L
loc398467.S2	2.5872e-66	0.621134	0.674	0.225	4.8924e-62	8	loc398467.S
tuba4b.S1	2.39921e-71	0.620974	0.695	0.233	4.5369e-67	8	tuba4b.S
Xelaev18034426m.g	1.11695e-91	0.615519	0.32	0.049	2.11215e-87	8	Xelaev18034426m.g
vat1.S	5.72189e-58	0.614064	0.427	0.121	1.08201e-53	8	vat1.S
chmp2b.L	3.89769e-64	0.612941	0.37	0.086	7.37053e-60	8	chmp2b.L
ecm1.L1	2.49452e-70	0.612923	0.565	0.167	4.71714e-66	8	ecm1.L
hnrnpm.L	3.72239e-65	0.606926	0.513	0.15	7.03903e-61	8	hnrnpm.L
Xelaev18036160m.g	2.31409e-78	0.605982	0.305	0.053	4.37594e-74	8	Xelaev18036160m.g
f3.L	2.16715e-65	0.600863	0.333	0.071	4.09807e-61	8	f3.L
sec61a1.S2	2.93911e-62	0.596952	0.799	0.306	5.55786e-58	8	sec61a1.S
nr0b2.S	2.24984e-58	0.596739	0.37	0.094	4.25445e-54	8	nr0b2.S
hspa8.L	2.52652e-39	0.595548	0.956	0.618	4.77765e-35	8	hspa8.L
rpl23.S2	6.31623e-49	0.59376	0.745	0.3	1.1944e-44	8	rpl23.S
ddx3x.L	6.02078e-69	0.590058	0.552	0.162	1.13853e-64	8	ddx3x.L
ctsv.S2	2.08084e-40	0.585355	0.654	0.282	3.93487e-36	8	ctsv.S
Xelaev18027311m.g	2.65683e-49	0.585072	0.344	0.093	5.02406e-45	8	Xelaev18027311m.g
parp9.L	1.71041e-45	0.584949	0.294	0.074	3.23439e-41	8	parp9.L
slc7a3.L	4.17845e-53	0.584531	0.411	0.121	7.90145e-49	8	slc7a3.L
wbp2nl.S1	2.56164e-66	0.583431	0.505	0.142	4.84407e-62	8	wbp2nl.S
itgb1.S	7.30901e-59	0.58102	0.453	0.129	1.38213e-54	8	itgb1.S
mvp.S	7.04354e-70	0.576351	0.565	0.166	1.33193e-65	8	mvp.S
ip6k2.L1	1.34577e-51	0.574775	0.661	0.251	2.54485e-47	8	ip6k2.L
Xelaev18031098m.g	1.09087e-53	0.569382	0.352	0.091	2.06284e-49	8	Xelaev18031098m.g
tubb4a.S2	4.24175e-58	0.569006	0.578	0.192	8.02116e-54	8	tubb4a.S
adh1b.L1	8.69282e-55	0.568734	0.56	0.191	1.64381e-50	8	adh1b.L
loc100490816.L	1.76017e-28	0.56559	0.284	0.096	3.32847e-24	8	loc100490816.L
loc100491128.S1	1.64816e-51	0.558894	0.518	0.176	3.11667e-47	8	loc100491128.S
Xelaev18010593m.g1	9.21131e-52	0.558797	0.807	0.342	1.74186e-47	8	Xelaev18010593m.g
tp53bp2.L	5.44061e-69	0.557445	0.323	0.064	1.02882e-64	8	tp53bp2.L
atp4a.L2	3.23862e-51	0.557384	0.982	0.646	6.12424e-47	8	atp4a.L
eif4a1.S	9.42981e-55	0.557241	0.711	0.275	1.78318e-50	8	eif4a1.S
ddx5.L1	5.14902e-54	0.554657	0.786	0.319	9.73679e-50	8	ddx5.L
cd74.L	6.45979e-59	0.548213	0.763	0.296	1.22155e-54	8	cd74.L
atp4a.S1	1.28035e-44	0.544264	0.966	0.658	2.42115e-40	8	atp4a.S
myd88.L	1.92881e-80	0.544149	0.299	0.049	3.64738e-76	8	myd88.L
gramd1b.S	3.88646e-67	0.543565	0.284	0.052	7.34929e-63	8	gramd1b.S
bcl2l14.L	4.75577e-60	0.538335	0.583	0.189	8.99316e-56	8	bcl2l14.L
eif4a1.L1	5.37421e-58	0.537195	0.711	0.268	1.01626e-53	8	eif4a1.L
Xelaev18041419m.g1	1.03245e-56	0.536699	0.464	0.139	1.95237e-52	8	Xelaev18041419m.g
creb3.S	2.51931e-60	0.530421	0.294	0.061	4.76401e-56	8	creb3.S
cpt1b.L	3.40217e-44	0.529606	0.31	0.084	6.4335e-40	8	cpt1b.L
sfpq.S2	6.58597e-58	0.529495	0.641	0.225	1.24541e-53	8	sfpq.S
Xelaev18036639m.g	1.34664e-45	0.529239	0.44	0.145	2.54649e-41	8	Xelaev18036639m.g
p4hb.L1	1.18791e-52	0.528376	0.734	0.287	2.24634e-48	8	p4hb.L
osbpl6.L2	5.1173e-60	0.524722	0.526	0.163	9.67681e-56	8	osbpl6.L
rps17.L2	1.86927e-41	0.524465	0.716	0.308	3.5348e-37	8	rps17.L
atp4b.S2	1.60225e-44	0.524109	0.974	0.623	3.02985e-40	8	atp4b.S
osbpl2.L1	4.32264e-53	0.52132	0.51	0.167	8.1741e-49	8	osbpl2.L
loc101731610.L1	4.02194e-34	0.521205	0.971	0.588	7.60548e-30	8	loc101731610.L
tnnt1.S	1.49348e-63	0.521124	0.391	0.095	2.82418e-59	8	tnnt1.S
rnf223.L	2.73579e-42	0.518807	0.255	0.062	5.17339e-38	8	rnf223.L
loc100496446.S	4.50416e-59	0.518501	0.268	0.052	8.51736e-55	8	loc100496446.S
palm3-like.L	3.3461e-55	0.518163	0.388	0.105	6.32748e-51	8	palm3-like.L
loc100145115.L	3.74766e-53	0.51793	0.385	0.106	7.08682e-49	8	loc100145115.L
sptlc2.L	2.2399e-61	0.517277	0.333	0.074	4.23564e-57	8	sptlc2.L
cebpz.L	3.99801e-57	0.51669	0.305	0.067	7.56024e-53	8	cebpz.L
loc100488137.L2	1.84811e-66	0.513669	0.81	0.299	3.49477e-62	8	loc100488137.L
tmbim6.L2	5.71837e-57	0.51256	0.612	0.212	1.08134e-52	8	tmbim6.L
dkc1.L	6.17121e-43	0.510616	0.865	0.417	1.16698e-38	8	dkc1.L
hspd1.S2	3.58017e-44	0.509768	0.573	0.221	6.77011e-40	8	hspd1.S
gadd45g.S2	3.19039e-40	0.507488	0.724	0.327	6.03303e-36	8	gadd45g.S
Xelaev18046261m.g1	4.70056e-56	0.506942	0.651	0.229	8.88877e-52	8	Xelaev18046261m.g
cox4i2.L	1.34036e-67	0.50681	0.552	0.162	2.53461e-63	8	cox4i2.L
snd1.L1	1.00034e-56	0.506121	0.471	0.142	1.89164e-52	8	snd1.L
loc101730713-like.S2	9.95798e-53	0.50384	0.724	0.284	1.88305e-48	8	loc101730713-like.S
clic6.S1	7.47956e-44	0.503618	0.385	0.121	1.41438e-39	8	clic6.S
mat2a.L	1.68996e-51	0.503247	0.375	0.103	3.19571e-47	8	mat2a.L
chp1.L	5.62921e-55	0.499388	0.536	0.177	1.06448e-50	8	chp1.L
hspa8.S2	9.27243e-38	0.497887	0.867	0.451	1.75342e-33	8	hspa8.S
fam102a.S	1.12515e-54	0.496901	0.333	0.081	2.12767e-50	8	fam102a.S
mtdh.L1	5.35128e-57	0.496564	0.612	0.211	1.01193e-52	8	mtdh.L
egln2.L	4.70484e-52	0.496268	0.323	0.079	8.89685e-48	8	egln2.L
snta1.L	6.53948e-61	0.49594	0.451	0.124	1.23661e-56	8	snta1.L
atp5a1.S1	7.46787e-43	0.49298	0.898	0.427	1.41217e-38	8	atp5a1.S
pdk1.L1	2.19208e-45	0.492287	0.406	0.127	4.14522e-41	8	pdk1.L
aif1l.L1	2.90648e-47	0.489978	0.549	0.198	5.49615e-43	8	aif1l.L
Xelaev18005230m.g	1.83994e-58	0.489657	0.326	0.074	3.47933e-54	8	Xelaev18005230m.g
Xelaev18037805m.g2	2.06738e-31	0.489477	0.854	0.453	3.90941e-27	8	Xelaev18037805m.g
alas1.S1	6.20872e-42	0.483707	0.404	0.131	1.17407e-37	8	alas1.S
Xelaev18017190m.g	3.71553e-62	0.480865	0.318	0.067	7.02607e-58	8	Xelaev18017190m.g
ppp1r13l.L	6.16738e-75	0.473978	0.31	0.054	1.16625e-70	8	ppp1r13l.L
Xelaev18022168m.g	4.21938e-46	0.473465	0.865	0.401	7.97886e-42	8	Xelaev18022168m.g
loc100485344.S1	1.0114e-53	0.469792	0.427	0.124	1.91255e-49	8	loc100485344.S
gal3st2.L2	9.79193e-58	0.466991	0.544	0.174	1.85165e-53	8	gal3st2.L
yes1.L	1.50108e-62	0.466776	0.284	0.055	2.83854e-58	8	yes1.L
vwa5a-like.S	1.75842e-60	0.463739	0.305	0.064	3.32518e-56	8	vwa5a-like.S
gata6.S1	1.25064e-49	0.463255	0.414	0.124	2.36495e-45	8	gata6.S
got2.L1	1.08153e-55	0.462876	0.602	0.208	2.04518e-51	8	got2.L
ccpg1.L1	8.81281e-56	0.460267	0.534	0.171	1.6665e-51	8	ccpg1.L
pabpc1.S	5.35041e-52	0.457467	0.383	0.105	1.01176e-47	8	pabpc1.S
col4a3bp.L	6.73494e-51	0.457188	0.331	0.085	1.27358e-46	8	col4a3bp.L
myh9.S	1.53914e-52	0.455371	0.362	0.096	2.91052e-48	8	myh9.S
loc100498388.L1	8.02124e-36	0.453139	0.885	0.456	1.51682e-31	8	loc100498388.L
nipsnap3a.L	3.47941e-52	0.452197	0.396	0.112	6.57957e-48	8	nipsnap3a.L
atf4.L1	4.06021e-31	0.452151	0.984	0.688	7.67786e-27	8	atf4.L
lrrc59.S	1.12816e-34	0.447509	0.266	0.077	2.13334e-30	8	lrrc59.S
hdlbp.L2	5.72388e-49	0.445861	0.552	0.196	1.08239e-44	8	hdlbp.L
ctsb.S	1.81973e-59	0.445674	0.62	0.209	3.44111e-55	8	ctsb.S
plin2.L1	1.35916e-43	0.445523	0.497	0.174	2.57016e-39	8	plin2.L
ctsb.L1	8.90846e-48	0.444544	0.406	0.122	1.68459e-43	8	ctsb.L
phlda2.L	9.08073e-41	0.444458	0.349	0.107	1.71717e-36	8	phlda2.L
tmem92.L	3.74984e-41	0.443624	0.357	0.109	7.09094e-37	8	tmem92.L
rrbp1.S1	1.41635e-44	0.443542	0.378	0.115	2.67832e-40	8	rrbp1.S
cnbp.S	2.36801e-54	0.443022	0.451	0.135	4.4779e-50	8	cnbp.S
hspd1.L1	1.50358e-51	0.442536	0.544	0.185	2.84328e-47	8	hspd1.L
crem.L	1.01407e-56	0.441322	0.258	0.05	1.91761e-52	8	crem.L
retsat.L	1.52607e-46	0.440337	0.305	0.077	2.8858e-42	8	retsat.L
vamp8.L1	3.51125e-50	0.439922	0.383	0.107	6.63978e-46	8	vamp8.L
fbl.L	8.07587e-42	0.43976	0.346	0.103	1.52715e-37	8	fbl.L
Xelaev18019825m.g	2.53227e-37	0.438116	0.297	0.086	4.78853e-33	8	Xelaev18019825m.g
anxa10.L1	1.18022e-49	0.434884	0.576	0.209	2.2318e-45	8	anxa10.L
pgc-like.2.S3	2.04897e-21	0.433895	0.917	0.562	3.87459e-17	8	pgc-like.2.S
igfbp2.S	4.15578e-42	0.432206	0.292	0.079	7.85859e-38	8	igfbp2.S
arhgef3.2.L	2.68209e-44	0.430131	0.273	0.068	5.07183e-40	8	arhgef3.2.L
atp6v0c.S	1.96398e-52	0.429411	0.255	0.053	3.71388e-48	8	atp6v0c.S
hnrnpab.L1	3.69302e-45	0.42865	0.779	0.337	6.98351e-41	8	hnrnpab.L
loc100496442.L2	5.61844e-40	0.428307	0.57	0.224	1.06245e-35	8	loc100496442.L
vil1.S1	4.89763e-43	0.427862	0.419	0.137	9.26142e-39	8	vil1.S
loc100498489.S	2.55626e-44	0.42742	0.289	0.073	4.83389e-40	8	loc100498489.S
oser1.S	1.54103e-55	0.425881	0.273	0.057	2.91408e-51	8	oser1.S
plbd2.L	3.21971e-44	0.424859	0.263	0.064	6.08848e-40	8	plbd2.L
eif3c.S	5.08356e-49	0.424481	0.68	0.268	9.61302e-45	8	eif3c.S
Xelaev18028878m.g1	8.88095e-52	0.424261	0.49	0.155	1.67939e-47	8	Xelaev18028878m.g
Xelaev18024251m.g	3.95425e-48	0.423032	0.802	0.342	7.47748e-44	8	Xelaev18024251m.g
noxo1.S	8.26129e-42	0.422376	0.31	0.086	1.56221e-37	8	noxo1.S
atp8b2-like.L	9.99771e-55	0.421786	0.391	0.105	1.89057e-50	8	atp8b2-like.L
odc1.L1	5.20563e-46	0.420245	0.573	0.211	9.84385e-42	8	odc1.L
hnrnph3.S	2.3566e-47	0.417744	0.305	0.077	4.45633e-43	8	hnrnph3.S
secisbp2l.L	2.06057e-41	0.416416	0.339	0.099	3.89655e-37	8	secisbp2l.L
Xelaev18024665m.g	3.90436e-50	0.415218	0.378	0.105	7.38314e-46	8	Xelaev18024665m.g
sdc4.S	1.31797e-51	0.41426	0.503	0.161	2.49228e-47	8	sdc4.S
ccnl1.L	5.5594e-55	0.414239	0.276	0.058	1.05128e-50	8	ccnl1.L
itm2b.L	1.04016e-51	0.41389	0.448	0.137	1.96694e-47	8	itm2b.L
kdm6b.S	1.29197e-49	0.413653	0.266	0.058	2.44311e-45	8	kdm6b.S
igfbp2.L	1.88224e-43	0.412544	0.253	0.06	3.55931e-39	8	igfbp2.L
fkbp11.L4	1.14929e-22	0.412104	0.979	0.722	2.17331e-18	8	fkbp11.L
slc25a3.S2	2.01592e-31	0.411941	0.987	0.678	3.81211e-27	8	slc25a3.S
slc1a5.L	1.93711e-54	0.411351	0.362	0.093	3.66307e-50	8	slc1a5.L
gns.L	1.04464e-45	0.411317	0.26	0.061	1.97541e-41	8	gns.L
st13.S1	1.35846e-51	0.411132	0.56	0.192	2.56885e-47	8	st13.S
acadsb.L	2.01417e-41	0.410569	0.266	0.067	3.80879e-37	8	acadsb.L
srpra.L	3.01775e-42	0.41025	0.279	0.073	5.70657e-38	8	srpra.L
eif4b.L1	5.05845e-47	0.405451	0.568	0.206	9.56554e-43	8	eif4b.L
atf4.S1	7.49621e-31	0.404848	0.906	0.51	1.41753e-26	8	atf4.S
capza2.S	1.23042e-44	0.404402	0.328	0.092	2.32672e-40	8	capza2.S
Xelaev18009436m.g	2.44154e-44	0.404001	0.266	0.063	4.61695e-40	8	Xelaev18009436m.g
ip6k2.S1	4.9251e-38	0.40316	0.518	0.202	9.31337e-34	8	ip6k2.S
srp19.S	1.49029e-42	0.400066	0.578	0.223	2.81813e-38	8	srp19.S
bsg.L1	9.6399e-50	0.399565	0.667	0.257	1.82291e-45	8	bsg.L
mfsd4a.S1	8.179e-49	0.399067	0.503	0.168	1.54665e-44	8	mfsd4a.S
loc100494099.L	1.23986e-45	0.397896	0.258	0.059	2.34458e-41	8	loc100494099.L
idh2.L2	1.44418e-37	0.396348	0.992	0.728	2.73095e-33	8	idh2.L
ctnnb1.L	2.56496e-56	0.396246	0.372	0.095	4.85035e-52	8	ctnnb1.L
Xelaev18019842m.g	1.19227e-49	0.3871	0.289	0.067	2.25458e-45	8	Xelaev18019842m.g
mvp.L	1.00064e-49	0.387057	0.372	0.102	1.89221e-45	8	mvp.L
rras2.L	4.28013e-40	0.386731	0.255	0.064	8.09372e-36	8	rras2.L
snd1.S1	1.99214e-46	0.385785	0.38	0.113	3.76715e-42	8	snd1.S
atp5b.S2	1.16049e-29	0.385151	0.982	0.681	2.19449e-25	8	atp5b.S
p2rx4.L	2.79542e-49	0.381194	0.258	0.057	5.28613e-45	8	p2rx4.L
ywhae.L1	7.63116e-46	0.380217	0.445	0.145	1.44305e-41	8	ywhae.L
anxa10.S1	4.55482e-50	0.378816	0.755	0.299	8.61316e-46	8	anxa10.S
nudt9.L	3.93044e-40	0.378702	0.26	0.066	7.43247e-36	8	nudt9.L
anp32c.L	2.6444e-50	0.375955	0.307	0.075	5.00056e-46	8	anp32c.L
ddt.L	1.26836e-35	0.375711	0.302	0.091	2.39846e-31	8	ddt.L
sec61a1.L	1.54377e-46	0.375586	0.349	0.098	2.91927e-42	8	sec61a1.L
eif3b.L	8.00172e-47	0.374849	0.414	0.126	1.51312e-42	8	eif3b.L
loc100170549.S	1.18006e-63	0.373588	0.393	0.096	2.23149e-59	8	loc100170549.S
hnrnpdl.L1	1.46534e-33	0.372578	0.852	0.426	2.77095e-29	8	hnrnpdl.L
nop58.L	3.19896e-30	0.372069	0.352	0.127	6.04923e-26	8	nop58.L
hdlbp.S1	2.1978e-42	0.370722	0.492	0.175	4.15604e-38	8	hdlbp.S
tmed4.S	1.15075e-37	0.369812	0.294	0.086	2.17606e-33	8	tmed4.S
ifrd1.S	8.05559e-48	0.369475	0.263	0.059	1.52331e-43	8	ifrd1.S
atf3.L	7.84227e-34	0.368919	0.284	0.085	1.48297e-29	8	atf3.L
ssb.L	2.95513e-38	0.368059	0.307	0.09	5.58815e-34	8	ssb.L
ywhae.S1	3.73053e-45	0.367045	0.557	0.204	7.05443e-41	8	ywhae.S
atp6v0c.L	6.97815e-53	0.366288	0.331	0.081	1.31957e-48	8	atp6v0c.L
loc100491917-like.L	4.37603e-31	0.364652	0.318	0.107	8.27507e-27	8	loc100491917-like.L
tpd52l2.L	1.08676e-35	0.364355	0.273	0.078	2.05507e-31	8	tpd52l2.L
klf6.S	1.41437e-36	0.362783	0.302	0.09	2.67457e-32	8	klf6.S
cirbp.S2	9.42319e-28	0.360115	0.893	0.497	1.78193e-23	8	cirbp.S
gpt2.S1	5.02541e-46	0.360049	0.378	0.112	9.50306e-42	8	gpt2.S
eif3a.S	1.50722e-40	0.359715	0.302	0.084	2.85014e-36	8	eif3a.S
gif.L1	1.95279e-19	0.358506	0.995	0.849	3.69273e-15	8	gif.L
nifk.S	3.28982e-37	0.358319	0.362	0.118	6.22104e-33	8	nifk.S
ppp1r15b-like.S1	1.18497e-48	0.35744	0.612	0.226	2.24078e-44	8	ppp1r15b-like.S
hspa4.S	6.6656e-41	0.357127	0.279	0.073	1.26047e-36	8	hspa4.S
Xelaev18009292m.g	2.92329e-46	0.356149	0.279	0.066	5.52794e-42	8	Xelaev18009292m.g
hadhb.S1	1.86054e-32	0.354929	0.354	0.123	3.51829e-28	8	hadhb.S
pes1.L	3.05543e-34	0.354249	0.32	0.102	5.77781e-30	8	pes1.L
loc101732125.S	1.93717e-34	0.35387	0.25	0.07	3.66319e-30	8	loc101732125.S
Xelaev18037658m.g	1.28357e-37	0.353708	0.331	0.103	2.42723e-33	8	Xelaev18037658m.g
atp1a1.L1	1.94466e-37	0.351567	0.823	0.379	3.67736e-33	8	atp1a1.L
nop56.L1	3.84795e-39	0.351253	0.721	0.315	7.27647e-35	8	nop56.L
ubap1.S	5.29882e-48	0.348085	0.276	0.064	1.00201e-43	8	ubap1.S
ndufs2.L1	8.23561e-40	0.347951	0.354	0.109	1.55735e-35	8	ndufs2.L
loc496670.L4	1.61144e-12	0.344981	1	0.805	3.04723e-08	8	loc496670.L
serpinb1.L	8.48711e-39	0.343115	0.276	0.075	1.60491e-34	8	serpinb1.L
hadh.L1	2.19374e-41	0.341215	0.565	0.215	4.14837e-37	8	hadh.L
Xelaev18017217m.g	2.02336e-45	0.341035	0.604	0.227	3.82617e-41	8	Xelaev18017217m.g
amd1.L	2.03686e-34	0.340268	0.422	0.155	3.8517e-30	8	amd1.L
loc100497513-like.S	4.81734e-47	0.339636	0.422	0.131	9.10958e-43	8	loc100497513-like.S
Xelaev18044512m.g2	8.59787e-43	0.339545	0.865	0.389	1.62586e-38	8	Xelaev18044512m.g
cox4i2.S1	3.02215e-54	0.338524	0.625	0.216	5.71489e-50	8	cox4i2.S
chmp2a.L	1.00543e-38	0.336695	0.362	0.114	1.90126e-34	8	chmp2a.L
tpd52.L	8.12108e-38	0.336659	0.276	0.076	1.5357e-33	8	tpd52.L
dld.L1	9.32572e-43	0.3355	0.57	0.214	1.76349e-38	8	dld.L
slc22a31.L	2.42562e-42	0.333318	0.263	0.065	4.58684e-38	8	slc22a31.L
cox5b.2-like.L1	1.13104e-31	0.333216	0.859	0.427	2.1388e-27	8	cox5b.2-like.L
serpinb6.L	2.07878e-44	0.332462	0.266	0.064	3.93098e-40	8	serpinb6.L
sec63.S	1.27327e-35	0.331925	0.323	0.102	2.40775e-31	8	sec63.S
Xetrov90010607m.L	2.49255e-32	0.329084	0.26	0.077	4.71341e-28	8	Xetrov90010607m.L
Xelaev18036119m.g1	3.56302e-18	0.327777	0.974	0.7	6.73766e-14	8	Xelaev18036119m.g
efhd1.S	4.8527e-40	0.327776	0.357	0.111	9.17646e-36	8	efhd1.S
eif3b.S1	5.23491e-34	0.326514	0.453	0.172	9.89921e-30	8	eif3b.S
krt8.L2	1.75677e-39	0.325209	0.729	0.313	3.32205e-35	8	krt8.L
os9.S1	6.56672e-38	0.324331	0.372	0.123	1.24177e-33	8	os9.S
elovl1.S1	8.47229e-40	0.323916	0.771	0.331	1.60211e-35	8	elovl1.S
tmbim4.L	2.68935e-36	0.323572	0.271	0.076	5.08555e-32	8	tmbim4.L
acadvl.L1	2.14703e-33	0.322374	0.383	0.136	4.06003e-29	8	acadvl.L
Xelaev18004849m.g	2.49518e-51	0.322237	0.635	0.228	4.71838e-47	8	Xelaev18004849m.g
chmp1b.L	2.32742e-40	0.321012	0.326	0.095	4.40115e-36	8	chmp1b.L
nfe2l1.S	2.52389e-36	0.32085	0.263	0.072	4.77268e-32	8	nfe2l1.S
krt8.S2	1.33089e-41	0.319872	0.622	0.246	2.51672e-37	8	krt8.S
uba5.S1	8.93412e-36	0.319579	0.362	0.121	1.68944e-31	8	uba5.S
ipo7.S	8.73635e-40	0.318754	0.292	0.08	1.65204e-35	8	ipo7.S
hpgds.S1	7.13144e-38	0.3187	0.393	0.131	1.34855e-33	8	hpgds.S
acsl1.L1	5.92667e-39	0.318355	0.482	0.176	1.12073e-34	8	acsl1.L
cs.S1	9.90521e-39	0.317954	0.435	0.149	1.87308e-34	8	cs.S
loc100135223.L1	2.13646e-43	0.317389	0.581	0.221	4.04004e-39	8	loc100135223.L
rbmx.L	2.08923e-46	0.315211	0.388	0.114	3.95074e-42	8	rbmx.L
eif3d.S1	1.72333e-17	0.314239	0.951	0.613	3.25882e-13	8	eif3d.S
hnrnpk.L	5.73175e-33	0.313077	0.281	0.085	1.08387e-28	8	hnrnpk.L
irf1.L	1.05458e-48	0.311683	0.331	0.085	1.99421e-44	8	irf1.L
mthfd2.S	3.45237e-34	0.311349	0.297	0.091	6.52844e-30	8	mthfd2.S
itm2a.L	1.05848e-45	0.309874	0.346	0.096	2.00159e-41	8	itm2a.L
higd1a.L1	7.11689e-37	0.30878	0.576	0.232	1.3458e-32	8	higd1a.L
snrpd1.S	2.40126e-30	0.308579	0.271	0.085	4.54078e-26	8	snrpd1.S
ifrd1.L	3.36618e-35	0.308321	0.281	0.082	6.36546e-31	8	ifrd1.L
uba1.L1	8.09255e-43	0.306718	0.411	0.132	1.5303e-38	8	uba1.L
swap70.S	4.00376e-34	0.306553	0.263	0.075	7.57112e-30	8	swap70.S
capns1-like.L	1.93032e-41	0.305719	0.323	0.092	3.65023e-37	8	capns1-like.L
nfe2l2.L1	2.12294e-37	0.305669	0.518	0.198	4.01447e-33	8	nfe2l2.L
hsdl2.S1	9.30877e-33	0.304816	0.482	0.193	1.76029e-28	8	hsdl2.S
vill.L	2.99786e-39	0.304509	0.32	0.094	5.66896e-35	8	vill.L
loc100489782.S3	7.15287e-14	0.304472	0.995	0.782	1.35261e-09	8	loc100489782.S
cant1.L	4.7473e-39	0.304128	0.25	0.063	8.97714e-35	8	cant1.L
rpsa.S	1.11269e-15	0.303988	0.906	0.626	2.1041e-11	8	rpsa.S
fosl1.S	2.22676e-39	0.301961	0.375	0.118	4.2108e-35	8	fosl1.S
Xelaev18007761m.g1	1.70386e-28	0.30103	0.865	0.457	3.222e-24	8	Xelaev18007761m.g
stip1.L	9.05619e-35	0.300936	0.37	0.127	1.71253e-30	8	stip1.L
sec61b.L2	1.02086e-29	0.299379	0.883	0.427	1.93044e-25	8	sec61b.L
mdh2.S2	8.57718e-47	0.298652	0.62	0.226	1.62194e-42	8	mdh2.S
ephx2.L	6.69222e-43	0.298142	0.461	0.158	1.2655e-38	8	ephx2.L
capza2.L	2.91876e-41	0.297613	0.326	0.093	5.51938e-37	8	capza2.L
hk2.S	4.34095e-44	0.297472	0.721	0.301	8.20873e-40	8	hk2.S
f11r.S1	4.47212e-36	0.296978	0.349	0.112	8.45678e-32	8	f11r.S
etf1.S	7.86064e-36	0.293541	0.375	0.128	1.48645e-31	8	etf1.S
aldh1a1.S1	7.25968e-39	0.289867	0.398	0.133	1.37281e-34	8	aldh1a1.S
efhd1.L1	3.98441e-39	0.288765	0.372	0.118	7.53451e-35	8	efhd1.L
aldh6a1.L1	4.45864e-39	0.288714	0.422	0.144	8.43129e-35	8	aldh6a1.L
srsf2.L1	3.46213e-42	0.284063	0.576	0.215	6.54688e-38	8	srsf2.L
nostrin.S	2.12892e-29	0.281104	0.279	0.09	4.02579e-25	8	nostrin.S
ndufb8.S1	1.20414e-37	0.280763	0.789	0.349	2.27704e-33	8	ndufb8.S
rtn4.S1	3.97887e-31	0.278418	0.674	0.306	7.52405e-27	8	rtn4.S
acsm3.L1	5.69175e-32	0.276324	0.346	0.12	1.07631e-27	8	acsm3.L
mdk.L	1.09209e-38	0.275174	0.268	0.071	2.06514e-34	8	mdk.L
eprs-like.L	1.37584e-34	0.273795	0.367	0.125	2.60172e-30	8	eprs-like.L
Xelaev18045052m.g2	2.66581e-34	0.271928	0.885	0.434	5.04105e-30	8	Xelaev18045052m.g
mdh1.S2	3.52626e-34	0.270901	0.688	0.303	6.66817e-30	8	mdh1.S
rplp0.S1	6.59165e-29	0.269209	0.776	0.384	1.24648e-24	8	rplp0.S
hsp90ab1.S2	2.71825e-29	0.267653	0.81	0.385	5.14021e-25	8	hsp90ab1.S
MGC147117.S1	3.33376e-38	0.267462	0.768	0.336	6.30414e-34	8	MGC147117.S
kars.L	9.27327e-40	0.267318	0.409	0.135	1.75357e-35	8	kars.L
Xelaev18019711m.g	7.62945e-36	0.266115	0.273	0.077	1.44273e-31	8	Xelaev18019711m.g
hnrnpl.L	1.93795e-41	0.265114	0.385	0.121	3.66467e-37	8	hnrnpl.L
sirt5.L1	1.47168e-25	0.264599	0.253	0.084	2.78295e-21	8	sirt5.L
lamp2.S	2.90661e-42	0.263788	0.469	0.161	5.4964e-38	8	lamp2.S
elovl1.L1	5.33224e-38	0.261797	0.427	0.147	1.00833e-33	8	elovl1.L
cap1.S1	1.48537e-29	0.260984	0.307	0.104	2.80883e-25	8	cap1.S
clic6.L1	1.62077e-37	0.259185	0.424	0.147	3.06488e-33	8	clic6.L
hm13.L1	1.11779e-38	0.257716	0.37	0.118	2.11374e-34	8	hm13.L
rab7a.L	7.54567e-33	0.257682	0.279	0.084	1.42689e-28	8	rab7a.L
cs.L1	5.16054e-40	0.257159	0.69	0.28	9.75859e-36	8	cs.L
nosip.S	2.04988e-26	0.25643	0.271	0.092	3.87632e-22	8	nosip.S
loc100488563-like.S1	4.92409e-28	0.255784	0.294	0.099	9.31146e-24	8	loc100488563-like.S
actr3.S1	8.7735e-36	0.253343	0.516	0.2	1.65907e-31	8	actr3.S
stt3a.S1	2.56442e-38	0.250254	0.531	0.201	4.84933e-34	8	stt3a.S
selenbp1.S	6.18774e-35	0.25014	0.297	0.09	1.1701e-30	8	selenbp1.S
gm2a.S1	2.33007e-103	1.69955	0.948	0.508	4.40617e-99	9	gm2a.S
Xetrov90007675m.L1	2.22921e-67	1.2831	0.83	0.384	4.21544e-63	9	Xetrov90007675m.L
loc100493778.L2	4.05938e-86	1.24085	0.994	0.673	7.67628e-82	9	loc100493778.L
loc100493618.L1	1.13843e-30	1.15552	0.448	0.193	2.15276e-26	9	loc100493618.L
loc548945.S3	1.0022e-130	1.14915	1	0.768	1.89516e-126	9	loc548945.S
loc100493463.L3	2.80295e-72	1.04563	1	0.788	5.30037e-68	9	loc100493463.L
loc100489782.S4	1.158e-79	1.00929	0.997	0.784	2.18978e-75	9	loc100489782.S
loc100494454.S3	3.40584e-63	0.924422	1	0.791	6.44044e-59	9	loc100494454.S
loc496913-like.S3	7.29267e-103	0.870818	1	0.8	1.37904e-98	9	loc496913-like.S
Xelaev18014877m.g3	7.39921e-75	0.83035	1	0.791	1.39919e-70	9	Xelaev18014877m.g
hsp90b1.L1	9.23415e-10	0.732029	0.415	0.286	1.74618e-05	9	hsp90b1.L
pgc-like.2.S4	1.04867e-24	0.680147	0.839	0.569	1.98303e-20	9	pgc-like.2.S
loc496670.L5	5.16565e-50	0.673922	1	0.807	9.76825e-46	9	loc496670.L
pga4.L5	4.3708e-28	0.645775	0.976	0.739	8.26519e-24	9	pga4.L
pdia2.L4	1.27751e-16	0.443803	0.961	0.783	2.41577e-12	9	pdia2.L
fkbp2.S	0.00293468	0.436102	0.291	0.237	1	9	fkbp2.S
gif.L2	1.263e-12	0.383666	0.967	0.852	2.38833e-08	9	gif.L
serp2.L1	0.000588959	0.381023	0.3	0.231	1	9	serp2.L
ctse.S4	1.31999e-07	0.368222	0.582	0.419	0.00249611	9	ctse.S
fkbp11.L5	2.74456e-13	0.367508	0.936	0.726	5.18996e-09	9	fkbp11.L
pdilt.S4	0.000428052	0.340869	0.37	0.291	1	9	pdilt.S
ssr4.L1	2.19316e-06	0.328412	0.594	0.486	0.0414727	9	ssr4.L
pdia6.L1	0.00346802	0.273199	0.255	0.195	1	9	pdia6.L
pdilt.L4	0.000210461	0.256793	0.594	0.478	1	9	pdilt.L
rpl23.S3	8.10351e-182	2.58006	0.934	0.295	1.53237e-177	10	rpl23.S
rps17.L3	8.94114e-178	2.57566	0.938	0.301	1.69077e-173	10	rps17.L
Xelaev18000107m.g2	8.07421e-175	2.51888	0.934	0.272	1.52683e-170	10	Xelaev18000107m.g
rpl36a.L3	9.93809e-155	2.051	0.984	0.427	1.87929e-150	10	rpl36a.L
rps8.L3	1.69303e-134	1.93953	0.925	0.37	3.20153e-130	10	rps8.L
rps8.S3	1.39878e-146	1.90046	0.988	0.437	2.6451e-142	10	rps8.S
nme2.L3	2.53629e-118	1.78481	0.95	0.451	4.79612e-114	10	nme2.L
Xelaev18004063m.g3	7.97629e-111	1.77371	0.938	0.373	1.50832e-106	10	Xelaev18004063m.g
rpl10a.S3	4.28185e-118	1.74038	0.938	0.413	8.09698e-114	10	rpl10a.S
rps25.S3	7.90417e-111	1.52383	0.991	0.476	1.49468e-106	10	rps25.S
Xelaev18007618m.g2	2.5742e-64	1.48786	0.675	0.28	4.86781e-60	10	Xelaev18007618m.g
Xelaev18037805m.g3	2.53846e-95	1.48223	0.944	0.452	4.80022e-91	10	Xelaev18037805m.g
rplp1.L2	2.30589e-88	1.45196	0.959	0.515	4.36044e-84	10	rplp1.L
rpl5.L4	1.51491e-79	1.40755	0.872	0.435	2.86469e-75	10	rpl5.L
MGC75752.S2	3.44424e-37	1.39758	0.694	0.387	6.51306e-33	10	MGC75752.S
Xelaev18002122m.g4	8.47511e-56	1.38199	0.762	0.365	1.60264e-51	10	Xelaev18002122m.g
rpl3.L4	2.92056e-77	1.35228	0.891	0.488	5.52279e-73	10	rpl3.L
Xelaev18045525m.g4	8.76454e-82	1.34473	0.925	0.493	1.65737e-77	10	Xelaev18045525m.g
hspa8.S3	4.43443e-61	1.27137	0.819	0.458	8.38551e-57	10	hspa8.S
Xelaev18037898m.g4	4.44492e-81	1.25891	0.959	0.556	8.40534e-77	10	Xelaev18037898m.g
g0s2.L2	3.49439e-44	1.23821	0.559	0.229	6.60789e-40	10	g0s2.L
rcan1.L1	3.0096e-39	1.23596	0.456	0.165	5.69116e-35	10	rcan1.L
Xelaev18037841m.g4	2.6351e-67	1.21847	0.909	0.485	4.98297e-63	10	Xelaev18037841m.g
slc25a5.S2	1.29053e-49	1.1933	0.609	0.253	2.4404e-45	10	slc25a5.S
rpl34.L3	2.26947e-76	1.16834	0.966	0.561	4.29157e-72	10	rpl34.L
slc25a5.L2	7.63419e-24	1.15689	0.897	0.836	1.44362e-19	10	slc25a5.L
eef1b2.L2	2.05923e-72	1.1462	0.941	0.569	3.894e-68	10	eef1b2.L
Xelaev18047214m.g2	1.05131e-35	1.13701	0.747	0.532	1.98803e-31	10	Xelaev18047214m.g
atp5l.L2	7.97119e-48	1.11786	0.794	0.526	1.50735e-43	10	atp5l.L
ddit3.L1	4.79185e-47	1.11116	0.509	0.179	9.06139e-43	10	ddit3.L
ckb.L2	8.35138e-24	1.08882	0.791	0.711	1.57925e-19	10	ckb.L
Xelaev18043544m.g2	2.3461e-40	1.08819	0.741	0.466	4.43648e-36	10	Xelaev18043544m.g
Xelaev18022166m.g1	2.62314e-28	1.05951	0.666	0.349	4.96036e-24	10	Xelaev18022166m.g
rps15.L2	7.56233e-64	1.05343	0.944	0.571	1.43004e-59	10	rps15.L
tspan1.S1	4.32645e-41	1.04696	0.609	0.283	8.18132e-37	10	tspan1.S
atp4b.L2	7.396e-25	1.03848	0.744	0.623	1.39858e-20	10	atp4b.L
nme23	1.52265e-55	1.02509	0.625	0.23	2.87933e-51	10	nme2
rpl13a.L3	2.5216e-69	1.02022	0.969	0.653	4.76835e-65	10	rpl13a.L
nmrk2.S2	4.58411e-43	0.991348	0.863	0.651	8.66854e-39	10	nmrk2.S
rps25.L3	8.72059e-43	0.982856	0.972	0.627	1.64906e-38	10	rps25.L
pstpip2.S1	2.57299e-53	0.972855	0.484	0.152	4.86552e-49	10	pstpip2.S
bhlhe40.S1	2.1224e-41	0.95767	0.472	0.168	4.01346e-37	10	bhlhe40.S
loc100496618.L1	5.66391e-46	0.954909	0.541	0.201	1.07105e-41	10	loc100496618.L
rps23.L3	1.73359e-53	0.947079	0.981	0.668	3.27822e-49	10	rps23.L
cox7c.S1	4.58411e-72	0.9454	0.531	0.14	8.66855e-68	10	cox7c.S
eef2.1.L5	2.41315e-35	0.945049	0.766	0.433	4.56326e-31	10	eef2.1.L
Xelaev18003734m.g1	5.071e-31	0.938484	0.656	0.325	9.58926e-27	10	Xelaev18003734m.g
ppia.S4	6.32931e-50	0.933083	0.881	0.494	1.19687e-45	10	ppia.S
rpl15.L3	1.98697e-57	0.928458	0.963	0.623	3.75737e-53	10	rpl15.L
Xelaev18036189m.g3	9.3799e-54	0.920595	0.916	0.607	1.77374e-49	10	Xelaev18036189m.g
atp5j.S1	7.22897e-59	0.918201	0.566	0.184	1.367e-54	10	atp5j.S
Xelaev18039125m.g4	3.2049e-55	0.918165	0.928	0.59	6.06046e-51	10	Xelaev18039125m.g
Xelaev18042604m.g1	1.11773e-50	0.890391	0.606	0.231	2.11362e-46	10	Xelaev18042604m.g
cox6a1.L1	3.17813e-50	0.884807	0.512	0.172	6.00985e-46	10	cox6a1.L
cox6b1.L2	9.49343e-35	0.88112	0.759	0.461	1.79521e-30	10	cox6b1.L
rpl36.S3	7.28806e-49	0.87403	0.947	0.629	1.37817e-44	10	rpl36.S
Xelaev18013576m.g1	1.63069e-31	0.865809	0.694	0.408	3.08364e-27	10	Xelaev18013576m.g
adipor2.S1	1.07457e-34	0.86377	0.516	0.221	2.03201e-30	10	adipor2.S
mkrn3.S4	1.70273e-42	0.863715	0.9	0.543	3.21986e-38	10	mkrn3.S
slc25a3.L2	6.68019e-26	0.849036	0.684	0.455	1.26322e-21	10	slc25a3.L
ndufs6.S2	1.13032e-40	0.846918	0.691	0.33	2.13744e-36	10	ndufs6.S
Xelaev18038264m.g2	6.13571e-27	0.830437	0.738	0.475	1.16026e-22	10	Xelaev18038264m.g
pram1.S1	4.70959e-37	0.829567	0.544	0.226	8.90584e-33	10	pram1.S
Xelaev18028729m.g1	1.10813e-51	0.819748	0.35	0.086	2.09547e-47	10	Xelaev18028729m.g
loc100497848.L2	8.91783e-31	0.813061	0.778	0.542	1.68636e-26	10	loc100497848.L
rps16.L2	1.61006e-49	0.811177	0.978	0.665	3.04462e-45	10	rps16.L
tomm20.L1	5.05055e-35	0.805899	0.581	0.265	9.55059e-31	10	tomm20.L
atp5h.L2	1.32814e-35	0.799252	0.688	0.355	2.51151e-31	10	atp5h.L
timm23.S1	1.86071e-42	0.797007	0.475	0.164	3.51859e-38	10	timm23.S
elovl1.S2	2.61254e-27	0.791809	0.628	0.343	4.94031e-23	10	elovl1.S
gadd45gip1.S1	2.33244e-32	0.788403	0.428	0.162	4.41065e-28	10	gadd45gip1.S
Xelaev18044510m.g	5.35189e-19	0.783164	0.272	0.11	1.01204e-14	10	Xelaev18044510m.g
ndufb1.S2	1.22686e-41	0.781704	0.641	0.276	2.31999e-37	10	ndufb1.S
loc100485583.L2	9.24467e-17	0.778626	0.666	0.474	1.74817e-12	10	loc100485583.L
rpl37.L	1.42943e-34	0.777295	0.656	0.313	2.70306e-30	10	rpl37.L
Xelaev18029462m.g2	2.04763e-36	0.773152	0.884	0.632	3.87207e-32	10	Xelaev18029462m.g
cebpd.S2	6.65321e-49	0.772532	0.5	0.161	1.25812e-44	10	cebpd.S
angptl4.S	6.65299e-54	0.772088	0.266	0.051	1.25808e-49	10	angptl4.S
etfb.L2	1.75426e-26	0.771105	0.706	0.46	3.3173e-22	10	etfb.L
uqcrh.L2	4.73734e-29	0.767802	0.85	0.715	8.95832e-25	10	uqcrh.L
Xelaev18015505m.g4	9.7641e-40	0.76255	0.909	0.613	1.84639e-35	10	Xelaev18015505m.g
fam177a1.L1	1.82933e-47	0.760366	0.312	0.075	3.45927e-43	10	fam177a1.L
rbm25.L2	1.96677e-30	0.758615	0.503	0.213	3.71916e-26	10	rbm25.L
cox7b.L1	1.01041e-40	0.757451	0.534	0.207	1.91068e-36	10	cox7b.L
atp5i.S2	3.83893e-36	0.757303	0.744	0.411	7.25942e-32	10	atp5i.S
rpl34.S2	1.53833e-42	0.757224	0.947	0.747	2.90899e-38	10	rpl34.S
idh2.L3	4.56018e-16	0.756541	0.809	0.74	8.62329e-12	10	idh2.L
Xelaev18016042m.g2	5.44641e-33	0.755474	0.716	0.391	1.02992e-28	10	Xelaev18016042m.g
atp5h.S1	7.76783e-43	0.755304	0.578	0.224	1.4689e-38	10	atp5h.S
atp5j.L1	1.0065e-45	0.751418	0.569	0.212	1.90329e-41	10	atp5j.L
nnt.L1	2.71051e-24	0.750914	0.622	0.365	5.12558e-20	10	nnt.L
rps23.S3	7.85934e-44	0.742545	0.981	0.64	1.4862e-39	10	rps23.S
myc.S	1.84215e-34	0.741142	0.431	0.156	3.4835e-30	10	myc.S
MGC75752.L1	2.84686e-17	0.740687	0.775	0.614	5.38342e-13	10	MGC75752.L
cox4i1.L2	6.57986e-25	0.737666	0.803	0.692	1.24425e-20	10	cox4i1.L
cox7a2.L2	6.38806e-34	0.737276	0.825	0.53	1.20798e-29	10	cox7a2.L
acss3.L1	5.12474e-51	0.732374	0.328	0.077	9.69089e-47	10	acss3.L
rps10.L3	4.42841e-46	0.728334	0.953	0.743	8.37412e-42	10	rps10.L
glul-like.1.L1	1.16369e-22	0.727208	0.631	0.36	2.20054e-18	10	glul-like.1.L
cox5b.1.L1	3.00509e-47	0.721949	0.406	0.117	5.68263e-43	10	cox5b.1.L
Xelaev18015000m.g1	2.06018e-34	0.720743	0.547	0.234	3.89581e-30	10	Xelaev18015000m.g
rps28p9.L1	2.25692e-31	0.713353	0.878	0.589	4.26784e-27	10	rps28p9.L
Xelaev18024282m.g2	4.72966e-38	0.711592	0.906	0.649	8.94378e-34	10	Xelaev18024282m.g
cox7c.L1	3.77738e-45	0.708754	0.491	0.166	7.14303e-41	10	cox7c.L
rpl27a-like.S3	5.96405e-39	0.708465	0.953	0.706	1.1278e-34	10	rpl27a-like.S
Xelaev18012629m.g3	1.71672e-41	0.697406	0.975	0.712	3.24631e-37	10	Xelaev18012629m.g
ndufb3.L1	2.43475e-34	0.696052	0.675	0.321	4.6041e-30	10	ndufb3.L
Xelaev18020043m.g3	5.24358e-38	0.695583	0.956	0.646	9.91561e-34	10	Xelaev18020043m.g
atp5j2.S2	6.04193e-34	0.695328	0.878	0.671	1.14253e-29	10	atp5j2.S
cox4i1.S1	7.409e-49	0.690851	0.416	0.118	1.40104e-44	10	cox4i1.S
mpc1.S1	2.48541e-40	0.689833	0.425	0.139	4.6999e-36	10	mpc1.S
rpl36.L1	7.22315e-31	0.687474	0.878	0.612	1.3659e-26	10	rpl36.L
son.S	2.28493e-17	0.68235	0.25	0.097	4.3208e-13	10	son.S
rpl23.L1	3.5115e-33	0.681137	0.959	0.731	6.64025e-29	10	rpl23.L
cox5a.L1	2.05336e-26	0.681104	0.691	0.41	3.88291e-22	10	cox5a.L
rnaseh1.S2	3.43164e-32	0.677444	0.934	0.632	6.48923e-28	10	rnaseh1.S
mpc2.S1	5.78581e-35	0.675974	0.525	0.216	1.0941e-30	10	mpc2.S
Xetrov90024133m.S1	1.53921e-54	0.675811	0.328	0.072	2.91064e-50	10	Xetrov90024133m.S
ier2.S	2.01239e-45	0.671563	0.459	0.144	3.80544e-41	10	ier2.S
rps20.L3	7.15078e-30	0.663174	0.969	0.655	1.35221e-25	10	rps20.L
nap1l1.L2	6.91169e-31	0.662708	0.519	0.223	1.307e-26	10	nap1l1.L
Xelaev18022965m.g1	4.74728e-23	0.66208	0.769	0.553	8.9771e-19	10	Xelaev18022965m.g
srrt.L1	3.30752e-36	0.659189	0.416	0.141	6.25452e-32	10	srrt.L
cox17.S1	2.73391e-38	0.656467	0.503	0.189	5.16983e-34	10	cox17.S
acat1.S1	2.04119e-29	0.655594	0.622	0.312	3.85989e-25	10	acat1.S
ndufs6.L1	2.36249e-30	0.655218	0.578	0.269	4.46746e-26	10	ndufs6.L
eef1d.L3	1.66361e-31	0.653654	0.934	0.704	3.14588e-27	10	eef1d.L
Xelaev18035769m.g3	2.35441e-30	0.65329	0.944	0.65	4.45218e-26	10	Xelaev18035769m.g
rpl27a-like.L1	5.10274e-34	0.650277	0.919	0.676	9.64928e-30	10	rpl27a-like.L
rpl37a.L2	1.5689e-32	0.649731	0.931	0.709	2.96679e-28	10	rpl37a.L
loc100493057.S3	1.12456e-23	0.648316	0.934	0.657	2.12654e-19	10	loc100493057.S
Xelaev18010352m.g2	1.35174e-31	0.648036	0.637	0.305	2.55614e-27	10	Xelaev18010352m.g
Xelaev18012178m.g1	6.23664e-34	0.647894	0.475	0.186	1.17935e-29	10	Xelaev18012178m.g
ndufa1.L2	3.32458e-28	0.647595	0.625	0.313	6.28678e-24	10	ndufa1.L
ndufb10.L1	4.99054e-34	0.647367	0.588	0.26	9.43711e-30	10	ndufb10.L
eif2s2.S1	1.94688e-30	0.645679	0.534	0.239	3.68154e-26	10	eif2s2.S
pdhb.S1	5.63323e-38	0.642404	0.422	0.143	1.06524e-33	10	pdhb.S
tpp1.L1	1.12763e-20	0.642275	0.334	0.139	2.13235e-16	10	tpp1.L
oxct1.L1	4.43578e-28	0.642232	0.566	0.274	8.38806e-24	10	oxct1.L
fahd2a.L1	8.00307e-38	0.640154	0.309	0.087	1.51338e-33	10	fahd2a.L
atp5c1.S1	5.70397e-22	0.639242	0.606	0.346	1.07862e-17	10	atp5c1.S
ndufb2.S2	6.03794e-24	0.637626	0.697	0.42	1.14178e-19	10	ndufb2.S
vdac2.S2	8.45549e-26	0.637451	0.512	0.243	1.59893e-21	10	vdac2.S
slc25a3.S3	2.07979e-15	0.629799	0.784	0.692	3.93288e-11	10	slc25a3.S
atp4a.S2	6.94848e-13	0.629474	0.762	0.672	1.31396e-08	10	atp4a.S
atp4a.L3	1.13178e-12	0.627417	0.734	0.662	2.14019e-08	10	atp4a.L
acat1.L1	1.53732e-38	0.623019	0.331	0.095	2.90708e-34	10	acat1.L
Xelaev18036119m.g2	8.96317e-29	0.621138	0.931	0.705	1.69494e-24	10	Xelaev18036119m.g
Xelaev18016933m.g2	2.01836e-25	0.62032	0.625	0.33	3.81672e-21	10	Xelaev18016933m.g
hmgn2.L1	6.12735e-16	0.616382	0.288	0.121	1.15868e-11	10	hmgn2.L
ndufa1.S	4.9733e-31	0.616306	0.5	0.205	9.40452e-27	10	ndufa1.S
suclg1.L1	4.10881e-26	0.615279	0.562	0.275	7.76975e-22	10	suclg1.L
atp5a1.L1	7.66331e-22	0.61305	0.625	0.373	1.44913e-17	10	atp5a1.L
rpl17.S3	5.71426e-33	0.612322	0.953	0.677	1.08057e-28	10	rpl17.S
bnip3.S	4.29793e-19	0.611816	0.259	0.1	8.12739e-15	10	bnip3.S
dnaja2.S2	1.28268e-26	0.611694	0.566	0.276	2.42554e-22	10	dnaja2.S
cs.L2	4.18554e-27	0.610305	0.588	0.29	7.91485e-23	10	cs.L
kcnq1-like.L	3.13912e-39	0.609716	0.316	0.087	5.93607e-35	10	kcnq1-like.L
Xelaev18039104m.g2	2.47585e-23	0.606835	0.891	0.612	4.68183e-19	10	Xelaev18039104m.g
atp4b.S3	3.51249e-11	0.606719	0.738	0.638	6.64211e-07	10	atp4b.S
rpl17.L3	8.15381e-32	0.601765	0.963	0.73	1.54189e-27	10	rpl17.L
cox6c.L2	3.56558e-22	0.601285	0.747	0.492	6.74251e-18	10	cox6c.L
rpl13.L3	1.17732e-31	0.601215	0.941	0.651	2.22632e-27	10	rpl13.L
tspan1.L4	1.23657e-11	0.59939	0.641	0.499	2.33835e-07	10	tspan1.L
opa3.S1	2.13561e-30	0.598528	0.553	0.248	4.03845e-26	10	opa3.S
loc100498388.L2	1.54764e-16	0.596339	0.675	0.471	2.92658e-12	10	loc100498388.L
metap2.L3	2.84002e-26	0.595804	0.703	0.392	5.37047e-22	10	metap2.L
Xelaev18046262m.g2	2.2143e-26	0.59433	0.734	0.427	4.18725e-22	10	Xelaev18046262m.g
isg20l2.L1	3.95924e-36	0.593702	0.494	0.186	7.48693e-32	10	isg20l2.L
tpt1.L3	3.32948e-27	0.592684	0.853	0.575	6.29605e-23	10	tpt1.L
pfdn5.L1	1.65174e-27	0.592681	0.319	0.108	3.12345e-23	10	pfdn5.L
uqcrc2.L1	3.25644e-19	0.591896	0.544	0.304	6.15793e-15	10	uqcrc2.L
Xetrov90021434m.L2	5.47577e-26	0.586952	0.816	0.52	1.03547e-21	10	Xetrov90021434m.L
myc.L	9.51263e-35	0.586896	0.25	0.063	1.79884e-30	10	myc.L
Xelaev18036725m.g1	1.04014e-32	0.585943	0.459	0.174	1.9669e-28	10	Xelaev18036725m.g
akr1c2.S1	1.15022e-43	0.584289	0.325	0.081	2.17506e-39	10	akr1c2.S
atp5f1.S1	5.48696e-25	0.582635	0.581	0.294	1.03758e-20	10	atp5f1.S
uqcrc2.S1	2.83204e-38	0.581935	0.447	0.153	5.35538e-34	10	uqcrc2.S
krt18.L1	7.02783e-15	0.575775	0.597	0.372	1.32896e-10	10	krt18.L
prdx1.L1	1.26763e-30	0.574624	0.534	0.228	2.39708e-26	10	prdx1.L
minos1.L1	1.56327e-32	0.571299	0.378	0.131	2.95615e-28	10	minos1.L
atp5j2.L2	7.91609e-28	0.564433	0.553	0.255	1.49693e-23	10	atp5j2.L
ier2.L1	1.65544e-24	0.560659	0.572	0.28	3.13044e-20	10	ier2.L
aco2.L1	1.30842e-22	0.559257	0.519	0.26	2.47421e-18	10	aco2.L
smarce1.S	1.82289e-20	0.557662	0.281	0.106	3.44709e-16	10	smarce1.S
rpl26.L2	1.97086e-23	0.557451	0.944	0.731	3.7269e-19	10	rpl26.L
Xelaev18022104m.g2	4.78702e-25	0.557349	0.969	0.777	9.05226e-21	10	Xelaev18022104m.g
eef1g.S2	1.92696e-20	0.555925	0.672	0.397	3.64388e-16	10	eef1g.S
Xelaev18001106m.g2	7.11021e-21	0.5554	0.637	0.346	1.34454e-16	10	Xelaev18001106m.g
atp5b.L1	1.47193e-32	0.553749	0.419	0.152	2.78342e-28	10	atp5b.L
atp5o.L1	9.00045e-18	0.552821	0.675	0.447	1.70198e-13	10	atp5o.L
ndufb7.L1	8.32793e-24	0.551056	0.572	0.291	1.57481e-19	10	ndufb7.L
Xelaev18036222m.g2	7.48266e-21	0.549807	0.947	0.75	1.41497e-16	10	Xelaev18036222m.g
cox17.L1	8.05765e-28	0.548568	0.484	0.208	1.5237e-23	10	cox17.L
uqcrh.S1	4.63387e-21	0.544532	0.656	0.396	8.76264e-17	10	uqcrh.S
rpl13a.S3	7.91573e-26	0.54257	0.922	0.718	1.49686e-21	10	rpl13a.S
rps13.L	4.89573e-24	0.541736	0.65	0.336	9.25783e-20	10	rps13.L
ndufb5.L1	9.62476e-25	0.541408	0.613	0.323	1.82004e-20	10	ndufb5.L
ndufa8.L1	2.4219e-41	0.539758	0.369	0.107	4.57981e-37	10	ndufa8.L
ndufs3.L1	2.15976e-26	0.537262	0.553	0.264	4.08411e-22	10	ndufs3.L
acaa2.L1	9.8797e-31	0.537233	0.388	0.141	1.86825e-26	10	acaa2.L
h1fx.S2	8.66797e-12	0.536595	0.406	0.223	1.63911e-07	10	h1fx.S
zc3h10.S1	1.10581e-19	0.533095	0.887	0.766	2.0911e-15	10	zc3h10.S
plin2.L2	1.24412e-15	0.532548	0.375	0.183	2.35264e-11	10	plin2.L
atp5f1.L1	7.32926e-26	0.532134	0.584	0.29	1.38596e-21	10	atp5f1.L
cox7b.S	9.18379e-34	0.531878	0.272	0.074	1.73665e-29	10	cox7b.S
ptcd3.L1	3.63223e-36	0.531736	0.312	0.089	6.86855e-32	10	ptcd3.L
ddx21.S2	1.95068e-15	0.529815	0.809	0.669	3.68874e-11	10	ddx21.S
rps21.S1	2.73123e-23	0.529498	0.884	0.64	5.16475e-19	10	rps21.S
Xelaev18014918m.g1	3.18806e-25	0.528285	0.45	0.194	6.02862e-21	10	Xelaev18014918m.g
prdx3.S1	8.92595e-32	0.526883	0.397	0.141	1.6879e-27	10	prdx3.S
srsf5.S2	5.17609e-23	0.525127	0.766	0.44	9.78798e-19	10	srsf5.S
ctsv.L1	3.02481e-25	0.523968	0.469	0.203	5.71992e-21	10	ctsv.L
Xelaev18028961m.g3	3.16318e-16	0.521073	0.741	0.448	5.98157e-12	10	Xelaev18028961m.g
tcp1.L1	3.94869e-29	0.520735	0.384	0.139	7.46697e-25	10	tcp1.L
Xelaev18036568m.g1	2.81292e-15	0.515081	0.678	0.453	5.31924e-11	10	Xelaev18036568m.g
hk2.S1	0.00776787	0.514501	0.391	0.322	1	10	hk2.S
rpl39.S3	2.31456e-20	0.514355	0.812	0.518	4.37684e-16	10	rpl39.S
pa2g4.L1	4.99507e-24	0.513733	0.537	0.262	9.44568e-20	10	pa2g4.L
Xelaev18025105m.g1	1.37894e-15	0.512756	0.741	0.531	2.60758e-11	10	Xelaev18025105m.g
glul-like.1.S1	1.51568e-23	0.511967	0.481	0.216	2.86615e-19	10	glul-like.1.S
mrpl52.S	1.06537e-37	0.51041	0.253	0.061	2.01462e-33	10	mrpl52.S
apoo.L2	3.04996e-26	0.509426	0.509	0.229	5.76747e-22	10	apoo.L
isg20l2.S	3.77347e-39	0.509306	0.356	0.105	7.13563e-35	10	isg20l2.S
idh2.S1	7.99417e-22	0.508759	0.409	0.18	1.5117e-17	10	idh2.S
atp5d.S2	8.50299e-18	0.508142	0.756	0.527	1.60791e-13	10	atp5d.S
sdha.L1	9.52667e-23	0.507906	0.447	0.205	1.80149e-18	10	sdha.L
Xelaev18040976m.g1	4.69857e-21	0.506525	0.713	0.428	8.885e-17	10	Xelaev18040976m.g
tstd3.L1	4.06259e-32	0.505634	0.366	0.123	7.68235e-28	10	tstd3.L
rps26.S1	1.12347e-21	0.505581	0.706	0.42	2.12448e-17	10	rps26.S
Xelaev18003383m.g1	2.65652e-26	0.505033	0.338	0.124	5.02347e-22	10	Xelaev18003383m.g
Xelaev18038083m.g3	6.61668e-22	0.502841	0.925	0.71	1.25121e-17	10	Xelaev18038083m.g
ndufa6.S1	2.49526e-28	0.502203	0.488	0.205	4.71854e-24	10	ndufa6.S
cox7a2.S1	3.89121e-24	0.501847	0.559	0.282	7.35827e-20	10	cox7a2.S
rps6.L2	2.3248e-22	0.499372	0.9	0.723	4.3962e-18	10	rps6.L
loc100487963.S1	1.72071e-44	0.498697	0.266	0.058	3.25387e-40	10	loc100487963.S
gadd45a.L2	2.95605e-17	0.498649	0.466	0.236	5.58989e-13	10	gadd45a.L
hsp90ab1.S3	2.71763e-18	0.497026	0.666	0.397	5.13903e-14	10	hsp90ab1.S
uqcrfs1.L1	1.30118e-26	0.496775	0.434	0.181	2.46054e-22	10	uqcrfs1.L
acss1.L1	5.093e-24	0.496352	0.362	0.147	9.63085e-20	10	acss1.L
hspa9.S1	5.93947e-27	0.495952	0.328	0.115	1.12315e-22	10	hspa9.S
rps6.S2	2.24648e-19	0.492844	0.903	0.713	4.2481e-15	10	rps6.S
ndufs5.L1	1.04933e-17	0.492098	0.603	0.35	1.98429e-13	10	ndufs5.L
ca2.S1	9.39686e-23	0.489987	0.266	0.092	1.77695e-18	10	ca2.S
metap2.S1	4.07592e-21	0.488566	0.366	0.152	7.70757e-17	10	metap2.S
Xelaev18016211m.g3	1.7345e-25	0.487242	0.944	0.756	3.27995e-21	10	Xelaev18016211m.g
Xelaev18006631m.g1	5.81885e-28	0.486272	0.334	0.116	1.10034e-23	10	Xelaev18006631m.g
rpl22l1.L1	1.79165e-26	0.486074	0.547	0.251	3.388e-22	10	rpl22l1.L
ndufa6.L	7.40448e-36	0.48453	0.309	0.088	1.40019e-31	10	ndufa6.L
ndufa9.L1	1.22741e-26	0.480481	0.419	0.168	2.32104e-22	10	ndufa9.L
tmem30c.L	3.35687e-28	0.479095	0.262	0.077	6.34784e-24	10	tmem30c.L
ndufs1.L1	1.36112e-18	0.477612	0.328	0.141	2.57388e-14	10	ndufs1.L
ip6k2.S2	2.72449e-23	0.476434	0.469	0.208	5.152e-19	10	ip6k2.S
Xelaev18029059m.g2	5.98671e-19	0.475994	0.875	0.603	1.13209e-14	10	Xelaev18029059m.g
phb2.S1	2.43879e-23	0.473322	0.484	0.225	4.61175e-19	10	phb2.S
rpl35.L3	3.05034e-18	0.472836	0.847	0.604	5.76819e-14	10	rpl35.L
mut.S1	1.36551e-21	0.471907	0.381	0.163	2.58218e-17	10	mut.S
rpl26.S2	7.69309e-16	0.471345	0.934	0.765	1.45476e-11	10	rpl26.S
lama5.L	1.50091e-21	0.470695	0.253	0.088	2.83822e-17	10	lama5.L
pno1.L1	6.59049e-32	0.468484	0.416	0.148	1.24626e-27	10	pno1.L
rps3.L2	1.04452e-20	0.46555	0.884	0.686	1.97519e-16	10	rps3.L
cs.S2	9.93411e-25	0.46462	0.388	0.154	1.87854e-20	10	cs.S
Xelaev18038180m.g	1.31885e-16	0.462872	0.331	0.148	2.49395e-12	10	Xelaev18038180m.g
Xelaev18034625m.g1	1.11458e-27	0.462563	0.325	0.109	2.10768e-23	10	Xelaev18034625m.g
actr3.S2	2.6838e-25	0.461769	0.478	0.205	5.07507e-21	10	actr3.S
cycs.L1	1.44697e-24	0.461251	0.491	0.219	2.73621e-20	10	cycs.L
jund.S	5.29558e-29	0.460623	0.388	0.142	1.00139e-24	10	jund.S
rpl4.L3	6.52406e-16	0.460222	0.828	0.643	1.2337e-11	10	rpl4.L
phb.S1	1.7401e-25	0.459569	0.353	0.131	3.29053e-21	10	phb.S
usmg5.S1	1.88723e-28	0.459154	0.475	0.196	3.56875e-24	10	usmg5.S
spr.L	2.07167e-26	0.456428	0.25	0.076	3.91753e-22	10	spr.L
ndufs3.S1	3.24477e-25	0.456068	0.372	0.145	6.13586e-21	10	ndufs3.S
ndufab1.L	1.03197e-29	0.454888	0.253	0.072	1.95145e-25	10	ndufab1.L
tmsb4x.L2	1.00176e-10	0.451705	0.872	0.721	1.89432e-06	10	tmsb4x.L
slc25a11.L1	3.24023e-30	0.450798	0.381	0.135	6.12727e-26	10	slc25a11.L
ndufb9.L1	6.195e-23	0.450688	0.519	0.249	1.17147e-18	10	ndufb9.L
cct7.L1	2.23281e-21	0.449562	0.419	0.186	4.22224e-17	10	cct7.L
mthfd2.L1	4.67267e-21	0.448806	0.466	0.219	8.83601e-17	10	mthfd2.L
abcf1.L1	1.30151e-21	0.448077	0.369	0.153	2.46115e-17	10	abcf1.L
elf3.S1	2.72534e-23	0.445917	0.325	0.123	5.15361e-19	10	elf3.S
rpl7a.S	2.71702e-16	0.445556	0.781	0.491	5.13788e-12	10	rpl7a.S
uqcrb.S1	9.8367e-20	0.44368	0.541	0.285	1.86012e-15	10	uqcrb.S
pet100.L1	1.16492e-22	0.443284	0.416	0.18	2.20286e-18	10	pet100.L
rps13.S2	1.40307e-14	0.443272	0.872	0.671	2.6532e-10	10	rps13.S
ndufa10.S1	1.328e-22	0.442624	0.334	0.13	2.51125e-18	10	ndufa10.S
plin2.S	1.04226e-27	0.442062	0.303	0.098	1.97091e-23	10	plin2.S
suclg2.L1	8.41743e-27	0.440434	0.381	0.147	1.59174e-22	10	suclg2.L
Xelaev18003966m.g2	3.07078e-25	0.439878	0.956	0.783	5.80684e-21	10	Xelaev18003966m.g
rpl30.L1	1.83356e-18	0.438844	0.853	0.608	3.46726e-14	10	rpl30.L
MGC107851.L	8.4933e-40	0.43761	0.275	0.067	1.60608e-35	10	MGC107851.L
rpl19.S2	1.0179e-20	0.437061	0.944	0.773	1.92485e-16	10	rpl19.S
rpl30.S3	2.24958e-16	0.436584	0.894	0.691	4.25395e-12	10	rpl30.S
loc100129924.L	6.74355e-18	0.436281	0.3	0.123	1.27521e-13	10	loc100129924.L
pfdn5.S	5.42127e-24	0.435485	0.278	0.094	1.02516e-19	10	pfdn5.S
rps15a.S	2.08863e-16	0.435267	0.778	0.514	3.94959e-12	10	rps15a.S
rps26.L1	1.63373e-20	0.434953	0.706	0.409	3.08938e-16	10	rps26.L
Xelaev18037587m.g3	3.95098e-17	0.434619	0.872	0.639	7.47131e-13	10	Xelaev18037587m.g
tomm7.L1	8.554e-29	0.432703	0.341	0.117	1.61756e-24	10	tomm7.L
Xelaev18043840m.g1	1.64295e-20	0.432001	0.781	0.476	3.10682e-16	10	Xelaev18043840m.g
snrnp70.S	3.52972e-14	0.430877	0.328	0.158	6.6747e-10	10	snrnp70.S
mrpl4.L1	2.84626e-21	0.428998	0.403	0.178	5.38227e-17	10	mrpl4.L
rpl24.S	1.65546e-17	0.428875	0.841	0.583	3.13047e-13	10	rpl24.S
rbx1.L	4.15017e-29	0.428537	0.303	0.096	7.84797e-25	10	rbx1.L
cox6b1.S	1.41124e-23	0.428104	0.259	0.086	2.66866e-19	10	cox6b1.S
nop56.L2	2.42274e-14	0.427182	0.559	0.327	4.5814e-10	10	nop56.L
ndufa2.L1	4.55732e-19	0.426514	0.481	0.236	8.6179e-15	10	ndufa2.L
eif1.L2	6.94764e-28	0.425921	0.522	0.225	1.3138e-23	10	eif1.L
rpl19.L2	1.55892e-20	0.424214	0.938	0.772	2.94792e-16	10	rpl19.L
loc100496637.S	1.66969e-16	0.423592	0.412	0.203	3.15739e-12	10	loc100496637.S
Xelaev18024221m.g1	2.22102e-23	0.423279	0.359	0.143	4.19995e-19	10	Xelaev18024221m.g
eef1g.L3	8.88449e-13	0.423162	0.787	0.666	1.68006e-08	10	eef1g.L
ndufb4.L1	5.43183e-19	0.422022	0.284	0.111	1.02716e-14	10	ndufb4.L
mccc1.S1	6.43618e-24	0.420861	0.275	0.095	1.21708e-19	10	mccc1.S
rpf1.L	6.47301e-37	0.419877	0.259	0.063	1.22405e-32	10	rpf1.L
ssrp1.S1	5.47107e-21	0.418857	0.434	0.198	1.03458e-16	10	ssrp1.S
rps15.S2	3.80437e-17	0.418328	0.928	0.716	7.19406e-13	10	rps15.S
rpl7a.L	6.56479e-21	0.418159	0.659	0.358	1.2414e-16	10	rpl7a.L
srsf5.L	3.52518e-16	0.415957	0.309	0.137	6.66612e-12	10	srsf5.L
uqcrq.S1	3.36454e-20	0.415652	0.441	0.204	6.36234e-16	10	uqcrq.S
Xelaev18015162m.g2	5.79023e-14	0.413634	0.856	0.659	1.09493e-09	10	Xelaev18015162m.g
dnajc19.L1	7.86078e-29	0.413315	0.309	0.1	1.48647e-24	10	dnajc19.L
cox6a1.S1	1.19076e-21	0.413109	0.575	0.3	2.25173e-17	10	cox6a1.S
mtch2.L1	7.07499e-35	0.412521	0.297	0.083	1.33788e-30	10	mtch2.L
Xelaev18019895m.g2	3.49622e-11	0.410313	0.797	0.699	6.61136e-07	10	Xelaev18019895m.g
ddx21.L2	5.46743e-12	0.410291	0.778	0.604	1.03389e-07	10	ddx21.L
rps15a.L	3.03989e-16	0.40982	0.766	0.518	5.74843e-12	10	rps15a.L
Xelaev18043641m.g2	2.60441e-11	0.409042	0.509	0.305	4.92493e-07	10	Xelaev18043641m.g
rpl38.S	1.24105e-17	0.40786	0.406	0.19	2.34682e-13	10	rpl38.S
chchd3.L1	4.63145e-21	0.407689	0.419	0.188	8.75807e-17	10	chchd3.L
mdh2.L1	3.82076e-21	0.407279	0.406	0.18	7.22506e-17	10	mdh2.L
cox5a.S1	1.40127e-15	0.407239	0.709	0.481	2.64981e-11	10	cox5a.S
gstk1.L2	1.14833e-23	0.406605	0.509	0.232	2.1715e-19	10	gstk1.L
rpsa.S1	1.2277e-13	0.406269	0.819	0.634	2.32158e-09	10	rpsa.S
ivd.S1	2.21893e-19	0.406232	0.319	0.131	4.196e-15	10	ivd.S
loc100124841.L1	5.04668e-27	0.406142	0.322	0.111	9.54327e-23	10	loc100124841.L
fau.S1	1.24464e-15	0.40576	0.844	0.6	2.35362e-11	10	fau.S
rps3a.L2	2.09962e-14	0.402055	0.85	0.676	3.97039e-10	10	rps3a.L
rbm8a.S	9.81457e-17	0.401519	0.394	0.19	1.85593e-12	10	rbm8a.S
jun.L1	5.03957e-18	0.399625	0.656	0.374	9.52983e-14	10	jun.L
Xelaev18001105m.g	2.57153e-10	0.39877	0.316	0.169	4.86277e-06	10	Xelaev18001105m.g
pinx1.L2	8.82426e-25	0.397349	0.575	0.276	1.66867e-20	10	pinx1.L
angptl4.L1	2.29851e-27	0.3961	0.338	0.116	4.34648e-23	10	angptl4.L
tra2a.L	7.75882e-18	0.395559	0.253	0.097	1.46719e-13	10	tra2a.L
aifm1.L1	5.54947e-19	0.39551	0.319	0.132	1.0494e-14	10	aifm1.L
atp5a1.S2	4.58128e-11	0.393542	0.637	0.445	8.66319e-07	10	atp5a1.S
pdap1.S1	9.25687e-18	0.393233	0.569	0.304	1.75047e-13	10	pdap1.S
rps27a.S	1.01019e-17	0.392108	0.747	0.451	1.91027e-13	10	rps27a.S
dlst.L1	1.49447e-28	0.391716	0.341	0.117	2.82605e-24	10	dlst.L
ndufv1.L2	1.17779e-19	0.391071	0.537	0.277	2.2272e-15	10	ndufv1.L
rps27a.L1	4.4564e-16	0.390858	0.775	0.503	8.42706e-12	10	rps27a.L
rps21.L	6.39003e-19	0.390431	0.725	0.415	1.20836e-14	10	rps21.L
rpl7l1.L	1.89553e-27	0.388597	0.325	0.111	3.58444e-23	10	rpl7l1.L
dld.L2	1.81229e-19	0.385615	0.459	0.223	3.42703e-15	10	dld.L
MGC147117.S2	1.6952e-14	0.384336	0.584	0.35	3.20563e-10	10	MGC147117.S
ndufa12.S1	1.27265e-20	0.383368	0.466	0.221	2.40659e-16	10	ndufa12.S
ccng1.L1	6.40141e-20	0.380936	0.322	0.13	1.21051e-15	10	ccng1.L
Xelaev18046282m.g1	8.09512e-16	0.377963	0.375	0.178	1.53079e-11	10	Xelaev18046282m.g
chchd3.S1	5.7556e-21	0.375162	0.416	0.185	1.08838e-16	10	chchd3.S
acadm.S1	2.47274e-24	0.374536	0.288	0.098	4.67595e-20	10	acadm.S
ctsc.L	2.6657e-16	0.374302	0.284	0.119	5.04085e-12	10	ctsc.L
Xelaev18028958m.g1	1.65297e-16	0.37402	0.344	0.156	3.12577e-12	10	Xelaev18028958m.g
dld.S1	8.14166e-21	0.373897	0.484	0.233	1.53959e-16	10	dld.S
hmgb3.L1	5.95775e-14	0.373621	0.253	0.109	1.12661e-09	10	hmgb3.L
loc100491219-like.11	4.15297e-18	0.372914	0.362	0.164	7.85327e-14	10	loc100491219-like.1
mrpl52.L1	7.86596e-19	0.372607	0.359	0.156	1.48745e-14	10	mrpl52.L
ndufc1.L	1.50686e-31	0.370297	0.3	0.09	2.84948e-27	10	ndufc1.L
Xelaev18011461m.g1	1.29142e-14	0.370154	0.344	0.164	2.44207e-10	10	Xelaev18011461m.g
egr1.L1	3.53194e-21	0.369909	0.319	0.124	6.67889e-17	10	egr1.L
dbt.L1	2.37296e-15	0.367647	0.256	0.108	4.48727e-11	10	dbt.L
mrps26.L	1.06406e-23	0.36695	0.288	0.101	2.01214e-19	10	mrps26.L
ndufb10.S1	3.85085e-17	0.36496	0.575	0.324	7.28195e-13	10	ndufb10.S
Xelaev18000429m.g	3.01903e-20	0.364053	0.303	0.118	5.70898e-16	10	Xelaev18000429m.g
c19orf53.S	1.2468e-19	0.363962	0.266	0.098	2.3577e-15	10	c19orf53.S
aimp1.S	1.01601e-23	0.363178	0.316	0.116	1.92128e-19	10	aimp1.S
immt.L1	3.22033e-17	0.36173	0.453	0.23	6.08964e-13	10	immt.L
mccc2.S1	2.18532e-15	0.361542	0.388	0.191	4.13243e-11	10	mccc2.S
sdha.S1	3.02393e-19	0.361086	0.403	0.184	5.71825e-15	10	sdha.S
hibadh.S1	2.59377e-22	0.360199	0.319	0.121	4.90482e-18	10	hibadh.S
rpl9.L3	7.79873e-16	0.358277	0.925	0.673	1.47474e-11	10	rpl9.L
aadacl4.S	9.26635e-27	0.357915	0.262	0.081	1.75227e-22	10	aadacl4.S
clic6.L2	3.53763e-13	0.356429	0.322	0.155	6.68966e-09	10	clic6.L
eif4a2.L	5.43406e-16	0.354345	0.322	0.144	1.02758e-11	10	eif4a2.L
hnrnpa1.S1	3.18652e-07	0.353297	0.334	0.204	0.00602571	10	hnrnpa1.S
sgk1.L	2.60581e-15	0.352661	0.253	0.103	4.92759e-11	10	sgk1.L
cyc1.S1	1.25799e-20	0.352463	0.319	0.127	2.37887e-16	10	cyc1.S
gnl2.L3	2.5793e-15	0.352375	0.562	0.325	4.87746e-11	10	gnl2.L
Xelaev18035949m.g	2.50727e-18	0.350439	0.672	0.378	4.74125e-14	10	Xelaev18035949m.g
rpl14.L	6.94016e-14	0.349763	0.856	0.597	1.31238e-09	10	rpl14.L
Xelaev18012476m.g2	1.0305e-14	0.347674	0.694	0.44	1.94868e-10	10	Xelaev18012476m.g
Xelaev18014665m.g1	6.58715e-15	0.347241	0.816	0.58	1.24563e-10	10	Xelaev18014665m.g
Xelaev18007619m.g1	1.25996e-22	0.346348	0.269	0.091	2.38259e-18	10	Xelaev18007619m.g
coq10b.L	1.09399e-21	0.346194	0.462	0.209	2.06873e-17	10	coq10b.L
eif3k.S2	3.80091e-17	0.346132	0.619	0.354	7.18751e-13	10	eif3k.S
Xelaev18026704m.g2	4.62388e-16	0.345717	0.45	0.227	8.74375e-12	10	Xelaev18026704m.g
mfsd4a.S2	9.78178e-16	0.34566	0.369	0.178	1.84973e-11	10	mfsd4a.S
cct4.S1	1.51173e-21	0.345121	0.4	0.171	2.85868e-17	10	cct4.S
mrpl34.L	3.25837e-19	0.345087	0.253	0.092	6.16157e-15	10	mrpl34.L
rpl12.S1	2.4669e-15	0.344206	0.956	0.817	4.66491e-11	10	rpl12.S
btg2.S1	2.46731e-16	0.342602	0.503	0.266	4.66569e-12	10	btg2.S
mdh2.S3	2.75888e-17	0.341573	0.469	0.238	5.21705e-13	10	mdh2.S
samm50.S1	4.69254e-18	0.340012	0.328	0.141	8.8736e-14	10	samm50.S
prelid1.L1	9.38613e-21	0.338351	0.394	0.171	1.77492e-16	10	prelid1.L
adh1b.L2	1.0557e-09	0.33824	0.353	0.205	1.99633e-05	10	adh1b.L
rplp0.L3	3.6687e-12	0.338165	0.887	0.747	6.93751e-08	10	rplp0.L
Xelaev18041765m.g1	1.73511e-21	0.337918	0.488	0.225	3.28109e-17	10	Xelaev18041765m.g
cfl1.L1	2.53531e-21	0.334632	0.534	0.258	4.79428e-17	10	cfl1.L
bdh1.L1	1.12733e-14	0.33455	0.312	0.144	2.13178e-10	10	bdh1.L
nfe2l2.L2	1.76017e-18	0.333149	0.438	0.205	3.32849e-14	10	nfe2l2.L
eif3i.S1	8.72051e-22	0.332755	0.403	0.174	1.64905e-17	10	eif3i.S
Xelaev18016915m.g1	1.0168e-11	0.3302	0.875	0.686	1.92278e-07	10	Xelaev18016915m.g
btg1.L1	1.47926e-16	0.32831	0.531	0.285	2.79728e-12	10	btg1.L
rpl13.S3	3.30854e-13	0.328041	0.9	0.751	6.25645e-09	10	rpl13.S
ndufs7.L1	1.05495e-16	0.323695	0.431	0.214	1.99491e-12	10	ndufs7.L
Xelaev18012131m.g	1.4851e-11	0.323426	0.834	0.595	2.80833e-07	10	Xelaev18012131m.g
atp5d.L1	2.75072e-11	0.323237	0.713	0.499	5.20161e-07	10	atp5d.L
usmg5.L2	5.54859e-15	0.322972	0.678	0.421	1.04924e-10	10	usmg5.L
slu7.L1	1.83618e-15	0.322337	0.275	0.116	3.47221e-11	10	slu7.L
uqcrfs1.S1	4.29248e-17	0.32171	0.484	0.251	8.11707e-13	10	uqcrfs1.S
dkc1.L1	4.89524e-12	0.321645	0.659	0.432	9.25689e-08	10	dkc1.L
Xelaev18014154m.g1	8.56836e-10	0.320968	0.891	0.648	1.62028e-05	10	Xelaev18014154m.g
dars.L	6.33805e-24	0.317561	0.25	0.08	1.19853e-19	10	dars.L
Xelaev18035740m.g	2.47072e-16	0.317143	0.328	0.145	4.67213e-12	10	Xelaev18035740m.g
eif3k.L	1.88266e-26	0.316517	0.362	0.133	3.5601e-22	10	eif3k.L
ca2.L1	1.08098e-17	0.315294	0.303	0.126	2.04413e-13	10	ca2.L
slc25a11.S1	8.78055e-29	0.315187	0.284	0.087	1.6604e-24	10	slc25a11.S
grn.L	1.43028e-16	0.314852	0.259	0.104	2.70465e-12	10	grn.L
actg1.S2	3.58118e-09	0.314817	0.772	0.604	6.77202e-05	10	actg1.S
ndufab1.S1	4.5775e-28	0.314446	0.328	0.111	8.65605e-24	10	ndufab1.S
idh3b.S1	1.21771e-15	0.314071	0.288	0.123	2.30268e-11	10	idh3b.S
Xelaev18041485m.g2	2.8999e-18	0.3138	0.475	0.231	5.48371e-14	10	Xelaev18041485m.g
Xelaev18003505m.g1	3.45148e-11	0.31295	0.844	0.664	6.52674e-07	10	Xelaev18003505m.g
Xelaev18039162m.g2	3.45781e-11	0.312849	0.613	0.375	6.53872e-07	10	Xelaev18039162m.g
scp2.L1	4.7233e-21	0.31177	0.453	0.209	8.93176e-17	10	scp2.L
hmgcr.L1	5.73646e-18	0.311365	0.253	0.096	1.08476e-13	10	hmgcr.L
vamp8.S1	3.08492e-18	0.311307	0.306	0.124	5.83358e-14	10	vamp8.S
glrx5.L1	1.05106e-21	0.310961	0.284	0.102	1.98756e-17	10	glrx5.L
nop58.L1	1.39411e-11	0.310914	0.275	0.133	2.63626e-07	10	nop58.L
hspe1.L1	5.28748e-21	0.310894	0.344	0.138	9.99863e-17	10	hspe1.L
loc100496185.L1	2.06842e-14	0.310366	0.334	0.161	3.91138e-10	10	loc100496185.L
Xelaev18046508m.g1	9.07936e-12	0.309662	0.894	0.709	1.71691e-07	10	Xelaev18046508m.g
eif2s2.L1	2.04148e-17	0.309602	0.628	0.353	3.86043e-13	10	eif2s2.L
prdx5.L1	7.42766e-13	0.309395	0.653	0.42	1.40457e-08	10	prdx5.L
app.L	8.5782e-17	0.3092	0.253	0.1	1.62214e-12	10	app.L
nucks1.L1	2.74301e-24	0.30795	0.369	0.143	5.18703e-20	10	nucks1.L
eif1b.S2	6.88286e-26	0.306304	0.5	0.215	1.30155e-21	10	eif1b.S
ddx3x.S1	8.75786e-10	0.305345	0.294	0.154	1.65611e-05	10	ddx3x.S
ppia.L	3.77432e-12	0.303615	0.684	0.44	7.13725e-08	10	ppia.L
rbm5.L1	5.9729e-11	0.300352	0.338	0.179	1.12948e-06	10	rbm5.L
f11r.S2	2.01302e-16	0.299498	0.284	0.118	3.80661e-12	10	f11r.S
ap2m1.S1	3.452e-10	0.299203	0.281	0.142	6.52773e-06	10	ap2m1.S
ddx5.L2	6.80546e-12	0.297657	0.562	0.335	1.28691e-07	10	ddx5.L
sod2.S1	6.70061e-25	0.296968	0.322	0.115	1.26709e-20	10	sod2.S
Xelaev18010357m.g2	6.60621e-16	0.296885	0.519	0.277	1.24923e-11	10	Xelaev18010357m.g
taf15.L	2.97693e-09	0.296755	0.266	0.138	5.62937e-05	10	taf15.L
rnf7.L	2.17727e-20	0.29625	0.319	0.126	4.11721e-16	10	rnf7.L
fau.L1	4.08208e-12	0.295841	0.897	0.673	7.71922e-08	10	fau.L
Xelaev18046261m.g2	2.89464e-14	0.295688	0.459	0.244	5.47376e-10	10	Xelaev18046261m.g
eci1.L1	1.88836e-24	0.295634	0.344	0.127	3.5709e-20	10	eci1.L
loc100491545-like.L1	1.20436e-18	0.294491	0.316	0.13	2.27744e-14	10	loc100491545-like.L
hibadh.L1	6.40408e-20	0.294152	0.266	0.098	1.21101e-15	10	hibadh.L
[truncated: 476 more rows]

## Sheet: Neuron
	p_val	avg_log2FC	pct.1	pct.2	p_val_adj	cluster	gene
nova1.L	1.49057e-77	1.19895	0.568	0.296	3.37271e-73	0	nova1.L
Xelaev18021844m.g	8.69748e-38	1.11102	0.296	0.138	1.96798e-33	0	Xelaev18021844m.g
Xelaev18022167m.g	3.0208e-45	0.986954	0.55	0.347	6.83517e-41	0	Xelaev18022167m.g
grik5-like.1.L	3.71941e-16	0.899123	0.368	0.261	8.41591e-12	0	grik5-like.1.L
runx1t1.L	1.02486e-25	0.897366	0.302	0.167	2.31895e-21	0	runx1t1.L
Xelaev18001525m.g	1.38592e-48	0.830337	0.704	0.538	3.13591e-44	0	Xelaev18001525m.g
Xelaev18004547m.g	3.6e-34	0.823046	0.543	0.375	8.14572e-30	0	Xelaev18004547m.g
elavl4.L	7.82923e-22	0.803547	0.293	0.167	1.77152e-17	0	elavl4.L
nova1.S	3.16973e-16	0.776825	0.272	0.17	7.17215e-12	0	nova1.S
slc12a5.L	1.25473e-30	0.734494	0.486	0.314	2.83908e-26	0	slc12a5.L
slc25a3.S	2.46533e-26	0.709957	0.604	0.472	5.5783e-22	0	slc25a3.S
loc100493819-like.L	6.67605e-16	0.700982	0.276	0.171	1.51059e-11	0	loc100493819-like.L
prpf40b.L	1.35638e-15	0.689484	0.311	0.206	3.06908e-11	0	prpf40b.L
lphn1-like.L	6.97161e-22	0.681565	0.393	0.256	1.57747e-17	0	lphn1-like.L
fxyd6.L	2.79481e-18	0.681521	0.406	0.282	6.32381e-14	0	fxyd6.L
slc12a5.S	9.52663e-20	0.679826	0.4	0.27	2.15559e-15	0	slc12a5.S
ptprd.L	1.08021e-14	0.678433	0.269	0.17	2.44419e-10	0	ptprd.L
bzrap1.L	9.18731e-17	0.658579	0.313	0.198	2.07881e-12	0	bzrap1.L
snap25.L	4.60839e-23	0.648565	0.512	0.37	1.04274e-18	0	snap25.L
eef1a2.S	1.74797e-26	0.627592	0.68	0.554	3.95514e-22	0	eef1a2.S
cplx1.S	1.29787e-10	0.627104	0.279	0.194	2.93668e-06	0	cplx1.S
abat.S	1.06493e-13	0.626994	0.252	0.16	2.40961e-09	0	abat.S
eef2.2.L	2.99677e-31	0.614691	0.719	0.585	6.78079e-27	0	eef2.2.L
Xelaev18045055m.g	1.53594e-16	0.613317	0.38	0.264	3.47537e-12	0	Xelaev18045055m.g
ccni.L	2.30834e-14	0.612103	0.493	0.403	5.22308e-10	0	ccni.L
abhd14a.L	6.91226e-10	0.58348	0.253	0.174	1.56404e-05	0	abhd14a.L
gad2.L	1.51355e-07	0.576959	0.357	0.29	0.00342471	0	gad2.L
Xelaev18037931m.g	1.88436e-13	0.565796	0.259	0.165	4.26373e-09	0	Xelaev18037931m.g
h1f0.L	2.24101e-15	0.563413	0.477	0.364	5.07073e-11	0	h1f0.L
amph.L	1.35199e-18	0.561502	0.527	0.406	3.05914e-14	0	amph.L
serpini1.L	2.36336e-11	0.544514	0.348	0.254	5.34757e-07	0	serpini1.L
hnrnph3.L	1.12411e-10	0.544277	0.477	0.404	2.54352e-06	0	hnrnph3.L
gpx3.S	1.72358e-10	0.537265	0.349	0.263	3.89994e-06	0	gpx3.S
pcdh17.L	1.01696e-09	0.51698	0.262	0.18	2.30108e-05	0	pcdh17.L
tbcb.S	4.73593e-08	0.503539	0.336	0.268	0.0010716	0	tbcb.S
ckmt1b.S	1.61813e-11	0.500833	0.265	0.178	3.66134e-07	0	ckmt1b.S
fez1.L	2.58612e-07	0.500265	0.326	0.26	0.0058516	0	fez1.L
baz2b.S	1.47088e-08	0.499225	0.252	0.181	0.000332816	0	baz2b.S
sncb.S	5.42847e-14	0.498945	0.509	0.413	1.2283e-09	0	sncb.S
ppp3ca.L	7.56476e-08	0.494186	0.342	0.272	0.00171168	0	ppp3ca.L
mccc2.S	2.13267e-09	0.493843	0.33	0.25	4.82559e-05	0	mccc2.S
atp6v1g2.L	2.04656e-19	0.493687	0.615	0.507	4.63075e-15	0	atp6v1g2.L
eif4b.L	2.19397e-09	0.491849	0.345	0.265	4.96429e-05	0	eif4b.L
app.L	2.53032e-20	0.490497	0.719	0.649	5.72537e-16	0	app.L
vsnl1.S	1.39479e-13	0.487094	0.509	0.401	3.156e-09	0	vsnl1.S
eef1a2.L	2.04621e-12	0.48372	0.437	0.342	4.62995e-08	0	eef1a2.L
ezh1.L	5.74098e-15	0.481676	0.497	0.39	1.29901e-10	0	ezh1.L
lrrc16b.S	3.13382e-09	0.48142	0.291	0.214	7.0909e-05	0	lrrc16b.S
snap25.S	1.72584e-11	0.473796	0.379	0.281	3.90505e-07	0	snap25.S
Xelaev18025105m.g	8.61382e-23	0.473534	0.821	0.744	1.94905e-18	0	Xelaev18025105m.g
dedd2.L	1.08172e-06	0.471732	0.325	0.265	0.024476	0	dedd2.L
mthfd2.L	2.79386e-06	0.470657	0.297	0.236	0.0632168	0	mthfd2.L
idh2.L	4.41864e-10	0.466709	0.4	0.313	9.99805e-06	0	idh2.L
fxyd6.S	8.76321e-10	0.465761	0.384	0.295	1.98285e-05	0	fxyd6.S
fnbp4.L	7.35998e-09	0.453963	0.457	0.382	0.000166534	0	fnbp4.L
dner.L	4.67121e-14	0.453013	0.397	0.285	1.05696e-09	0	dner.L
tspan7.S	7.12606e-09	0.452302	0.391	0.315	0.000161241	0	tspan7.S
tspan7.L	5.58053e-10	0.447819	0.414	0.338	1.26271e-05	0	tspan7.L
adcyap1r1.L	1.26561e-07	0.447735	0.358	0.286	0.0028637	0	adcyap1r1.L
pygm.L	3.53967e-11	0.443829	0.531	0.452	8.00922e-07	0	pygm.L
usp20.L	1.141e-09	0.44104	0.462	0.382	2.58175e-05	0	usp20.L
tardbp-like.S	4.4787e-05	0.440112	0.289	0.241	1	0	tardbp-like.S
srsf6.L	4.31135e-09	0.438174	0.422	0.346	9.75529e-05	0	srsf6.L
eef1d.L	4.05391e-13	0.437867	0.66	0.595	9.17277e-09	0	eef1d.L
ppp3ca.S	3.46653e-07	0.435973	0.419	0.354	0.00784371	0	ppp3ca.S
fbxo11.L	2.96502e-05	0.432472	0.266	0.216	0.670894	0	fbxo11.L
napb.L	0.000193867	0.431581	0.298	0.257	1	0	napb.L
mgea5.L	0.000350391	0.429588	0.258	0.217	1	0	mgea5.L
eif3d.S	2.03833e-13	0.4284	0.665	0.583	4.61213e-09	0	eif3d.S
olfm1.L	0.000638197	0.422333	0.355	0.314	1	0	olfm1.L
eif3c.L	5.02115e-08	0.417081	0.486	0.411	0.00113613	0	eif3c.L
eif2s3.L	2.36333e-06	0.411516	0.346	0.286	0.0534751	0	eif2s3.L
vsnl1.L	1.44183e-08	0.409679	0.353	0.279	0.000326242	0	vsnl1.L
hk1.L	1.3022e-06	0.409103	0.269	0.206	0.029465	0	hk1.L
sez6l2.L	6.43112e-08	0.408812	0.345	0.271	0.00145517	0	sez6l2.L
cct6a.L	3.28485e-05	0.407671	0.267	0.218	0.743263	0	cct6a.L
clk2.L	7.94606e-07	0.404131	0.29	0.227	0.0179795	0	clk2.L
scamp4.L	7.38063e-06	0.401398	0.269	0.211	0.167001	0	scamp4.L
app.S	7.43155e-08	0.398703	0.476	0.419	0.00168154	0	app.S
wsb1.S	0.000946546	0.39838	0.252	0.217	1	0	wsb1.S
clk2.S	0.000102913	0.397766	0.344	0.299	1	0	clk2.S
eprs-like.L	0.000148766	0.386604	0.323	0.279	1	0	eprs-like.L
paip2b.L	1.56509e-07	0.3855	0.434	0.368	0.00354133	0	paip2b.L
safb.L	1.00332e-07	0.381081	0.514	0.45	0.00227021	0	safb.L
Xelaev18043620m.g	0.00671556	0.378398	0.317	0.294	1	0	Xelaev18043620m.g
sncb.L	1.54024e-08	0.370973	0.522	0.448	0.00034851	0	sncb.L
dner.S	2.65497e-05	0.370774	0.296	0.241	0.60074	0	dner.S
nsg1.S	4.38863e-06	0.369796	0.332	0.27	0.0993016	0	nsg1.S
tmx2.S	0.000711049	0.36838	0.252	0.213	1	0	tmx2.S
atp1b1.S	3.39009e-05	0.368319	0.267	0.213	0.767076	0	atp1b1.S
bzw1.S	0.00279344	0.365859	0.3	0.271	1	0	bzw1.S
atp1b3.S	4.59972e-07	0.365749	0.442	0.382	0.0104078	0	atp1b3.S
Xelaev18022965m.g	2.13624e-16	0.36565	0.81	0.73	4.83366e-12	0	Xelaev18022965m.g
kdm7a.L	1.1057e-05	0.364666	0.319	0.263	0.250186	0	kdm7a.L
rbm5.S	4.1903e-20	0.36462	0.834	0.758	9.48139e-16	0	rbm5.S
paip2b.S	0.000252348	0.363576	0.287	0.243	1	0	paip2b.S
eif2s2.S	5.76515e-07	0.361864	0.401	0.335	0.0130448	0	eif2s2.S
l1cam.S	6.71522e-15	0.358641	0.769	0.68	1.51945e-10	0	l1cam.S
metap2.L	6.6956e-06	0.356941	0.476	0.426	0.151501	0	metap2.L
cd81.S	0.00200031	0.353049	0.279	0.244	1	0	cd81.S
map1lc3a.L	0.000326331	0.351945	0.317	0.274	1	0	map1lc3a.L
pcnp.L	6.13942e-05	0.351483	0.283	0.233	1	0	pcnp.L
sez6l2.S	2.81173e-08	0.350285	0.384	0.303	0.000636211	0	sez6l2.S
srrt.L	5.18848e-06	0.349519	0.5	0.451	0.1174	0	srrt.L
ap2m1.S	4.77231e-09	0.347059	0.567	0.513	0.000107983	0	ap2m1.S
dnaja2.S	0.000204949	0.334942	0.429	0.392	1	0	dnaja2.S
mfn1.L	0.000190674	0.334231	0.319	0.278	1	0	mfn1.L
kdm6b.S	2.51676e-05	0.333921	0.427	0.378	0.569467	0	kdm6b.S
rtn1.L	7.36409e-06	0.332675	0.418	0.365	0.166627	0	rtn1.L
slc6a17.S	5.42873e-05	0.331817	0.286	0.234	1	0	slc6a17.S
Xelaev18037898m.g	3.18132e-16	0.331295	0.816	0.722	7.19838e-12	0	Xelaev18037898m.g
rpl13a.S	6.14037e-12	0.325711	0.735	0.654	1.38938e-07	0	rpl13a.S
ctsv.S	0.000142486	0.324561	0.328	0.279	1	0	ctsv.S
rpl8.S	1.40498e-05	0.323823	0.5	0.455	0.317904	0	rpl8.S
gphn.L	5.93539e-06	0.323611	0.459	0.399	0.1343	0	gphn.L
Xelaev18000774m.g	7.9937e-08	0.321863	0.614	0.552	0.00180874	0	Xelaev18000774m.g
pnn.S	0.000169516	0.321641	0.337	0.291	1	0	pnn.S
psip1.S	0.00646244	0.321625	0.328	0.299	1	0	psip1.S
jarid2.L	4.42511e-07	0.314028	0.431	0.357	0.0100127	0	jarid2.L
rpl17.S	1.92335e-08	0.312357	0.69	0.614	0.000435197	0	rpl17.S
cst3.L	0.00172108	0.308605	0.412	0.387	1	0	cst3.L
scrn1.L	0.00404877	0.30314	0.267	0.232	1	0	scrn1.L
gnl2.L	0.00748831	0.301888	0.284	0.254	1	0	gnl2.L
Xelaev18044113m.g	0.000554955	0.300808	0.297	0.256	1	0	Xelaev18044113m.g
nap1l1.L	0.00112569	0.29912	0.408	0.372	1	0	nap1l1.L
rsl24d1.L	4.67869e-05	0.295721	0.44	0.382	1	0	rsl24d1.L
cpe.L	0.00079617	0.295131	0.408	0.371	1	0	cpe.L
eif1b.S	0.00229326	0.294122	0.368	0.337	1	0	eif1b.S
rpl4.S	1.65201e-10	0.2939	0.747	0.683	3.73801e-06	0	rpl4.S
Xelaev18027024m.g	0.000393493	0.293244	0.405	0.367	1	0	Xelaev18027024m.g
rps3.S	1.33879e-05	0.292893	0.378	0.314	0.302928	0	rps3.S
nucks1.L	0.000187625	0.289975	0.536	0.514	1	0	nucks1.L
Xelaev18037480m.g	0.000152322	0.288528	0.533	0.513	1	0	Xelaev18037480m.g
slc3a2.L	6.49041e-07	0.287641	0.527	0.464	0.0146859	0	slc3a2.L
slc25a5.L	3.04e-08	0.287402	0.745	0.697	0.00068786	0	slc25a5.L
atp6v0e2.S	0.000871768	0.284813	0.445	0.417	1	0	atp6v0e2.S
Xelaev18003505m.g	0.000134993	0.284422	0.443	0.399	1	0	Xelaev18003505m.g
rpl34.L	4.68505e-11	0.28318	0.739	0.662	1.06009e-06	0	rpl34.L
dnm1.S	0.00186524	0.282736	0.426	0.398	1	0	dnm1.S
Xelaev18036222m.g	1.79644e-08	0.281509	0.642	0.565	0.000406481	0	Xelaev18036222m.g
nt5c2.L	0.00103781	0.280301	0.418	0.381	1	0	nt5c2.L
jarid2.S	0.000513607	0.279342	0.267	0.221	1	0	jarid2.S
pnn.L	0.00996823	0.275385	0.344	0.32	1	0	pnn.L
atp6ap1.2.S	6.35147e-06	0.274989	0.536	0.491	0.143715	0	atp6ap1.2.S
dcaf7.S	0.00149334	0.273807	0.376	0.344	1	0	dcaf7.S
nmrk2.S	0.00160837	0.273056	0.354	0.312	1	0	nmrk2.S
ctnnb1.S	0.00235219	0.272634	0.318	0.283	1	0	ctnnb1.S
fez1.S	0.0020941	0.270449	0.36	0.32	1	0	fez1.S
spock2.L	0.00536127	0.268543	0.29	0.258	1	0	spock2.L
hmp19.L	0.00263138	0.268455	0.354	0.317	1	0	hmp19.L
gpx3.L	0.00112978	0.261182	0.442	0.417	1	0	gpx3.L
ilf3.S	0.00720653	0.260297	0.383	0.357	1	0	ilf3.S
nsa2.L	0.00229754	0.259537	0.359	0.322	1	0	nsa2.L
Xelaev18022260m.g	1.44861e-10	0.258465	0.765	0.708	3.27776e-06	0	Xelaev18022260m.g
rsrc2.L	0.00402005	0.256513	0.299	0.263	1	0	rsrc2.L
Xetrov90015934m.L	2.23264e-161	2.52245	0.497	0.112	5.05178e-157	1	Xetrov90015934m.L
penk.L	3.69181e-123	2.25613	0.331	0.06	8.35346e-119	1	penk.L
grm2.L	7.21124e-245	2.16302	0.673	0.143	1.63169e-240	1	grm2.L
kiaa0513.L	1.82214e-236	2.14693	0.795	0.238	4.12296e-232	1	kiaa0513.L
npy.S	5.59249e-78	1.99428	0.252	0.052	1.26541e-73	1	npy.S
kank3.L	1.23931e-227	1.95876	0.679	0.151	2.80418e-223	1	kank3.L
lzts1.S	3.28362e-206	1.84234	0.825	0.29	7.42985e-202	1	lzts1.S
cxcl14.L	3.416e-182	1.82902	0.53	0.108	7.72939e-178	1	cxcl14.L
synpr.L	9.85386e-161	1.77515	0.688	0.219	2.22963e-156	1	synpr.L
plk2.L	1.14276e-113	1.72463	0.653	0.265	2.58571e-109	1	plk2.L
loc100491227-like.L	7.15544e-138	1.69817	0.523	0.137	1.61906e-133	1	loc100491227-like.L
loc100498371-like.L	1.28246e-119	1.57192	0.406	0.093	2.90183e-115	1	loc100498371-like.L
stac2.S	8.66624e-131	1.54592	0.464	0.11	1.96091e-126	1	stac2.S
lzts1.L	1.97983e-133	1.53903	0.634	0.203	4.47976e-129	1	lzts1.L
tiam1.S	1.27564e-133	1.52948	0.556	0.161	2.8864e-129	1	tiam1.S
rab40b.L	6.49109e-123	1.51445	0.629	0.224	1.46874e-118	1	rab40b.L
mpped2.S	9.71563e-95	1.50547	0.415	0.121	2.19835e-90	1	mpped2.S
cuedc2.L	4.34657e-134	1.49952	0.31	0.046	9.83499e-130	1	cuedc2.L
tex2.1.L	1.37415e-127	1.48962	0.426	0.095	3.1093e-123	1	tex2.1.L
map2k1.L	1.96277e-96	1.48305	0.644	0.294	4.44115e-92	1	map2k1.L
loc100494506-like.L	1.83713e-116	1.47758	0.363	0.076	4.15688e-112	1	loc100494506-like.L
stx1a.L	4.17438e-131	1.4552	0.795	0.375	9.44537e-127	1	stx1a.L
loc100494506-like.S	2.01222e-89	1.4518	0.374	0.102	4.55305e-85	1	loc100494506-like.S
rapgef1.S	1.61529e-110	1.41841	0.498	0.151	3.65492e-106	1	rapgef1.S
phldb1.L	1.43345e-106	1.35567	0.374	0.086	3.24346e-102	1	phldb1.L
plxnb2.S	3.0183e-103	1.33253	0.343	0.075	6.8295e-99	1	plxnb2.S
sp8.S	1.28066e-98	1.30758	0.307	0.061	2.89775e-94	1	sp8.S
plk2.S	8.62547e-51	1.29579	0.517	0.259	1.95169e-46	1	plk2.S
gria1-like.1.S	9.1832e-103	1.28853	0.693	0.305	2.07788e-98	1	gria1-like.1.S
nsmf.L	4.74459e-102	1.28198	0.448	0.126	1.07356e-97	1	nsmf.L
plxnb2.L	5.7624e-88	1.27299	0.328	0.079	1.30386e-83	1	plxnb2.L
klhdc8a.S	6.02084e-82	1.25834	0.492	0.177	1.36234e-77	1	klhdc8a.S
celf2.L	1.61727e-76	1.25107	0.53	0.218	3.65939e-72	1	celf2.L
pde2a.S	3.18078e-72	1.251	0.419	0.146	7.19716e-68	1	pde2a.S
rprml.L	1.47819e-75	1.24043	0.26	0.057	3.34471e-71	1	rprml.L
kiaa0513.S	8.12412e-71	1.23087	0.336	0.099	1.83825e-66	1	kiaa0513.S
calb2.L	1.08373e-88	1.2208	0.585	0.215	2.45215e-84	1	calb2.L
b3glct.L	1.70093e-66	1.2165	0.272	0.069	3.84869e-62	1	b3glct.L
Xelaev18038459m.g	3.08434e-88	1.21464	0.571	0.218	6.97894e-84	1	Xelaev18038459m.g
eml6-like.L	7.74263e-75	1.20087	0.404	0.132	1.75193e-70	1	eml6-like.L
phyhip.L	4.0631e-78	1.20083	0.429	0.141	9.19359e-74	1	phyhip.L
raver2.L	6.75143e-71	1.18985	0.289	0.075	1.52765e-66	1	raver2.L
loc101730972.S	6.41062e-88	1.18195	0.578	0.222	1.45053e-83	1	loc101730972.S
ndnf.L	1.21926e-61	1.17371	0.298	0.087	2.75881e-57	1	ndnf.L
dock3.S	1.86501e-62	1.17302	0.426	0.164	4.21995e-58	1	dock3.S
man1a1.L	1.50062e-77	1.172	0.258	0.055	3.39545e-73	1	man1a1.L
srrm4.S	1.51214e-61	1.16642	0.28	0.078	3.42153e-57	1	srrm4.S
Xetrov90000859m.L	2.24133e-106	1.1387	0.837	0.465	5.07145e-102	1	Xetrov90000859m.L
cpne4.S	4.04645e-76	1.13863	0.315	0.081	9.15591e-72	1	cpne4.S
efr3b.L	2.62992e-63	1.13852	0.315	0.094	5.95072e-59	1	efr3b.L
iqgap2.L	1.14747e-71	1.13663	0.489	0.187	2.59639e-67	1	iqgap2.L
celf2.S	1.55834e-64	1.10952	0.416	0.153	3.52606e-60	1	celf2.S
Xetrov90009719m.S	5.3886e-61	1.10719	0.267	0.073	1.21928e-56	1	Xetrov90009719m.S
sp8.L	1.66435e-64	1.08292	0.271	0.07	3.76592e-60	1	sp8.L
mast2.S	2.73562e-53	1.07302	0.309	0.103	6.18989e-49	1	mast2.S
Xelaev18022839m.g	1.09985e-63	1.06369	0.702	0.444	2.48863e-59	1	Xelaev18022839m.g
loc100125092.L	2.05355e-56	1.06005	0.272	0.078	4.64657e-52	1	loc100125092.L
plp2.S	8.75897e-61	1.04829	0.356	0.118	1.98189e-56	1	plp2.S
kcnj4.L	4.95175e-64	1.04813	0.258	0.065	1.12043e-59	1	kcnj4.L
adgrb2.L	3.00474e-62	1.0454	0.418	0.156	6.79882e-58	1	adgrb2.L
slc32a1.S	2.04892e-77	1.04276	0.616	0.253	4.6361e-73	1	slc32a1.S
map2k1.S	8.06869e-46	1.03393	0.532	0.286	1.8257e-41	1	map2k1.S
igsf21.S	9.4665e-51	0.995086	0.398	0.162	2.14198e-46	1	igsf21.S
st6galnac6.S	6.09191e-33	0.989031	0.312	0.142	1.37842e-28	1	st6galnac6.S
basp1.S	1.35267e-90	0.988154	0.897	0.615	3.0607e-86	1	basp1.S
ckb.L	3.01327e-59	0.976653	0.704	0.447	6.81812e-55	1	ckb.L
adgrb2.S	1.06277e-48	0.968281	0.43	0.186	2.40474e-44	1	adgrb2.S
adipor2.L	3.38023e-47	0.959934	0.322	0.119	7.64844e-43	1	adipor2.L
pcp4l1.S	5.94893e-44	0.957667	0.286	0.1	1.34607e-39	1	pcp4l1.S
ppp1r9a.S	2.74942e-43	0.95651	0.324	0.125	6.22112e-39	1	ppp1r9a.S
bin1.L	1.42552e-44	0.955312	0.424	0.193	3.22552e-40	1	bin1.L
mef2d.S	2.39868e-36	0.940961	0.362	0.167	5.4275e-32	1	mef2d.S
Xelaev18020277m.g	5.49043e-57	0.936646	0.649	0.352	1.24232e-52	1	Xelaev18020277m.g
map2.S	4.11903e-54	0.935796	0.682	0.416	9.32014e-50	1	map2.S
engase.L	6.58941e-34	0.935216	0.283	0.118	1.49098e-29	1	engase.L
mapk11.L	2.41094e-43	0.933025	0.272	0.094	5.45523e-39	1	mapk11.L
nrcam.S	1.20187e-37	0.916782	0.315	0.131	2.71946e-33	1	nrcam.S
camk2g.S	7.99749e-34	0.913591	0.359	0.171	1.80959e-29	1	camk2g.S
sdc2.L	4.635e-25	0.909243	0.255	0.116	1.04876e-20	1	sdc2.L
gria1-like.1.L	1.48208e-31	0.898645	0.343	0.166	3.3535e-27	1	gria1-like.1.L
snca.L	1.85982e-21	0.895427	0.34	0.195	4.20821e-17	1	snca.L
slitrk1.L	5.16468e-38	0.889915	0.31	0.125	1.16861e-33	1	slitrk1.L
Xelaev18011072m.g	9.14721e-36	0.882725	0.264	0.101	2.06974e-31	1	Xelaev18011072m.g
ttyh1.L	1.75379e-39	0.863336	0.277	0.102	3.96831e-35	1	ttyh1.L
fkbp1b.L	7.77753e-63	0.862896	0.757	0.442	1.75982e-58	1	fkbp1b.L
fcho1.L	2.472e-38	0.861154	0.351	0.153	5.59339e-34	1	fcho1.L
astn1.L	5.09951e-30	0.854056	0.444	0.251	1.15387e-25	1	astn1.L
loc100127682.1.S	2.66792e-32	0.849156	0.325	0.147	6.0367e-28	1	loc100127682.1.S
rab3a.L	5.10758e-33	0.841655	0.356	0.168	1.15569e-28	1	rab3a.L
itpr1.L	3.4715e-33	0.841501	0.313	0.136	7.85496e-29	1	itpr1.L
npas4.L	3.94254e-34	0.838881	0.518	0.297	8.92079e-30	1	npas4.L
pbx3.S	8.24683e-32	0.823208	0.278	0.114	1.86601e-27	1	pbx3.S
marcksl1.L	4.5913e-62	0.821522	0.837	0.543	1.03887e-57	1	marcksl1.L
dapk1.L	4.81653e-37	0.815898	0.292	0.115	1.08984e-32	1	dapk1.L
dbn1.S	1.0456e-29	0.81339	0.451	0.258	2.36587e-25	1	dbn1.S
pam.S	1.14305e-37	0.812437	0.365	0.162	2.58637e-33	1	pam.S
faim2.S	8.54242e-27	0.792192	0.36	0.187	1.93289e-22	1	faim2.S
kdm7a.S	5.38263e-35	0.788764	0.333	0.144	1.21793e-30	1	kdm7a.S
camk2g.L	1.94648e-25	0.786488	0.41	0.234	4.40431e-21	1	camk2g.L
Xelaev18023825m.g	1.14988e-34	0.784047	0.261	0.099	2.60183e-30	1	Xelaev18023825m.g
egr4.L	1.39893e-40	0.769468	0.347	0.138	3.16536e-36	1	egr4.L
agap2.S	7.81789e-27	0.767152	0.289	0.134	1.76895e-22	1	agap2.S
egr1.L	7.01736e-38	0.765842	0.558	0.32	1.58782e-33	1	egr1.L
Xelaev18006635m.g	4.79253e-32	0.762842	0.269	0.109	1.08441e-27	1	Xelaev18006635m.g
Xelaev18041689m.g	8.74546e-30	0.756406	0.266	0.112	1.97884e-25	1	Xelaev18041689m.g
adipor2.S	4.32198e-26	0.751275	0.368	0.193	9.77934e-22	1	adipor2.S
egr1.S	1.13601e-34	0.741249	0.511	0.284	2.57044e-30	1	egr1.S
Xelaev18024991m.g	5.8917e-35	0.735959	0.629	0.408	1.33311e-30	1	Xelaev18024991m.g
kcnf1.L	1.61163e-27	0.733806	0.254	0.106	3.64663e-23	1	kcnf1.L
svip.S	2.32184e-24	0.733092	0.389	0.217	5.25363e-20	1	svip.S
gpm6a.L	3.55651e-52	0.732978	0.801	0.512	8.04731e-48	1	gpm6a.L
ddx17.L	2.59002e-25	0.729189	0.369	0.201	5.86043e-21	1	ddx17.L
mast3.L	2.65201e-28	0.725652	0.366	0.186	6.0007e-24	1	mast3.L
ttyh1.S	2.17691e-24	0.724213	0.271	0.125	4.9257e-20	1	ttyh1.S
wdr1.S	1.18632e-24	0.72232	0.435	0.259	2.68428e-20	1	wdr1.S
map2.L	3.71816e-30	0.720591	0.418	0.219	8.41309e-26	1	map2.L
syngap1.S	8.3525e-24	0.720562	0.337	0.177	1.88992e-19	1	syngap1.S
fry.S	4.52373e-22	0.713917	0.251	0.119	1.02358e-17	1	fry.S
apc.L	9.21863e-23	0.706949	0.254	0.119	2.0859e-18	1	apc.L
gpm6b-like.S	4.29186e-40	0.705244	0.599	0.332	9.71118e-36	1	gpm6b-like.S
calb2.S	3.77168e-51	0.704827	0.451	0.182	8.53419e-47	1	calb2.S
Xelaev18036431m.g	5.56841e-26	0.69529	0.442	0.251	1.25996e-21	1	Xelaev18036431m.g
dnm1.S1	6.20664e-33	0.683083	0.605	0.379	1.40438e-28	1	dnm1.S
tusc3.L	2.77476e-19	0.680189	0.255	0.131	6.27845e-15	1	tusc3.L
cntn1.S	5.29016e-24	0.679628	0.398	0.227	1.197e-19	1	cntn1.S
tnik.L	4.61183e-22	0.676657	0.394	0.23	1.04352e-17	1	tnik.L
r3hdm1.S	2.64371e-29	0.672981	0.392	0.198	5.98191e-25	1	r3hdm1.S
epb41l1.L	1.51455e-27	0.672506	0.661	0.494	3.42698e-23	1	epb41l1.L
cntn1.L	1.00412e-22	0.672373	0.477	0.306	2.27201e-18	1	cntn1.L
Xelaev18015828m.g	4.60954e-27	0.670078	0.347	0.173	1.043e-22	1	Xelaev18015828m.g
gad2.L1	1.09917e-30	0.667783	0.508	0.276	2.4871e-26	1	gad2.L
ywhah.L	4.32704e-25	0.666014	0.467	0.281	9.7908e-21	1	ywhah.L
hpcal4.L	7.56909e-25	0.665107	0.491	0.294	1.71266e-20	1	hpcal4.L
dbn1.L	2.68304e-23	0.658478	0.462	0.285	6.07091e-19	1	dbn1.L
Xelaev18031666m.g	4.37446e-20	0.633887	0.394	0.234	9.8981e-16	1	Xelaev18031666m.g
r3hdm1.L	1.70659e-26	0.630859	0.426	0.229	3.8615e-22	1	r3hdm1.L
atp2b1.L	1.35286e-15	0.629363	0.316	0.19	3.06112e-11	1	atp2b1.L
epb41l1.S	2.5655e-31	0.623002	0.749	0.564	5.80495e-27	1	epb41l1.S
ppp1cc.L	4.90351e-18	0.622417	0.267	0.143	1.10952e-13	1	ppp1cc.L
ap3m2.L	2.78244e-20	0.621553	0.301	0.159	6.29584e-16	1	ap3m2.L
ptprn2.S	5.22609e-20	0.614725	0.277	0.141	1.18251e-15	1	ptprn2.S
gpm6a.S	4.6194e-22	0.614127	0.536	0.351	1.04523e-17	1	gpm6a.S
marcksl1.S	1.10013e-29	0.607954	0.506	0.288	2.48927e-25	1	marcksl1.S
syne1.L	1.51015e-19	0.607285	0.252	0.125	3.41702e-15	1	syne1.L
loc100493268.L	1.61086e-14	0.600078	0.307	0.184	3.64489e-10	1	loc100493268.L
clip1.L	6.93302e-19	0.594278	0.299	0.162	1.56873e-14	1	clip1.L
gng7.L	2.07508e-15	0.592677	0.266	0.149	4.69528e-11	1	gng7.L
ppp1r9b.L	4.91079e-14	0.589508	0.324	0.203	1.11116e-09	1	ppp1r9b.L
madd.S	8.81349e-16	0.583686	0.372	0.232	1.99423e-11	1	madd.S
Xelaev18037749m.g	3.96063e-14	0.581822	0.293	0.175	8.96172e-10	1	Xelaev18037749m.g
loc100494722.S	9.9596e-23	0.580772	0.271	0.127	2.25356e-18	1	loc100494722.S
Xelaev18007508m.g	3.6201e-31	0.578724	0.541	0.311	8.19121e-27	1	Xelaev18007508m.g
slc6a17.S1	3.66969e-12	0.575086	0.347	0.229	8.3034e-08	1	slc6a17.S
rabac1.L	1.91733e-13	0.571062	0.286	0.176	4.33835e-09	1	rabac1.L
scn2b.L	1.49642e-11	0.569685	0.263	0.163	3.38594e-07	1	scn2b.L
purb.L	1.57675e-15	0.56628	0.272	0.152	3.56771e-11	1	purb.L
Xelaev18039061m.g	5.29442e-22	0.562668	0.444	0.263	1.19797e-17	1	Xelaev18039061m.g
st6galnac6.L	1.18337e-23	0.557003	0.43	0.244	2.6776e-19	1	st6galnac6.L
cox4i2.L	6.32937e-16	0.554597	0.359	0.218	1.43215e-11	1	cox4i2.L
scaper.L	3.36475e-17	0.55394	0.35	0.207	7.61342e-13	1	scaper.L
ube2g2.L	1.4594e-12	0.553878	0.298	0.189	3.30218e-08	1	ube2g2.L
prrt1.S	3.12742e-20	0.553667	0.427	0.254	7.07641e-16	1	prrt1.S
ncam1.L	4.76079e-20	0.550723	0.549	0.371	1.07722e-15	1	ncam1.L
Xelaev18042362m.g	9.99112e-17	0.54469	0.45	0.296	2.26069e-12	1	Xelaev18042362m.g
cst3.S	2.00506e-14	0.543322	0.377	0.242	4.53685e-10	1	cst3.S
arf5.S	5.70938e-16	0.54197	0.353	0.219	1.29186e-11	1	arf5.S
epb41l3.L	8.29936e-18	0.538844	0.416	0.262	1.8779e-13	1	epb41l3.L
prrt1.L	3.51412e-20	0.538689	0.447	0.273	7.95139e-16	1	prrt1.L
vsnl1.S1	1.08081e-22	0.534134	0.596	0.396	2.44556e-18	1	vsnl1.S
btbd6.L	4.73409e-12	0.526065	0.278	0.169	1.07118e-07	1	btbd6.L
arfgap1.L	1.16707e-12	0.524141	0.271	0.163	2.64074e-08	1	arfgap1.L
calm2.S	1.69806e-13	0.524015	0.532	0.398	3.8422e-09	1	calm2.S
arpc2.L	5.61111e-13	0.520724	0.372	0.25	1.26963e-08	1	arpc2.L
ywhaq.L	3.42721e-13	0.520496	0.43	0.302	7.75475e-09	1	ywhaq.L
basp1.L	8.88468e-18	0.519412	0.619	0.449	2.01034e-13	1	basp1.L
Xelaev18021657m.g	1.65389e-11	0.51615	0.394	0.276	3.74225e-07	1	Xelaev18021657m.g
dynll1.S	1.58203e-13	0.505688	0.374	0.245	3.57965e-09	1	dynll1.S
ppp1r9b.S	1.63225e-13	0.505417	0.287	0.173	3.6933e-09	1	ppp1r9b.S
pdk1.L	5.54373e-13	0.504609	0.313	0.195	1.25438e-08	1	pdk1.L
crebbp.L	9.05334e-12	0.499993	0.31	0.2	2.0485e-07	1	crebbp.L
tnik.S	7.72416e-12	0.48889	0.31	0.199	1.74775e-07	1	tnik.S
purb.S	3.53695e-14	0.483058	0.412	0.271	8.00305e-10	1	purb.S
mink1.L	3.74566e-13	0.481489	0.365	0.235	8.4753e-09	1	mink1.L
nsf.L	5.83523e-10	0.476989	0.328	0.226	1.32034e-05	1	nsf.L
lppr1.L	7.23067e-15	0.476333	0.372	0.232	1.63608e-10	1	lppr1.L
rgs4.L	2.48826e-17	0.475558	0.409	0.258	5.63018e-13	1	rgs4.L
hpcal4.S	1.91409e-15	0.473441	0.389	0.241	4.33101e-11	1	hpcal4.S
aplp1.L	1.22609e-09	0.472097	0.432	0.325	2.77427e-05	1	aplp1.L
Xelaev18024251m.g	5.7844e-19	0.471813	0.673	0.52	1.30884e-14	1	Xelaev18024251m.g
abi2.L	5.20842e-16	0.470321	0.465	0.313	1.17851e-11	1	abi2.L
polr3d.L	1.44641e-10	0.466063	0.252	0.158	3.2728e-06	1	polr3d.L
glyr1.L	2.0878e-12	0.465747	0.369	0.245	4.72407e-08	1	glyr1.L
per1.L	2.07908e-13	0.463925	0.325	0.198	4.70434e-09	1	per1.L
cyfip2.S	1.76142e-11	0.463605	0.383	0.259	3.98557e-07	1	cyfip2.S
pnisr.S	2.77308e-18	0.461554	0.546	0.37	6.27464e-14	1	pnisr.S
Xelaev18028878m.g	2.81464e-08	0.453629	0.351	0.257	0.000636869	1	Xelaev18028878m.g
ywhah.S	5.40193e-14	0.453345	0.444	0.301	1.22229e-09	1	ywhah.S
snrpa1.S	2.20579e-11	0.452496	0.327	0.211	4.99104e-07	1	snrpa1.S
tub.L	1.50931e-12	0.451692	0.339	0.218	3.41511e-08	1	tub.L
ankrd11.L	8.10021e-09	0.446605	0.333	0.234	0.000183283	1	ankrd11.L
cacna1g-like.L	7.81884e-19	0.439138	0.31	0.164	1.76917e-14	1	cacna1g-like.L
tpp1.L	2.70314e-10	0.437668	0.274	0.176	6.1164e-06	1	tpp1.L
Xelaev18026704m.g	6.5655e-17	0.434787	0.746	0.607	1.48557e-12	1	Xelaev18026704m.g
uqcrc2.L	5.52526e-07	0.41663	0.272	0.195	0.012502	1	uqcrc2.L
Xelaev18004040m.g	1.33548e-15	0.41566	0.43	0.278	3.0218e-11	1	Xelaev18004040m.g
atcay.L	1.974e-10	0.414668	0.293	0.189	4.46657e-06	1	atcay.L
ptprr.L	1.65315e-12	0.409487	0.386	0.253	3.74057e-08	1	ptprr.L
eif5b.L	1.68726e-13	0.408805	0.494	0.351	3.81777e-09	1	eif5b.L
arpc2.S	2.41938e-06	0.4061	0.275	0.205	0.0547433	1	arpc2.S
psip1.L	5.74389e-08	0.403326	0.31	0.217	0.00129967	1	psip1.L
uqcrh.S	9.1961e-10	0.403194	0.503	0.395	2.0808e-05	1	uqcrh.S
srsf5.S	1.00113e-31	0.401581	0.974	0.922	2.26525e-27	1	srsf5.S
pcdh1.L	1.2745e-11	0.400917	0.325	0.208	2.88382e-07	1	pcdh1.L
Xelaev18045052m.g	1.22153e-18	0.399135	0.749	0.592	2.76395e-14	1	Xelaev18045052m.g
Xelaev18020203m.g	2.60413e-10	0.39505	0.467	0.346	5.89237e-06	1	Xelaev18020203m.g
nucks1.S	2.79241e-08	0.392696	0.407	0.308	0.000631838	1	nucks1.S
Xelaev18038645m.g	1.39724e-09	0.392521	0.418	0.309	3.16154e-05	1	Xelaev18038645m.g
hnrnpab.L	2.16026e-15	0.390925	0.745	0.584	4.88802e-11	1	hnrnpab.L
srsf5.L	5.61202e-15	0.379359	0.739	0.604	1.26983e-10	1	srsf5.L
fez1.S1	9.96277e-11	0.374343	0.438	0.313	2.25427e-06	1	fez1.S
Xelaev18047430m.g	5.30555e-14	0.371778	0.681	0.535	1.20049e-09	1	Xelaev18047430m.g
agap1.S	2.93852e-08	0.370187	0.34	0.244	0.0006649	1	agap1.S
srsf11-like.S	3.52551e-09	0.368201	0.429	0.313	7.97718e-05	1	srsf11-like.S
nlgn3.L	1.40985e-06	0.366387	0.292	0.211	0.0319006	1	nlgn3.L
mgrn1.S	2.27476e-08	0.363369	0.368	0.267	0.00051471	1	mgrn1.S
c1qtnf4.S	8.14842e-05	0.361657	0.258	0.197	1	1	c1qtnf4.S
jarid2.L1	8.37218e-07	0.358494	0.451	0.358	0.0189437	1	jarid2.L
fam162a.S	2.02814e-05	0.357205	0.255	0.189	0.458906	1	fam162a.S
iqsec3.L	7.27607e-12	0.35508	0.316	0.195	1.64636e-07	1	iqsec3.L
atp6v1c1.L	1.40146e-08	0.354175	0.315	0.216	0.000317107	1	atp6v1c1.L
sfpq.L	1.36876e-09	0.35403	0.498	0.383	3.09709e-05	1	sfpq.L
atp6ap1.2.L	5.53292e-09	0.347997	0.337	0.232	0.000125193	1	atp6ap1.2.L
mink1.S	5.15536e-10	0.347828	0.377	0.257	1.1665e-05	1	mink1.S
Xelaev18016867m.g	4.5477e-06	0.346907	0.275	0.2	0.102901	1	Xelaev18016867m.g
syp.S	1.62628e-09	0.346434	0.464	0.342	3.67979e-05	1	syp.S
ppm1b.L	4.00824e-06	0.345254	0.363	0.283	0.0906943	1	ppm1b.L
ddx39b.L	2.54059e-05	0.342853	0.333	0.264	0.57486	1	ddx39b.L
luc7l3.L	7.91324e-07	0.341533	0.453	0.356	0.0179053	1	luc7l3.L
ywhab.L	2.14539e-10	0.34131	0.571	0.451	4.85437e-06	1	ywhab.L
srsf11-like.L	4.49015e-09	0.340584	0.354	0.247	0.000101599	1	srsf11-like.L
cltb.L	1.17916e-06	0.340308	0.267	0.19	0.0266809	1	cltb.L
cacnb1.L	6.64071e-06	0.339749	0.312	0.236	0.150259	1	cacnb1.L
eef2.1.L	2.26208e-25	0.338887	0.734	0.458	5.11841e-21	1	eef2.1.L
Xelaev18043620m.g1	2.49476e-06	0.33657	0.372	0.289	0.056449	1	Xelaev18043620m.g
Xelaev18044113m.g1	1.27845e-06	0.333264	0.34	0.253	0.0289276	1	Xelaev18044113m.g
srrt.S	3.83457e-06	0.331749	0.263	0.188	0.0867648	1	srrt.S
tspan7.L1	3.95711e-11	0.331337	0.479	0.334	8.95374e-07	1	tspan7.L
stip1.L	1.92974e-05	0.331204	0.283	0.212	0.436643	1	stip1.L
ywhag.L	1.51664e-05	0.328926	0.305	0.235	0.34317	1	ywhag.L
idh3g.S	7.43434e-05	0.324622	0.304	0.236	1	1	idh3g.S
nrxn2-like.2.L	6.37036e-06	0.324106	0.377	0.292	0.144142	1	nrxn2-like.2.L
ewsr1.L	5.6695e-07	0.323908	0.543	0.446	0.0128284	1	ewsr1.L
znf512b.S	5.99613e-07	0.322619	0.254	0.172	0.0135675	1	znf512b.S
psip1.S1	1.07853e-08	0.320017	0.401	0.292	0.000244038	1	psip1.S
ssb.L	4.10882e-05	0.319972	0.307	0.236	0.929702	1	ssb.L
cacna1e.L	2.92099e-07	0.318196	0.292	0.204	0.00660933	1	cacna1e.L
ssrp1.S	1.1146e-09	0.317117	0.664	0.565	2.52201e-05	1	ssrp1.S
sptbn1.L	5.22283e-05	0.315235	0.266	0.202	1	1	sptbn1.L
eif5.S	7.04488e-07	0.313836	0.319	0.233	0.0159404	1	eif5.S
atp6v0c.L	2.40561e-05	0.311923	0.47	0.386	0.544318	1	atp6v0c.L
atp5b.S	6.62275e-10	0.31156	0.688	0.557	1.49853e-05	1	atp5b.S
eif4a1.L	9.75146e-07	0.309878	0.427	0.342	0.0220646	1	eif4a1.L
clk1.L	5.25784e-06	0.307914	0.395	0.309	0.118969	1	clk1.L
ddx3x.S	6.62977e-08	0.30787	0.626	0.52	0.00150012	1	ddx3x.S
psmd3.L	0.000271272	0.307208	0.252	0.197	1	1	psmd3.L
Xelaev18014918m.g	8.37096e-06	0.300679	0.275	0.2	0.18941	1	Xelaev18014918m.g
Xelaev18038145m.g	2.50252e-08	0.296096	0.508	0.389	0.000566245	1	Xelaev18038145m.g
atp6v1d.S	2.07633e-05	0.295501	0.424	0.335	0.469811	1	atp6v1d.S
sgcb.S	9.74585e-05	0.293962	0.26	0.197	1	1	sgcb.S
lppr3.S	4.22339e-05	0.290473	0.321	0.243	0.955627	1	lppr3.S
tspan7.S1	2.67099e-06	0.28864	0.41	0.316	0.0604365	1	tspan7.S
Xetrov90014233m.L	1.5261e-08	0.282546	0.419	0.303	0.00034531	1	Xetrov90014233m.L
kdm7a.L1	1.08553e-09	0.280527	0.38	0.259	2.45623e-05	1	kdm7a.L
son.S	2.7392e-12	0.277924	0.716	0.554	6.198e-08	1	son.S
hmp19.L1	6.72966e-08	0.27432	0.427	0.311	0.00152272	1	hmp19.L
scg2.L	5.8696e-09	0.273942	0.432	0.312	0.000132811	1	scg2.L
eif4a2.L	2.77181e-05	0.272984	0.465	0.377	0.627178	1	eif4a2.L
atp5a1.L	0.0018417	0.267605	0.274	0.225	1	1	atp5a1.L
parp6.S	5.91279e-05	0.267532	0.272	0.205	1	1	parp6.S
calm1.L	2.47718e-09	0.267245	0.815	0.708	5.60512e-05	1	calm1.L
pkm.S	5.53787e-11	0.26672	0.655	0.509	1.25305e-06	1	pkm.S
plekha5.S	9.20964e-05	0.264876	0.254	0.187	1	1	plekha5.S
Xelaev18002547m.g	0.000260549	0.262589	0.254	0.197	1	1	Xelaev18002547m.g
hnrnpab.S	3.42981e-07	0.262563	0.649	0.544	0.00776063	1	hnrnpab.S
ubtf.L	0.0099246	0.261606	0.267	0.227	1	1	ubtf.L
atp2b1.S	5.00291e-07	0.258304	0.318	0.225	0.0113201	1	atp2b1.S
cpe.S	1.56697e-07	0.256192	0.526	0.413	0.00354557	1	cpe.S
ddx5.S	9.75221e-14	0.255825	0.886	0.808	2.20663e-09	1	ddx5.S
snw1.S	3.81889e-05	0.255459	0.26	0.191	0.8641	1	snw1.S
hnrnpa2b1.L	4.07267e-05	0.25266	0.415	0.334	0.921523	1	hnrnpa2b1.L
khdrbs1.S	0.000166476	0.252654	0.266	0.205	1	1	khdrbs1.S
dync1i2.S	0.00174147	0.252386	0.258	0.208	1	1	dync1i2.S
sfpq.S	3.08823e-07	0.251441	0.494	0.391	0.00698774	1	sfpq.S
dazap2.L	0.000201723	0.251006	0.448	0.379	1	1	dazap2.L
sod1.S	0.000272563	0.250712	0.413	0.345	1	1	sod1.S
rbm5.L	4.0544e-08	0.250305	0.743	0.634	0.00091739	1	rbm5.L
nefm.S	0	4.18139	0.813	0.093	0	2	nefm.S
nefm.L	0	3.84879	0.809	0.143	0	2	nefm.L
nefl.L	2.89617e-306	3.54505	0.707	0.121	6.55316e-302	2	nefl.L
nefl.S	0	3.47837	0.413	0.019	0	2	nefl.S
nif.L	0	2.91664	0.779	0.116	0	2	nif.L
nefh.L	2.47876e-147	2.79561	0.307	0.038	5.60868e-143	2	nefh.L
prph.L	5.68925e-233	2.48561	0.445	0.049	1.28731e-228	2	prph.L
nif.S	2.83386e-213	2.13873	0.403	0.044	6.41217e-209	2	nif.S
ptn.L	1.14208e-98	1.995	0.502	0.158	2.58419e-94	2	ptn.L
anxa6.L	8.34768e-181	1.96394	0.357	0.041	1.88883e-176	2	anxa6.L
sncg.S	4.14805e-177	1.93163	0.309	0.029	9.3858e-173	2	sncg.S
Xelaev18036514m.g	5.67547e-127	1.81155	0.304	0.043	1.28419e-122	2	Xelaev18036514m.g
prph.S	3.20755e-165	1.77637	0.297	0.029	7.25772e-161	2	prph.S
hebp2.S	2.75765e-127	1.63215	0.371	0.067	6.23973e-123	2	hebp2.S
ssuh2.L	8.11014e-146	1.49253	0.286	0.031	1.83508e-141	2	ssuh2.L
stmn2.S	5.75703e-81	1.45096	0.832	0.541	1.30264e-76	2	stmn2.S
stmn2.L	1.11476e-99	1.44038	0.816	0.444	2.52236e-95	2	stmn2.L
nptx1.L	6.42177e-65	1.36931	0.376	0.118	1.45305e-60	2	nptx1.L
loc100488682.L	1.87679e-79	1.36118	0.332	0.081	4.2466e-75	2	loc100488682.L
Xelaev18031273m.g	4.67713e-63	1.24187	0.311	0.085	1.05829e-58	2	Xelaev18031273m.g
cplx1.S1	3.15778e-42	1.17716	0.42	0.186	7.14511e-38	2	cplx1.S
kif5a.S	4.24963e-65	1.16576	0.691	0.386	9.61564e-61	2	kif5a.S
thy1.L	2.10651e-63	1.16162	0.304	0.081	4.7664e-59	2	thy1.L
loc100492862.L	1.28823e-68	1.16127	0.281	0.066	2.91487e-64	2	loc100492862.L
loc101734365.L	8.36772e-51	1.13557	0.325	0.108	1.89336e-46	2	loc101734365.L
Xelaev18038180m.g	2.26228e-49	1.12471	0.608	0.31	5.11887e-45	2	Xelaev18038180m.g
arhgdig.L	3.67852e-46	1.09953	0.473	0.216	8.32338e-42	2	arhgdig.L
olfm1.S	6.7306e-44	1.06119	0.419	0.183	1.52293e-39	2	olfm1.S
nrn1.S	2.10703e-70	1.05849	0.256	0.054	4.76758e-66	2	nrn1.S
adam11.S	2.83014e-44	1.02923	0.304	0.104	6.40377e-40	2	adam11.S
atp1b1.S1	5.8483e-50	1.02355	0.466	0.197	1.3233e-45	2	atp1b1.S
snap25.L1	1.72678e-47	1.0133	0.647	0.365	3.90719e-43	2	snap25.L
sult4a1.L	3.36092e-48	0.996245	0.436	0.18	7.60476e-44	2	sult4a1.L
ppia.S	5.50984e-69	0.967411	0.905	0.765	1.24671e-64	2	ppia.S
eef1a2.L1	7.65163e-21	0.944734	0.505	0.341	1.73134e-16	2	eef1a2.L
eef1a2.S1	1.9435e-34	0.943935	0.74	0.556	4.39757e-30	2	eef1a2.S
olfm1.L1	3.8039e-39	0.923089	0.555	0.297	8.60708e-35	2	olfm1.L
Xelaev18039162m.g	5.69051e-40	0.922445	0.779	0.559	1.28759e-35	2	Xelaev18039162m.g
tmsb4x.L	4.29494e-41	0.91667	0.873	0.695	9.71817e-37	2	tmsb4x.L
aimp1.S	1.4899e-39	0.895899	0.307	0.11	3.37121e-35	2	aimp1.S
Xelaev18039104m.g	5.24762e-43	0.889332	0.811	0.63	1.18738e-38	2	Xelaev18039104m.g
elavl4.L1	2.22481e-48	0.885944	0.42	0.162	5.03407e-44	2	elavl4.L
elavl4.S	1.00342e-50	0.885629	0.353	0.118	2.27044e-46	2	elavl4.S
Xelaev18038083m.g	1.9098e-43	0.879852	0.781	0.545	4.3213e-39	2	Xelaev18038083m.g
rps16.L	7.41223e-45	0.878397	0.82	0.643	1.67717e-40	2	rps16.L
c20orf27.L	8.45324e-38	0.870557	0.254	0.083	1.91272e-33	2	c20orf27.L
loc100170420.S	2.78998e-33	0.868595	0.318	0.129	6.3129e-29	2	loc100170420.S
jun.L	5.99128e-45	0.862144	0.389	0.149	1.35565e-40	2	jun.L
eef1g.L	5.77582e-43	0.853451	0.852	0.695	1.30689e-38	2	eef1g.L
cxcr4.L	6.48294e-23	0.838001	0.311	0.149	1.46689e-18	2	cxcr4.L
Xelaev18024665m.g	4.91437e-35	0.833979	0.617	0.38	1.11197e-30	2	Xelaev18024665m.g
Xelaev18036120m.g	1.56559e-34	0.82931	0.385	0.171	3.54245e-30	2	Xelaev18036120m.g
Xelaev18016211m.g	2.44701e-37	0.821164	0.77	0.529	5.53684e-33	2	Xelaev18016211m.g
tubb3.S	8.89332e-43	0.814661	0.693	0.435	2.01229e-38	2	tubb3.S
Xelaev18009011m.g	6.00374e-11	0.812166	0.309	0.198	1.35847e-06	2	Xelaev18009011m.g
rpl15.L	1.50757e-38	0.802527	0.814	0.633	3.41119e-34	2	rpl15.L
Xelaev18046734m.g	6.46297e-29	0.800991	0.398	0.192	1.46238e-24	2	Xelaev18046734m.g
nme2.L	5.17243e-28	0.784369	0.779	0.626	1.17037e-23	2	nme2.L
ckmt1b.S1	3.90123e-30	0.775314	0.375	0.173	8.82731e-26	2	ckmt1b.S
tubb3.L	8.23043e-33	0.773924	0.678	0.444	1.8623e-28	2	tubb3.L
loc100493057.L	1.28162e-31	0.772982	0.687	0.435	2.89991e-27	2	loc100493057.L
tuba4a.L	1.95203e-42	0.765566	0.912	0.756	4.41685e-38	2	tuba4a.L
ddx21.L	1.02838e-22	0.75733	0.739	0.62	2.32692e-18	2	ddx21.L
rps21.S	1.21112e-29	0.751926	0.664	0.443	2.74039e-25	2	rps21.S
Xelaev18037898m.g1	3.40856e-44	0.749766	0.867	0.722	7.71254e-40	2	Xelaev18037898m.g
rplp0.L	4.85004e-36	0.747662	0.825	0.647	1.09742e-31	2	rplp0.L
gltscr2.L	2.11629e-28	0.747285	0.35	0.159	4.78853e-24	2	gltscr2.L
jun.S	1.1419e-36	0.743647	0.447	0.209	2.58378e-32	2	jun.S
rpl27a-like.S	4.76664e-31	0.742849	0.714	0.494	1.07855e-26	2	rpl27a-like.S
ddx21.S	3.70367e-17	0.732536	0.636	0.517	8.3803e-13	2	ddx21.S
atp1b1.L	2.33636e-23	0.722435	0.281	0.127	5.28649e-19	2	atp1b1.L
cox4i1.L	6.13302e-31	0.72041	0.498	0.262	1.38772e-26	2	cox4i1.L
rpl17.L	5.82866e-35	0.715546	0.846	0.674	1.31885e-30	2	rpl17.L
rpl12.S	2.86163e-29	0.715153	0.737	0.516	6.47501e-25	2	rpl12.S
map1b.S	1.17883e-29	0.713897	0.507	0.282	2.66733e-25	2	map1b.S
rps15.S	5.90633e-29	0.711287	0.701	0.488	1.33643e-24	2	rps15.S
fgf13.L	2.71185e-30	0.709896	0.318	0.134	6.13611e-26	2	fgf13.L
Xelaev18037717m.g	3.34053e-32	0.709057	0.481	0.24	7.55862e-28	2	Xelaev18037717m.g
flot2.L	8.77907e-27	0.708105	0.352	0.168	1.98644e-22	2	flot2.L
rpl17.S1	4.31669e-32	0.707999	0.793	0.608	9.76738e-28	2	rpl17.S
Xelaev18042402m.g	5.65277e-28	0.707133	0.65	0.43	1.27905e-23	2	Xelaev18042402m.g
rpl13.S	1.11395e-28	0.706761	0.714	0.501	2.52054e-24	2	rpl13.S
slc25a5.L1	6.16753e-30	0.703274	0.802	0.695	1.39553e-25	2	slc25a5.L
Xelaev18012131m.g	2.71604e-26	0.702155	0.569	0.335	6.14558e-22	2	Xelaev18012131m.g
rps26.S	2.03267e-24	0.698663	0.445	0.241	4.59932e-20	2	rps26.S
rpsa.S	2.24921e-29	0.697963	0.687	0.466	5.08929e-25	2	rpsa.S
pno1.L	4.65493e-32	0.695208	0.288	0.109	1.05327e-27	2	pno1.L
rpl30.L	1.40193e-29	0.6933	0.661	0.409	3.17215e-25	2	rpl30.L
rps20.L	5.49973e-28	0.685387	0.735	0.522	1.24442e-23	2	rps20.L
ier5l.1.L	1.33331e-24	0.685134	0.283	0.121	3.01687e-20	2	ier5l.1.L
gpx4.L	2.14543e-19	0.679177	0.569	0.385	4.85447e-15	2	gpx4.L
snap25.S1	3.98482e-24	0.669788	0.488	0.276	9.01645e-20	2	snap25.S
rps23.S	2.45778e-28	0.663145	0.804	0.638	5.56121e-24	2	rps23.S
rpl19.L	1.2549e-26	0.660984	0.783	0.584	2.83946e-22	2	rpl19.L
Xelaev18046288m.g	4.8349e-25	0.659103	0.426	0.225	1.09399e-20	2	Xelaev18046288m.g
Xelaev18029059m.g	5.58588e-24	0.655233	0.549	0.332	1.26392e-19	2	Xelaev18029059m.g
rpl23.L	1.5501e-25	0.654853	0.76	0.561	3.50741e-21	2	rpl23.L
Xelaev18012629m.g	4.53324e-31	0.654583	0.816	0.633	1.02574e-26	2	Xelaev18012629m.g
tuba3c.L	1.70117e-21	0.652856	0.463	0.267	3.84923e-17	2	tuba3c.L
rpl13a.S1	1.4109e-33	0.651146	0.839	0.649	3.19244e-29	2	rpl13a.S
rpl13a.L	7.35452e-29	0.648642	0.811	0.689	1.66411e-24	2	rpl13a.L
rps16.S	4.30374e-21	0.647865	0.67	0.471	9.73807e-17	2	rps16.S
fau.L	1.99849e-20	0.644845	0.631	0.433	4.52198e-16	2	fau.L
eif5a.L	2.69215e-27	0.644339	0.537	0.307	6.09153e-23	2	eif5a.L
rpl3.S	1.73885e-26	0.642899	0.42	0.214	3.93449e-22	2	rpl3.S
rpl26.S	2.84324e-26	0.642084	0.751	0.523	6.43339e-22	2	rpl26.S
aldoa.S	5.75286e-16	0.641718	0.364	0.216	1.3017e-11	2	aldoa.S
gnl2.L1	2.73106e-22	0.639995	0.435	0.242	6.17956e-18	2	gnl2.L
Xelaev18016915m.g	3.79229e-23	0.63633	0.675	0.474	8.58082e-19	2	Xelaev18016915m.g
rps25.L	9.26126e-26	0.636283	0.781	0.617	2.09554e-21	2	rps25.L
spock2.L1	1.59232e-12	0.634131	0.383	0.251	3.60295e-08	2	spock2.L
rpl15.S	1.13411e-22	0.629396	0.572	0.357	2.56615e-18	2	rpl15.S
map1lc3a.L1	2.49495e-16	0.627267	0.436	0.265	5.64533e-12	2	map1lc3a.L
l1cam.S1	4.27416e-28	0.626545	0.807	0.682	9.67115e-24	2	l1cam.S
aimp1.L	3.99984e-30	0.626338	0.267	0.101	9.05043e-26	2	aimp1.L
rps6.S	1.32614e-24	0.622509	0.774	0.632	3.00065e-20	2	rps6.S
cycs.S	5.07784e-13	0.619536	0.299	0.174	1.14896e-08	2	cycs.S
zc3h10.S	2.4117e-17	0.615551	0.687	0.518	5.45695e-13	2	zc3h10.S
rps3.L	1.34385e-26	0.613522	0.777	0.589	3.04073e-22	2	rps3.L
rtn4.S	3.00615e-23	0.613467	0.659	0.466	6.80202e-19	2	rtn4.S
idh2.L1	3.616e-24	0.61336	0.521	0.307	8.18192e-20	2	idh2.L
rps27a.S	3.63529e-23	0.612373	0.433	0.234	8.22558e-19	2	rps27a.S
rpl35.L	1.02812e-24	0.611602	0.657	0.411	2.32633e-20	2	rpl35.L
rpl35.S	1.24411e-22	0.611381	0.641	0.425	2.81504e-18	2	rpl35.S
Xelaev18020043m.g	7.14766e-25	0.609733	0.728	0.531	1.6173e-20	2	Xelaev18020043m.g
atp1a1.L	5.6364e-17	0.608476	0.571	0.401	1.27535e-12	2	atp1a1.L
eif2s3.L1	4.51594e-25	0.605505	0.496	0.275	1.02182e-20	2	eif2s3.L
Xelaev18003505m.g1	3.33777e-18	0.60495	0.578	0.389	7.55237e-14	2	Xelaev18003505m.g
Xelaev18041434m.g	3.9038e-24	0.604295	0.447	0.241	8.83312e-20	2	Xelaev18041434m.g
pfdn5.L	2.16929e-21	0.603979	0.327	0.16	4.90844e-17	2	pfdn5.L
eif3d.S1	1.01512e-20	0.603571	0.73	0.581	2.2969e-16	2	eif3d.S
rpl19.S	2.94159e-24	0.603354	0.756	0.561	6.65593e-20	2	rpl19.S
Xelaev18035769m.g	2.46875e-24	0.603334	0.747	0.554	5.58604e-20	2	Xelaev18035769m.g
Xelaev18016933m.g	2.21033e-17	0.601878	0.518	0.336	5.00132e-13	2	Xelaev18016933m.g
cox6a1.L	2.54115e-22	0.601574	0.26	0.114	5.74985e-18	2	cox6a1.L
rplp0.S	2.56962e-21	0.599677	0.329	0.163	5.81428e-17	2	rplp0.S
tuba4a.S	5.19205e-25	0.598075	0.94	0.863	1.1748e-20	2	tuba4a.S
rpl36.S	9.15981e-22	0.595676	0.799	0.634	2.07259e-17	2	rpl36.S
rpl8.L	2.3202e-24	0.59409	0.659	0.437	5.24991e-20	2	rpl8.L
rpl24.L	7.73539e-23	0.59382	0.601	0.366	1.75029e-18	2	rpl24.L
rps15a.S	9.60267e-22	0.590124	0.507	0.297	2.1728e-17	2	rps15a.S
tpt1.L	2.59785e-07	0.588406	0.42	0.337	0.00587816	2	tpt1.L
Xelaev18036189m.g	2.62661e-29	0.585536	0.816	0.633	5.94323e-25	2	Xelaev18036189m.g
Xelaev18046282m.g	2.19394e-21	0.585444	0.385	0.207	4.96423e-17	2	Xelaev18046282m.g
tuba1b.L	5.14722e-36	0.584979	0.83	0.615	1.16466e-31	2	tuba1b.L
Xelaev18005235m.g	2.27951e-13	0.584815	0.405	0.259	5.15785e-09	2	Xelaev18005235m.g
Xetrov90021434m.L	8.1011e-19	0.583361	0.375	0.207	1.83303e-14	2	Xetrov90021434m.L
rpl6.L	6.00436e-21	0.582095	0.606	0.399	1.35861e-16	2	rpl6.L
rps11.S	9.44432e-19	0.579793	0.587	0.386	2.13697e-14	2	rps11.S
nsa2.L1	9.91256e-21	0.578141	0.512	0.309	2.24292e-16	2	nsa2.L
map1b.L	1.46872e-21	0.575826	0.606	0.394	3.32326e-17	2	map1b.L
pygm.L1	9.65703e-15	0.572111	0.61	0.449	2.1851e-10	2	pygm.L
rsl24d1.L1	1.31324e-17	0.571797	0.562	0.374	2.97147e-13	2	rsl24d1.L
rps3.S1	1.00658e-18	0.571494	0.495	0.307	2.2776e-14	2	rps3.S
mkrn3.S	4.05693e-26	0.571321	0.781	0.596	9.17962e-22	2	mkrn3.S
Xelaev18021206m.g	2.15067e-21	0.568712	0.643	0.43	4.86631e-17	2	Xelaev18021206m.g
gap43.L	4.34966e-09	0.567272	0.583	0.461	9.84198e-05	2	gap43.L
rpl18.S	2.8078e-20	0.56434	0.67	0.478	6.35321e-16	2	rpl18.S
rps27a.L	5.37182e-21	0.564289	0.473	0.272	1.21548e-16	2	rps27a.L
ppia.L	1.94638e-21	0.563653	0.663	0.451	4.40406e-17	2	ppia.L
rpsa.L	1.76119e-18	0.563516	0.613	0.417	3.98505e-14	2	rpsa.L
sox11.L	5.20199e-19	0.556853	0.523	0.33	1.17705e-14	2	sox11.L
rpl37a.L	8.66209e-16	0.556211	0.682	0.512	1.95997e-11	2	rpl37a.L
Xelaev18006476m.g	6.27902e-16	0.555406	0.369	0.214	1.42075e-11	2	Xelaev18006476m.g
rps6.L	2.5624e-23	0.55519	0.781	0.619	5.79794e-19	2	rps6.L
adcyap1.L	1.92783e-31	0.55243	0.313	0.124	4.36211e-27	2	adcyap1.L
Xelaev18045525m.g	1.63013e-09	0.549894	0.588	0.511	3.6885e-05	2	Xelaev18045525m.g
Xelaev18039125m.g	3.42085e-17	0.549499	0.73	0.586	7.74037e-13	2	Xelaev18039125m.g
loc100493057.S	1.77933e-18	0.549277	0.689	0.515	4.02608e-14	2	loc100493057.S
dpysl3.S	2.48685e-17	0.547884	0.532	0.355	5.62701e-13	2	dpysl3.S
Xelaev18002122m.g	9.35705e-05	0.546128	0.435	0.392	1	2	Xelaev18002122m.g
rps15.L	1.68778e-06	0.543117	0.571	0.507	0.0381893	2	rps15.L
Xelaev18033797m.g	1.91388e-16	0.542021	0.678	0.507	4.33054e-12	2	Xelaev18033797m.g
Xelaev18013762m.g	5.18432e-21	0.539481	0.657	0.432	1.17306e-16	2	Xelaev18013762m.g
rpl13.L	1.55665e-17	0.538607	0.723	0.55	3.52222e-13	2	rpl13.L
ftmt.S	7.73432e-19	0.537821	0.634	0.448	1.75004e-14	2	ftmt.S
Xelaev18040976m.g	1.25058e-17	0.53699	0.514	0.325	2.82969e-13	2	Xelaev18040976m.g
eif2s3.S	1.66535e-23	0.532076	0.394	0.199	3.76819e-19	2	eif2s3.S
Xelaev18004547m.g1	1.1369e-17	0.531503	0.571	0.382	2.57245e-13	2	Xelaev18004547m.g
glud1.L	1.6564e-26	0.530153	0.318	0.138	3.74793e-22	2	glud1.L
rps13.S	7.03746e-18	0.529153	0.641	0.451	1.59237e-13	2	rps13.S
Xelaev18003966m.g	1.96399e-22	0.528884	0.726	0.527	4.44393e-18	2	Xelaev18003966m.g
rpl27a-like.L	6.04779e-20	0.525802	0.673	0.469	1.36843e-15	2	rpl27a-like.L
rpl7a.S	4.39497e-22	0.525656	0.493	0.281	9.94451e-18	2	rpl7a.S
rpl26.L	1.93632e-18	0.524745	0.686	0.482	4.3813e-14	2	rpl26.L
rpl6.S	6.25065e-23	0.524592	0.686	0.466	1.41433e-18	2	rpl6.S
eef1g.S	3.7222e-18	0.524109	0.602	0.402	8.42223e-14	2	eef1g.S
cst3.L1	1.67149e-12	0.523301	0.521	0.378	3.78208e-08	2	cst3.L
rpl36.L	9.69028e-15	0.522014	0.595	0.425	2.19262e-10	2	rpl36.L
rpl34.S	1.20462e-22	0.521736	0.788	0.584	2.72569e-18	2	rpl34.S
cadm3.L	3.97668e-12	0.5216	0.297	0.177	8.99804e-08	2	cadm3.L
mturn.L	2.13122e-14	0.521219	0.256	0.134	4.82231e-10	2	mturn.L
rps15a.L	8.87627e-16	0.520409	0.519	0.335	2.00843e-11	2	rps15a.L
slc25a3.S1	1.56662e-16	0.520182	0.647	0.476	3.54479e-12	2	slc25a3.S
cox5a.S	2.42784e-20	0.520073	0.337	0.172	5.49348e-16	2	cox5a.S
Xelaev18029462m.g	2.7871e-08	0.519795	0.62	0.557	0.000630636	2	Xelaev18029462m.g
Xelaev18042936m.g	8.3385e-18	0.519175	0.511	0.318	1.88675e-13	2	Xelaev18042936m.g
eef2.2.L1	2.57532e-16	0.515723	0.731	0.592	5.82717e-12	2	eef2.2.L
eef1b2.L	2.80117e-19	0.512745	0.767	0.659	6.3382e-15	2	eef1b2.L
rps26.L	2.52643e-17	0.512443	0.412	0.235	5.71655e-13	2	rps26.L
rps10.L	5.04919e-11	0.509771	0.716	0.63	1.14248e-06	2	rps10.L
Xelaev18035949m.g	8.20504e-15	0.508878	0.394	0.234	1.85655e-10	2	Xelaev18035949m.g
Xelaev18022104m.g	1.1584e-18	0.50712	0.761	0.599	2.6211e-14	2	Xelaev18022104m.g
Xelaev18028961m.g	1.19393e-13	0.502078	0.375	0.229	2.70152e-09	2	Xelaev18028961m.g
Xelaev18036222m.g1	3.54165e-17	0.49957	0.723	0.561	8.01369e-13	2	Xelaev18036222m.g
rpl38.S	2.6012e-21	0.497583	0.253	0.11	5.88573e-17	2	rpl38.S
rps28p9.L	5.70882e-16	0.490904	0.429	0.258	1.29173e-11	2	rps28p9.L
rps28p9.S	7.24636e-14	0.49025	0.532	0.359	1.63963e-09	2	rps28p9.S
Xelaev18003627m.g	5.14518e-14	0.490019	0.71	0.551	1.1642e-09	2	Xelaev18003627m.g
rpl24.S	3.65165e-14	0.489277	0.516	0.34	8.26259e-10	2	rpl24.S
rnaseh1.S	4.25512e-18	0.488175	0.735	0.575	9.62807e-14	2	rnaseh1.S
rps25.S	1.84781e-13	0.487769	0.717	0.596	4.18104e-09	2	rps25.S
pim1.S	1.72565e-25	0.486951	0.256	0.101	3.90463e-21	2	pim1.S
rps21.L	6.88825e-12	0.485137	0.323	0.192	1.5586e-07	2	rps21.L
Xelaev18036119m.g	1.78925e-15	0.484325	0.514	0.349	4.04854e-11	2	Xelaev18036119m.g
rtbdn.L	7.87456e-11	0.482701	0.36	0.231	1.78178e-06	2	rtbdn.L
Xelaev18046508m.g	3.62661e-16	0.482386	0.684	0.507	8.20592e-12	2	Xelaev18046508m.g
Xelaev18036101m.g	1.49783e-24	0.482204	0.281	0.117	3.38914e-20	2	Xelaev18036101m.g
Xelaev18014154m.g	1.82851e-16	0.481448	0.602	0.407	4.13737e-12	2	Xelaev18014154m.g
rpl4.L	1.91136e-15	0.480955	0.73	0.602	4.32483e-11	2	rpl4.L
ndufs5.L	2.32151e-12	0.480698	0.297	0.173	5.25288e-08	2	ndufs5.L
Xelaev18000774m.g1	2.35584e-17	0.480481	0.707	0.547	5.33055e-13	2	Xelaev18000774m.g
rps23.L	8.5572e-10	0.477444	0.652	0.565	1.93624e-05	2	rps23.L
rpl30.S	2.5493e-19	0.477393	0.687	0.483	5.76829e-15	2	rpl30.S
rpl8.S1	4.66505e-15	0.477161	0.625	0.446	1.05556e-10	2	rpl8.S
eif3m.S	5.38756e-12	0.476963	0.336	0.205	1.21904e-07	2	eif3m.S
eif3i.L	4.77072e-16	0.476911	0.484	0.307	1.07947e-11	2	eif3i.L
rpl14.L	4.15559e-16	0.474125	0.514	0.327	9.40285e-12	2	rpl14.L
mapk8ip1.S	1.80899e-22	0.473607	0.251	0.105	4.09321e-18	2	mapk8ip1.S
rps4x.S	2.1266e-13	0.470743	0.631	0.477	4.81186e-09	2	rps4x.S
nmrk2.S1	1.89895e-18	0.468611	0.5	0.3	4.29675e-14	2	nmrk2.S
rpl18.L	1.38377e-15	0.466891	0.675	0.505	3.13105e-11	2	rpl18.L
Xelaev18015505m.g	1.19809e-12	0.466855	0.703	0.561	2.71091e-08	2	Xelaev18015505m.g
rpl4.S1	3.32654e-20	0.466226	0.811	0.681	7.52696e-16	2	rpl4.S
Xelaev18009955m.g	2.44907e-10	0.465835	0.299	0.182	5.54151e-06	2	Xelaev18009955m.g
Xelaev18024282m.g	4.19894e-18	0.461955	0.61	0.403	9.50095e-14	2	Xelaev18024282m.g
loc100487499.S	5.76171e-21	0.457534	0.337	0.163	1.3037e-16	2	loc100487499.S
rpl36a.S	4.5399e-10	0.456488	0.383	0.258	1.02724e-05	2	rpl36a.S
nptn.S	7.54326e-13	0.454507	0.355	0.215	1.70681e-08	2	nptn.S
etfb.L	1.43614e-17	0.452961	0.311	0.161	3.24956e-13	2	etfb.L
MGC75752.L	5.28751e-16	0.452021	0.551	0.363	1.19641e-11	2	MGC75752.L
aldoa.L	3.36511e-12	0.44549	0.636	0.471	7.61424e-08	2	aldoa.L
rpl3.L	2.68816e-06	0.445165	0.548	0.49	0.060825	2	rpl3.L
eef2.1.S	3.51132e-13	0.445046	0.746	0.655	7.94506e-09	2	eef2.1.S
rps8.S	0.000552214	0.444061	0.493	0.463	1	2	rps8.S
hn1.S	1.22812e-12	0.44223	0.353	0.219	2.77888e-08	2	hn1.S
rpl7a.L	3.88294e-14	0.438822	0.32	0.18	8.78592e-10	2	rpl7a.L
rpl36a.L	9.40691e-06	0.436112	0.572	0.521	0.21285	2	rpl36a.L
atp1a1.S	2.29072e-09	0.433585	0.429	0.303	5.18322e-05	2	atp1a1.S
Xelaev18046358m.g	8.46376e-15	0.428128	0.394	0.235	1.9151e-10	2	Xelaev18046358m.g
tomm20.L	1.10775e-14	0.426412	0.299	0.163	2.50651e-10	2	tomm20.L
naca.2.L	3.80963e-10	0.425749	0.705	0.583	8.62005e-06	2	naca.2.L
rasd1.S	1.05828e-12	0.425457	0.292	0.164	2.39457e-08	2	rasd1.S
Xelaev18037587m.g	7.32903e-12	0.424983	0.599	0.434	1.65834e-07	2	Xelaev18037587m.g
amd1.L	1.0972e-13	0.424921	0.68	0.524	2.48264e-09	2	amd1.L
Xelaev18017507m.g	1.65383e-14	0.420419	0.562	0.382	3.74212e-10	2	Xelaev18017507m.g
rps3a.S	1.40273e-13	0.42031	0.74	0.596	3.17395e-09	2	rps3a.S
eef1d.L1	3.57105e-17	0.416805	0.758	0.59	8.08022e-13	2	eef1d.L
cox6b1.L	1.52381e-08	0.416672	0.364	0.251	0.000344792	2	cox6b1.L
mapt.S	8.18321e-10	0.415934	0.366	0.24	1.85162e-05	2	mapt.S
rpl29.S	3.33612e-12	0.41455	0.369	0.226	7.54863e-08	2	rpl29.S
slc25a5.S	5.40157e-13	0.413551	0.362	0.22	1.22221e-08	2	slc25a5.S
rps5.S	1.67091e-12	0.413483	0.456	0.297	3.78076e-08	2	rps5.S
loc448531.S	1.40897e-11	0.413402	0.512	0.353	3.18809e-07	2	loc448531.S
rps13.L	3.13777e-13	0.411005	0.292	0.162	7.09983e-09	2	rps13.L
rbm6.S	1.66813e-12	0.410661	0.406	0.254	3.77448e-08	2	rbm6.S
eif5a.S	1.83281e-13	0.410089	0.318	0.184	4.14709e-09	2	eif5a.S
rpl39.S	3.53839e-13	0.406615	0.484	0.315	8.00631e-09	2	rpl39.S
rpl14.S	3.67358e-13	0.406343	0.523	0.349	8.31222e-09	2	rpl14.S
eif3g.S	1.83182e-13	0.405252	0.426	0.266	4.14485e-09	2	eif3g.S
ndufb10.S	2.10855e-08	0.404595	0.307	0.199	0.000477102	2	ndufb10.S
pfdn5.S	6.08817e-16	0.404071	0.307	0.161	1.37757e-11	2	pfdn5.S
rpl5.L	1.8644e-08	0.403187	0.654	0.593	0.000421857	2	rpl5.L
Xelaev18044325m.g	2.47586e-11	0.402606	0.389	0.246	5.60213e-07	2	Xelaev18044325m.g
Xelaev18043840m.g	3.87672e-12	0.401314	0.484	0.32	8.77185e-08	2	Xelaev18043840m.g
gap43.S	1.56469e-07	0.399032	0.527	0.403	0.00354043	2	gap43.S
eif4b.L1	2.00045e-13	0.39688	0.424	0.262	4.52643e-09	2	eif4b.L
smdt1.S	4.0341e-13	0.395183	0.313	0.178	9.12796e-09	2	smdt1.S
Xelaev18019895m.g	4.47787e-08	0.394398	0.64	0.526	0.00101321	2	Xelaev18019895m.g
rps8.L	0.00435794	0.393793	0.488	0.469	1	2	rps8.L
rsl24d1.S	2.92869e-17	0.39053	0.33	0.172	6.62674e-13	2	rsl24d1.S
Xelaev18001525m.g1	7.75397e-16	0.387884	0.716	0.546	1.75449e-11	2	Xelaev18001525m.g
dkc1.L	3.44419e-14	0.387739	0.553	0.372	7.79317e-10	2	dkc1.L
Xelaev18047214m.g	4.82007e-11	0.386992	0.39	0.249	1.09064e-06	2	Xelaev18047214m.g
Xelaev18012476m.g	8.46211e-14	0.384217	0.304	0.166	1.91472e-09	2	Xelaev18012476m.g
rpl10a.S	0.000225979	0.383895	0.539	0.51	1	2	rpl10a.S
eif2s2.S1	5.65657e-11	0.382435	0.486	0.331	1.27991e-06	2	eif2s2.S
dpysl3.L	4.58314e-15	0.380309	0.664	0.471	1.03703e-10	2	dpysl3.L
tuba1b.S	2.90021e-20	0.379658	0.843	0.697	6.56231e-16	2	tuba1b.S
tktl2.L	3.95247e-09	0.374262	0.3	0.19	8.94325e-05	2	tktl2.L
rps5.L	1.52947e-10	0.372581	0.458	0.313	3.46074e-06	2	rps5.L
isg20l2.L	4.03652e-13	0.370237	0.258	0.136	9.13343e-09	2	isg20l2.L
mapk8ip2.S	2.1509e-09	0.367042	0.323	0.207	4.86684e-05	2	mapk8ip2.S
rpl9.L	1.77981e-08	0.365818	0.735	0.627	0.000402717	2	rpl9.L
tubb.L	5.74225e-13	0.362336	0.459	0.292	1.2993e-08	2	tubb.L
dync1h1.L	2.51635e-10	0.36229	0.567	0.418	5.69374e-06	2	dync1h1.L
tuba1c.L	5.8045e-07	0.358026	0.587	0.477	0.0131338	2	tuba1c.L
mthfd2.L1	3.95404e-17	0.356978	0.41	0.229	8.94681e-13	2	mthfd2.L
atp5j2.S	4.96987e-09	0.355873	0.443	0.313	0.000112453	2	atp5j2.S
rps29.S	7.53838e-11	0.351237	0.325	0.196	1.70571e-06	2	rps29.S
sri.L	4.72531e-07	0.349716	0.35	0.246	0.010692	2	sri.L
Xelaev18003383m.g	1.72459e-10	0.349162	0.369	0.233	3.90222e-06	2	Xelaev18003383m.g
tuba3c.S	6.20137e-13	0.34861	0.337	0.196	1.40318e-08	2	tuba3c.S
cox7a2.L	5.78644e-08	0.34789	0.346	0.234	0.0013093	2	cox7a2.L
rpl34.L1	2.76941e-07	0.347113	0.737	0.667	0.00626635	2	rpl34.L
wrb.S	1.85113e-12	0.346563	0.272	0.148	4.18854e-08	2	wrb.S
btf3.S	3.94306e-11	0.346524	0.41	0.264	8.92197e-07	2	btf3.S
fau.S	1.70138e-09	0.346307	0.452	0.311	3.84972e-05	2	fau.S
psmc3.L	7.4936e-10	0.34541	0.433	0.294	1.69558e-05	2	psmc3.L
cfl1.S	9.69858e-09	0.34459	0.281	0.175	0.00021945	2	cfl1.S
Xelaev18035585m.g	0.00830784	0.341453	0.588	0.519	1	2	Xelaev18035585m.g
cox6c.L	4.19879e-10	0.338824	0.369	0.239	9.5006e-06	2	cox6c.L
loc101732367-like.L	1.61665e-09	0.338695	0.276	0.169	3.65799e-05	2	loc101732367-like.L
pet100.L	2.60229e-10	0.334276	0.286	0.171	5.88821e-06	2	pet100.L
ssr4.S	3.25584e-10	0.334148	0.541	0.392	7.36698e-06	2	ssr4.S
pin1.L	3.34253e-14	0.333382	0.251	0.127	7.56314e-10	2	pin1.L
hspd1.S	3.98048e-08	0.329618	0.339	0.229	0.000900664	2	hspd1.S
cdc42.S	1.90583e-08	0.328912	0.353	0.235	0.000431233	2	cdc42.S
rpl37.L	2.38952e-10	0.327315	0.281	0.166	5.40677e-06	2	rpl37.L
ndufa1.L	4.02182e-10	0.324216	0.36	0.229	9.10018e-06	2	ndufa1.L
vimp.S	3.34894e-12	0.320218	0.256	0.139	7.57766e-08	2	vimp.S
atp5d.S	2.98469e-06	0.317678	0.299	0.204	0.0675345	2	atp5d.S
prrt2.L	6.2158e-07	0.317548	0.29	0.194	0.0140645	2	prrt2.L
Xelaev18037805m.g	3.7548e-09	0.316588	0.42	0.293	8.49599e-05	2	Xelaev18037805m.g
bzw1.S1	9.17923e-09	0.312058	0.392	0.264	0.000207698	2	bzw1.S
safb.L1	9.51866e-10	0.307627	0.594	0.446	2.15379e-05	2	safb.L
shfm1.S	4.3406e-07	0.306648	0.254	0.165	0.00982147	2	shfm1.S
sri.S	3.24445e-09	0.304062	0.325	0.209	7.34122e-05	2	sri.S
rps3a.L	3.1464e-08	0.302311	0.647	0.493	0.000711936	2	rps3a.L
nop56.L	1.29992e-13	0.301871	0.428	0.261	2.94133e-09	2	nop56.L
Xelaev18001321m.g	1.98349e-05	0.300352	0.288	0.207	0.448804	2	Xelaev18001321m.g
Xelaev18016042m.g	6.88893e-08	0.300086	0.277	0.178	0.00155876	2	Xelaev18016042m.g
tpi1.S	3.11821e-08	0.29978	0.436	0.31	0.000705558	2	tpi1.S
atp5j2.L	8.40485e-10	0.298875	0.313	0.193	1.90176e-05	2	atp5j2.L
stmn4.S	1.50348e-06	0.296139	0.472	0.36	0.0340192	2	stmn4.S
reep5.S	1.24244e-05	0.292101	0.3	0.214	0.281126	2	reep5.S
cct6a.L1	4.79666e-11	0.291506	0.35	0.213	1.08534e-06	2	cct6a.L
Xelaev18000429m.g	1.39711e-08	0.289645	0.472	0.34	0.000316123	2	Xelaev18000429m.g
hsp90ab1.S	8.43261e-11	0.288526	0.869	0.764	1.90805e-06	2	hsp90ab1.S
tubb4a.S	1.30606e-06	0.288425	0.625	0.511	0.0295521	2	tubb4a.S
c18orf32.L	4.02072e-08	0.288063	0.261	0.162	0.000909769	2	c18orf32.L
Xelaev18034420m.g	0.000149247	0.287854	0.588	0.494	1	2	Xelaev18034420m.g
cct7.L	1.39471e-05	0.287691	0.44	0.328	0.315581	2	cct7.L
acat1.S	5.22883e-09	0.286766	0.323	0.206	0.000118313	2	acat1.S
gdi1.S	5.62637e-09	0.283817	0.648	0.515	0.000127308	2	gdi1.S
uqcrh.L	1.10241e-07	0.283174	0.701	0.579	0.00249442	2	uqcrh.L
nptn.L	1.19172e-06	0.281727	0.394	0.286	0.0269651	2	nptn.L
cltb.L1	3.64385e-06	0.278865	0.277	0.19	0.0824494	2	cltb.L
sptan1.S	2.25335e-07	0.27742	0.618	0.491	0.00509866	2	sptan1.S
eif3k.S	1.06451e-10	0.275687	0.419	0.267	2.40868e-06	2	eif3k.S
Xelaev18013576m.g	1.67367e-09	0.274316	0.322	0.201	3.78701e-05	2	Xelaev18013576m.g
calm1.S	4.99119e-05	0.273255	0.602	0.501	1	2	calm1.S
eif2s2.L	4.98261e-11	0.269332	0.511	0.349	1.12742e-06	2	eif2s2.L
Xelaev18027024m.g1	2.02368e-07	0.268258	0.488	0.362	0.00457899	2	Xelaev18027024m.g
ctsv.L	4.05658e-07	0.267459	0.29	0.194	0.00917883	2	ctsv.L
mlf2.S	7.11754e-08	0.265208	0.504	0.364	0.00161049	2	mlf2.S
atp5b.S1	1.20924e-07	0.264658	0.67	0.56	0.00273615	2	atp5b.S
Xelaev18015162m.g	1.67635e-05	0.263909	0.562	0.452	0.379308	2	Xelaev18015162m.g
psmd4.L	0.00017274	0.263476	0.35	0.27	1	2	psmd4.L
gabarapl2.L	1.50994e-11	0.262999	0.277	0.155	3.41654e-07	2	gabarapl2.L
cct5.S	2.98172e-06	0.262776	0.436	0.325	0.0674673	2	cct5.S
cd59-like.L	1.34736e-06	0.260087	0.251	0.164	0.0304867	2	cd59-like.L
ppp3ca.L1	0.00016998	0.258423	0.353	0.275	1	2	ppp3ca.L
dnaja2.S1	2.58143e-08	0.258309	0.525	0.385	0.0005841	2	dnaja2.S
dctn1.S	3.26969e-08	0.256507	0.33	0.214	0.000739833	2	dctn1.S
calm1.L1	6.13788e-05	0.255395	0.779	0.713	1	2	calm1.L
tuba1c.S	2.99868e-06	0.255269	0.406	0.3	0.0678512	2	tuba1c.S
wdr13.L	4.72681e-06	0.250852	0.311	0.214	0.106954	2	wdr13.L
scgn.S	0	5.27138	0.986	0.096	0	3	scgn.S
scgn.L	0	4.7058	0.963	0.104	0	3	scgn.L
calb2.S1	4.70928e-301	2.3838	0.837	0.156	1.06557e-296	3	calb2.S
calb2.L1	1.26196e-272	2.33114	0.878	0.2	2.85544e-268	3	calb2.L
synpr.L1	7.90348e-244	2.29823	0.852	0.217	1.78832e-239	3	synpr.L
grm2.L1	1.34958e-246	2.22066	0.752	0.149	3.05369e-242	3	grm2.L
kiaa0513.L1	2.00732e-232	2.15732	0.878	0.245	4.54197e-228	3	kiaa0513.L
atp1a2.S	3.16475e-177	2.14925	0.581	0.122	7.16088e-173	3	atp1a2.S
kank3.L1	4.8154e-227	2.13272	0.748	0.158	1.08958e-222	3	kank3.L
cxcl14.L1	1.56402e-224	2.11196	0.634	0.11	3.53892e-220	3	cxcl14.L
loc100491227-like.L1	1.68646e-205	2.09208	0.656	0.135	3.81596e-201	3	loc100491227-like.L
lzts1.S1	9.70713e-176	1.81416	0.862	0.3	2.19643e-171	3	lzts1.S
stac2.S1	5.75236e-153	1.79786	0.539	0.113	1.30159e-148	3	stac2.S
stx1a.L1	2.46021e-154	1.79699	0.864	0.379	5.56673e-150	3	stx1a.L
tex2.1.L1	1.29793e-134	1.72755	0.474	0.099	2.93683e-130	3	tex2.1.L
ndnf.L1	3.79272e-111	1.66138	0.402	0.083	8.58178e-107	3	ndnf.L
loc101735145.L	1.15609e-120	1.6236	0.28	0.035	2.61588e-116	3	loc101735145.L
plp2.S1	1.69807e-107	1.61993	0.463	0.115	3.84223e-103	3	plp2.S
lzts1.L1	8.04032e-137	1.60009	0.693	0.209	1.81928e-132	3	lzts1.L
cpne4.S1	5.34308e-90	1.59328	0.36	0.083	1.20898e-85	3	cpne4.S
igsf21.S1	1.11767e-90	1.56668	0.506	0.159	2.52894e-86	3	igsf21.S
cuedc2.L1	2.69947e-112	1.50654	0.321	0.052	6.1081e-108	3	cuedc2.L
egr4.L1	2.33681e-65	1.50259	0.423	0.137	5.28751e-61	3	egr4.L
sp8.L1	1.40164e-109	1.48514	0.36	0.067	3.17149e-105	3	sp8.L
b3glct.L1	2.69209e-92	1.47184	0.337	0.069	6.09139e-88	3	b3glct.L
pik3r6.L	4.388e-63	1.46152	0.295	0.074	9.92873e-59	3	pik3r6.L
tex2.1.S	4.3491e-106	1.45475	0.28	0.041	9.8407e-102	3	tex2.1.S
grik5-like.1.S	4.78023e-69	1.44653	0.291	0.067	1.08162e-64	3	grik5-like.1.S
rab40b.L1	1.10363e-92	1.43113	0.628	0.235	2.49717e-88	3	rab40b.L
tiam1.S1	6.09366e-84	1.43101	0.518	0.174	1.37881e-79	3	tiam1.S
pcp4l1.S1	1.30264e-81	1.41791	0.378	0.097	2.94747e-77	3	pcp4l1.S
pde2a.S1	2.91279e-77	1.41757	0.459	0.15	6.59078e-73	3	pde2a.S
celf2.S1	4.89583e-78	1.4119	0.47	0.155	1.10778e-73	3	celf2.S
mpped2.S1	2.95863e-63	1.36727	0.398	0.13	6.69448e-59	3	mpped2.S
kcnf1.L1	2.19533e-69	1.36256	0.364	0.1	4.96736e-65	3	kcnf1.L
loc101730972.S1	7.60254e-72	1.32713	0.587	0.23	1.72023e-67	3	loc101730972.S
celf2.L1	7.26836e-72	1.31874	0.557	0.223	1.64461e-67	3	celf2.L
phyhip.L1	9.78964e-72	1.31001	0.453	0.146	2.2151e-67	3	phyhip.L
rapgef1.S1	2.95734e-66	1.30992	0.465	0.162	6.69157e-62	3	rapgef1.S
kiaa0513.S1	1.51015e-60	1.30682	0.348	0.104	3.41702e-56	3	kiaa0513.S
map2k1.L1	2.41917e-78	1.29887	0.671	0.3	5.47387e-74	3	map2k1.L
Xetrov90000859m.L1	8.97392e-104	1.29671	0.868	0.472	2.03053e-99	3	Xetrov90000859m.L
gria1-like.1.S1	5.78352e-77	1.28124	0.685	0.316	1.30864e-72	3	gria1-like.1.S
nrcam.S1	2.0081e-56	1.27894	0.38	0.13	4.54373e-52	3	nrcam.S
Xelaev18038459m.g1	2.81382e-76	1.26784	0.587	0.226	6.36682e-72	3	Xelaev18038459m.g
man1a1.L1	8.5311e-63	1.26627	0.262	0.06	1.93033e-58	3	man1a1.L
ppp1r9a.S1	6.1775e-62	1.23208	0.388	0.125	1.39778e-57	3	ppp1r9a.S
dock3.S1	7.67455e-51	1.22099	0.431	0.17	1.73652e-46	3	dock3.S
plxnb2.L1	7.78885e-74	1.22045	0.341	0.084	1.76238e-69	3	plxnb2.L
loc100494506-like.L1	3.51299e-50	1.21817	0.295	0.089	7.94884e-46	3	loc100494506-like.L
plk2.L1	2.44934e-92	1.20008	0.697	0.271	5.54212e-88	3	plk2.L
mef2d.S1	1.99867e-46	1.17956	0.413	0.168	4.5224e-42	3	mef2d.S
kcnj4.L1	3.0982e-56	1.17876	0.27	0.069	7.0103e-52	3	kcnj4.L
rab3a.L1	1.04599e-50	1.16477	0.421	0.167	2.36675e-46	3	rab3a.L
iqgap2.L1	1.74692e-55	1.16314	0.484	0.195	3.95276e-51	3	iqgap2.L
pbx3.S1	1.23555e-47	1.15502	0.337	0.114	2.79568e-43	3	pbx3.S
Xetrov90023243m.S	1.81096e-51	1.15121	0.27	0.073	4.09765e-47	3	Xetrov90023243m.S
cpne4.L	3.17849e-47	1.14546	0.264	0.075	7.19197e-43	3	cpne4.L
Xelaev18007508m.g1	8.99535e-62	1.12192	0.644	0.308	2.03538e-57	3	Xelaev18007508m.g
eml6-like.L1	2.44475e-46	1.11678	0.376	0.141	5.53174e-42	3	eml6-like.L
pam.S1	5.5107e-46	1.10455	0.407	0.164	1.24691e-41	3	pam.S
phldb1.L1	1.44698e-47	1.10162	0.311	0.099	3.27409e-43	3	phldb1.L
klhdc8a.S1	7.08592e-42	1.10148	0.427	0.191	1.60333e-37	3	klhdc8a.S
adcyap1r1.L1	3.06883e-56	1.09926	0.591	0.271	6.94385e-52	3	adcyap1r1.L
ttyh1.S1	8.15738e-43	1.08826	0.339	0.123	1.84577e-38	3	ttyh1.S
plxnb2.S1	6.73686e-37	1.08231	0.264	0.089	1.52435e-32	3	plxnb2.S
loc100495965-like.L	2.73917e-46	1.07999	0.26	0.074	6.19792e-42	3	loc100495965-like.L
cntn1.S1	3.8733e-41	1.07887	0.472	0.225	8.76412e-37	3	cntn1.S
mast2.S1	4.30588e-34	1.07395	0.289	0.11	9.74292e-30	3	mast2.S
loc100494506-like.S1	1.5696e-44	1.0698	0.331	0.112	3.55152e-40	3	loc100494506-like.S
epb41l3.L1	1.66146e-48	1.05906	0.537	0.256	3.75939e-44	3	epb41l3.L
Xelaev18006635m.g1	3.40418e-43	1.03372	0.317	0.109	7.70264e-39	3	Xelaev18006635m.g
efr3b.L1	1.86356e-42	1.02963	0.301	0.101	4.21667e-38	3	efr3b.L
snca.L1	1.01126e-43	1.02013	0.447	0.189	2.28818e-39	3	snca.L
agap2.S1	1.53797e-27	1.00067	0.307	0.137	3.47997e-23	3	agap2.S
sorbs2.L	5.27308e-42	0.999085	0.25	0.074	1.19314e-37	3	sorbs2.L
Xelaev18022839m.g1	2.71059e-48	0.995465	0.719	0.449	6.13325e-44	3	Xelaev18022839m.g
egr1.L1	3.90648e-33	0.994526	0.553	0.327	8.83919e-29	3	egr1.L
fcho1.L1	2.8588e-33	0.978208	0.36	0.157	6.4686e-29	3	fcho1.L
basp1.S1	4.68318e-72	0.975417	0.898	0.622	1.05966e-67	3	basp1.S
adgrb2.L1	2.30265e-35	0.959636	0.384	0.165	5.21021e-31	3	adgrb2.L
Xelaev18011072m.g1	1.72397e-40	0.958717	0.297	0.102	3.90083e-36	3	Xelaev18011072m.g
Xelaev18001144m.g	1.21051e-26	0.949875	0.254	0.102	2.73901e-22	3	Xelaev18001144m.g
pea15.S	3.63577e-41	0.949269	0.569	0.297	8.22665e-37	3	pea15.S
map2.S1	1.72437e-42	0.943248	0.679	0.423	3.90173e-38	3	map2.S
gad2.L2	2.09326e-60	0.935562	0.634	0.271	4.73642e-56	3	gad2.L
itpr1.L1	1.12294e-27	0.92737	0.317	0.141	2.54088e-23	3	itpr1.L
adgrb2.S1	4.46968e-35	0.921557	0.419	0.193	1.01135e-30	3	adgrb2.S
mast3.L1	1.74203e-29	0.917942	0.39	0.189	3.94169e-25	3	mast3.L
slc32a1.S1	1.22584e-51	0.916164	0.594	0.264	2.7737e-47	3	slc32a1.S
rab40b.S	1.18847e-30	0.910078	0.254	0.093	2.68916e-26	3	rab40b.S
bin1.L1	1.49438e-33	0.894493	0.421	0.199	3.38134e-29	3	bin1.L
loc100493268.L1	4.07296e-29	0.894213	0.38	0.181	9.21588e-25	3	loc100493268.L
kmt2c.S	2.91904e-22	0.890789	0.276	0.126	6.60492e-18	3	kmt2c.S
dnm1.L	3.03588e-26	0.890203	0.293	0.128	6.8693e-22	3	dnm1.L
astn1.L1	6.87373e-26	0.866021	0.465	0.254	1.55532e-21	3	astn1.L
map2k1.S1	7.58182e-33	0.864617	0.528	0.292	1.71554e-28	3	map2k1.S
gpm6b-like.S1	1.04252e-37	0.864408	0.61	0.338	2.35891e-33	3	gpm6b-like.S
nsmf.L1	3.9234e-31	0.848623	0.341	0.143	8.87747e-27	3	nsmf.L
mpped2.L	3.12008e-21	0.845911	0.25	0.11	7.0598e-17	3	mpped2.L
egr1.S1	1.89252e-27	0.840266	0.504	0.29	4.28222e-23	3	egr1.S
Xelaev18015828m.g1	1.39761e-17	0.837893	0.323	0.18	3.16236e-13	3	Xelaev18015828m.g
fkbp1b.L1	3.45762e-55	0.836415	0.78	0.448	7.82355e-51	3	fkbp1b.L
kdm7a.S1	3.49033e-26	0.824664	0.329	0.149	7.89757e-22	3	kdm7a.S
Xelaev18004040m.g1	6.05934e-32	0.822697	0.506	0.276	1.37105e-27	3	Xelaev18004040m.g
chd5-like.2.S	4.83424e-29	0.820667	0.547	0.315	1.09384e-24	3	chd5-like.2.S
ttyh1.L1	7.92044e-28	0.816393	0.27	0.107	1.79216e-23	3	ttyh1.L
loc100127682.1.S1	9.25533e-29	0.816279	0.343	0.15	2.0942e-24	3	loc100127682.1.S
kdm7a.L2	5.15366e-27	0.809413	0.469	0.254	1.16612e-22	3	kdm7a.L
adipor2.S1	9.15099e-19	0.805876	0.356	0.198	2.07059e-14	3	adipor2.S
dnajb5-like.L	1.82703e-17	0.799891	0.252	0.123	4.13402e-13	3	dnajb5-like.L
engase.L1	1.34662e-22	0.790705	0.276	0.123	3.047e-18	3	engase.L
c1qtnf4.S1	7.35669e-21	0.785684	0.356	0.191	1.6646e-16	3	c1qtnf4.S
gpm6a.S1	5.68032e-23	0.78011	0.551	0.354	1.28529e-18	3	gpm6a.S
marcksl1.S1	5.25917e-26	0.775193	0.502	0.294	1.18999e-21	3	marcksl1.S
dbn1.S1	9.97551e-28	0.77424	0.474	0.261	2.25716e-23	3	dbn1.S
tusc3.L1	2.89593e-21	0.770666	0.28	0.132	6.55263e-17	3	tusc3.L
ncam1.L1	1.23728e-26	0.769935	0.577	0.373	2.79959e-22	3	ncam1.L
marcksl1.L1	1.91968e-41	0.768694	0.827	0.551	4.34367e-37	3	marcksl1.L
gria1-like.1.L1	2.93047e-18	0.758248	0.323	0.173	6.63078e-14	3	gria1-like.1.L
syngap1.S1	6.66432e-15	0.748436	0.317	0.183	1.50794e-10	3	syngap1.S
ddx17.L1	7.46055e-15	0.747502	0.348	0.207	1.6881e-10	3	ddx17.L
dapk1.L1	2.59576e-20	0.744819	0.266	0.121	5.87343e-16	3	dapk1.L
eef2.1.L1	5.73959e-50	0.743388	0.813	0.458	1.2987e-45	3	eef2.1.L
Xelaev18031666m.g1	8.18675e-14	0.723806	0.372	0.24	1.85242e-09	3	Xelaev18031666m.g
gpm6a.L1	1.45219e-31	0.722032	0.758	0.523	3.28586e-27	3	gpm6a.L
plekha5.S1	5.90057e-22	0.717223	0.356	0.18	1.33512e-17	3	plekha5.S
jarid2.L2	3.13833e-09	0.713855	0.459	0.36	7.1011e-05	3	jarid2.L
ankrd11.L1	6.4572e-14	0.713581	0.37	0.234	1.46107e-09	3	ankrd11.L
dynll1.S1	6.21985e-14	0.708346	0.392	0.246	1.40736e-09	3	dynll1.S
r3hdm1.S1	4.55065e-26	0.701991	0.404	0.202	1.02968e-21	3	r3hdm1.S
scaper.L1	7.23433e-15	0.700515	0.352	0.211	1.63691e-10	3	scaper.L
Xelaev18020277m.g1	2.35355e-24	0.698969	0.587	0.365	5.32537e-20	3	Xelaev18020277m.g
Xelaev18039061m.g1	2.60115e-20	0.673213	0.449	0.267	5.88562e-16	3	Xelaev18039061m.g
epb41l1.L1	1.19078e-20	0.663748	0.669	0.498	2.69437e-16	3	epb41l1.L
ywhaq.L1	1.33782e-17	0.660255	0.47	0.302	3.02708e-13	3	ywhaq.L
basp1.L1	3.76899e-20	0.659961	0.642	0.451	8.52809e-16	3	basp1.L
prkcz.S	1.00936e-15	0.659066	0.268	0.14	2.28388e-11	3	prkcz.S
Xelaev18037749m.g1	8.50447e-17	0.657495	0.321	0.176	1.92431e-12	3	Xelaev18037749m.g
st6galnac6.S1	2.65028e-19	0.657448	0.299	0.147	5.99679e-15	3	st6galnac6.S
map2.L1	2.12948e-16	0.650965	0.378	0.227	4.81837e-12	3	map2.L
ap3m2.L1	3.35157e-08	0.642907	0.254	0.167	0.000758359	3	ap3m2.L
Xelaev18024991m.g1	1.40366e-21	0.641422	0.612	0.415	3.17606e-17	3	Xelaev18024991m.g
prrt1.S1	4.00684e-17	0.64123	0.427	0.258	9.06627e-13	3	prrt1.S
prrt1.L1	1.5984e-14	0.637607	0.429	0.279	3.61671e-10	3	prrt1.L
rabgap1l.L	2.42246e-12	0.637475	0.266	0.153	5.48129e-08	3	rabgap1l.L
ppp1r9b.L1	2.71285e-12	0.637214	0.331	0.206	6.13837e-08	3	ppp1r9b.L
ptprr.L1	5.24159e-13	0.629562	0.394	0.256	1.18601e-08	3	ptprr.L
dnm1.S2	1.39936e-17	0.624736	0.563	0.388	3.16633e-13	3	dnm1.S
epb41l1.S1	6.16406e-27	0.622934	0.772	0.567	1.39474e-22	3	epb41l1.S
Xelaev18043710m.g	4.52988e-13	0.620067	0.844	0.764	1.02497e-08	3	Xelaev18043710m.g
vat1l.L	9.38711e-13	0.614552	0.262	0.147	2.12402e-08	3	vat1l.L
loc100494722.S1	1.08016e-13	0.612798	0.25	0.132	2.44409e-09	3	loc100494722.S
svip.S1	8.98865e-13	0.610116	0.354	0.225	2.03386e-08	3	svip.S
Xetrov90014233m.L1	1.16248e-13	0.608841	0.447	0.304	2.63033e-09	3	Xetrov90014233m.L
tnik.S1	6.52953e-12	0.607888	0.323	0.2	1.47744e-07	3	tnik.S
dbn1.L1	1.62882e-12	0.607588	0.425	0.293	3.68554e-08	3	dbn1.L
clip1.L1	1.75417e-14	0.591105	0.297	0.165	3.96915e-10	3	clip1.L
hpcal4.L1	6.0397e-17	0.590384	0.476	0.3	1.3666e-12	3	hpcal4.L
faim2.S1	5.33454e-14	0.579548	0.331	0.193	1.20705e-09	3	faim2.S
rac1.L	1.02498e-09	0.579153	0.256	0.159	2.31921e-05	3	rac1.L
per1.L1	1.24773e-07	0.566599	0.295	0.204	0.00282325	3	per1.L
hpcal4.S1	1.81614e-12	0.565324	0.38	0.246	4.10938e-08	3	hpcal4.S
npas4.L1	4.80485e-13	0.563694	0.461	0.308	1.08719e-08	3	npas4.L
st6galnac6.L1	7.58678e-12	0.552543	0.384	0.252	1.71666e-07	3	st6galnac6.L
eif4a1.L1	6.38153e-10	0.548175	0.461	0.341	1.44395e-05	3	eif4a1.L
ckb.L1	1.47183e-14	0.547144	0.63	0.46	3.33031e-10	3	ckb.L
arpc2.S1	1.38931e-09	0.54624	0.307	0.204	3.14358e-05	3	arpc2.S
Xelaev18038145m.g1	1.63331e-15	0.540124	0.563	0.387	3.69568e-11	3	Xelaev18038145m.g
cntn1.L1	2.09643e-10	0.53816	0.441	0.314	4.74358e-06	3	cntn1.L
mink1.L1	3.96617e-12	0.53726	0.372	0.238	8.97426e-08	3	mink1.L
cacna1g-like.L1	3.64437e-14	0.536187	0.303	0.168	8.24613e-10	3	cacna1g-like.L
kazn.L	2.35098e-13	0.53314	0.266	0.143	5.31956e-09	3	kazn.L
camk2g.L1	4.29074e-07	0.531775	0.333	0.245	0.00970866	3	camk2g.L
Xelaev18022166m.g	2.07858e-66	0.52966	0.915	0.494	4.70319e-62	3	Xelaev18022166m.g
atp6ap1.2.L1	2.66905e-09	0.526369	0.343	0.235	6.03926e-05	3	atp6ap1.2.L
ppp1cc.L1	2.0683e-10	0.523647	0.25	0.147	4.67994e-06	3	ppp1cc.L
abi2.L1	7.59524e-11	0.521757	0.447	0.319	1.71858e-06	3	abi2.L
psmd2.L	3.07308e-08	0.520326	0.252	0.161	0.000695345	3	psmd2.L
smarca2-like.L	2.10212e-08	0.519386	0.252	0.16	0.000475647	3	smarca2-like.L
Xelaev18024251m.g1	5.1e-21	0.515615	0.703	0.522	1.15398e-16	3	Xelaev18024251m.g
arpc2.L1	3.27177e-07	0.513583	0.348	0.255	0.00740303	3	arpc2.L
madd.S1	1.25364e-10	0.512932	0.36	0.237	2.83661e-06	3	madd.S
mink1.S1	3.5211e-09	0.511693	0.372	0.26	7.9672e-05	3	mink1.S
arfgap1.L1	4.23017e-07	0.507865	0.25	0.167	0.00957161	3	arfgap1.L
tnik.L1	9.88328e-09	0.493507	0.344	0.238	0.000223629	3	tnik.L
actg1.S	1.7156e-07	0.48943	0.734	0.709	0.00388189	3	actg1.S
sfpq.L1	1.71553e-08	0.483583	0.49	0.387	0.000388172	3	sfpq.L
r3hdm1.L1	9.40703e-16	0.480231	0.398	0.236	2.12853e-11	3	r3hdm1.L
map4k4-like.L	5.07446e-08	0.480152	0.252	0.163	0.0011482	3	map4k4-like.L
lppr1.L1	1.30715e-09	0.460909	0.352	0.237	2.95769e-05	3	lppr1.L
cox4i2.L1	1.85928e-09	0.457135	0.341	0.223	4.207e-05	3	cox4i2.L
luc7l3.L1	7.89827e-08	0.452976	0.463	0.358	0.00178714	3	luc7l3.L
srsf11-like.L1	3.99273e-07	0.444726	0.348	0.25	0.00903435	3	srsf11-like.L
srsf5.S1	2.91325e-33	0.439724	0.984	0.922	6.59181e-29	3	srsf5.S
map1a.L	1.87302e-07	0.435161	0.258	0.17	0.00423809	3	map1a.L
pnisr.S1	1.97879e-11	0.434656	0.52	0.376	4.47742e-07	3	pnisr.S
Xelaev18047430m.g1	1.24696e-11	0.433749	0.661	0.54	2.82149e-07	3	Xelaev18047430m.g
ubtf.L1	1.96579e-07	0.433397	0.321	0.223	0.00444799	3	ubtf.L
fubp1.S	2.78201e-05	0.43105	0.266	0.194	0.629485	3	fubp1.S
ier2.S	2.70611e-05	0.4284	0.305	0.227	0.612312	3	ier2.S
mgrn1.S1	9.46649e-06	0.425257	0.354	0.271	0.214198	3	mgrn1.S
Xelaev18036568m.g	6.23028e-06	0.424862	0.252	0.177	0.140972	3	Xelaev18036568m.g
pcdh1.L1	0.000116374	0.424486	0.283	0.214	1	3	pcdh1.L
srsf5.L1	6.64719e-14	0.424377	0.748	0.606	1.50406e-09	3	srsf5.L
ntm.L	1.59667e-08	0.41933	0.27	0.171	0.000361278	3	ntm.L
myef2.L	1.55519e-06	0.417544	0.423	0.334	0.0351892	3	myef2.L
eif5b.L1	1.03199e-09	0.416226	0.484	0.355	2.33509e-05	3	eif5b.L
wdr1.S1	1.02621e-09	0.411833	0.392	0.267	2.322e-05	3	wdr1.S
akirin2.L	3.25135e-05	0.411401	0.319	0.244	0.735684	3	akirin2.L
psip1.S2	3.35373e-05	0.407241	0.37	0.297	0.758849	3	psip1.S
ywhag.L1	2.70249e-07	0.404364	0.333	0.235	0.00611493	3	ywhag.L
ywhah.L1	5.04889e-08	0.4033	0.4	0.292	0.00114241	3	ywhah.L
atcay.L1	1.31318e-05	0.400464	0.27	0.193	0.297132	3	atcay.L
tub.S	7.03301e-06	0.400388	0.25	0.175	0.159136	3	tub.S
Xelaev18042362m.g1	1.32014e-07	0.396767	0.409	0.303	0.00298707	3	Xelaev18042362m.g
nrxn2-like.2.L1	4.30159e-06	0.395069	0.382	0.294	0.097332	3	nrxn2-like.2.L
son.S1	3.94585e-13	0.39334	0.699	0.56	8.92828e-09	3	son.S
ankrd11.S	0.000127731	0.391008	0.262	0.196	1	3	ankrd11.S
Xelaev18038645m.g1	2.61763e-08	0.387725	0.427	0.311	0.000592291	3	Xelaev18038645m.g
tspan7.S2	3.63005e-07	0.383434	0.431	0.317	0.00821372	3	tspan7.S
cyfip2.S1	2.35895e-05	0.383326	0.346	0.266	0.53376	3	cyfip2.S
arf5.S1	0.000287778	0.377889	0.285	0.228	1	3	arf5.S
snrpa1.S1	3.36672e-06	0.376924	0.301	0.217	0.0761787	3	snrpa1.S
cadps.L	2.62326e-06	0.370525	0.396	0.301	0.0593565	3	cadps.L
pkm.S1	5.93923e-11	0.370008	0.669	0.511	1.34387e-06	3	pkm.S
clta.S	3.33566e-05	0.36196	0.368	0.29	0.754759	3	clta.S
Xelaev18045052m.g1	8.4449e-09	0.358932	0.707	0.599	0.000191083	3	Xelaev18045052m.g
srsf11-like.S1	7.29921e-10	0.353321	0.445	0.314	1.65159e-05	3	srsf11-like.S
srsf3.S	2.69148e-06	0.352675	0.392	0.302	0.0609	3	srsf3.S
hnrnpl.S	8.23019e-05	0.351029	0.303	0.231	1	3	hnrnpl.S
ywhah.S1	1.04509e-06	0.347825	0.409	0.308	0.0236472	3	ywhah.S
Xelaev18020203m.g1	2.28593e-07	0.345872	0.457	0.349	0.00517238	3	Xelaev18020203m.g
luc7l3.S	3.39413e-06	0.343332	0.435	0.34	0.076799	3	luc7l3.S
agap1.S1	6.87789e-05	0.342948	0.325	0.247	1	3	agap1.S
actr3.S	0.000343024	0.342859	0.339	0.278	1	3	actr3.S
hnrnpab.S1	8.37914e-09	0.342666	0.663	0.545	0.000189595	3	hnrnpab.S
pdk1.L1	0.000242093	0.341145	0.266	0.202	1	3	pdk1.L
ilf2.S	3.22086e-06	0.340955	0.315	0.227	0.0728783	3	ilf2.S
ube2g2.L1	0.000149117	0.335004	0.26	0.195	1	3	ube2g2.L
Xelaev18038892m.g	4.95571e-06	0.334762	0.427	0.33	0.112133	3	Xelaev18038892m.g
zc3h13.S	8.84755e-06	0.334658	0.435	0.352	0.200194	3	zc3h13.S
tub.L1	7.30905e-05	0.327964	0.297	0.225	1	3	tub.L
u2surp.L	0.000463266	0.326667	0.289	0.227	1	3	u2surp.L
crebbp.L1	7.99641e-05	0.326591	0.276	0.206	1	3	crebbp.L
hnrnpab.L1	7.44002e-09	0.326368	0.693	0.593	0.000168345	3	hnrnpab.L
purb.S1	0.000238898	0.326328	0.352	0.28	1	3	purb.S
hnrnpc.L	8.31855e-06	0.325576	0.339	0.252	0.188224	3	hnrnpc.L
iqsec3.L1	6.41904e-06	0.321983	0.283	0.201	0.145244	3	iqsec3.L
sfpq.S1	0.00028154	0.321606	0.47	0.395	1	3	sfpq.S
rpl23.S	3.09507e-17	0.320144	0.642	0.403	7.00321e-13	3	rpl23.S
eif5b-like.S	0.0009513	0.317486	0.325	0.267	1	3	eif5b-like.S
ddx5.S1	6.07724e-15	0.317065	0.866	0.811	1.3751e-10	3	ddx5.S
stip1.L1	0.000129786	0.312291	0.283	0.214	1	3	stip1.L
ssrp1.S1	5.83149e-07	0.308748	0.659	0.568	0.0131949	3	ssrp1.S
Xelaev18046344m.g	0.00426197	0.304684	0.374	0.324	1	3	Xelaev18046344m.g
rbm5.L1	3.59435e-08	0.304025	0.728	0.638	0.000813294	3	rbm5.L
arnt2.L	5.10064e-07	0.296247	0.413	0.302	0.0115412	3	arnt2.L
btg2.S	0.00468364	0.295612	0.283	0.229	1	3	btg2.S
ywhag.S	0.00101988	0.290793	0.307	0.248	1	3	ywhag.S
sncb.S1	1.14074e-08	0.28979	0.567	0.415	0.000258115	3	sncb.S
sptan1.S1	8.74299e-08	0.289679	0.606	0.493	0.00197828	3	sptan1.S
dynll1.L	0.00783476	0.287368	0.459	0.411	1	3	dynll1.L
atf4.S	7.70202e-08	0.274123	0.752	0.672	0.00174274	3	atf4.S
rtn1.S	0.000222117	0.271326	0.386	0.306	1	3	rtn1.S
nlgn3.L1	9.81424e-05	0.268102	0.287	0.214	1	3	nlgn3.L
fez1.S2	4.16425e-05	0.26563	0.409	0.319	0.942246	3	fez1.S
mcl1.L	0.00349732	0.265489	0.278	0.224	1	3	mcl1.L
Xelaev18002122m.g1	6.09495e-24	0.264935	0.659	0.373	1.3791e-19	3	Xelaev18002122m.g
map1b.L1	2.01585e-05	0.264553	0.496	0.405	0.456126	3	map1b.L
hnrnpa2b1.L1	0.00136006	0.261403	0.402	0.337	1	3	hnrnpa2b1.L
ywhab.S	0.000932698	0.261183	0.346	0.283	1	3	ywhab.S
ilf3.S1	0.00373776	0.258807	0.409	0.357	1	3	ilf3.S
srrm1.L	7.84739e-06	0.257564	0.404	0.311	0.177563	3	srrm1.L
anp32a.L	0.00701694	0.255669	0.358	0.304	1	3	anp32a.L
snrnp70.L	1.81721e-06	0.255078	0.713	0.615	0.0411179	3	snrnp70.L
hnrnpdl.L	5.33848e-09	0.254702	0.862	0.802	0.000120794	3	hnrnpdl.L
atp6v0e2.S1	0.000390443	0.253701	0.498	0.415	1	3	atp6v0e2.S
ewsr1.L1	1.26262e-05	0.253032	0.549	0.447	0.285694	3	ewsr1.L
tial1.S	0.00556749	0.250423	0.272	0.223	1	3	tial1.S
Xelaev18022166m.g1	7.40356e-174	2.94673	0.848	0.502	1.6752e-169	4	Xelaev18022166m.g
Xelaev18003734m.g	3.16111e-27	1.63202	0.402	0.234	7.15264e-23	4	Xelaev18003734m.g
chd5-like.2.L	6.20875e-24	1.5496	0.4	0.241	1.40485e-19	4	chd5-like.2.L
Xelaev18001106m.g	1.1584e-27	1.44077	0.397	0.226	2.62111e-23	4	Xelaev18001106m.g
Xelaev18004040m.g2	2.57274e-26	1.40174	0.446	0.282	5.82134e-22	4	Xelaev18004040m.g
Xelaev18001105m.g	1.05622e-22	1.3475	0.285	0.138	2.3899e-18	4	Xelaev18001105m.g
ktn1.S	1.0943e-21	1.28462	0.275	0.134	2.47606e-17	4	ktn1.S
son.S2	3.4732e-41	1.22874	0.71	0.56	7.8588e-37	4	son.S
snrnp70.S	2.0576e-50	1.17181	0.784	0.639	4.65574e-46	4	snrnp70.S
Xelaev18022260m.g1	1.46601e-61	1.16649	0.865	0.704	3.31714e-57	4	Xelaev18022260m.g
eif5b.L2	9.56172e-15	1.16407	0.461	0.358	2.16353e-10	4	eif5b.L
scaper.L2	8.52876e-10	1.15894	0.3	0.216	1.9298e-05	4	scaper.L
snrnp70.L1	5.11108e-48	1.11679	0.755	0.612	1.15648e-43	4	snrnp70.L
chd5-like.2.S1	6.49669e-15	1.0603	0.433	0.326	1.47001e-10	4	chd5-like.2.S
gap43.S1	1.24793e-13	0.986616	0.505	0.407	2.82368e-09	4	gap43.S
srsf11-like.L2	6.10985e-12	0.986553	0.351	0.25	1.38248e-07	4	srsf11-like.L
rbm25.L	9.03225e-30	0.946995	0.715	0.582	2.04373e-25	4	rbm25.L
stxbp5l.L	1.63571e-11	0.934266	0.285	0.181	3.70113e-07	4	stxbp5l.L
r3hdm1.S2	0.000144198	0.884528	0.26	0.214	1	4	r3hdm1.S
Xelaev18020277m.g2	3.19082e-10	0.877877	0.45	0.377	7.21988e-06	4	Xelaev18020277m.g
gap43.L1	4.78535e-05	0.876261	0.482	0.47	1	4	gap43.L
atp2b1.S1	0.000730799	0.843173	0.268	0.231	1	4	atp2b1.S
Xetrov90014233m.L2	2.93836e-09	0.839829	0.389	0.309	6.64863e-05	4	Xetrov90014233m.L
adgrb2.S2	3.51403e-06	0.814766	0.273	0.206	0.0795119	4	adgrb2.S
rbm5.S1	3.92653e-36	0.807194	0.833	0.764	8.88457e-32	4	rbm5.S
pnisr.S2	2.31191e-08	0.80322	0.442	0.383	0.000523116	4	pnisr.S
jarid2.L3	4.24287e-07	0.784534	0.421	0.363	0.00960033	4	jarid2.L
Xelaev18007508m.g2	0.00445389	0.781674	0.351	0.333	1	4	Xelaev18007508m.g
loc100129924.L	9.09954e-07	0.769172	0.402	0.353	0.0205895	4	loc100129924.L
rbm5.L2	5.70445e-12	0.74778	0.651	0.645	1.29075e-07	4	rbm5.L
Xetrov90000859m.L2	1.34328e-05	0.74567	0.526	0.501	0.303943	4	Xetrov90000859m.L
srsf11-like.S2	9.87355e-11	0.745344	0.412	0.318	2.23409e-06	4	srsf11-like.S
sfswap.L	7.48741e-06	0.733544	0.37	0.317	0.169418	4	sfswap.L
arnt2.L1	9.53549e-05	0.724279	0.347	0.308	1	4	arnt2.L
afg3l1p.L	4.13898e-05	0.722639	0.26	0.202	0.936527	4	afg3l1p.L
aldoa.L1	0.000405676	0.712839	0.476	0.486	1	4	aldoa.L
srrm1.L1	9.15938e-05	0.707112	0.353	0.315	1	4	srrm1.L
u2surp.L1	0.000698828	0.70256	0.271	0.228	1	4	u2surp.L
rpl23.S1	5.16548e-14	0.689274	0.533	0.413	1.16879e-09	4	rpl23.S
ankrd11.L2	0.00617737	0.664112	0.268	0.242	1	4	ankrd11.L
eif5b-like.S1	0.00131118	0.655854	0.3	0.27	1	4	eif5b-like.S
rbm25.S	0.00051465	0.644398	0.4	0.386	1	4	rbm25.S
loc100496521.L	0.00131931	0.642554	0.256	0.217	1	4	loc100496521.L
epb41l1.S2	6.26951e-06	0.641047	0.564	0.585	0.14186	4	epb41l1.S
luc7l3.L2	0.000748657	0.637855	0.383	0.365	1	4	luc7l3.L
zc3h13.S1	0.00887777	0.63337	0.366	0.358	1	4	zc3h13.S
u2surp.S	0.00132928	0.630815	0.252	0.212	1	4	u2surp.S
psip1.L1	0.0039611	0.608563	0.256	0.224	1	4	psip1.L
clk2.L1	0.00324537	0.605315	0.266	0.234	1	4	clk2.L
aplp2.S	0.00986317	0.597135	0.252	0.229	1	4	aplp2.S
mfn1.L1	0.00393755	0.589556	0.307	0.282	1	4	mfn1.L
Xelaev18024251m.g2	1.56855e-08	0.558525	0.586	0.532	0.000354916	4	Xelaev18024251m.g
Xelaev18036431m.g1	0.00745363	0.55656	0.296	0.269	1	4	Xelaev18036431m.g
gphn.L1	0.00194528	0.521726	0.416	0.406	1	4	gphn.L
Xelaev18000107m.g	1.83205e-08	0.501314	0.457	0.371	0.000414538	4	Xelaev18000107m.g
rps17.L	2.42617e-09	0.500124	0.516	0.419	5.48969e-05	4	rps17.L
srsf5.S2	4.74849e-19	0.496258	0.918	0.928	1.07444e-14	4	srsf5.S
aldoc.L	0.00108213	0.478631	0.611	0.615	1	4	aldoc.L
rps8.S1	4.71653e-10	0.469287	0.571	0.458	1.06721e-05	4	rps8.S
marcksl1.L2	5.95402e-06	0.455601	0.598	0.571	0.134722	4	marcksl1.L
srsf5.L2	0.000240554	0.419052	0.596	0.619	1	4	srsf5.L
tuba4a.S1	6.85597e-06	0.339956	0.856	0.871	0.15513	4	tuba4a.S
egr4.L2	8.11437e-186	2.78708	0.597	0.125	1.83604e-181	5	egr4.L
loc101730972.S2	9.31884e-134	2.69524	0.655	0.227	2.10857e-129	5	loc101730972.S
egr4.S	2.24838e-206	2.62154	0.485	0.065	5.08742e-202	5	egr4.S
btg2.S1	2.10275e-172	2.54816	0.697	0.197	4.7579e-168	5	btg2.S
egr1.S2	2.50149e-167	2.2517	0.788	0.269	5.66011e-163	5	egr1.S
egr1.L2	1.42324e-142	2.13872	0.782	0.31	3.22036e-138	5	egr1.L
junb.L	5.43118e-202	2.13621	0.977	0.56	1.22891e-197	5	junb.L
fos.L	2.21489e-149	2.13556	0.807	0.325	5.01164e-145	5	fos.L
npas4.L2	2.53403e-130	2.09848	0.752	0.286	5.73376e-126	5	npas4.L
fos.S	2.11832e-169	2.0931	0.894	0.405	4.79313e-165	5	fos.S
mcl1.L1	6.93512e-131	2.02717	0.64	0.196	1.56921e-126	5	mcl1.L
nr4a2.S	5.20501e-96	2.00204	0.303	0.052	1.17774e-91	5	nr4a2.S
dusp5.L	1.09021e-94	1.95692	0.464	0.126	2.46681e-90	5	dusp5.L
plk2.S1	5.74265e-56	1.84628	0.559	0.264	1.29939e-51	5	plk2.S
sik1.S	4.00018e-73	1.64715	0.625	0.264	9.05121e-69	5	sik1.S
dusp14.L	6.47987e-84	1.6456	0.362	0.085	1.4662e-79	5	dusp14.L
jun.S1	2.6109e-49	1.62562	0.479	0.21	5.90769e-45	5	jun.S
dnajb5-like.S	1.3438e-73	1.61743	0.333	0.08	3.04063e-69	5	dnajb5-like.S
rem2.L	5.21768e-74	1.61351	0.407	0.117	1.1806e-69	5	rem2.L
ier2.L	4.90168e-106	1.59649	0.72	0.281	1.1091e-101	5	ier2.L
ier2.S1	2.54024e-80	1.58716	0.561	0.207	5.7478e-76	5	ier2.S
jun.L1	8.3544e-45	1.58604	0.394	0.152	1.89035e-40	5	jun.L
gadd45g.S	6.67777e-54	1.56252	0.483	0.194	1.51098e-49	5	gadd45g.S
hspa5.S	6.31376e-49	1.52266	0.693	0.436	1.42861e-44	5	hspa5.S
jund.S	9.88376e-57	1.51677	0.422	0.149	2.2364e-52	5	jund.S
dnajb5-like.L1	1.64852e-65	1.50435	0.383	0.113	3.7301e-61	5	dnajb5-like.L
junb.S	6.73444e-64	1.42146	0.375	0.111	1.5238e-59	5	junb.S
hspa8.L	9.58637e-82	1.38121	0.896	0.651	2.16911e-77	5	hspa8.L
Xetrov90015934m.L1	1.9249e-48	1.35338	0.377	0.134	4.35548e-44	5	Xetrov90015934m.L
fosl2.L	3.43814e-53	1.32563	0.299	0.083	7.77947e-49	5	fosl2.L
atf4.S1	2.03893e-91	1.31129	0.928	0.658	4.61348e-87	5	atf4.S
eif1.L	1.16937e-39	1.28623	0.432	0.191	2.64594e-35	5	eif1.L
hspa8.S	3.84445e-66	1.27947	0.854	0.686	8.69883e-62	5	hspa8.S
Xelaev18043710m.g1	3.45804e-59	1.23163	0.886	0.762	7.82451e-55	5	Xelaev18043710m.g
plk2.L2	2.33616e-25	1.22021	0.498	0.29	5.28602e-21	5	plk2.L
tsc22d3.L	6.2382e-42	1.22015	0.646	0.386	1.41152e-37	5	tsc22d3.L
ppp1r15b-like.S	1.20783e-31	1.2118	0.339	0.143	2.73296e-27	5	ppp1r15b-like.S
rhob.S	6.04067e-32	1.20725	0.447	0.221	1.36682e-27	5	rhob.S
actg1.S1	1.71101e-70	1.19111	0.89	0.697	3.87151e-66	5	actg1.S
mat2a.L	6.71271e-34	1.19017	0.392	0.178	1.51889e-29	5	mat2a.L
sgk1.L	5.06318e-34	1.17113	0.294	0.109	1.14565e-29	5	sgk1.L
Xelaev18047430m.g2	6.97742e-46	1.10866	0.748	0.534	1.57878e-41	5	Xelaev18047430m.g
bhlhe40.S	9.23307e-21	1.08604	0.25	0.108	2.08917e-16	5	bhlhe40.S
kcnf1.L2	3.84297e-28	1.06606	0.28	0.109	8.69548e-24	5	kcnf1.L
atf4.L	6.95323e-49	1.06039	0.824	0.623	1.57331e-44	5	atf4.L
Xelaev18003216m.g	5.01624e-39	1.05524	0.661	0.413	1.13502e-34	5	Xelaev18003216m.g
rasd1.S1	6.45883e-10	1.03822	0.269	0.168	1.46144e-05	5	rasd1.S
btg1.L	4.09664e-24	1.03818	0.587	0.389	9.26947e-20	5	btg1.L
tuba1c.L1	1.46595e-39	1.03396	0.727	0.468	3.317e-35	5	tuba1c.L
MGC89864.L	3.45146e-22	1.0153	0.252	0.108	7.80962e-18	5	MGC89864.L
Xelaev18045052m.g2	9.61794e-39	0.999881	0.782	0.594	2.17625e-34	5	Xelaev18045052m.g
lzts1.S2	7.01142e-26	0.964144	0.54	0.329	1.58647e-21	5	lzts1.S
btg1.S	5.30658e-14	0.939786	0.394	0.253	1.20072e-09	5	btg1.S
Xelaev18022168m.g	2.32662e-29	0.832446	0.703	0.488	5.26444e-25	5	Xelaev18022168m.g
kank3.L2	9.26491e-21	0.797027	0.373	0.191	2.09637e-16	5	kank3.L
kiaa0513.L2	3.11161e-19	0.775878	0.464	0.281	7.04063e-15	5	kiaa0513.L
rassf1.S	3.50961e-18	0.743539	0.282	0.136	7.94119e-14	5	rassf1.S
mid1ip1.L	2.83528e-15	0.73534	0.284	0.149	6.41539e-11	5	mid1ip1.L
hsp90aa1.1.L	2.01802e-09	0.72844	0.381	0.26	4.56618e-05	5	hsp90aa1.1.L
nsmf.L2	5.07883e-16	0.722626	0.292	0.148	1.14919e-11	5	nsmf.L
loc100494506-like.S2	2.49137e-20	0.704501	0.269	0.118	5.63723e-16	5	loc100494506-like.S
calb2.L2	4.10509e-15	0.698657	0.403	0.241	9.2886e-11	5	calb2.L
Xelaev18010593m.g	6.38103e-18	0.695395	0.61	0.453	1.44384e-13	5	Xelaev18010593m.g
btbd6.L1	1.04902e-06	0.681779	0.254	0.174	0.0237361	5	btbd6.L
Xelaev18007761m.g	3.14614e-21	0.669564	0.752	0.608	7.11878e-17	5	Xelaev18007761m.g
pim1.L	4.08016e-09	0.641271	0.261	0.159	9.23217e-05	5	pim1.L
sh2d3c.L	8.79494e-11	0.635924	0.297	0.178	1.99003e-06	5	sh2d3c.L
hspa5.L	8.57958e-11	0.63132	0.396	0.266	1.9413e-06	5	hspa5.L
dnaja4.1.L	2.01592e-09	0.622373	0.282	0.176	4.56142e-05	5	dnaja4.1.L
tubb3.L1	4.55048e-09	0.610806	0.595	0.454	0.000102964	5	tubb3.L
stmn4.L	1.65184e-13	0.609446	0.523	0.368	3.73761e-09	5	stmn4.L
lzts1.L2	5.26255e-14	0.608151	0.392	0.236	1.19076e-09	5	lzts1.L
acsbg2.L	2.30264e-11	0.603271	0.297	0.171	5.21019e-07	5	acsbg2.L
stmn4.S1	7.40376e-12	0.597116	0.508	0.359	1.67525e-07	5	stmn4.S
myl6.L	4.31223e-10	0.589695	0.271	0.164	9.75729e-06	5	myl6.L
eif4a1.S	1.7269e-14	0.589441	0.511	0.352	3.90747e-10	5	eif4a1.S
atp1a1.S1	6.75483e-11	0.588179	0.443	0.304	1.52841e-06	5	atp1a1.S
calm2.S1	2.27996e-11	0.586591	0.532	0.402	5.15885e-07	5	calm2.S
map2k1.L2	9.60472e-12	0.583975	0.453	0.32	2.17326e-07	5	map2k1.L
cxcl14.L2	5.04933e-15	0.581462	0.28	0.141	1.14251e-10	5	cxcl14.L
Xelaev18024251m.g3	2.87702e-14	0.579889	0.65	0.527	6.50983e-10	5	Xelaev18024251m.g
loc100494722.S2	3.61264e-13	0.575824	0.254	0.133	8.17433e-09	5	loc100494722.S
dynll1.L1	7.09685e-11	0.573293	0.542	0.404	1.6058e-06	5	dynll1.L
tob2.S	2.39612e-15	0.569811	0.345	0.191	5.42171e-11	5	tob2.S
marcksl1.S2	4.97051e-10	0.559788	0.432	0.301	1.12468e-05	5	marcksl1.S
brd2.S	1.44489e-07	0.556558	0.367	0.261	0.00326936	5	brd2.S
tuba3c.L1	1.93109e-06	0.550056	0.373	0.277	0.0436947	5	tuba3c.L
glul-like.1.S	9.382e-11	0.54042	0.432	0.298	2.12286e-06	5	glul-like.1.S
loc100491227-like.L2	3.63957e-14	0.538432	0.309	0.166	8.23526e-10	5	loc100491227-like.L
tuba3c.S1	0.00188721	0.52163	0.256	0.205	1	5	tuba3c.S
per1.L2	1.16686e-06	0.52149	0.297	0.204	0.0264026	5	per1.L
Xelaev18046261m.g	8.54539e-09	0.512072	0.271	0.168	0.000193356	5	Xelaev18046261m.g
sox11.L1	0.00164922	0.508769	0.405	0.343	1	5	sox11.L
rab40b.L2	2.88007e-07	0.507492	0.358	0.258	0.00651672	5	rab40b.L
stac2.S2	1.81495e-12	0.507278	0.261	0.137	4.10669e-08	5	stac2.S
tuba1c.S1	7.78179e-05	0.502943	0.386	0.303	1	5	tuba1c.S
dynll1.S2	5.90028e-10	0.483573	0.377	0.248	1.33506e-05	5	dynll1.S
slc3a2.L1	9.88386e-07	0.48169	0.564	0.466	0.0223642	5	slc3a2.L
Xelaev18037562m.g	2.60405e-08	0.479693	0.553	0.444	0.000589219	5	Xelaev18037562m.g
rgs4.L1	1.2814e-08	0.476429	0.386	0.264	0.000289943	5	rgs4.L
adgrb2.L2	4.91922e-08	0.458128	0.275	0.175	0.00111307	5	adgrb2.L
nop56.L1	0.000723529	0.435753	0.335	0.27	1	5	nop56.L
camk2g.L2	9.79099e-08	0.425894	0.356	0.244	0.00221541	5	camk2g.L
ddx5.S2	1.5754e-15	0.422667	0.879	0.811	3.56466e-11	5	ddx5.S
rbmx.L	3.82553e-09	0.420764	0.417	0.287	8.65604e-05	5	rbmx.L
snca.L2	1.82722e-11	0.415851	0.339	0.199	4.13445e-07	5	snca.L
cirbp.L	1.09483e-26	0.414578	0.979	0.953	2.47727e-22	5	cirbp.L
grm2.L2	9.17096e-16	0.399375	0.354	0.184	2.07511e-11	5	grm2.L
marcksl1.L3	3.51641e-09	0.395419	0.684	0.564	7.95659e-05	5	marcksl1.L
st6galnac6.L2	5.72002e-08	0.394347	0.369	0.254	0.00129427	5	st6galnac6.L
kazn.L1	3.40036e-09	0.392681	0.25	0.145	7.694e-05	5	kazn.L
ptma.S	7.89898e-08	0.386555	0.646	0.528	0.0017873	5	ptma.S
stx1a.L2	1.04456e-07	0.380651	0.517	0.41	0.00236353	5	stx1a.L
ywhah.L2	2.57336e-07	0.377012	0.405	0.292	0.00582273	5	ywhah.L
atp1a1.L1	1.21336e-06	0.372335	0.515	0.408	0.0274547	5	atp1a1.L
map2k1.S2	5.27188e-06	0.370627	0.403	0.304	0.119287	5	map2k1.S
cfl1.L	2.19395e-06	0.368004	0.544	0.448	0.0496424	5	cfl1.L
klhdc8a.S2	5.88394e-07	0.354868	0.303	0.202	0.0133136	5	klhdc8a.S
tmsb4x.L1	4.01407e-09	0.352425	0.828	0.702	9.08263e-05	5	tmsb4x.L
ckb.L2	4.51761e-09	0.349806	0.602	0.463	0.00010222	5	ckb.L
pde2a.S2	6.19428e-07	0.347839	0.258	0.167	0.0140158	5	pde2a.S
ddx3x.L	0.00120005	0.346266	0.316	0.247	1	5	ddx3x.L
eif4a2.L1	1.64753e-05	0.346073	0.483	0.378	0.372786	5	eif4a2.L
hmp19.L2	1.93075e-06	0.344423	0.422	0.315	0.043687	5	hmp19.L
kdm6b.S1	1.94709e-11	0.32976	0.547	0.372	4.40568e-07	5	kdm6b.S
Xetrov90000859m.L3	4.63513e-09	0.314729	0.631	0.493	0.000104879	5	Xetrov90000859m.L
odc1.L	1.21909e-07	0.312249	0.333	0.219	0.00275844	5	odc1.L
eef2.1.L2	2.39249e-06	0.310762	0.612	0.476	0.054135	5	eef2.1.L
dock3.S2	3.75089e-06	0.308989	0.273	0.184	0.0848715	5	dock3.S
ywhaq.L2	0.00124319	0.304559	0.375	0.31	1	5	ywhaq.L
ube2g2.L2	0.00158559	0.29307	0.254	0.196	1	5	ube2g2.L
ptma.L	0.000365635	0.290372	0.799	0.754	1	5	ptma.L
camk2g.S1	0.000357432	0.289026	0.254	0.185	1	5	camk2g.S
Xelaev18015828m.g2	1.81618e-05	0.285057	0.267	0.185	0.410948	5	Xelaev18015828m.g
ywhah.S2	4.36102e-05	0.280106	0.407	0.309	0.986768	5	ywhah.S
calb2.S2	6.38995e-09	0.27718	0.322	0.2	0.000144585	5	calb2.S
Xelaev18038459m.g2	2.37003e-05	0.267105	0.341	0.247	0.536266	5	Xelaev18038459m.g
sfpq.S2	1.3676e-05	0.265879	0.5	0.394	0.309447	5	sfpq.S
scaper.L3	0.000391595	0.262477	0.286	0.217	1	5	scaper.L
mef2d.S2	4.01672e-05	0.261271	0.261	0.181	0.908863	5	mef2d.S
tuba4a.S2	1.26073e-12	0.260144	0.945	0.864	2.85264e-08	5	tuba4a.S
faim2.S2	0.000235087	0.258329	0.271	0.199	1	5	faim2.S
hsp90ab1.S1	6.18501e-06	0.255378	0.833	0.769	0.139948	5	hsp90ab1.S
mex3a.L	1.12856e-183	2.31466	0.548	0.071	2.55359e-179	6	mex3a.L
tuba1b.S1	1.90233e-146	2.2047	0.981	0.696	4.3044e-142	6	tuba1b.S
tuba1b.L1	5.69037e-140	2.08722	0.963	0.617	1.28756e-135	6	tuba1b.L
tubb2b.S	8.00252e-133	1.9876	0.981	0.683	1.81073e-128	6	tubb2b.S
tubb.L1	3.1696e-98	1.94497	0.74	0.284	7.17185e-94	6	tubb.L
ppp1r14b.L	2.91891e-75	1.86879	0.409	0.092	6.60461e-71	6	ppp1r14b.L
tubb3.S1	7.45012e-82	1.78806	0.836	0.438	1.68574e-77	6	tubb3.S
tubb2b.L	2.35207e-96	1.66388	0.811	0.354	5.32203e-92	6	tubb2b.L
hnrnpa1.S	7.38632e-65	1.63677	0.687	0.297	1.6713e-60	6	hnrnpa1.S
tubb.S	3.44345e-77	1.63491	0.7	0.275	7.7915e-73	6	tubb.S
sox11.L2	2.67233e-57	1.57149	0.693	0.329	6.04668e-53	6	sox11.L
Xelaev18044325m.g1	2.02731e-54	1.53348	0.588	0.242	4.58719e-50	6	Xelaev18044325m.g
tubb3.L2	1.44241e-75	1.4918	0.839	0.445	3.26374e-71	6	tubb3.L
slc1a4.L	1.4867e-57	1.4635	0.35	0.084	3.36396e-53	6	slc1a4.L
Xetrov90001378m.S	1.04518e-49	1.43472	0.433	0.14	2.36493e-45	6	Xetrov90001378m.S
MGC86492.S	9.13328e-51	1.39374	0.384	0.11	2.06659e-46	6	MGC86492.S
dpysl3.L1	1.73806e-66	1.38693	0.833	0.47	3.9327e-62	6	dpysl3.L
stmn1.S	7.88317e-66	1.37364	0.882	0.568	1.78373e-61	6	stmn1.S
Xelaev18035740m.g	5.18083e-53	1.36929	0.678	0.323	1.17227e-48	6	Xelaev18035740m.g
hnrnpa3.S	4.91792e-47	1.36784	0.706	0.376	1.11278e-42	6	hnrnpa3.S
Xelaev18000429m.g1	3.35691e-45	1.36416	0.656	0.336	7.59567e-41	6	Xelaev18000429m.g
stmn1.L	1.81487e-38	1.3091	0.31	0.09	4.1065e-34	6	stmn1.L
stmn2.L1	1.45983e-54	1.29261	0.796	0.46	3.30315e-50	6	stmn2.L
sh2d3c.S	4.24113e-39	1.28882	0.437	0.161	9.5964e-35	6	sh2d3c.S
Xelaev18035694m.g	3.54566e-64	1.2209	0.892	0.595	8.02275e-60	6	Xelaev18035694m.g
sox4.S	1.12509e-39	1.19698	0.319	0.091	2.54573e-35	6	sox4.S
map1b.S1	1.07069e-26	1.19069	0.529	0.29	2.42265e-22	6	map1b.S
Xelaev18037541m.g	7.16775e-47	1.18391	0.827	0.537	1.62185e-42	6	Xelaev18037541m.g
Xelaev18037562m.g1	4.14245e-44	1.16786	0.762	0.435	9.37312e-40	6	Xelaev18037562m.g
sox11.S	2.60653e-25	1.16717	0.26	0.088	5.89781e-21	6	sox11.S
rcor2.L	3.59024e-34	1.16589	0.272	0.079	8.12363e-30	6	rcor2.L
loc100498624.L	2.1403e-39	1.15267	0.378	0.126	4.84286e-35	6	loc100498624.L
smarca4.S	5.49904e-37	1.10017	0.591	0.28	1.24427e-32	6	smarca4.S
sox4.L	1.69624e-30	1.09997	0.282	0.088	3.83808e-26	6	sox4.L
rnf165.S	3.49031e-29	1.09129	0.282	0.092	7.89752e-25	6	rnf165.S
Xelaev18015119m.g	1.56416e-41	1.08046	0.254	0.059	3.53922e-37	6	Xelaev18015119m.g
tuba3c.S2	1.99686e-28	1.06292	0.443	0.196	4.5183e-24	6	tuba3c.S
h2afy2.L	2.89129e-25	1.05689	0.455	0.223	6.54211e-21	6	h2afy2.L
hnrnpdl.L1	9.15591e-50	1.04919	0.941	0.799	2.07171e-45	6	hnrnpdl.L
cct2.L	5.87965e-29	1.04546	0.387	0.156	1.33039e-24	6	cct2.L
dpysl3.S1	2.6132e-38	1.02163	0.672	0.355	5.91288e-34	6	dpysl3.S
cct7.L1	2.95673e-26	1.02059	0.567	0.326	6.69019e-22	6	cct7.L
map1b.L2	9.97316e-26	1.01721	0.647	0.4	2.25663e-21	6	map1b.L
vat1.L	1.19938e-19	0.997567	0.307	0.131	2.71383e-15	6	vat1.L
ccdc28b.L	5.6581e-31	0.991286	0.365	0.135	1.28026e-26	6	ccdc28b.L
Xelaev18028634m.g	1.39776e-23	0.990671	0.443	0.218	3.16271e-19	6	Xelaev18028634m.g
nsg1.S1	6.51345e-29	0.986232	0.536	0.266	1.4738e-24	6	nsg1.S
hmgn2.L	3.87359e-13	0.98529	0.486	0.304	8.76478e-09	6	hmgn2.L
hmgb3.L	1.21143e-31	0.962503	0.746	0.494	2.74111e-27	6	hmgb3.L
cdh10.S	1.92345e-24	0.961934	0.251	0.084	4.35218e-20	6	cdh10.S
cct4.S	6.49891e-28	0.953231	0.551	0.282	1.47051e-23	6	cct4.S
dchs1.L	7.63216e-32	0.95306	0.257	0.073	1.72693e-27	6	dchs1.L
tcp1.L	1.22576e-21	0.947112	0.464	0.24	2.77352e-17	6	tcp1.L
sh2d3c.L1	7.53987e-21	0.946262	0.378	0.176	1.70605e-16	6	sh2d3c.L
tuba1c.S2	4.40796e-21	0.942214	0.511	0.298	9.97389e-17	6	tuba1c.S
cxcr4.L1	6.88827e-25	0.938265	0.372	0.152	1.55861e-20	6	cxcr4.L
Xelaev18045052m.g3	6.22715e-37	0.913396	0.851	0.595	1.40902e-32	6	Xelaev18045052m.g
stmn2.S1	4.31425e-28	0.912981	0.768	0.555	9.76185e-24	6	stmn2.S
cenpv.L	6.46423e-22	0.91231	0.322	0.133	1.46266e-17	6	cenpv.L
nsg1.L	1.44856e-28	0.902608	0.718	0.468	3.27766e-24	6	nsg1.L
hnrnpab.S2	2.63397e-32	0.898459	0.789	0.542	5.95988e-28	6	hnrnpab.S
hnrnpa2b1.S	4.00868e-30	0.896786	0.842	0.641	9.07043e-26	6	hnrnpa2b1.S
mex3b.S	2.66929e-22	0.893305	0.279	0.105	6.03979e-18	6	mex3b.S
cdk5r1.L	7.64088e-17	0.881802	0.31	0.145	1.7289e-12	6	cdk5r1.L
rbmx.L1	9.72353e-18	0.863818	0.492	0.287	2.20014e-13	6	rbmx.L
hnrnpr.L	1.66383e-20	0.853571	0.288	0.116	3.76476e-16	6	hnrnpr.L
tmem132a.L	1.77138e-20	0.840957	0.331	0.144	4.00811e-16	6	tmem132a.L
myef2.L1	1.3988e-19	0.834126	0.551	0.33	3.16506e-15	6	myef2.L
smarce1.S	2.18452e-18	0.832413	0.44	0.234	4.94291e-14	6	smarce1.S
hnrnpab.L2	4.23992e-27	0.830224	0.786	0.591	9.59368e-23	6	hnrnpab.L
h2afv.L	3.35078e-19	0.828598	0.35	0.16	7.58182e-15	6	h2afv.L
elavl4.S1	8.29403e-13	0.827399	0.272	0.132	1.87669e-08	6	elavl4.S
mapt.S1	6.29483e-21	0.814076	0.471	0.239	1.42433e-16	6	mapt.S
Xelaev18014665m.g	2.61717e-17	0.812909	0.601	0.379	5.92188e-13	6	Xelaev18014665m.g
tuba1c.L2	4.49297e-31	0.810416	0.749	0.473	1.01662e-26	6	tuba1c.L
vat1.S	2.31736e-12	0.804104	0.269	0.134	5.24349e-08	6	vat1.S
Xelaev18014918m.g1	6.76579e-19	0.796893	0.396	0.198	1.5309e-14	6	Xelaev18014918m.g
ddx5.L	4.4237e-27	0.791079	0.805	0.576	1.00095e-22	6	ddx5.L
srsf2.S	1.33041e-24	0.78956	0.814	0.621	3.01031e-20	6	srsf2.S
sfpq.S3	3.218e-15	0.78847	0.582	0.392	7.28136e-11	6	sfpq.S
smarce1.L	3.80635e-18	0.784725	0.362	0.173	8.61264e-14	6	smarce1.L
tuba4a.L1	2.70469e-36	0.779435	0.941	0.76	6.1199e-32	6	tuba4a.L
odc1.L1	3.50178e-11	0.777501	0.372	0.22	7.92349e-07	6	odc1.L
midn.L	3.17096e-13	0.770556	0.282	0.137	7.17493e-09	6	midn.L
tpt1.L1	6.38161e-17	0.76827	0.548	0.334	1.44397e-12	6	tpt1.L
chd4.L	2.30665e-20	0.755634	0.288	0.113	5.21925e-16	6	chd4.L
fam171a2.L	1.67057e-17	0.755318	0.471	0.263	3.78e-13	6	fam171a2.L
Xelaev18003383m.g1	1.13181e-15	0.749327	0.427	0.235	2.56094e-11	6	Xelaev18003383m.g
elavl3.L	7.26579e-16	0.747793	0.297	0.136	1.64403e-11	6	elavl3.L
rbmx.S	1.41983e-14	0.746458	0.337	0.173	3.21264e-10	6	rbmx.S
cct6a.S	6.39679e-13	0.727804	0.269	0.13	1.4474e-08	6	cct6a.S
lsp1.S	4.93543e-19	0.727728	0.263	0.102	1.11674e-14	6	lsp1.S
lrrn1-like.2.L	2.19864e-16	0.726206	0.276	0.118	4.97487e-12	6	lrrn1-like.2.L
Xelaev18002122m.g2	5.37305e-06	0.725636	0.464	0.392	0.121576	6	Xelaev18002122m.g
srsf3.S1	7.78709e-18	0.722588	0.52	0.298	1.76198e-13	6	srsf3.S
rps15a.S1	2.92036e-16	0.72084	0.517	0.304	6.6079e-12	6	rps15a.S
psmb7.L	4.40309e-13	0.72068	0.269	0.131	9.96288e-09	6	psmb7.L
rpl5.L1	8.08384e-17	0.720214	0.755	0.59	1.82913e-12	6	rpl5.L
gpm6b-like.S2	1.44809e-11	0.718681	0.511	0.351	3.2766e-07	6	gpm6b-like.S
hn1.S1	1.22494e-16	0.717219	0.418	0.22	2.77168e-12	6	hn1.S
gng3.L	1.3342e-16	0.714151	0.375	0.189	3.01889e-12	6	gng3.L
ilf2.S1	4.95375e-16	0.711258	0.418	0.224	1.12089e-11	6	ilf2.S
rplp1.L	2.14946e-17	0.710737	0.737	0.616	4.86358e-13	6	rplp1.L
rpl24.S1	2.29747e-15	0.703167	0.56	0.345	5.19849e-11	6	rpl24.S
Xelaev18028958m.g	2.95253e-14	0.699288	0.523	0.332	6.68069e-10	6	Xelaev18028958m.g
ncl.S	3.85948e-13	0.698049	0.604	0.425	8.73284e-09	6	ncl.S
rps10.L1	3.64773e-21	0.695797	0.833	0.627	8.25371e-17	6	rps10.L
tmeff1.S	8.90304e-15	0.693614	0.266	0.118	2.01449e-10	6	tmeff1.S
hnrnpk.S	1.9129e-18	0.693599	0.625	0.402	4.32831e-14	6	hnrnpk.S
hspa8.S1	7.72582e-25	0.691764	0.885	0.688	1.74812e-20	6	hspa8.S
Xelaev18020043m.g1	3.72532e-15	0.689576	0.728	0.539	8.42928e-11	6	Xelaev18020043m.g
rps20.L1	1.07126e-17	0.688708	0.749	0.53	2.42393e-13	6	rps20.L
snrpf.S	1.07247e-11	0.679618	0.322	0.175	2.42669e-07	6	snrpf.S
Xelaev18042878m.g	1.09138e-14	0.674424	0.498	0.299	2.46947e-10	6	Xelaev18042878m.g
rps16.L1	1.99031e-20	0.673171	0.851	0.648	4.50347e-16	6	rps16.L
Xelaev18024282m.g1	1.18329e-17	0.673114	0.647	0.409	2.67744e-13	6	Xelaev18024282m.g
crmp1.L	5.46267e-15	0.670037	0.297	0.139	1.23604e-10	6	crmp1.L
rpl27a-like.L1	5.50734e-18	0.669305	0.7	0.476	1.24615e-13	6	rpl27a-like.L
hmgn1.S	9.92038e-13	0.66885	0.604	0.418	2.24469e-08	6	hmgn1.S
rpl3.L1	4.11193e-12	0.664654	0.616	0.488	9.30406e-08	6	rpl3.L
Xelaev18029462m.g1	1.52946e-16	0.654149	0.712	0.554	3.4607e-12	6	Xelaev18029462m.g
khdrbs1.S1	5.94885e-12	0.648819	0.356	0.203	1.34605e-07	6	khdrbs1.S
loc100493057.S1	4.51908e-15	0.647153	0.718	0.521	1.02253e-10	6	loc100493057.S
rps6.L1	7.55445e-21	0.642889	0.833	0.622	1.70934e-16	6	rps6.L
dbn1.L2	1.70756e-13	0.638399	0.477	0.294	3.86369e-09	6	dbn1.L
rps28p9.S1	4.11481e-17	0.636687	0.594	0.362	9.31057e-13	6	rps28p9.S
Xelaev18017507m.g1	1.47065e-14	0.630051	0.598	0.387	3.32765e-10	6	Xelaev18017507m.g
Xelaev18037805m.g1	1.82189e-09	0.628694	0.437	0.297	4.1224e-05	6	Xelaev18037805m.g
fau.S1	2.97479e-15	0.62578	0.523	0.313	6.73105e-11	6	fau.S
rhoa.L	2.33721e-09	0.623978	0.372	0.236	5.28841e-05	6	rhoa.L
cct8.L	1.17359e-15	0.620638	0.594	0.4	2.65548e-11	6	cct8.L
hmgn1.L	1.18892e-13	0.61284	0.681	0.481	2.69016e-09	6	hmgn1.L
myl6.S	2.06272e-10	0.610469	0.297	0.163	4.66732e-06	6	myl6.S
Xelaev18039125m.g1	2.94336e-18	0.607064	0.811	0.587	6.65993e-14	6	Xelaev18039125m.g
Xelaev18003627m.g1	3.72544e-13	0.605686	0.737	0.556	8.42955e-09	6	Xelaev18003627m.g
foxg1.L	4.24894e-12	0.598465	0.276	0.136	9.61408e-08	6	foxg1.L
tmsb4x.L2	1.12433e-28	0.597249	0.92	0.7	2.54403e-24	6	tmsb4x.L
eif3i.L1	2.30402e-10	0.596961	0.486	0.314	5.21331e-06	6	eif3i.L
Xelaev18029059m.g1	2.86805e-15	0.596126	0.563	0.34	6.48954e-11	6	Xelaev18029059m.g
Xelaev18016933m.g1	9.73224e-12	0.595247	0.523	0.343	2.20211e-07	6	Xelaev18016933m.g
idh2.L2	1.17119e-11	0.592963	0.502	0.316	2.65006e-07	6	idh2.L
rnaseh1.S1	1.81368e-16	0.591515	0.796	0.578	4.10381e-12	6	rnaseh1.S
hnrnpa0.L	3.99461e-10	0.590239	0.294	0.159	9.0386e-06	6	hnrnpa0.L
rps16.S1	2.71199e-18	0.589455	0.728	0.475	6.13642e-14	6	rps16.S
rplp0.L1	1.75507e-14	0.587321	0.799	0.655	3.97119e-10	6	rplp0.L
Xelaev18022104m.g1	4.68763e-13	0.58393	0.783	0.604	1.06067e-08	6	Xelaev18022104m.g
Xelaev18039104m.g1	1.82884e-15	0.583335	0.82	0.637	4.13812e-11	6	Xelaev18039104m.g
tmem92.L	2.89271e-10	0.580836	0.282	0.15	6.54533e-06	6	tmem92.L
Xelaev18047575m.g	3.86613e-11	0.580135	0.35	0.197	8.74789e-07	6	Xelaev18047575m.g
dhx9.L	6.10524e-09	0.577238	0.31	0.18	0.000138143	6	dhx9.L
rpl15.S1	8.32907e-11	0.575505	0.551	0.366	1.88462e-06	6	rpl15.S
nme2	5.99615e-12	0.575236	0.427	0.258	1.35675e-07	6	nme2
smarca4.L	4.56764e-09	0.574913	0.307	0.18	0.000103352	6	smarca4.L
Xelaev18003966m.g1	5.33703e-14	0.57453	0.737	0.534	1.20761e-09	6	Xelaev18003966m.g
cirbp.S	6.50672e-30	0.574134	0.981	0.889	1.47227e-25	6	cirbp.S
rbm6.S1	5.59615e-12	0.566823	0.433	0.259	1.26624e-07	6	rbm6.S
Xelaev18015505m.g1	8.42311e-10	0.566418	0.724	0.566	1.9059e-05	6	Xelaev18015505m.g
gdi1.S1	2.52394e-12	0.563432	0.706	0.518	5.71093e-08	6	gdi1.S
rpl35.S1	2.06319e-11	0.560785	0.622	0.434	4.66838e-07	6	rpl35.S
snrpg.S	6.55249e-12	0.557064	0.257	0.124	1.48263e-07	6	snrpg.S
Xelaev18033797m.g1	1.70824e-15	0.55617	0.728	0.511	3.86523e-11	6	Xelaev18033797m.g
u2af1.L	2.11583e-11	0.550532	0.433	0.267	4.78748e-07	6	u2af1.L
Xelaev18046508m.g1	6.53625e-11	0.550409	0.684	0.514	1.47896e-06	6	Xelaev18046508m.g
rps29.S1	8.11984e-09	0.549288	0.331	0.201	0.000183728	6	rps29.S
rps15a.L1	4.27574e-09	0.54531	0.498	0.343	9.67471e-05	6	rps15a.L
reep5.S1	2.99404e-09	0.54424	0.35	0.215	6.77461e-05	6	reep5.S
rpl36.L1	1.0148e-12	0.543748	0.632	0.429	2.2962e-08	6	rpl36.L
rps15.L1	2.24387e-11	0.535905	0.647	0.505	5.0772e-07	6	rps15.L
znf326.S	1.09657e-08	0.532282	0.372	0.234	0.000248121	6	znf326.S
psmd7.S	9.14873e-08	0.531381	0.282	0.17	0.00207008	6	psmd7.S
uba1.S	8.04289e-09	0.527297	0.381	0.242	0.000181986	6	uba1.S
mkrn3.S1	2.76368e-12	0.526403	0.78	0.603	6.25337e-08	6	mkrn3.S
Xelaev18041765m.g	1.53436e-11	0.524118	0.272	0.136	3.47179e-07	6	Xelaev18041765m.g
rpl29.S1	2.67e-07	0.520261	0.356	0.232	0.00604141	6	rpl29.S
Xelaev18043640m.g	5.47707e-05	0.5196	0.297	0.207	1	6	Xelaev18043640m.g
Xelaev18045525m.g1	1.38381e-07	0.516672	0.616	0.513	0.00313115	6	Xelaev18045525m.g
rps6.S1	2.79498e-11	0.516515	0.777	0.638	6.32421e-07	6	rps6.S
rpl13.L1	1.55967e-09	0.513436	0.684	0.559	3.52907e-05	6	rpl13.L
rps23.L1	3.52273e-12	0.505734	0.746	0.564	7.97087e-08	6	rps23.L
rpl7a.L1	1.6748e-08	0.505167	0.316	0.186	0.000378957	6	rpl7a.L
Xelaev18012629m.g1	1.5959e-11	0.505154	0.799	0.642	3.61104e-07	6	Xelaev18012629m.g
hdac2.L	3.01158e-08	0.504742	0.313	0.186	0.000681431	6	hdac2.L
eif3g.S1	1.17646e-06	0.502561	0.393	0.274	0.0266197	6	eif3g.S
rpl7a.S1	3.27329e-09	0.500724	0.449	0.292	7.40647e-05	6	rpl7a.S
bcr.L	2.48454e-09	0.498702	0.272	0.148	5.62178e-05	6	bcr.L
casc4.L	2.41224e-09	0.498028	0.285	0.159	5.45818e-05	6	casc4.L
rps26.L1	2.81744e-09	0.496314	0.396	0.242	6.37502e-05	6	rps26.L
Xelaev18040976m.g1	1.66268e-07	0.495087	0.477	0.335	0.00376214	6	Xelaev18040976m.g
eef2.1.S1	3.15645e-14	0.494775	0.811	0.656	7.14211e-10	6	eef2.1.S
snrpd1.L	1.77387e-08	0.492103	0.254	0.14	0.000401373	6	snrpd1.L
eef2.1.L3	2.15097e-06	0.486538	0.573	0.481	0.0486701	6	eef2.1.L
rpl18.S1	3.34461e-10	0.485441	0.672	0.486	7.56786e-06	6	rpl18.S
rpl14.L1	2.04145e-09	0.481164	0.502	0.335	4.61918e-05	6	rpl14.L
hspa5.L1	7.13973e-08	0.479	0.402	0.269	0.00161551	6	hspa5.L
eef1b2.L1	5.00453e-08	0.478607	0.746	0.664	0.00113237	6	eef1b2.L
hnrnpl.L	1.76918e-07	0.474604	0.44	0.299	0.00400312	6	hnrnpl.L
mtdh.L	7.82608e-10	0.473321	0.353	0.204	1.77081e-05	6	mtdh.L
rps23.S1	4.19693e-13	0.472309	0.808	0.644	9.49639e-09	6	rps23.S
vash1.L	1.17731e-08	0.472274	0.316	0.186	0.00026639	6	vash1.L
dpysl2.S	2.74374e-08	0.47214	0.678	0.547	0.000620826	6	dpysl2.S
cfl1.L1	2.2119e-08	0.471977	0.607	0.447	0.000500486	6	cfl1.L
tcp1.S	1.33672e-06	0.46919	0.263	0.159	0.030246	6	tcp1.S
ptpro.L	7.02393e-09	0.468589	0.276	0.152	0.00015893	6	ptpro.L
Xelaev18026704m.g1	6.6427e-11	0.467182	0.762	0.614	1.50304e-06	6	Xelaev18026704m.g
rps3a.S1	5.1645e-11	0.466929	0.759	0.601	1.16857e-06	6	rps3a.S
rpl24.L1	1.02399e-10	0.465694	0.567	0.377	2.31699e-06	6	rpl24.L
ywhae.L	3.59711e-09	0.464867	0.557	0.387	8.13919e-05	6	ywhae.L
Xelaev18043710m.g2	9.24149e-22	0.464658	0.904	0.764	2.09107e-17	6	Xelaev18043710m.g
Xelaev18016915m.g1	3.20014e-09	0.462973	0.653	0.483	7.24095e-05	6	Xelaev18016915m.g
rps15.S1	7.59938e-10	0.46222	0.675	0.497	1.71951e-05	6	rps15.S
chd5-like.2.L1	2.16686e-08	0.460391	0.387	0.246	0.000490295	6	chd5-like.2.L
rps25.L1	5.38308e-10	0.458347	0.768	0.625	1.21803e-05	6	rps25.L
h1f0.L1	7.17964e-08	0.455931	0.517	0.372	0.00162454	6	h1f0.L
Xelaev18042888m.g	2.4562e-07	0.452376	0.322	0.203	0.00555765	6	Xelaev18042888m.g
rpl26.L1	2.59349e-11	0.451039	0.69	0.49	5.86829e-07	6	rpl26.L
eif4a1.S1	7.07967e-08	0.447759	0.508	0.356	0.00160192	6	eif4a1.S
ywhae.S	7.00354e-08	0.447411	0.647	0.503	0.00158469	6	ywhae.S
gap43.L2	1.14475e-15	0.446717	0.687	0.46	2.59023e-11	6	gap43.L
eif3j.S	2.31507e-06	0.445804	0.276	0.171	0.052383	6	eif3j.S
etfb.L1	9.06058e-07	0.445083	0.276	0.169	0.0205014	6	etfb.L
eef1g.L1	3.34812e-14	0.444275	0.876	0.7	7.57579e-10	6	eef1g.L
stmn4.L1	1.04535e-06	0.443567	0.511	0.373	0.0236532	6	stmn4.L
Xelaev18021206m.g1	1.96853e-07	0.44276	0.585	0.442	0.0044542	6	Xelaev18021206m.g
ptma.S1	3.76924e-08	0.441081	0.663	0.53	0.000852867	6	ptma.S
rps4x.S1	3.35877e-09	0.440441	0.659	0.481	7.5999e-05	6	rps4x.S
rpl6.L1	3.71984e-09	0.440137	0.585	0.408	8.41689e-05	6	rpl6.L
rpl15.L1	3.7864e-15	0.439922	0.836	0.639	8.5675e-11	6	rpl15.L
eif5a.L1	7.49237e-08	0.437551	0.471	0.32	0.0016953	6	eif5a.L
snrpf.L	4.23667e-06	0.437002	0.263	0.164	0.0958631	6	snrpf.L
hnrnpk.L	4.24103e-10	0.436853	0.489	0.321	9.59618e-06	6	hnrnpk.L
rpl30.L1	2.46975e-08	0.434369	0.582	0.423	0.00055883	6	rpl30.L
rpl36.S1	3.94643e-09	0.430376	0.78	0.642	8.9296e-05	6	rpl36.S
rps3.L1	1.9497e-09	0.425746	0.762	0.598	4.41158e-05	6	rps3.L
Xelaev18036222m.g2	3.45625e-08	0.424824	0.721	0.568	0.000782046	6	Xelaev18036222m.g
rpl39.S1	3.78589e-06	0.424741	0.455	0.323	0.0856633	6	rpl39.S
cct8.S	5.96161e-05	0.424043	0.266	0.18	1	6	cct8.S
hspe1.L	1.08857e-05	0.423953	0.269	0.173	0.246312	6	hspe1.L
kif21b.L	2.18946e-06	0.423745	0.341	0.226	0.049541	6	kif21b.L
hspa8.L1	4.23717e-12	0.423228	0.833	0.661	9.58744e-08	6	hspa8.L
rpl34.S1	1.87255e-09	0.423054	0.74	0.595	4.23702e-05	6	rpl34.S
tardbp-like.L	1.03743e-05	0.422029	0.505	0.399	0.234739	6	tardbp-like.L
Xelaev18039162m.g1	2.03945e-10	0.420743	0.746	0.569	4.61467e-06	6	Xelaev18039162m.g
marcks.S	1.21261e-07	0.419394	0.322	0.197	0.00274377	6	marcks.S
cct6a.L2	2.15426e-05	0.419126	0.322	0.22	0.487445	6	cct6a.L
atf4.L1	6.04092e-09	0.41872	0.78	0.63	0.000136688	6	atf4.L
hmgb2.L	0.00470758	0.415006	0.375	0.293	1	6	hmgb2.L
rps5.S1	3.39384e-07	0.414545	0.443	0.304	0.00767924	6	rps5.S
rpl13a.L1	4.16735e-09	0.411342	0.789	0.695	9.42947e-05	6	rpl13a.L
rps21.L1	6.6745e-07	0.41131	0.316	0.198	0.0151024	6	rps21.L
Xelaev18020022m.g	8.59312e-08	0.411091	0.334	0.206	0.00194436	6	Xelaev18020022m.g
hnrnpdl.S	4.81727e-06	0.404322	0.619	0.486	0.109	6	hnrnpdl.S
rpl4.L1	2.6944e-09	0.402958	0.752	0.606	6.09663e-05	6	rpl4.L
u2af2.S	1.43931e-06	0.402677	0.399	0.274	0.0325672	6	u2af2.S
naca.2.L1	1.00806e-09	0.402051	0.746	0.586	2.28094e-05	6	naca.2.L
dync1h1.L1	8.38013e-07	0.399785	0.551	0.424	0.0189617	6	dync1h1.L
dbn1.S2	8.56533e-06	0.39973	0.39	0.271	0.193808	6	dbn1.S
rplp0.S1	2.17664e-05	0.398643	0.266	0.173	0.492509	6	rplp0.S
h3f3b.L	1.55235e-07	0.396986	0.313	0.185	0.0035125	6	h3f3b.L
nucks1.L1	6.1227e-07	0.396679	0.65	0.51	0.0138538	6	nucks1.L
sik1.S1	0.000272651	0.39666	0.372	0.286	1	6	sik1.S
ptma.L1	4.51544e-10	0.3945	0.848	0.752	1.02171e-05	6	ptma.L
ppib.L	2.80732e-07	0.394232	0.393	0.262	0.00635212	6	ppib.L
rpl26.S1	8.11724e-09	0.393481	0.697	0.534	0.000183669	6	rpl26.S
ptn.L1	5.57021e-05	0.391593	0.276	0.184	1	6	ptn.L
anp32a.L1	1.17365e-06	0.388815	0.437	0.302	0.0265563	6	anp32a.L
prr12.S	3.11359e-06	0.388479	0.276	0.17	0.0704513	6	prr12.S
lppr3.S1	1.22984e-08	0.386003	0.393	0.244	0.000278277	6	lppr3.S
cwc15.S	3.83912e-05	0.38177	0.263	0.173	0.868678	6	cwc15.S
Xelaev18041434m.g1	2.33135e-09	0.380169	0.412	0.251	5.27515e-05	6	Xelaev18041434m.g
Xelaev18021985m.g	1.2809e-07	0.379382	0.282	0.164	0.00289828	6	Xelaev18021985m.g
rps11.S1	2.16798e-07	0.377178	0.545	0.396	0.00490549	6	rps11.S
Xelaev18006476m.g1	3.11431e-07	0.377125	0.35	0.222	0.00704675	6	Xelaev18006476m.g
rps28p9.L1	7.87894e-08	0.373094	0.415	0.266	0.00178277	6	rps28p9.L
Xelaev18013762m.g1	3.20711e-07	0.372338	0.607	0.444	0.00725673	6	Xelaev18013762m.g
elavl4.L2	0.000342134	0.367754	0.26	0.181	1	6	elavl4.L
Xelaev18014154m.g1	3.74765e-06	0.363791	0.545	0.417	0.084798	6	Xelaev18014154m.g
Xelaev18043840m.g1	8.81888e-07	0.362921	0.467	0.328	0.0199545	6	Xelaev18043840m.g
rps3.S2	0.000382804	0.362117	0.412	0.318	1	6	rps3.S
set.S	1.81934e-05	0.361885	0.384	0.272	0.411663	6	set.S
rpl30.S1	1.29977e-08	0.360218	0.681	0.491	0.000294099	6	rpl30.S
dner.S1	0.000252406	0.357796	0.337	0.244	1	6	dner.S
abcf1.L	1.97327e-05	0.356641	0.384	0.269	0.446493	6	abcf1.L
rps8.L1	8.88322e-05	0.356198	0.548	0.467	1	6	rps8.L
Xelaev18037717m.g1	3.17681e-05	0.354418	0.365	0.256	0.718816	6	Xelaev18037717m.g
loc100493057.L1	3.69493e-08	0.353751	0.61	0.449	0.000836053	6	loc100493057.L
Xelaev18035769m.g1	3.14069e-08	0.353216	0.734	0.562	0.000710643	6	Xelaev18035769m.g
fads2.L	1.05303e-05	0.353105	0.26	0.164	0.238269	6	fads2.L
cirbp.L1	2.23964e-15	0.35218	0.981	0.954	5.06764e-11	6	cirbp.L
Xelaev18036189m.g1	1.11194e-06	0.352034	0.746	0.644	0.0251598	6	Xelaev18036189m.g
rps3a.L1	3.20525e-08	0.350369	0.659	0.498	0.000725253	6	rps3a.L
ddx3x.L1	2.32857e-05	0.349792	0.353	0.247	0.526885	6	ddx3x.L
psmc6.L	1.41564e-05	0.347162	0.269	0.172	0.320316	6	psmc6.L
map2.S2	8.75666e-06	0.345996	0.56	0.437	0.198137	6	map2.S
Xelaev18036120m.g1	6.59272e-09	0.344989	0.322	0.183	0.000149174	6	Xelaev18036120m.g
actr3.L	2.67727e-05	0.343962	0.372	0.261	0.605786	6	actr3.L
rpl10a.S1	8.14594e-05	0.343638	0.598	0.508	1	6	rpl10a.S
Xelaev18037898m.g2	1.37979e-09	0.343206	0.873	0.728	3.12206e-05	6	Xelaev18037898m.g
rbm8a.L	1.00565e-05	0.340434	0.452	0.333	0.227548	6	rbm8a.L
Xelaev18038180m.g1	4.79868e-07	0.339811	0.474	0.329	0.010858	6	Xelaev18038180m.g
stmn4.S2	0.00415049	0.337523	0.44	0.366	1	6	stmn4.S
srsf2.L	1.78639e-06	0.335233	0.647	0.5	0.0404207	6	srsf2.L
xpr1.L	0.000118936	0.33246	0.254	0.171	1	6	xpr1.L
zc3h10.S1	1.06543e-07	0.329956	0.684	0.525	0.00241075	6	zc3h10.S
rpl37a.L1	7.12853e-08	0.329236	0.678	0.519	0.00161297	6	rpl37a.L
h1f0.S	0.000344829	0.328645	0.294	0.206	1	6	h1f0.S
eif3d.S2	1.86028e-05	0.327407	0.712	0.588	0.420926	6	eif3d.S
h1fx.S	8.81245e-06	0.327219	0.737	0.634	0.199399	6	h1fx.S
rpl19.S1	1.68913e-06	0.326971	0.712	0.571	0.03822	6	rpl19.S
rpl4.S2	5.31815e-07	0.324086	0.82	0.685	0.0120334	6	rpl4.S
rps13.S1	8.23179e-06	0.322792	0.594	0.461	0.186261	6	rps13.S
rps21.S1	3.82776e-07	0.321033	0.619	0.454	0.00866108	6	rps21.S
sfpq.L2	0.000384951	0.319171	0.495	0.39	1	6	sfpq.L
ndrg2.S	3.38205e-07	0.318004	0.269	0.157	0.00765257	6	ndrg2.S
eif2s2.L1	0.00346064	0.316473	0.44	0.359	1	6	eif2s2.L
Xelaev18011978m.g	4.19597e-06	0.316066	0.471	0.337	0.0949423	6	Xelaev18011978m.g
fubp1.S1	8.03652e-05	0.315141	0.285	0.195	1	6	fubp1.S
ppia.L1	2.8114e-06	0.31456	0.594	0.463	0.0636136	6	ppia.L
rpl13a.S2	2.47496e-07	0.31321	0.82	0.658	0.0056001	6	rpl13a.S
rpl35.L1	5.24337e-07	0.312381	0.588	0.425	0.0118642	6	rpl35.L
rpl36a.L1	7.96409e-07	0.310189	0.638	0.52	0.0180204	6	rpl36a.L
rps27a.L1	0.00013259	0.309492	0.387	0.284	1	6	rps27a.L
basp1.L2	0.000301625	0.308871	0.554	0.461	1	6	basp1.L
dkc1.L1	0.000380221	0.306335	0.492	0.382	1	6	dkc1.L
Xelaev18016211m.g1	2.31821e-07	0.3058	0.703	0.542	0.00524541	6	Xelaev18016211m.g
pfdn5.S1	0.000349803	0.302619	0.251	0.17	1	6	pfdn5.S
nmrk2.S2	8.07135e-07	0.301807	0.458	0.31	0.018263	6	nmrk2.S
tubb4a.S1	1.85537e-05	0.301671	0.632	0.515	0.419815	6	tubb4a.S
rpl8.L1	6.94451e-06	0.295643	0.582	0.45	0.157133	6	rpl8.L
eif3c.L1	9.95421e-05	0.293769	0.514	0.417	1	6	eif3c.L
psmb4.L	3.36091e-05	0.2926	0.464	0.345	0.760472	6	psmb4.L
Xelaev18038083m.g1	1.20895e-05	0.290722	0.693	0.559	0.273548	6	Xelaev18038083m.g
rps26.S1	2.68908e-05	0.290189	0.368	0.253	0.608459	6	rps26.S
rpl8.S2	3.49921e-06	0.289867	0.594	0.455	0.0791765	6	rpl8.S
ssb.L1	0.00939389	0.289111	0.303	0.24	1	6	ssb.L
tuba4a.S3	3.11108e-10	0.288984	0.957	0.865	7.03944e-06	6	tuba4a.S
rps5.L1	0.00023484	0.288905	0.427	0.32	1	6	rps5.L
Xelaev18047430m.g3	4.38823e-08	0.288435	0.718	0.541	0.000992924	6	Xelaev18047430m.g
sri.S1	0.00120473	0.286802	0.291	0.215	1	6	sri.S
hsp90ab1.S2	7.10525e-06	0.281266	0.87	0.768	0.16077	6	hsp90ab1.S
brd7.L	0.00321041	0.281092	0.276	0.207	1	6	brd7.L
nsa2.L2	0.000986273	0.280354	0.418	0.322	1	6	nsa2.L
rpl23.L1	3.46345e-06	0.280067	0.709	0.571	0.0783675	6	rpl23.L
ywhaz.L	0.000165283	0.279041	0.375	0.278	1	6	ywhaz.L
mdh1.S	0.000662185	0.278687	0.266	0.187	1	6	mdh1.S
psmb5.L	8.7255e-05	0.277819	0.328	0.227	1	6	psmb5.L
psmc3.L1	6.69642e-05	0.27643	0.412	0.3	1	6	psmc3.L
nme2.L1	4.59145e-06	0.275118	0.737	0.635	0.103891	6	nme2.L
bzw1.S2	2.3023e-05	0.273378	0.39	0.269	0.520941	6	bzw1.S
eif1b.S1	0.000708972	0.273008	0.43	0.337	1	6	eif1b.S
pabpc1.L	0.00265343	0.272913	0.294	0.222	1	6	pabpc1.L
rpl12.S1	1.88866e-06	0.272446	0.678	0.528	0.0427347	6	rpl12.S
eif4a1.L2	0.0004529	0.269946	0.443	0.346	1	6	eif4a1.L
rpl9.L1	4.63947e-07	0.268332	0.789	0.629	0.0104977	6	rpl9.L
slc25a5.S1	0.00419393	0.267199	0.3	0.229	1	6	slc25a5.S
gap43.S2	1.34749e-07	0.263054	0.579	0.405	0.00304897	6	gap43.S
eif3m.S1	0.000131873	0.260014	0.31	0.211	1	6	eif3m.S
dcaf7.S1	2.02489e-05	0.259513	0.471	0.342	0.458171	6	dcaf7.S
ap2m1.L	0.000237667	0.259429	0.511	0.396	1	6	ap2m1.L
loc100496521.L1	0.00430757	0.258064	0.285	0.216	1	6	loc100496521.L
cwc27.S	0.00117276	0.25669	0.254	0.18	1	6	cwc27.S
rpsa.S1	1.77652e-05	0.256016	0.619	0.478	0.401973	6	rpsa.S
Xelaev18035949m.g1	0.000946364	0.255353	0.331	0.244	1	6	Xelaev18035949m.g
Xelaev18002547m.g1	0.0025029	0.253526	0.272	0.199	1	6	Xelaev18002547m.g
Xelaev18019056m.g	0.00706421	0.252715	0.433	0.364	1	6	Xelaev18019056m.g
actg1.S2	1.25321e-08	0.251726	0.848	0.704	0.000283563	6	actg1.S
psmd4.S	0.00224696	0.2513	0.415	0.324	1	6	psmd4.S
eif3k.S1	0.000450341	0.250759	0.368	0.276	1	6	eif3k.S
Xelaev18036117m.g	0	6.39847	0.433	0.001	0	7	Xelaev18036117m.g
Xelaev18007620m.g	0	6.0636	0.427	0	0	7	Xelaev18007620m.g
s100z.S	0	4.78967	0.614	0.003	0	7	s100z.S
caps.L	0	4.69863	0.769	0.016	0	7	caps.L
s100z.L	0	4.47405	0.62	0.001	0	7	s100z.L
plekhb2.L	0	4.43661	0.545	0.004	0	7	plekhb2.L
anxa5.L	0	4.33589	0.713	0.026	0	7	anxa5.L
krt18.L	0	4.13353	0.707	0.023	0	7	krt18.L
loc100496959.S	0	4.11681	0.498	0	0	7	loc100496959.S
ina.S	5.78919e-308	4.00628	0.854	0.136	1.30992e-303	7	ina.S
gsta1.L	0	3.96106	0.598	0.004	0	7	gsta1.L
omp.S	0	3.81632	0.523	0	0	7	omp.S
caps.S	0	3.80753	0.548	0.002	0	7	caps.S
gng13.L	0	3.78205	0.617	0.03	0	7	gng13.L
hpgds.S	0	3.75733	0.651	0.027	0	7	hpgds.S
Xelaev18037658m.g	6.06099e-260	3.73954	0.903	0.204	1.37142e-255	7	Xelaev18037658m.g
slc27a2.L	0	3.56699	0.474	0.001	0	7	slc27a2.L
atf5.L	0	3.5535	0.548	0.008	0	7	atf5.L
Xelaev18004886m.g	0	3.54185	0.629	0.04	0	7	Xelaev18004886m.g
prdx5.L	4.97899e-149	3.53099	0.835	0.326	1.12659e-144	7	prdx5.L
dstn.S	0	3.48052	0.614	0.016	0	7	dstn.S
gng13.S	1.00789e-202	3.21955	0.508	0.058	2.28055e-198	7	gng13.S
cd9.S	0	3.133	0.495	0.015	0	7	cd9.S
Xelaev18007618m.g	2.41503e-259	3.12407	0.393	0.02	5.46448e-255	7	Xelaev18007618m.g
epcam.L	0	3.07245	0.555	0.018	0	7	epcam.L
flrt1.S	0	2.95594	0.477	0.021	0	7	flrt1.S
cldn7.L	1.07196e-307	2.95013	0.517	0.032	2.42553e-303	7	cldn7.L
loc101733491.S	0	2.9247	0.352	0	0	7	loc101733491.S
Xelaev18044483m.g	0	2.86733	0.361	0.003	0	7	Xelaev18044483m.g
calb2.S3	9.43975e-136	2.85502	0.71	0.183	2.13593e-131	7	calb2.S
hebp1.L	3.33307e-254	2.79127	0.439	0.028	7.54173e-250	7	hebp1.L
Xelaev18037841m.g	1.47518e-21	2.78254	0.399	0.235	3.3379e-17	7	Xelaev18037841m.g
cldn3.L	0	2.76699	0.414	0.005	0	7	cldn3.L
epcam.S	0	2.71971	0.489	0.024	0	7	epcam.S
tex264.S	0	2.71824	0.393	0.011	0	7	tex264.S
Xelaev18022531m.g	1.71061e-14	2.71414	0.305	0.157	3.87059e-10	7	Xelaev18022531m.g
tubb2b.L1	9.20168e-50	2.65784	0.629	0.363	2.08206e-45	7	tubb2b.L
fstl5.L	9.37038e-190	2.63743	0.508	0.06	2.12024e-185	7	fstl5.L
rgmb.S	6.39581e-165	2.6204	0.508	0.07	1.44718e-160	7	rgmb.S
gcnt7.L	0	2.48937	0.336	0.001	0	7	gcnt7.L
cldn7.S	2.83951e-284	2.43734	0.358	0.012	6.42495e-280	7	cldn7.S
MGC75752.S	7.63478e-76	2.42588	0.561	0.188	1.72752e-71	7	MGC75752.S
ebf2.S	1.99587e-301	2.40873	0.383	0.013	4.51606e-297	7	ebf2.S
Xelaev18002137m.g	4.56428e-124	2.38207	0.308	0.032	1.03276e-119	7	Xelaev18002137m.g
c14orf37.L	2.96395e-123	2.36188	0.617	0.159	6.70653e-119	7	c14orf37.L
rnf128.L	0	2.3554	0.277	0.002	0	7	rnf128.L
spa17.L	3.51757e-121	2.35398	0.576	0.127	7.9592e-117	7	spa17.L
tekt2.S	1.36002e-213	2.34934	0.271	0.009	3.07732e-209	7	tekt2.S
gng8.L	0	2.33015	0.312	0.002	0	7	gng8.L
ano2.S	0	2.28657	0.324	0.004	0	7	ano2.S
gnb1.L	3.49802e-102	2.25604	0.651	0.21	7.91496e-98	7	gnb1.L
loc100490338.L	8.27481e-119	2.23263	0.283	0.027	1.87234e-114	7	loc100490338.L
Xelaev18031832m.g	1.7235e-142	2.20218	0.349	0.035	3.89976e-138	7	Xelaev18031832m.g
rgmb.L	1.68765e-117	2.1642	0.408	0.062	3.81865e-113	7	rgmb.L
tekt3.L	0	2.15572	0.265	0	0	7	tekt3.L
hdlbp.L	1.3854e-81	2.14122	0.408	0.091	3.13475e-77	7	hdlbp.L
ebf2.L	4.17792e-217	2.10836	0.324	0.015	9.45339e-213	7	ebf2.L
fstl5.S	3.65109e-132	2.10792	0.305	0.028	8.26131e-128	7	fstl5.S
gss.L	8.52326e-63	2.10128	0.464	0.148	1.92856e-58	7	gss.L
loc496814.S	2.20298e-248	2.0991	0.262	0.005	4.98469e-244	7	loc496814.S
Xelaev18036119m.g1	1.18282e-64	2.0821	0.692	0.346	2.67637e-60	7	Xelaev18036119m.g
hsp90b1.L	1.60958e-61	2.0587	0.542	0.204	3.64199e-57	7	hsp90b1.L
nxph3.S	5.8931e-119	2.03666	0.305	0.032	1.33343e-114	7	nxph3.S
nxph3.L	4.14589e-99	2.01787	0.324	0.046	9.38091e-95	7	nxph3.L
mylk.L	0	2.00167	0.255	0.001	0	7	mylk.L
diras3.L	3.24372e-134	1.9941	0.283	0.023	7.33957e-130	7	diras3.L
ccdc78.S	3.23003e-110	1.97247	0.336	0.043	7.30858e-106	7	ccdc78.S
loc100486034.L	3.81655e-245	1.94482	0.259	0.005	8.63571e-241	7	loc100486034.L
Xelaev18037562m.g2	4.33617e-89	1.92547	0.822	0.432	9.81146e-85	7	Xelaev18037562m.g
ppa2.S	2.68325e-39	1.89831	0.315	0.098	6.07139e-35	7	ppa2.S
krt8.L	1.01222e-106	1.89763	0.268	0.027	2.29035e-102	7	krt8.L
ppp1r14b.L1	4.52375e-87	1.88343	0.427	0.091	1.02359e-82	7	ppp1r14b.L
pdia3.L	2.80534e-52	1.83498	0.505	0.192	6.34764e-48	7	pdia3.L
Xelaev18041434m.g2	1.39477e-41	1.82496	0.526	0.245	3.15596e-37	7	Xelaev18041434m.g
f11r.S	4.78752e-77	1.79953	0.474	0.125	1.08327e-72	7	f11r.S
mns1.S	2.93567e-65	1.78058	0.262	0.045	6.64254e-61	7	mns1.S
ddit3.L	8.99788e-33	1.73176	0.315	0.108	2.03595e-28	7	ddit3.L
nhlh1.L	1.48675e-81	1.68039	0.324	0.054	3.36406e-77	7	nhlh1.L
sec11c.L	1.00097e-57	1.66717	0.346	0.085	2.26489e-53	7	sec11c.L
selt.S	1.074e-46	1.65592	0.277	0.068	2.43013e-42	7	selt.S
sri.S2	4.18492e-52	1.61971	0.517	0.203	9.46922e-48	7	sri.S
cd63.S	1.42066e-50	1.57038	0.283	0.064	3.21453e-46	7	cd63.S
chga.L	7.47364e-53	1.56294	0.611	0.272	1.69106e-48	7	chga.L
nsg1.L1	7.87932e-49	1.55641	0.738	0.467	1.78285e-44	7	nsg1.L
Xelaev18036120m.g2	3.58628e-19	1.52919	0.352	0.181	8.11468e-15	7	Xelaev18036120m.g
calb2.L3	7.79611e-43	1.51964	0.564	0.237	1.76403e-38	7	calb2.L
casp9.S	1.7775e-43	1.50571	0.318	0.089	4.02195e-39	7	casp9.S
atp1a1.L2	3.17181e-50	1.50562	0.701	0.401	7.17684e-46	7	atp1a1.L
clgn.L	1.34848e-39	1.50262	0.296	0.085	3.0512e-35	7	clgn.L
adcy3.L	4.18737e-29	1.49606	0.28	0.096	9.47476e-25	7	adcy3.L
stmn1.L1	6.67337e-50	1.49055	0.336	0.089	1.50998e-45	7	stmn1.L
tuba1b.S2	4.18546e-55	1.48293	0.882	0.701	9.47045e-51	7	tuba1b.S
Xelaev18009011m.g1	1.89526e-38	1.48267	0.458	0.195	4.2884e-34	7	Xelaev18009011m.g
loc100170420.S1	7.75091e-39	1.45491	0.374	0.134	1.7538e-34	7	loc100170420.S
ccpg1.L	6.18541e-40	1.44931	0.589	0.305	1.39957e-35	7	ccpg1.L
pgrmc1.L	3.98195e-33	1.43802	0.255	0.075	9.00997e-29	7	pgrmc1.L
tmem59.L	1.27859e-30	1.42177	0.389	0.165	2.89307e-26	7	tmem59.L
atox1.S	1.44917e-22	1.40212	0.271	0.107	3.27903e-18	7	atox1.S
dpysl3.L2	2.05629e-45	1.39677	0.754	0.474	4.65277e-41	7	dpysl3.L
cmip.L	1.33041e-25	1.39586	0.277	0.102	3.01032e-21	7	cmip.L
loc100497310-like.L	1.31812e-27	1.39516	0.449	0.224	2.98251e-23	7	loc100497310-like.L
ryr3.L	3.52905e-39	1.3515	0.408	0.15	7.98518e-35	7	ryr3.L
tmbim6.L	5.57435e-20	1.29132	0.386	0.207	1.26131e-15	7	tmbim6.L
gsn.S	1.6157e-24	1.25446	0.252	0.088	3.65583e-20	7	gsn.S
mettl14.L	6.87931e-24	1.24345	0.355	0.157	1.55658e-19	7	mettl14.L
Xelaev18024251m.g4	2.39281e-17	1.23349	0.664	0.529	5.4142e-13	7	Xelaev18024251m.g
Xelaev18039162m.g2	1.08539e-55	1.22211	0.844	0.564	2.45591e-51	7	Xelaev18039162m.g
pdia3.S	9.88159e-20	1.21606	0.296	0.131	2.23591e-15	7	pdia3.S
c18orf32.L1	2.47679e-18	1.20616	0.327	0.162	5.60423e-14	7	c18orf32.L
cars.S	5.4354e-27	1.19963	0.259	0.086	1.22987e-22	7	cars.S
sat1.S	1.33916e-35	1.19858	0.371	0.131	3.03012e-31	7	sat1.S
mhc1a.L	7.8872e-15	1.16446	0.262	0.124	1.78464e-10	7	mhc1a.L
ftmt.S1	4.59753e-26	1.12141	0.654	0.454	1.04028e-21	7	ftmt.S
nsg1.S2	1.44512e-21	1.09965	0.467	0.269	3.26986e-17	7	nsg1.S
ip6k2.L	1.10214e-14	1.0992	0.321	0.17	2.49382e-10	7	ip6k2.L
shfm1.S1	2.31119e-13	1.07507	0.302	0.166	5.22954e-09	7	shfm1.S
arhgdig.L1	3.64492e-18	1.0732	0.408	0.23	8.24735e-14	7	arhgdig.L
sh3glb2.S	1.76449e-14	1.06934	0.28	0.142	3.9925e-10	7	sh3glb2.S
cadps.L1	5.60442e-19	1.0452	0.483	0.3	1.26811e-14	7	cadps.L
smdt1.S1	1.54253e-15	1.04335	0.34	0.182	3.49028e-11	7	smdt1.S
Xelaev18041765m.g1	3.4317e-15	1.01952	0.28	0.135	7.76491e-11	7	Xelaev18041765m.g
hmgb2.L1	4.49561e-18	1.01679	0.477	0.288	1.01722e-13	7	hmgb2.L
tmem59.S	9.65137e-13	1.0129	0.277	0.145	2.18382e-08	7	tmem59.S
ctsb.S	8.76066e-15	1.00476	0.265	0.128	1.98227e-10	7	ctsb.S
Xelaev18002547m.g2	4.51112e-12	1.00361	0.333	0.196	1.02073e-07	7	Xelaev18002547m.g
odc1.L2	4.54231e-17	0.973171	0.399	0.218	1.02779e-12	7	odc1.L
fxyd6.L1	2.08605e-23	0.961633	0.52	0.288	4.72011e-19	7	fxyd6.L
dazap2.L1	3.94497e-18	0.939054	0.548	0.378	8.92627e-14	7	dazap2.L
pgam1.L	2.71656e-11	0.931621	0.371	0.238	6.14676e-07	7	pgam1.L
tmem50a.S	1.94739e-12	0.926617	0.324	0.186	4.40636e-08	7	tmem50a.S
Xelaev18012476m.g1	2.63279e-09	0.920347	0.283	0.173	5.95722e-05	7	Xelaev18012476m.g
tmem50a.L	2.07517e-15	0.916351	0.293	0.142	4.69548e-11	7	tmem50a.L
Xelaev18035740m.g1	1.1879e-07	0.901642	0.433	0.336	0.00268785	7	Xelaev18035740m.g
pdap1.S	2.31652e-15	0.89864	0.523	0.354	5.24159e-11	7	pdap1.S
txndc9.L	6.62879e-14	0.885411	0.346	0.197	1.4999e-09	7	txndc9.L
olfm1.S1	6.25364e-11	0.883432	0.33	0.197	1.41501e-06	7	olfm1.S
Xelaev18011978m.g1	1.8881e-13	0.882047	0.492	0.336	4.2722e-09	7	Xelaev18011978m.g
stmn1.S1	6.67638e-28	0.878266	0.779	0.574	1.51066e-23	7	stmn1.S
ppib.L1	2.9131e-06	0.842744	0.349	0.264	0.0659148	7	ppib.L
anp32e.S	9.93955e-11	0.838259	0.464	0.343	2.24902e-06	7	anp32e.S
Xelaev18037787m.g	2.02712e-09	0.830761	0.255	0.145	4.58677e-05	7	Xelaev18037787m.g
cox4i1.L1	1.92308e-11	0.830381	0.414	0.276	4.35135e-07	7	cox4i1.L
hspa5.L2	8.16717e-12	0.822717	0.417	0.268	1.84799e-07	7	hspa5.L
ndufb8.S	2.19843e-08	0.818292	0.305	0.197	0.000497439	7	ndufb8.S
Xelaev18012131m.g1	1.63541e-17	0.815709	0.545	0.346	3.70044e-13	7	Xelaev18012131m.g
h2afv.L1	1.1455e-09	0.8144	0.283	0.163	2.59192e-05	7	h2afv.L
hmgb2.S	5.31699e-10	0.809726	0.327	0.201	1.20308e-05	7	hmgb2.S
loc100490258.L	6.39691e-12	0.806429	0.268	0.138	1.44743e-07	7	loc100490258.L
pet100.L1	3.76209e-08	0.795865	0.28	0.176	0.000851248	7	pet100.L
sod1.S1	1.50491e-07	0.790118	0.442	0.347	0.00340515	7	sod1.S
aplp2.L	1.32661e-09	0.78599	0.312	0.191	3.00172e-05	7	aplp2.L
myeov2.S	7.18538e-09	0.782812	0.411	0.299	0.000162584	7	myeov2.S
emc4.L	3.39703e-07	0.771945	0.299	0.201	0.00768645	7	emc4.L
Xelaev18035694m.g1	1.96297e-19	0.771348	0.751	0.602	4.44161e-15	7	Xelaev18035694m.g
Xelaev18019895m.g1	3.53492e-11	0.76996	0.632	0.531	7.99846e-07	7	Xelaev18019895m.g
cox6c.L1	5.30016e-08	0.761992	0.349	0.245	0.00119927	7	cox6c.L
Xelaev18010654m.g	3.82834e-09	0.756531	0.28	0.168	8.66239e-05	7	Xelaev18010654m.g
ccni.L1	2.78639e-07	0.744824	0.492	0.412	0.00630476	7	ccni.L
Xelaev18028961m.g1	1.64128e-07	0.7192	0.346	0.236	0.00371373	7	Xelaev18028961m.g
Xelaev18038180m.g2	5.52357e-07	0.71342	0.442	0.331	0.0124982	7	Xelaev18038180m.g
naca.L	0.000104847	0.711103	0.265	0.197	1	7	naca.L
anp32a.S	1.18638e-05	0.704859	0.262	0.178	0.268443	7	anp32a.S
ndufb2.S	0.000375737	0.692814	0.336	0.277	1	7	ndufb2.S
atp5j2.S1	4.43116e-09	0.684616	0.442	0.319	0.000100264	7	atp5j2.S
dpysl3.S2	1.46761e-05	0.6774	0.442	0.367	0.332077	7	dpysl3.S
reep5.L	1.6742e-07	0.676121	0.293	0.19	0.00378821	7	reep5.L
eif3k.S2	1.06611e-07	0.661217	0.389	0.275	0.00241228	7	eif3k.S
Xelaev18005235m.g1	5.76216e-09	0.655625	0.393	0.265	0.00013038	7	Xelaev18005235m.g
Xelaev18010362m.g	1.57341e-06	0.652527	0.277	0.184	0.0356016	7	Xelaev18010362m.g
ptn.L2	4.06101e-08	0.639405	0.305	0.182	0.000918884	7	ptn.L
Xelaev18037587m.g1	1.50478e-11	0.6314	0.592	0.441	3.40487e-07	7	Xelaev18037587m.g
Xelaev18015162m.g1	3.87201e-10	0.627999	0.586	0.455	8.76119e-06	7	Xelaev18015162m.g
scrn1.L1	0.00011365	0.619229	0.305	0.233	1	7	scrn1.L
rpl35.S2	1.0885e-08	0.613675	0.567	0.437	0.000246294	7	rpl35.S
Xelaev18046358m.g1	0.00297335	0.593495	0.296	0.246	1	7	Xelaev18046358m.g
Xelaev18029059m.g2	3.19185e-09	0.586481	0.48	0.344	7.22219e-05	7	Xelaev18029059m.g
chga.S	5.80665e-06	0.582157	0.252	0.165	0.131387	7	chga.S
atp1b1.S2	4.2897e-05	0.580787	0.296	0.217	0.970631	7	atp1b1.S
loc100493057.S2	3.19209e-09	0.571496	0.636	0.525	7.22273e-05	7	loc100493057.S
rps15.L2	2.42701e-10	0.570478	0.623	0.507	5.49159e-06	7	rps15.L
rpl29.S2	1.84722e-06	0.568044	0.336	0.233	0.0417971	7	rpl29.S
aars.L	3.23063e-05	0.563909	0.29	0.209	0.730995	7	aars.L
h2afy2.L1	0.000613998	0.556667	0.293	0.231	1	7	h2afy2.L
mthfd2.L2	1.38418e-07	0.550492	0.361	0.239	0.00313199	7	mthfd2.L
pdia6.L	0.000314296	0.546977	0.305	0.238	1	7	pdia6.L
rnf7.L	0.000478558	0.54666	0.255	0.188	1	7	rnf7.L
ppp1r15b-like.S1	1.26331e-07	0.538133	0.255	0.152	0.0028585	7	ppp1r15b-like.S
sri.L1	0.000549274	0.53675	0.315	0.252	1	7	sri.L
hmgn1.L1	3.81397e-07	0.535106	0.573	0.486	0.00862986	7	hmgn1.L
ifrd1.L	0.000107923	0.5303	0.259	0.185	1	7	ifrd1.L
naca.2.L2	3.60661e-10	0.52999	0.71	0.588	8.16069e-06	7	naca.2.L
Xelaev18003383m.g2	4.27683e-05	0.524835	0.321	0.241	0.967719	7	Xelaev18003383m.g
Xelaev18014154m.g2	3.74211e-07	0.522231	0.523	0.419	0.00846728	7	Xelaev18014154m.g
rpsa.L1	3.81729e-08	0.520851	0.548	0.428	0.000863737	7	rpsa.L
Xelaev18013762m.g2	1.89543e-05	0.518241	0.539	0.447	0.428878	7	Xelaev18013762m.g
shfm1.L	0.00606825	0.51598	0.252	0.202	1	7	shfm1.L
nsa2.L3	4.33335e-07	0.51351	0.436	0.321	0.00980508	7	nsa2.L
rpl26.L2	1.59362e-06	0.508267	0.583	0.496	0.0360589	7	rpl26.L
tuba3c.S3	3.15816e-05	0.503734	0.293	0.204	0.714596	7	tuba3c.S
rpl14.L2	0.000274929	0.499526	0.405	0.34	1	7	rpl14.L
rpl24.L2	6.29172e-06	0.498712	0.474	0.382	0.142363	7	rpl24.L
park7.L	0.00791859	0.495891	0.29	0.249	1	7	park7.L
gdi1.S2	1.41488e-07	0.492482	0.623	0.522	0.00320146	7	gdi1.S
eif3g.S2	0.000459316	0.487071	0.346	0.277	1	7	eif3g.S
loc448531.S1	8.7238e-06	0.481281	0.452	0.363	0.197393	7	loc448531.S
rpl35.L2	2.13278e-07	0.47771	0.555	0.426	0.00482585	7	rpl35.L
tpt1.L2	8.1354e-06	0.476117	0.436	0.339	0.18408	7	tpt1.L
pkm.L	8.61254e-05	0.468829	0.52	0.447	1	7	pkm.L
atp5j2.L1	0.00189128	0.467376	0.259	0.2	1	7	atp5j2.L
ppia.S1	2.14378e-10	0.452652	0.807	0.776	4.85074e-06	7	ppia.S
rpl39.S2	4.58088e-05	0.449693	0.414	0.325	1	7	rpl39.S
rpl26.S2	1.02098e-06	0.44713	0.626	0.538	0.0231018	7	rpl26.S
ptma.S2	4.88938e-07	0.446446	0.62	0.533	0.0110632	7	ptma.S
tuba1b.L2	8.70595e-07	0.441517	0.723	0.629	0.019699	7	tuba1b.L
rps23.S2	7.47429e-10	0.441229	0.738	0.648	1.69121e-05	7	rps23.S
pabpn1.L	0.00230689	0.438222	0.28	0.221	1	7	pabpn1.L
rps11.S2	2.85561e-06	0.430321	0.508	0.398	0.0646138	7	rps11.S
Xelaev18037717m.g2	0.000178717	0.42859	0.343	0.257	1	7	Xelaev18037717m.g
hmgn2.L1	0.000592525	0.426058	0.383	0.31	1	7	hmgn2.L
smarce1.S1	0.00521505	0.420366	0.293	0.242	1	7	smarce1.S
rpl18.S2	7.74744e-06	0.420093	0.583	0.49	0.175301	7	rpl18.S
h1f0.L2	0.00013116	0.41764	0.455	0.376	1	7	h1f0.L
psmb4.L1	0.00688838	0.413115	0.386	0.349	1	7	psmb4.L
ddx21.S1	6.39816e-10	0.411848	0.664	0.52	1.44771e-05	7	ddx21.S
ppia.L2	0.00150712	0.41123	0.517	0.467	1	7	ppia.L
loc100493057.L2	6.2896e-05	0.399384	0.526	0.454	1	7	loc100493057.L
ywhaz.S	0.00867543	0.395942	0.417	0.381	1	7	ywhaz.S
Xelaev18014665m.g1	0.000559659	0.383548	0.455	0.386	1	7	Xelaev18014665m.g
jun.S2	0.000205538	0.380161	0.308	0.225	1	7	jun.S
kif5a.S1	0.0033704	0.379054	0.458	0.41	1	7	kif5a.S
Xelaev18042402m.g1	5.2376e-05	0.376171	0.536	0.445	1	7	Xelaev18042402m.g
cox6b1.L1	0.00876869	0.373422	0.312	0.258	1	7	cox6b1.L
Xelaev18044325m.g2	0.00903591	0.368125	0.308	0.256	1	7	Xelaev18044325m.g
psmc5.L	0.00703979	0.36144	0.283	0.236	1	7	psmc5.L
vma21.L	0.00150569	0.360704	0.38	0.319	1	7	vma21.L
rpl19.S2	1.61586e-05	0.360262	0.657	0.574	0.36562	7	rpl19.S
gdi1.L	0.00495584	0.358872	0.405	0.352	1	7	gdi1.L
stxbp5l.L1	0.00151883	0.349951	0.252	0.185	1	7	stxbp5l.L
h1f0.S1	0.00865134	0.339748	0.262	0.208	1	7	h1f0.S
rps3a.L2	0.00122371	0.336303	0.548	0.504	1	7	rps3a.L
Xelaev18036222m.g3	1.82538e-06	0.335043	0.685	0.57	0.0413028	7	Xelaev18036222m.g
rps15a.L2	0.00964406	0.326476	0.402	0.348	1	7	rps15a.L
Xelaev18017507m.g2	0.000647572	0.322552	0.477	0.394	1	7	Xelaev18017507m.g
Xelaev18015505m.g2	0.000109701	0.322144	0.636	0.57	1	7	Xelaev18015505m.g
ptma.L2	4.48198e-06	0.320947	0.804	0.755	0.101414	7	ptma.L
Xelaev18021206m.g2	0.000115673	0.316522	0.533	0.444	1	7	Xelaev18021206m.g
rnaseh1.S2	0.0001031	0.315222	0.636	0.587	1	7	rnaseh1.S
hspa5.S1	5.79444e-06	0.312847	0.558	0.449	0.131111	7	hspa5.S
sat1.L	0.00305272	0.312054	0.259	0.196	1	7	sat1.L
rpl13.S1	0.00303824	0.311797	0.567	0.517	1	7	rpl13.S
rpl9.L2	3.95527e-05	0.309384	0.698	0.633	0.89496	7	rpl9.L
tmsb4x.L3	3.36811e-05	0.30204	0.779	0.707	0.762101	7	tmsb4x.L
Xelaev18046508m.g2	0.00794525	0.301237	0.548	0.521	1	7	Xelaev18046508m.g
Xelaev18029462m.g2	0.000386847	0.294452	0.62	0.559	1	7	Xelaev18029462m.g
rps16.L2	4.61951e-06	0.291196	0.72	0.655	0.104526	7	rps16.L
rps6.L2	0.00149994	0.278926	0.664	0.631	1	7	rps6.L
nmrk2.S3	0.00472165	0.273635	0.386	0.314	1	7	nmrk2.S
rpl15.L2	0.000346707	0.268925	0.701	0.646	1	7	rpl15.L
eef1a2.S2	0.000542378	0.263028	0.636	0.569	1	7	eef1a2.S
rps6.S2	0.00443266	0.254678	0.679	0.643	1	7	rps6.S
rpl17.S2	5.77705e-05	0.253906	0.707	0.62	1	7	rpl17.S
cyp19a1.L	2.47133e-286	3.02708	0.377	0.013	5.59189e-282	8	cyp19a1.L
rasd1.S2	2.2528e-108	2.89148	0.604	0.154	5.09742e-104	8	rasd1.S
rasd1.L	2.87868e-101	2.39803	0.435	0.078	6.5136e-97	8	rasd1.L
serpini1.L1	1.80453e-25	1.5084	0.497	0.256	4.08311e-21	8	serpini1.L
rgs2.L	1.84076e-25	1.50664	0.256	0.084	4.1651e-21	8	rgs2.L
rasal1.S	2.16378e-69	1.49649	0.315	0.056	4.89599e-65	8	rasal1.S
hnrnpk.L1	4.63825e-08	1.27601	0.438	0.324	0.0010495	8	hnrnpk.L
hnrnpk.S1	4.45905e-14	1.22195	0.581	0.405	1.00895e-09	8	hnrnpk.S
hmp19.L3	1.65204e-31	1.20261	0.584	0.309	3.73807e-27	8	hmp19.L
gpx3.S1	3.48235e-24	1.12238	0.51	0.263	7.87952e-20	8	gpx3.S
gch1.L	1.21012e-41	1.09369	0.279	0.068	2.73813e-37	8	gch1.L
chgb.L	8.97927e-12	1.03161	0.468	0.3	2.03174e-07	8	chgb.L
hmp19.S	8.15036e-21	1.00332	0.38	0.18	1.84418e-16	8	hmp19.S
pea15.L	1.12952e-17	0.971543	0.364	0.177	2.55577e-13	8	pea15.L
pea15.S1	8.46678e-20	0.967245	0.536	0.308	1.91578e-15	8	pea15.S
slc3a2.L2	6.81366e-06	0.930567	0.575	0.468	0.154173	8	slc3a2.L
scg5.L	2.7902e-18	0.906424	0.399	0.202	6.31339e-14	8	scg5.L
scg2.L1	1.12136e-15	0.900488	0.503	0.315	2.53731e-11	8	scg2.L
pam.L	1.00228e-15	0.893003	0.487	0.297	2.26785e-11	8	pam.L
glul-like.1.L	5.50569e-10	0.851531	0.513	0.349	1.24577e-05	8	glul-like.1.L
id4.S	5.14824e-13	0.850686	0.266	0.126	1.16489e-08	8	id4.S
scg3.L	1.64306e-13	0.807503	0.403	0.224	3.71775e-09	8	scg3.L
vat1l.L1	6.31607e-19	0.776833	0.334	0.147	1.42914e-14	8	vat1l.L
btg1.S1	1.97716e-06	0.76696	0.367	0.258	0.0447372	8	btg1.S
vat1l.S	5.15598e-17	0.741715	0.273	0.114	1.16664e-12	8	vat1l.S
pcsk2.L	4.00383e-09	0.740526	0.321	0.188	9.05946e-05	8	pcsk2.L
lrrc16b.S1	2.48067e-10	0.739344	0.367	0.218	5.61302e-06	8	lrrc16b.S
scg2.S	8.36317e-11	0.729663	0.334	0.19	1.89234e-06	8	scg2.S
dner.L1	1.59958e-19	0.715106	0.532	0.289	3.61936e-15	8	dner.L
rgs4.L2	0.000196245	0.705521	0.351	0.269	1	8	rgs4.L
glul-like.1.S1	2.17921e-06	0.683853	0.429	0.302	0.0493089	8	glul-like.1.S
nucb2.S	8.5544e-13	0.670135	0.36	0.191	1.9356e-08	8	nucb2.S
dner.S2	2.16279e-13	0.644246	0.425	0.24	4.89374e-09	8	dner.S
Xelaev18010427m.g	9.34782e-12	0.64311	0.269	0.13	2.11513e-07	8	Xelaev18010427m.g
ptprn2.L	7.12884e-12	0.640866	0.328	0.173	1.61304e-07	8	ptprn2.L
chgb.S	0.00152186	0.632748	0.364	0.291	1	8	chgb.S
tenm1.L	2.56203e-11	0.609131	0.279	0.139	5.79709e-07	8	tenm1.L
c1qtnf4.L	1.94395e-10	0.601087	0.269	0.138	4.39858e-06	8	c1qtnf4.L
ctnnb1.S1	7.89884e-07	0.597753	0.409	0.282	0.0178727	8	ctnnb1.S
ptprn.L	1.6965e-08	0.597741	0.442	0.302	0.000383866	8	ptprn.L
gpx3.L1	1.70714e-11	0.593381	0.594	0.412	3.86275e-07	8	gpx3.L
btg1.L1	0.000474121	0.563237	0.49	0.399	1	8	btg1.L
cacnb1.L1	8.6388e-07	0.555141	0.357	0.238	0.019547	8	cacnb1.L
prnp.L	8.27285e-08	0.551247	0.308	0.188	0.0018719	8	prnp.L
ip6k2.L1	6.89137e-05	0.545135	0.26	0.173	1	8	ip6k2.L
spock2.S	4.90683e-09	0.54364	0.347	0.206	0.000111027	8	spock2.S
vsnl1.L1	5.03426e-09	0.534609	0.438	0.282	0.00011391	8	vsnl1.L
npas4.L3	5.02828e-16	0.524051	0.549	0.308	1.13775e-11	8	npas4.L
vat1.L1	5.39403e-09	0.51478	0.253	0.135	0.000122051	8	vat1.L
ppp3ca.S1	2.42841e-07	0.509632	0.506	0.356	0.00549477	8	ppp3ca.S
Xelaev18013735m.g	0.000160525	0.492883	0.279	0.192	1	8	Xelaev18013735m.g
arl6ip1.L	3.93283e-08	0.473535	0.279	0.158	0.000889883	8	arl6ip1.L
p4hb.L	4.48988e-06	0.471532	0.269	0.167	0.101592	8	p4hb.L
nova1.L1	9.01966e-08	0.459328	0.481	0.327	0.00204088	8	nova1.L
ddx1.L	8.71432e-06	0.455754	0.276	0.178	0.197179	8	ddx1.L
sez6l2.L1	6.37493e-05	0.454814	0.377	0.277	1	8	sez6l2.L
agap1.L	0.000181189	0.451631	0.315	0.224	1	8	agap1.L
copz1.L	6.68624e-06	0.44732	0.253	0.155	0.15129	8	copz1.L
tpi1.S1	6.05134e-08	0.445551	0.461	0.314	0.00136924	8	tpi1.S
Xelaev18024668m.g	1.19146e-06	0.441576	0.295	0.18	0.0269593	8	Xelaev18024668m.g
cd59-like.L1	3.35293e-06	0.439996	0.269	0.167	0.0758667	8	cd59-like.L
fxyd6.L2	3.4689e-07	0.434439	0.435	0.292	0.00784908	8	fxyd6.L
eif2s3.L2	0.000127578	0.433741	0.386	0.29	1	8	eif2s3.L
fxyd6.S1	4.90058e-08	0.432693	0.451	0.301	0.00110885	8	fxyd6.S
pcdh17.L1	5.39566e-06	0.419592	0.292	0.187	0.122088	8	pcdh17.L
vcp.S	9.20394e-05	0.414769	0.373	0.272	1	8	vcp.S
Xelaev18016186m.g	0.000641808	0.409847	0.481	0.404	1	8	Xelaev18016186m.g
[truncated: 2,297 more rows]

## Sheet: Hepatocyte
	p_val	avg_log2FC	pct.1	pct.2	p_val_adj	cluster	gene
alb-like.1.S	0	3.69369	0.991	0.259	0	0	alb-like.1.S
alb.L	0	3.635	0.983	0.178	0	0	alb.L
Xelaev18029649m.g	0	3.31069	0.91	0.178	0	0	Xelaev18029649m.g
serpina3k.L	4.06741e-261	3.03421	0.765	0.17	7.09357e-257	0	serpina3k.L
bhmt.L	0	2.79639	0.843	0.163	0	0	bhmt.L
serpina3.L	2.41479e-280	2.64453	0.742	0.138	4.2114e-276	0	serpina3.L
MGC89221.L	1.6568e-108	2.48433	0.362	0.067	2.88945e-104	0	MGC89221.L
loc100486352-like.L	1.38529e-115	2.29523	0.383	0.073	2.41595e-111	0	loc100486352-like.L
loc100135198-like.L	1.69083e-132	2.23756	0.526	0.137	2.9488e-128	0	loc100135198-like.L
cps1.L	5.601e-156	2.19604	0.524	0.109	9.76814e-152	0	cps1.L
loc100488751.S	4.66242e-120	1.9704	0.436	0.094	8.13127e-116	0	loc100488751.S
Xelaev18027508m.g	3.5387e-192	1.92629	0.534	0.081	6.1715e-188	0	Xelaev18027508m.g
folr4.L	7.37412e-223	1.82511	0.987	0.762	1.28605e-218	0	folr4.L
pebp1.L	1.17096e-188	1.80456	0.768	0.239	2.04216e-184	0	pebp1.L
loc100485537.1	1.78908e-133	1.79919	0.69	0.257	3.12016e-129	0	loc100485537.1
mhc1a.L	1.82992e-84	1.72483	0.334	0.077	3.19139e-80	0	mhc1a.L
loc100486352-like.S	9.96077e-196	1.72429	0.937	0.618	1.73716e-191	0	loc100486352-like.S
Xelaev18010455m.g	3.18538e-56	1.70212	0.44	0.196	5.55531e-52	0	Xelaev18010455m.g
loc100491107.L	2.22144e-94	1.52896	0.446	0.121	3.87418e-90	0	loc100491107.L
ctbs.S	3.1942e-49	1.51202	0.417	0.189	5.57068e-45	0	ctbs.S
anxa4.S	7.78574e-59	1.45546	0.797	0.595	1.35783e-54	0	anxa4.S
a2m.S	1.18392e-63	1.41785	0.678	0.423	2.06477e-59	0	a2m.S
loc100497556.L	4.33975e-110	1.39261	0.369	0.067	7.56852e-106	0	loc100497556.L
sult1a1	1.07343e-98	1.34788	0.515	0.155	1.87206e-94	0	sult1a1
pygl.S	4.79968e-84	1.31701	0.634	0.298	8.37065e-80	0	pygl.S
c1r.L	3.94318e-87	1.3098	0.366	0.085	6.87691e-83	0	c1r.L
loc100170425.L	6.44054e-76	1.30075	0.361	0.096	1.12323e-71	0	loc100170425.L
loc100489282.S	1.16355e-108	1.28378	0.781	0.385	2.02923e-104	0	loc100489282.S
prodh2.1.L	5.02327e-73	1.2401	0.392	0.117	8.76058e-69	0	prodh2.1.L
Xelaev18027506m.g	2.12514e-130	1.23531	0.951	0.7	3.70624e-126	0	Xelaev18027506m.g
allc.L	1.93416e-77	1.21345	0.517	0.191	3.37317e-73	0	allc.L
cdo1.L	5.86536e-73	1.19947	0.536	0.209	1.02292e-68	0	cdo1.L
loc100492966.L	7.78756e-76	1.19166	0.466	0.159	1.35815e-71	0	loc100492966.L
Xelaev18027940m.g	2.30098e-38	1.16817	0.84	0.725	4.01291e-34	0	Xelaev18027940m.g
pck2.S	1.81795e-53	1.16309	0.612	0.358	3.17051e-49	0	pck2.S
aldh9a1.S	3.89342e-116	1.14587	0.946	0.707	6.79013e-112	0	aldh9a1.S
rgn.L	1.17472e-70	1.13736	0.374	0.105	2.04872e-66	0	rgn.L
arg1.L	6.47458e-66	1.11502	0.651	0.35	1.12917e-61	0	arg1.L
igfbp4.S	6.99414e-95	1.11276	0.841	0.562	1.21978e-90	0	igfbp4.S
apoe.S	4.02814e-42	1.09459	0.526	0.293	7.02508e-38	0	apoe.S
idh2.L	6.61758e-81	1.09263	0.627	0.271	1.15411e-76	0	idh2.L
asl.L	2.04563e-52	1.09086	0.285	0.082	3.56758e-48	0	asl.L
loc101732334	5.1416e-55	1.08374	0.419	0.165	8.96694e-51	0	loc101732334
Xelaev18002611m.g	7.63789e-35	1.0708	0.605	0.429	1.33205e-30	0	Xelaev18002611m.g
fbp1.S	1.05475e-57	1.05393	0.625	0.343	1.83948e-53	0	fbp1.S
aqp9.S	7.55022e-50	1.03567	0.3	0.095	1.31676e-45	0	aqp9.S
ephx2.L	1.95024e-56	1.02893	0.608	0.327	3.40122e-52	0	ephx2.L
serpinc1.S	5.63244e-49	1.02203	0.548	0.293	9.82298e-45	0	serpinc1.S
Xelaev18024665m.g	1.29786e-66	1.01922	0.705	0.405	2.26347e-62	0	Xelaev18024665m.g
Xelaev18035726m.g	1.2169e-48	1.0166	0.494	0.236	2.12227e-44	0	Xelaev18035726m.g
igfbp2.S	1.45202e-50	1.00858	0.446	0.188	2.53232e-46	0	igfbp2.S
loc100498039.L	8.36684e-41	1.00526	0.303	0.111	1.45918e-36	0	loc100498039.L
fn1.L	3.38567e-44	0.996133	0.563	0.325	5.90461e-40	0	fn1.L
Xelaev18041485m.g	1.43066e-50	0.970999	0.674	0.431	2.49507e-46	0	Xelaev18041485m.g
loc101732836.1.L	9.74132e-37	0.958512	0.266	0.094	1.69889e-32	0	loc101732836.1.L
apob.L	1.21217e-29	0.938976	0.598	0.432	2.11402e-25	0	apob.L
Xelaev18037541m.g	1.33404e-45	0.937283	0.789	0.768	2.32656e-41	0	Xelaev18037541m.g
Xetrov90012608m.L	4.24613e-60	0.927571	0.353	0.106	7.40525e-56	0	Xetrov90012608m.L
Xelaev18000639m.g	1.26528e-34	0.902494	0.392	0.188	2.20665e-30	0	Xelaev18000639m.g
fbp1.L	8.04625e-37	0.898504	0.362	0.157	1.40327e-32	0	fbp1.L
Xelaev18028191m.g	2.662e-36	0.883274	0.534	0.31	4.64254e-32	0	Xelaev18028191m.g
igfbp2.L	9.70815e-45	0.878679	0.42	0.179	1.6931e-40	0	igfbp2.L
loc101731692.S	8.62227e-59	0.873585	0.357	0.11	1.50372e-54	0	loc101731692.S
carns1.L	1.97837e-38	0.863477	0.304	0.115	3.45028e-34	0	carns1.L
loc100497264.L	9.87092e-42	0.861362	0.3	0.104	1.72149e-37	0	loc100497264.L
zmym6nb.L	9.60106e-35	0.858069	0.437	0.221	1.67442e-30	0	zmym6nb.L
pgm1.L	2.58403e-35	0.849878	0.314	0.128	4.50655e-31	0	pgm1.L
c4a.L	2.97835e-31	0.847712	0.627	0.452	5.19424e-27	0	c4a.L
slc1a4.L	3.70438e-33	0.842051	0.342	0.15	6.46044e-29	0	slc1a4.L
Xelaev18034420m.g	3.64095e-48	0.825182	0.781	0.562	6.34981e-44	0	Xelaev18034420m.g
MGC89174.L	2.5431e-62	0.820908	0.304	0.075	4.43517e-58	0	MGC89174.L
loc101733629.L	4.12252e-32	0.817849	0.534	0.33	7.18968e-28	0	loc101733629.L
aldob.S	3.50958e-35	0.810733	0.316	0.128	6.1207e-31	0	aldob.S
pla1a.L	8.11342e-52	0.809876	0.268	0.072	1.41498e-47	0	pla1a.L
aplp2.L	1.03773e-34	0.808362	0.269	0.1	1.8098e-30	0	aplp2.L
Xelaev18035585m.g	1.41902e-31	0.80557	0.391	0.194	2.47478e-27	0	Xelaev18035585m.g
Xelaev18019895m.g	9.36154e-24	0.77369	0.284	0.134	1.63265e-19	0	Xelaev18019895m.g
cfi.S	1.38372e-26	0.772553	0.638	0.475	2.4132e-22	0	cfi.S
MGC64389	1.96182e-20	0.752393	0.313	0.163	3.42141e-16	0	MGC64389
Xelaev18037805m.g	1.17007e-39	0.752015	0.737	0.523	2.04061e-35	0	Xelaev18037805m.g
slc27a2.S	5.83458e-64	0.744076	0.295	0.068	1.01755e-59	0	slc27a2.S
ddt.S	5.94351e-27	0.732743	0.337	0.163	1.03655e-22	0	ddt.S
foxr1.L	8.58352e-44	0.732012	0.592	0.312	1.49697e-39	0	foxr1.L
rps8.S	3.76369e-49	0.726819	0.778	0.471	6.56388e-45	0	rps8.S
serpinc1.L	7.95087e-46	0.725888	0.812	0.632	1.38663e-41	0	serpinc1.L
loc100145027.L	8.16835e-12	0.72511	0.76	0.676	1.42456e-07	0	loc100145027.L
Xelaev18034436m.g	1.2268e-25	0.716515	0.424	0.232	2.13953e-21	0	Xelaev18034436m.g
aldh1a1.S	5.60022e-24	0.711511	0.271	0.123	9.76678e-20	0	aldh1a1.S
loc101731543-like.S	4.00179e-38	0.704351	0.682	0.456	6.97913e-34	0	loc101731543-like.S
ppp1r15b-like.S	4.0593e-16	0.702271	0.299	0.174	7.07941e-12	0	ppp1r15b-like.S
Xelaev18004063m.g	2.46884e-38	0.693297	0.664	0.403	4.30565e-34	0	Xelaev18004063m.g
ctsb.S	2.17539e-25	0.688414	0.273	0.121	3.79388e-21	0	ctsb.S
MGC75752.S	8.37424e-22	0.68217	0.474	0.302	1.46047e-17	0	MGC75752.S
selenbp1.S	5.78187e-23	0.664135	0.477	0.293	1.00836e-18	0	selenbp1.S
ppp1r1b.L	2.86785e-30	0.66164	0.585	0.365	5.00153e-26	0	ppp1r1b.L
loc594879.S	1.69178e-23	0.648415	0.398	0.218	2.95046e-19	0	loc594879.S
igf2.S	2.19172e-19	0.646461	0.374	0.216	3.82235e-15	0	igf2.S
pzp-like.2.L	7.97138e-24	0.644432	0.433	0.252	1.39021e-19	0	pzp-like.2.L
ctsc.L	1.60532e-11	0.641632	0.25	0.149	2.79968e-07	0	ctsc.L
Xelaev18047155m.g	6.28725e-13	0.640264	0.415	0.289	1.0965e-08	0	Xelaev18047155m.g
pgm1.S	7.01685e-23	0.638183	0.272	0.126	1.22374e-18	0	pgm1.S
cox4i2.L	7.07098e-21	0.635846	0.322	0.17	1.23318e-16	0	cox4i2.L
Xetrov90018753m.S	1.00842e-23	0.634884	0.679	0.505	1.75869e-19	0	Xetrov90018753m.S
hsd11b1.L	4.86166e-18	0.629631	0.329	0.184	8.47874e-14	0	hsd11b1.L
rtn4.S	5.09744e-23	0.628012	0.35	0.184	8.88993e-19	0	rtn4.S
rbp1.L	7.58954e-20	0.616815	0.588	0.411	1.32362e-15	0	rbp1.L
proc.S	1.65498e-22	0.606488	0.589	0.414	2.88629e-18	0	proc.S
pzp.L	7.35611e-21	0.604644	0.643	0.489	1.28291e-16	0	pzp.L
pklr.L	4.35907e-19	0.603042	0.407	0.246	7.60221e-15	0	pklr.L
serpina1.L	1.46894e-48	0.599	0.942	0.79	2.56182e-44	0	serpina1.L
cd63.L	6.39982e-16	0.596236	0.374	0.235	1.11613e-11	0	cd63.L
Xelaev18040787m.g	7.3612e-48	0.586786	0.996	0.875	1.28379e-43	0	Xelaev18040787m.g
aoc1.S	3.92834e-23	0.58616	0.503	0.319	6.85102e-19	0	aoc1.S
hoga1.L	3.96544e-17	0.58127	0.297	0.162	6.91573e-13	0	hoga1.L
ppdpf.L	3.77162e-18	0.553386	0.287	0.149	6.5777e-14	0	ppdpf.L
tmbim6.L	1.35185e-14	0.535943	0.369	0.236	2.35762e-10	0	tmbim6.L
Xelaev18024441m.g	1.22477e-22	0.526243	0.273	0.125	2.13599e-18	0	Xelaev18024441m.g
Xelaev18044512m.g	3.54582e-21	0.525561	0.295	0.146	6.1839e-17	0	Xelaev18044512m.g
angptl3.L	1.01627e-12	0.518861	0.33	0.206	1.77237e-08	0	angptl3.L
apoa5.L	3.99839e-06	0.515828	0.326	0.248	0.0697319	0	apoa5.L
hsd17b11.L	1.3047e-18	0.51338	0.292	0.151	2.2754e-14	0	hsd17b11.L
Xelaev18045052m.g	7.78066e-09	0.513149	0.339	0.243	0.000135695	0	Xelaev18045052m.g
hpgds.L	2.70227e-09	0.512321	0.482	0.381	4.71276e-05	0	hpgds.L
Xelaev18034823m.g	1.10769e-30	0.511185	0.855	0.72	1.93181e-26	0	Xelaev18034823m.g
pck1.L	7.59119e-17	0.505941	0.379	0.231	1.3239e-12	0	pck1.L
Xelaev18014918m.g	3.92418e-13	0.502642	0.534	0.397	6.84377e-09	0	Xelaev18014918m.g
Xelaev18017217m.g	2.90203e-11	0.496925	0.288	0.18	5.06114e-07	0	Xelaev18017217m.g
ca6.L	4.78095e-15	0.491171	0.631	0.482	8.33797e-11	0	ca6.L
fn1.S	1.30237e-12	0.489282	0.626	0.524	2.27133e-08	0	fn1.S
acaa1.L	7.50736e-14	0.484194	0.388	0.243	1.30928e-09	0	acaa1.L
tpi1.S	2.78549e-10	0.479623	0.358	0.246	4.8579e-06	0	tpi1.S
jun.S	2.01722e-07	0.456381	0.28	0.199	0.00351804	0	jun.S
Xelaev18035694m.g	7.07647e-20	0.455916	0.836	0.751	1.23414e-15	0	Xelaev18035694m.g
ftmt.S	3.28591e-11	0.451701	0.581	0.452	5.73062e-07	0	ftmt.S
Xelaev18036326m.g	4.32845e-09	0.447375	0.411	0.3	7.54882e-05	0	Xelaev18036326m.g
maoa.L	6.93519e-16	0.446772	0.325	0.184	1.2095e-11	0	maoa.L
iyd.L	9.2196e-15	0.441032	0.254	0.137	1.6079e-10	0	iyd.L
Xelaev18003216m.g	1.84933e-07	0.434067	0.329	0.238	0.00322523	0	Xelaev18003216m.g
rplp1.L	1.26193e-22	0.429874	0.754	0.508	2.2008e-18	0	rplp1.L
agxt.L	4.53939e-15	0.426953	0.712	0.572	7.9167e-11	0	agxt.L
nme2.L	1.50903e-12	0.423225	0.771	0.728	2.63175e-08	0	nme2.L
glrx.L	1.16416e-08	0.42303	0.336	0.23	0.000203029	0	glrx.L
loc100496442.L	0.0018022	0.422904	0.384	0.339	1	0	loc100496442.L
eef1b2.L	1.5952e-24	0.421999	0.843	0.611	2.78204e-20	0	eef1b2.L
apob.S	3.78006e-07	0.416314	0.485	0.398	0.00659243	0	apob.S
Xelaev18000107m.g	4.19174e-18	0.416009	0.563	0.377	7.31039e-14	0	Xelaev18000107m.g
rpl34.L	2.11553e-23	0.413521	0.872	0.64	3.68948e-19	0	rpl34.L
acsbg2.L	1.71733e-11	0.411201	0.306	0.191	2.99502e-07	0	acsbg2.L
spr.L	8.11804e-09	0.410551	0.259	0.166	0.000141579	0	spr.L
masp2.S	1.6959e-11	0.409635	0.621	0.492	2.95764e-07	0	masp2.S
proc.L	1.06871e-11	0.406905	0.388	0.256	1.86383e-07	0	proc.L
phyh.S	2.74125e-09	0.404261	0.339	0.235	4.78073e-05	0	phyh.S
hsd17b6.L	1.79585e-16	0.400204	0.267	0.138	3.13197e-12	0	hsd17b6.L
rpl13a.L	2.40351e-21	0.398948	0.897	0.74	4.19173e-17	0	rpl13a.L
Xelaev18007761m.g	6.82142e-05	0.395391	0.474	0.422	1	0	Xelaev18007761m.g
plg.S	7.96495e-13	0.392735	0.621	0.484	1.38909e-08	0	plg.S
hgd.L	1.22266e-17	0.39136	0.396	0.233	2.13231e-13	0	hgd.L
glud1.L	8.25291e-44	0.387905	0.474	0.208	1.43931e-39	0	glud1.L
cmbl.L	8.15878e-09	0.380249	0.292	0.193	0.000142289	0	cmbl.L
bnip3.S	6.36641e-11	0.379486	0.284	0.178	1.1103e-06	0	bnip3.S
fkbp11.L	2.09679e-15	0.377273	0.647	0.482	3.65681e-11	0	fkbp11.L
zfp36.S	2.67352e-09	0.373339	0.258	0.163	4.66262e-05	0	zfp36.S
rps17.L	1.50381e-18	0.371304	0.61	0.421	2.62265e-14	0	rps17.L
park7.L	1.85784e-09	0.368292	0.317	0.211	3.24008e-05	0	park7.L
loc100493076.L	1.04318e-34	0.364254	1	0.895	1.8193e-30	0	loc100493076.L
prdx5.L	4.78615e-07	0.358156	0.357	0.263	0.00834704	0	prdx5.L
c3.L	5.28885e-17	0.356185	0.922	0.832	9.22375e-13	0	c3.L
Xelaev18032541m.g	3.63914e-10	0.355495	0.341	0.225	6.34665e-06	0	Xelaev18032541m.g
cst3.L	1.2637e-10	0.350263	0.262	0.154	2.20389e-06	0	cst3.L
tmsb4x.L	9.25308e-06	0.348908	0.48	0.383	0.161374	0	tmsb4x.L
hnrnpa3.S	2.35059e-08	0.348216	0.48	0.364	0.000409943	0	hnrnpa3.S
plin2.S	0.00125808	0.345762	0.349	0.296	1	0	plin2.S
mcl1.L	0.000230121	0.344371	0.267	0.207	1	0	mcl1.L
suclg1.L	8.39286e-06	0.333985	0.347	0.264	0.146372	0	suclg1.L
Xelaev18014154m.g	8.32966e-11	0.328999	0.782	0.692	1.45269e-06	0	Xelaev18014154m.g
Xelaev18022531m.g	3.35458e-13	0.324125	0.987	0.838	5.85038e-09	0	Xelaev18022531m.g
rpl23.S	1.11637e-16	0.32394	0.608	0.414	1.94695e-12	0	rpl23.S
lrg1.L	1.8275e-06	0.319229	0.275	0.193	0.0318715	0	lrg1.L
gpx3.S	1.25497e-05	0.317615	0.705	0.631	0.218867	0	gpx3.S
dhrs4.L	8.13568e-06	0.315171	0.273	0.196	0.141886	0	dhrs4.L
aldh1l1.L	4.47014e-11	0.314916	0.342	0.221	7.79592e-07	0	aldh1l1.L
f7.S	1.223e-10	0.308226	0.432	0.301	2.13292e-06	0	f7.S
ppia.L	1.88367e-07	0.307711	0.592	0.48	0.00328512	0	ppia.L
ptma.S	5.61977e-06	0.307649	0.268	0.191	0.0980088	0	ptma.S
ppa2.L	5.42757e-05	0.303995	0.289	0.218	0.946568	0	ppa2.L
rpl3.L	1.01807e-11	0.302106	0.774	0.637	1.77551e-07	0	rpl3.L
ppib.S	1.68603e-08	0.301604	0.56	0.44	0.000294043	0	ppib.S
serpind1.S	4.60613e-09	0.301141	0.543	0.413	8.03309e-05	0	serpind1.S
Xelaev18037841m.g	2.00052e-10	0.299809	0.551	0.422	3.4889e-06	0	Xelaev18037841m.g
ptma.L	1.97515e-07	0.292359	0.564	0.462	0.00344467	0	ptma.L
hsdl2.S	8.3082e-06	0.288801	0.275	0.197	0.144895	0	hsdl2.S
loc100145174.S	5.02575e-07	0.287363	0.427	0.312	0.0087649	0	loc100145174.S
rps8.L	4.3041e-11	0.281934	0.624	0.467	7.50635e-07	0	rps8.L
pdzk1.L	7.59053e-06	0.280843	0.329	0.242	0.132379	0	pdzk1.L
Xelaev18021919m.g	4.58817e-10	0.279849	0.668	0.535	8.00177e-06	0	Xelaev18021919m.g
Xelaev18002122m.g	8.90959e-07	0.275438	0.485	0.394	0.0155383	0	Xelaev18002122m.g
nme2	3.86635e-08	0.274736	0.511	0.397	0.000674292	0	nme2
rarres2.L	2.52863e-06	0.273959	0.539	0.432	0.0440992	0	rarres2.L
cbs.L	5.73709e-13	0.273622	0.417	0.27	1.00055e-08	0	cbs.L
loc100485749.L	3.38067e-17	0.271517	0.269	0.135	5.89589e-13	0	loc100485749.L
rpsa.S	8.73992e-08	0.270347	0.816	0.743	0.00152424	0	rpsa.S
vtn.L	4.6867e-13	0.267785	0.947	0.848	8.17361e-09	0	vtn.L
haao.L	1.70096e-10	0.264789	0.284	0.172	2.96647e-06	0	haao.L
rpl6.L	1.25198e-07	0.263629	0.688	0.58	0.00218345	0	rpl6.L
fga.L	2.09452e-13	0.261473	0.948	0.809	3.65284e-09	0	fga.L
loc100497848.L	1.44993e-07	0.253378	0.387	0.274	0.00252867	0	loc100497848.L
igfbp1.L	2.69157e-07	1.40382	0.363	0.326	0.00469409	1	igfbp1.L
Xelaev18034830m.g	1.9035e-133	1.28646	0.942	0.739	3.3197e-129	1	Xelaev18034830m.g
Xelaev18007618m.g	7.35924e-12	1.13273	0.259	0.168	1.28345e-07	1	Xelaev18007618m.g
tdo2.L	0.00559408	0.891208	0.525	0.596	1	1	tdo2.L
rbp4.S	1.66918e-102	0.863553	0.993	0.876	2.91105e-98	1	rbp4.S
slurp1l.S	1.31288e-53	0.860017	0.778	0.55	2.28967e-49	1	slurp1l.S
gstz1.L	6.03334e-11	0.831777	0.336	0.256	1.05221e-06	1	gstz1.L
proz.L	1.1495e-19	0.812178	0.546	0.45	2.00473e-15	1	proz.L
Xelaev18029648m.g	8.60332e-51	0.804714	0.878	0.702	1.50042e-46	1	Xelaev18029648m.g
loc100493658.L	0.000968253	0.768646	0.279	0.253	1	1	loc100493658.L
Xelaev18040622m.g	2.748e-10	0.763376	0.404	0.335	4.79252e-06	1	Xelaev18040622m.g
hamp2.L	7.92722e-14	0.728816	0.457	0.35	1.38251e-09	1	hamp2.L
Xelaev18007619m.g	0.00900865	0.725746	0.311	0.31	1	1	Xelaev18007619m.g
hpd-like.2.L	2.00803e-39	0.703839	0.914	0.811	3.502e-35	1	hpd-like.2.L
rbp5.L	2.23714e-10	0.655028	0.453	0.382	3.90157e-06	1	rbp5.L
ttr.L	1.18496e-16	0.612039	0.786	0.744	2.06656e-12	1	ttr.L
fetub.L	5.34589e-36	0.582236	0.879	0.693	9.32324e-32	1	fetub.L
loc100497957-like.L	5.21999e-43	0.580888	0.939	0.796	9.10366e-39	1	loc100497957-like.L
gpx3.L	4.82392e-29	0.568057	0.835	0.721	8.41292e-25	1	gpx3.L
apoc1-like.L	6.69918e-40	0.56543	0.965	0.858	1.16834e-35	1	apoc1-like.L
fgg.S	4.988e-41	0.560081	0.891	0.632	8.69907e-37	1	fgg.S
fgb.S	8.4525e-23	0.558397	0.683	0.493	1.47412e-18	1	fgb.S
cfp.L	6.5964e-07	0.557955	0.51	0.492	0.0115041	1	cfp.L
fga.S	2.32817e-39	0.550238	0.906	0.651	4.06032e-35	1	fga.S
hspa8.S	0.00741653	0.539945	0.608	0.653	1	1	hspa8.S
f13b-like.L	1.56551e-09	0.533951	0.522	0.45	2.73024e-05	1	f13b-like.L
gpx3.S1	3.80564e-19	0.514403	0.721	0.627	6.63703e-15	1	gpx3.S
agxt.L1	0.00213486	0.505257	0.572	0.606	1	1	agxt.L
hsp90ab1.S	0.00171382	0.494514	0.471	0.501	1	1	hsp90ab1.S
Xelaev18035465m.g	4.17163e-09	0.474371	0.635	0.572	7.27533e-05	1	Xelaev18035465m.g
ambp.L	1.15788e-52	0.466514	0.999	0.893	2.01933e-48	1	ambp.L
loc100145516.L	2.67647e-13	0.46165	0.474	0.337	4.66776e-09	1	loc100145516.L
hpgds.L1	0.00531069	0.461566	0.401	0.401	1	1	hpgds.L
adh1c.S	0.000322235	0.457673	0.45	0.438	1	1	adh1c.S
Xelaev18000638m.g	2.23134e-08	0.44758	0.594	0.53	0.000389146	1	Xelaev18000638m.g
Xelaev18036120m.g	0.000120125	0.446471	0.567	0.583	1	1	Xelaev18036120m.g
rbp4.L	2.50718e-41	0.436986	0.996	0.885	4.37253e-37	1	rbp4.L
nsa2.L	0.00253224	0.425523	0.518	0.569	1	1	nsa2.L
Xelaev18040190m.g	4.41002e-28	0.403036	0.93	0.789	7.69107e-24	1	Xelaev18040190m.g
MGC75752.L	0.00756094	0.400086	0.552	0.569	1	1	MGC75752.L
fau.S	1.10665e-05	0.392461	0.66	0.72	0.193	1	fau.S
hpx.L	2.62295e-17	0.389785	0.772	0.654	4.57443e-13	1	hpx.L
loc100488079-like.L	1.22299e-14	0.37853	0.907	0.833	2.13289e-10	1	loc100488079-like.L
rpl36.S	1.136e-11	0.377375	0.851	0.885	1.98118e-07	1	rpl36.S
Xelaev18034420m.g1	0.00226848	0.366132	0.578	0.613	1	1	Xelaev18034420m.g
nmrk2.S	2.38067e-11	0.365437	0.788	0.802	4.15189e-07	1	nmrk2.S
Xetrov90003925m.S	8.80974e-14	0.349651	0.952	0.877	1.53642e-09	1	Xetrov90003925m.S
Xelaev18004243m.g	0.00785236	0.344282	0.547	0.567	1	1	Xelaev18004243m.g
ufc1.S	2.9216e-05	0.344218	0.784	0.785	0.509527	1	ufc1.S
Xelaev18012131m.g	0.00587493	0.338897	0.538	0.587	1	1	Xelaev18012131m.g
Xetrov90018107m.L	1.97166e-06	0.329257	0.39	0.311	0.0343858	1	Xetrov90018107m.L
naca.2.L	4.80729e-05	0.322937	0.758	0.81	0.838391	1	naca.2.L
Xelaev18016211m.g	8.10878e-08	0.309624	0.826	0.864	0.00141417	1	Xelaev18016211m.g
Xelaev18036189m.g	3.06555e-06	0.307749	0.72	0.759	0.0534632	1	Xelaev18036189m.g
fau.L	3.2264e-07	0.302642	0.785	0.831	0.00562683	1	fau.L
Xelaev18014665m.g	0.00182093	0.287229	0.683	0.755	1	1	Xelaev18014665m.g
rpl37a.L	0.000205572	0.28192	0.754	0.819	1	1	rpl37a.L
rpsa.L	2.49421e-05	0.272313	0.738	0.77	0.434989	1	rpsa.L
rpl26.S	1.38717e-06	0.256925	0.838	0.877	0.0241923	1	rpl26.S
rpl19.L	1.04207e-07	0.252418	0.855	0.876	0.00181737	1	rpl19.L
hsp90b1.L	5.8254e-05	0.252116	0.501	0.449	1	1	hsp90b1.L
olfm4.L	4.5667e-246	2.84303	0.55	0.045	7.96433e-242	2	olfm4.L
Xetrov90018107m.L1	3.90458e-205	2.45004	0.874	0.247	6.80959e-201	2	Xetrov90018107m.L
cp.L	1.20771e-222	2.42252	0.973	0.495	2.10625e-218	2	cp.L
loc100145516.L1	5.10933e-232	2.30562	0.94	0.281	8.91066e-228	2	loc100145516.L
loc100485391-like.L	1.26123e-215	2.29072	0.469	0.035	2.19959e-211	2	loc100485391-like.L
Xelaev18032598m.g	6.49723e-217	2.22414	0.589	0.067	1.13312e-212	2	Xelaev18032598m.g
hpx.L1	2.15393e-225	2.18244	0.996	0.631	3.75646e-221	2	hpx.L
lyg2.S	2.03229e-164	1.96434	0.69	0.152	3.54431e-160	2	lyg2.S
fgb.L	7.82253e-228	1.94087	1	0.804	1.36425e-223	2	fgb.L
c9.L	2.5625e-187	1.89064	0.988	0.658	4.46901e-183	2	c9.L
Xelaev18040190m.g1	3.87781e-180	1.8602	0.998	0.79	6.76291e-176	2	Xelaev18040190m.g
hsp90b1.L1	2.00049e-163	1.81558	0.932	0.391	3.48886e-159	2	hsp90b1.L
ch25h.L	4.36862e-114	1.80878	0.597	0.153	7.61887e-110	2	ch25h.L
Xelaev18001579m.g	1.02623e-152	1.80201	0.607	0.114	1.78975e-148	2	Xelaev18001579m.g
fga.L1	1.45162e-212	1.73975	1	0.813	2.53163e-208	2	fga.L
fgg.S1	9.49373e-196	1.73543	1	0.637	1.65571e-191	2	fgg.S
Xelaev18023481m.g	8.82658e-142	1.72196	0.87	0.391	1.53936e-137	2	Xelaev18023481m.g
cfb.L	2.08652e-140	1.71863	0.905	0.411	3.63889e-136	2	cfb.L
fga.S1	1.73333e-191	1.69959	1	0.658	3.02292e-187	2	fga.S
slurp1l.S1	2.87156e-164	1.6864	0.979	0.539	5.008e-160	2	slurp1l.S
f13b-like.L1	4.54436e-143	1.6562	0.899	0.401	7.92536e-139	2	f13b-like.L
Xetrov90030685m.L	6.83001e-114	1.64502	0.676	0.214	1.19115e-109	2	Xetrov90030685m.L
fgg.L	7.4918e-200	1.59675	1	0.843	1.30657e-195	2	fgg.L
MGC89221.S	4.38499e-53	1.57031	0.539	0.219	7.64742e-49	2	MGC89221.S
pdia4.L	5.62726e-119	1.56074	0.694	0.212	9.81394e-115	2	pdia4.L
c8a.L	2.96829e-117	1.52163	0.831	0.377	5.1767e-113	2	c8a.L
hspa5.S	3.38627e-131	1.48362	0.944	0.45	5.90566e-127	2	hspa5.S
c3.L1	4.78984e-163	1.48	1	0.828	8.35348e-159	2	c3.L
pdia6.L	2.13938e-121	1.47398	0.833	0.312	3.73107e-117	2	pdia6.L
pdia6.S	1.32175e-124	1.45927	0.795	0.276	2.30512e-120	2	pdia6.S
Xelaev18004243m.g1	8.45533e-118	1.44412	0.907	0.513	1.47461e-113	2	Xelaev18004243m.g
fetub.L1	2.75599e-129	1.43164	0.983	0.693	4.80644e-125	2	fetub.L
fgb.S1	8.19002e-126	1.38523	0.955	0.468	1.42834e-121	2	fgb.S
hamp2.L1	1.94473e-82	1.37828	0.767	0.314	3.39161e-78	2	hamp2.L
loc100497657-like.L	8.59345e-69	1.37551	0.424	0.116	1.4987e-64	2	loc100497657-like.L
c8b.L	1.05324e-103	1.36927	0.87	0.442	1.83686e-99	2	c8b.L
Xelaev18013919m.g	2.07844e-90	1.33341	0.442	0.097	3.6248e-86	2	Xelaev18013919m.g
tnip2.L	6.61796e-96	1.31546	0.405	0.077	1.15417e-91	2	tnip2.L
loc101731666.L	1.41525e-129	1.31519	0.409	0.055	2.4682e-125	2	loc101731666.L
apoa1.S	2.36235e-63	1.27662	0.783	0.5	4.11994e-59	2	apoa1.S
Xelaev18022529m.g	1.29097e-52	1.25881	0.8	0.536	2.25144e-48	2	Xelaev18022529m.g
Xelaev18019056m.g	1.45839e-86	1.25553	0.781	0.346	2.54343e-82	2	Xelaev18019056m.g
loc100497957-like.L1	1.74966e-137	1.23283	0.99	0.8	3.0514e-133	2	loc100497957-like.L
tcn2.L	1.64448e-102	1.23024	0.372	0.06	2.86797e-98	2	tcn2.L
f2.S	1.66918e-120	1.21533	0.988	0.738	2.91105e-116	2	f2.S
plin2.L	2.77794e-73	1.17169	0.756	0.356	4.84472e-69	2	plin2.L
cfi.L	3.68496e-88	1.16976	0.899	0.518	6.42657e-84	2	cfi.L
hspa5.L	6.39902e-96	1.16141	0.862	0.373	1.11599e-91	2	hspa5.L
birc2.L	4.24354e-73	1.15882	0.341	0.072	7.40074e-69	2	birc2.L
creld2.S	1.05134e-93	1.1538	0.37	0.063	1.83353e-89	2	creld2.S
dnajb11.L	2.15758e-81	1.1393	0.494	0.134	3.76282e-77	2	dnajb11.L
asns.L	9.4007e-100	1.12835	0.335	0.047	1.63948e-95	2	asns.L
loc100145014.S	3.25631e-91	1.12254	0.26	0.029	5.67901e-87	2	loc100145014.S
proc.L1	4.25917e-65	1.07757	0.607	0.235	7.42799e-61	2	proc.L
kng1.L	2.55501e-77	1.07417	0.492	0.137	4.45593e-73	2	kng1.L
Xelaev18025511m.g	7.48279e-65	1.06255	0.663	0.277	1.305e-60	2	Xelaev18025511m.g
rrbp1.S	9.59541e-66	1.05628	0.667	0.278	1.67344e-61	2	rrbp1.S
ssr4.L	9.96352e-75	1.04914	0.882	0.569	1.73764e-70	2	ssr4.L
bcl2l10.L	4.19491e-58	1.03994	0.448	0.143	7.31593e-54	2	bcl2l10.L
Xelaev18037382m.g	2.86741e-59	1.03687	0.636	0.266	5.00077e-55	2	Xelaev18037382m.g
c6.2.L	9.02921e-59	1.03119	0.535	0.193	1.57469e-54	2	c6.2.L
loc398467.S	9.68407e-65	0.972787	0.61	0.232	1.6889e-60	2	loc398467.S
ostc.1	1.14232e-58	0.964118	0.69	0.327	1.99221e-54	2	ostc.1
hyou1.S	2.5093e-53	0.96288	0.343	0.092	4.37622e-49	2	hyou1.S
sec61g.S	2.7069e-57	0.947402	0.647	0.285	4.72083e-53	2	sec61g.S
sec61a1.S	5.69814e-56	0.93167	0.678	0.311	9.93756e-52	2	sec61a1.S
hyou1.L	8.58462e-60	0.918911	0.339	0.082	1.49716e-55	2	hyou1.L
tbl2.L	3.33148e-53	0.91601	0.335	0.09	5.81011e-49	2	tbl2.L
slc7a3.L	3.99314e-48	0.914834	0.388	0.127	6.96404e-44	2	slc7a3.L
manf.S	1.50716e-57	0.914634	0.308	0.071	2.62848e-53	2	manf.S
pfkfb3.S	4.06839e-53	0.914076	0.271	0.06	7.09528e-49	2	pfkfb3.S
dnajb11.S	2.18046e-60	0.909785	0.312	0.07	3.80272e-56	2	dnajb11.S
comt.L	3.58745e-57	0.899233	0.254	0.048	6.25651e-53	2	comt.L
rars.S	5.49432e-43	0.898615	0.459	0.184	9.58209e-39	2	rars.S
Xelaev18000638m.g1	1.06635e-63	0.894353	0.866	0.495	1.85971e-59	2	Xelaev18000638m.g
lrg1.L1	7.28276e-56	0.892456	0.492	0.168	1.27011e-51	2	lrg1.L
prkcsh.S	4.63968e-52	0.88882	0.295	0.073	8.09159e-48	2	prkcsh.S
ppib.L	4.79527e-48	0.885162	0.824	0.527	8.36296e-44	2	ppib.L
Xelaev18040623m.g	5.92921e-55	0.876189	0.678	0.302	1.03405e-50	2	Xelaev18040623m.g
Xelaev18001872m.g	2.33939e-71	0.857761	0.977	0.768	4.07989e-67	2	Xelaev18001872m.g
lrrc59.S	4.84433e-36	0.857467	0.341	0.121	8.44852e-32	2	lrrc59.S
loc100497957-like.S	2.20156e-47	0.855967	0.312	0.085	3.83952e-43	2	loc100497957-like.S
loc100135146.L	6.80738e-75	0.850366	0.971	0.76	1.18721e-70	2	loc100135146.L
pzp.L1	4.26042e-46	0.84904	0.802	0.479	7.43016e-42	2	pzp.L
ddost.L	1.87801e-42	0.847599	0.473	0.193	3.27525e-38	2	ddost.L
nfkbia.L	1.83625e-41	0.843788	0.539	0.243	3.20242e-37	2	nfkbia.L
manf.L	2.61976e-56	0.829757	0.393	0.112	4.56886e-52	2	manf.L
gpx3.L1	1.48071e-67	0.825581	0.965	0.711	2.58235e-63	2	gpx3.L
rasd1.S	2.01251e-34	0.824501	0.337	0.119	3.50981e-30	2	rasd1.S
Xelaev18034830m.g1	9.76769e-69	0.822752	1	0.747	1.70348e-64	2	Xelaev18034830m.g
acsl4.L	4.12261e-38	0.819605	0.347	0.12	7.18983e-34	2	acsl4.L
p4hb.L	3.21878e-51	0.818969	0.731	0.358	5.61355e-47	2	p4hb.L
nfkbiz.S	2.20204e-65	0.815397	0.279	0.052	3.84037e-61	2	nfkbiz.S
plin2.S1	1.21857e-39	0.812742	0.576	0.267	2.12518e-35	2	plin2.S
mst1.L	3.75831e-43	0.810827	0.419	0.152	6.5545e-39	2	mst1.L
plg.S1	1.81613e-46	0.799096	0.804	0.469	3.16733e-42	2	plg.S
sdc2.S	3.25829e-40	0.798078	0.492	0.208	5.68245e-36	2	sdc2.S
cpb2.S	4.19872e-43	0.794042	0.494	0.198	7.32257e-39	2	cpb2.S
creld2.L	6.7263e-50	0.791568	0.25	0.053	1.17307e-45	2	creld2.L
tmem258.L	7.95271e-45	0.78895	0.583	0.26	1.38695e-40	2	tmem258.L
hao2.S	1.02519e-42	0.785537	0.386	0.132	1.78793e-38	2	hao2.S
ddost.S	2.07784e-41	0.777303	0.401	0.146	3.62375e-37	2	ddost.S
ppib.S1	4.37128e-41	0.770135	0.74	0.424	7.62351e-37	2	ppib.S
plod3.L	2.59237e-40	0.758854	0.285	0.083	4.52109e-36	2	plod3.L
Xelaev18023137m.g	3.77547e-39	0.751175	0.393	0.14	6.58441e-35	2	Xelaev18023137m.g
sdf2l1.S	2.45876e-46	0.743487	0.314	0.086	4.28808e-42	2	sdf2l1.S
sdf2l1.L	1.10485e-37	0.743086	0.258	0.072	1.92687e-33	2	sdf2l1.L
Xelaev18040622m.g1	1.9706e-47	0.735842	0.682	0.3	3.43672e-43	2	Xelaev18040622m.g
sec61b.L	2.42622e-47	0.73349	0.866	0.57	4.23133e-43	2	sec61b.L
stt3a.S	2.97855e-36	0.728757	0.527	0.242	5.19458e-32	2	stt3a.S
nfkbia.S	4.35304e-39	0.727513	0.403	0.149	7.5917e-35	2	nfkbia.S
sdc4.L	3.63445e-38	0.709744	0.384	0.139	6.33848e-34	2	sdc4.L
Xetrov90014452m.L	6.75103e-41	0.706369	0.401	0.142	1.17738e-36	2	Xetrov90014452m.L
erlec1.S	1.59023e-38	0.699154	0.273	0.078	2.77335e-34	2	erlec1.S
alas1.L	6.96334e-30	0.697715	0.44	0.204	1.21441e-25	2	alas1.L
cfp.L1	7.72896e-40	0.684106	0.789	0.453	1.34793e-35	2	cfp.L
mtdh.L	2.33693e-29	0.681654	0.605	0.323	4.0756e-25	2	mtdh.L
rbp5.L1	4.63701e-39	0.677364	0.69	0.353	8.08694e-35	2	rbp5.L
atf4.S	2.25836e-34	0.67679	0.738	0.435	3.93858e-30	2	atf4.S
c4a.L1	6.16381e-42	0.675838	0.798	0.441	1.07497e-37	2	c4a.L
masp2.S1	4.01067e-43	0.671749	0.833	0.471	6.9946e-39	2	masp2.S
pdia3.L	2.43003e-30	0.667373	0.57	0.297	4.23797e-26	2	pdia3.L
serpinf2.S	1.30278e-34	0.658709	0.785	0.466	2.27204e-30	2	serpinf2.S
Xelaev18036120m.g1	1.2147e-29	0.65121	0.806	0.547	2.11844e-25	2	Xelaev18036120m.g
cfi.S1	1.36288e-33	0.643534	0.787	0.467	2.37686e-29	2	cfi.S
pdia3.S	7.73162e-25	0.639527	0.448	0.227	1.34839e-20	2	pdia3.S
loc101730899-like.L	1.23738e-28	0.638033	0.32	0.121	2.15798e-24	2	loc101730899-like.L
fkbp2.S	1.5676e-31	0.630227	0.504	0.236	2.73389e-27	2	fkbp2.S
cycs.L	1.17448e-30	0.627105	0.322	0.119	2.04829e-26	2	cycs.L
tuba3c.S	3.72558e-30	0.61526	0.742	0.439	6.49741e-26	2	tuba3c.S
hspa8.S1	5.41691e-28	0.612975	0.882	0.61	9.44708e-24	2	hspa8.S
hm13.S	3.31481e-28	0.608853	0.39	0.168	5.78103e-24	2	hm13.S
lgals2.L	8.73882e-41	0.605851	0.514	0.209	1.52405e-36	2	lgals2.L
cope.L	8.01465e-26	0.604807	0.306	0.124	1.39775e-21	2	cope.L
Xelaev18019555m.g	6.85091e-32	0.601812	0.271	0.087	1.1948e-27	2	Xelaev18019555m.g
nop2.L	7.10593e-28	0.590879	0.264	0.092	1.23927e-23	2	nop2.L
igfbp1.S	7.1169e-28	0.583458	0.452	0.21	1.24119e-23	2	igfbp1.S
serpinf2.L	9.37542e-28	0.581497	0.634	0.34	1.63507e-23	2	serpinf2.L
nags.L	2.04763e-27	0.580645	0.444	0.2	3.57107e-23	2	nags.L
odc1.L	7.96892e-29	0.57624	0.36	0.147	1.38978e-24	2	odc1.L
f5.L	2.21196e-38	0.573678	0.527	0.223	3.85766e-34	2	f5.L
serpind1.L	3.41352e-29	0.570162	0.839	0.57	5.95318e-25	2	serpind1.L
loc734020.L	9.86165e-32	0.560972	0.304	0.106	1.71987e-27	2	loc734020.L
srp72.S	1.32154e-26	0.557198	0.335	0.136	2.30476e-22	2	srp72.S
frmd4b.L	2.18878e-34	0.556241	0.318	0.107	3.81724e-30	2	frmd4b.L
rrbp1.L	1.04983e-24	0.551418	0.32	0.134	1.8309e-20	2	rrbp1.L
sat1.L	5.8618e-25	0.550116	0.597	0.339	1.0223e-20	2	sat1.L
qsox1.L	5.84489e-23	0.548472	0.438	0.222	1.01935e-18	2	qsox1.L
fosl2.L	6.75411e-26	0.545188	0.252	0.089	1.17792e-21	2	fosl2.L
ssr3.L	2.02337e-34	0.542401	0.353	0.129	3.52876e-30	2	ssr3.L
Xelaev18043544m.g	7.05924e-24	0.536241	0.632	0.373	1.23113e-19	2	Xelaev18043544m.g
loc100496442.L1	4.03065e-25	0.53135	0.576	0.315	7.02945e-21	2	loc100496442.L
rbks.L	1.29548e-24	0.52767	0.3	0.12	2.25931e-20	2	rbks.L
cnpy1.L	2.32274e-26	0.52662	0.316	0.124	4.05087e-22	2	cnpy1.L
igfbp1.L1	3.33423e-42	0.523303	0.632	0.29	5.8149e-38	2	igfbp1.L
loc100049121.L	6.67124e-26	0.523085	0.326	0.134	1.16346e-21	2	loc100049121.L
etf1.S	3.82525e-16	0.522254	0.298	0.146	6.67123e-12	2	etf1.S
nucb1.S	1.1583e-29	0.51987	0.393	0.165	2.02008e-25	2	nucb1.S
Xelaev18022528m.g	9.68954e-22	0.519723	0.618	0.376	1.68986e-17	2	Xelaev18022528m.g
rcan1.L	8.73912e-24	0.516273	0.44	0.215	1.5241e-19	2	rcan1.L
loc100495642-like.L	5.84476e-35	0.513075	0.252	0.072	1.01933e-30	2	loc100495642-like.L
hm13.L	1.28835e-23	0.511135	0.357	0.159	2.24688e-19	2	hm13.L
c2.L	3.04658e-31	0.510122	0.593	0.288	5.31323e-27	2	c2.L
vimp.L	1.2243e-22	0.506273	0.3	0.125	2.13518e-18	2	vimp.L
tm4sf5.L	1.56937e-28	0.505065	0.302	0.111	2.73698e-24	2	tm4sf5.L
ost4	1.46839e-22	0.501291	0.407	0.2	2.56087e-18	2	ost4
hdlbp.S	2.31752e-22	0.491348	0.436	0.217	4.04175e-18	2	hdlbp.S
loc100493658.L1	9.5679e-41	0.491196	0.535	0.218	1.66864e-36	2	loc100493658.L
f9.L	5.80696e-24	0.48967	0.68	0.395	1.01273e-19	2	f9.L
slc20a1.L	2.00785e-24	0.488807	0.335	0.143	3.50169e-20	2	slc20a1.L
Xelaev18000774m.g	3.9507e-35	0.488481	0.975	0.811	6.89002e-31	2	Xelaev18000774m.g
prdx4.L	2.0439e-31	0.476435	0.256	0.08	3.56456e-27	2	prdx4.L
tm4sf4.L	1.31836e-25	0.472874	0.469	0.223	2.29922e-21	2	tm4sf4.L
stt3a.L	3.52052e-22	0.467303	0.39	0.183	6.13978e-18	2	stt3a.L
hgfac.L	2.60447e-23	0.459209	0.506	0.256	4.5422e-19	2	hgfac.L
cycs.S	4.94959e-24	0.454658	0.376	0.168	8.63209e-20	2	cycs.S
Xelaev18007619m.g1	2.88137e-11	0.448302	0.45	0.289	5.0251e-07	2	Xelaev18007619m.g
apoh.L	4.84354e-22	0.444275	0.853	0.612	8.44714e-18	2	apoh.L
Xelaev18043641m.g	1.1012e-16	0.442055	0.285	0.134	1.92049e-12	2	Xelaev18043641m.g
lipc.L	2.38868e-21	0.440638	0.632	0.367	4.16586e-17	2	lipc.L
apob.S1	1.86213e-21	0.437713	0.655	0.381	3.24755e-17	2	apob.S
pros1.L	2.42759e-23	0.437094	0.275	0.106	4.23371e-19	2	pros1.L
Xetrov90003925m.S1	2.87381e-33	0.429938	0.994	0.877	5.01193e-29	2	Xetrov90003925m.S
psmb4.S	6.32989e-17	0.423672	0.386	0.203	1.10393e-12	2	psmb4.S
cldn15.2.L	2.47314e-23	0.421683	0.415	0.195	4.31316e-19	2	cldn15.2.L
kdelr1.L	1.39235e-17	0.421363	0.289	0.134	2.42826e-13	2	kdelr1.L
eif4a1.S	1.78924e-17	0.416597	0.492	0.277	3.12043e-13	2	eif4a1.S
Xelaev18007618m.g1	4.42424e-05	0.415171	0.264	0.174	0.771588	2	Xelaev18007618m.g
otc.S	6.52379e-21	0.412995	0.335	0.15	1.13775e-16	2	otc.S
vimp.S	1.70107e-18	0.409949	0.374	0.187	2.96666e-14	2	vimp.S
sdc2.L	2.88714e-17	0.40914	0.407	0.214	5.03518e-13	2	sdc2.L
mvp.S	2.44112e-17	0.406103	0.277	0.127	4.25731e-13	2	mvp.S
tubb4a.S	8.11015e-13	0.382835	0.31	0.168	1.41441e-08	2	tubb4a.S
cope.S	6.88985e-17	0.38089	0.254	0.112	1.20159e-12	2	cope.S
psmb3.L	1.9505e-17	0.379209	0.388	0.202	3.40168e-13	2	psmb3.L
cyp1a1.L	3.65427e-18	0.377559	0.279	0.123	6.37305e-14	2	cyp1a1.L
srp19.S	1.0708e-21	0.377338	0.512	0.271	1.86748e-17	2	srp19.S
cpn1.S	3.07378e-23	0.371541	0.461	0.224	5.36066e-19	2	cpn1.S
loc100145011.L	2.03058e-16	0.369601	0.335	0.165	3.54134e-12	2	loc100145011.L
loc100170420.L	5.22993e-20	0.369562	0.279	0.117	9.121e-16	2	loc100170420.L
Xelaev18037658m.g	2.4367e-14	0.367936	0.378	0.209	4.2496e-10	2	Xelaev18037658m.g
ces2.L	6.30183e-19	0.36601	0.256	0.106	1.09904e-14	2	ces2.L
sec61g.L	8.0154e-19	0.359381	0.585	0.343	1.39789e-14	2	sec61g.L
nifk.S	1.87957e-12	0.358291	0.291	0.158	3.27796e-08	2	nifk.S
dgat2.L	3.03568e-23	0.35588	0.306	0.123	5.29422e-19	2	dgat2.L
psmb5.L	8.96868e-13	0.35292	0.273	0.141	1.56414e-08	2	psmb5.L
gpx4.L	1.0073e-17	0.349371	0.622	0.388	1.75673e-13	2	gpx4.L
alas1.S	9.06926e-17	0.347442	0.401	0.211	1.58168e-12	2	alas1.S
habp2.L	9.50486e-14	0.345792	0.417	0.241	1.65765e-09	2	habp2.L
serpina1.L1	4.50101e-16	0.345533	0.938	0.803	7.84977e-12	2	serpina1.L
Xelaev18028235m.g	1.68715e-17	0.34477	0.337	0.163	2.94239e-13	2	Xelaev18028235m.g
a2m.S1	5.25606e-26	0.344618	0.742	0.435	9.16657e-22	2	a2m.S
psmc3.L	9.10892e-12	0.341632	0.357	0.206	1.58859e-07	2	psmc3.L
banf1.S	2.09939e-13	0.340681	0.25	0.122	3.66133e-09	2	banf1.S
Xelaev18025819m.g	2.55714e-17	0.339711	0.535	0.3	4.45965e-13	2	Xelaev18025819m.g
cldn7.L	2.50158e-10	0.338277	0.345	0.203	4.36276e-06	2	cldn7.L
sec63.S	1.35879e-12	0.33764	0.26	0.134	2.36973e-08	2	sec63.S
Xelaev18038264m.g	2.94619e-13	0.335905	0.638	0.414	5.13815e-09	2	Xelaev18038264m.g
c6.1.L	8.7956e-22	0.328808	0.591	0.32	1.53395e-17	2	c6.1.L
f9.S	8.19503e-17	0.326854	0.74	0.461	1.42921e-12	2	f9.S
ddx5.S	1.80401e-11	0.3248	0.682	0.471	3.14619e-07	2	ddx5.S
abcf1.L	2.40498e-14	0.321934	0.405	0.224	4.19429e-10	2	abcf1.L
tpi1.L	2.61797e-12	0.321885	0.494	0.315	4.56575e-08	2	tpi1.L
gnl3.L	7.38733e-09	0.319897	0.291	0.175	0.000128835	2	gnl3.L
eif5.S	5.6237e-13	0.319302	0.283	0.145	9.80773e-09	2	eif5.S
uox.L	4.25384e-16	0.317801	0.285	0.132	7.4187e-12	2	uox.L
proz.L1	2.03529e-16	0.311843	0.705	0.435	3.54954e-12	2	proz.L
apoe.S1	4.66619e-22	0.310264	0.574	0.305	8.13784e-18	2	apoe.S
eif4a1.L	1.183e-16	0.304952	0.548	0.317	2.06316e-12	2	eif4a1.L
hspe1.L	8.12242e-10	0.29632	0.316	0.187	1.41655e-05	2	hspe1.L
sdr16c5.L	7.33234e-13	0.289132	0.444	0.259	1.27876e-08	2	sdr16c5.L
hnrnpab.S	1.95218e-09	0.288694	0.407	0.256	3.4046e-05	2	hnrnpab.S
Xelaev18000639m.g1	1.50989e-11	0.286576	0.364	0.209	2.63324e-07	2	Xelaev18000639m.g
slc1a4.L1	2.93921e-14	0.286095	0.331	0.168	5.12599e-10	2	slc1a4.L
Xelaev18003216m.g1	2.95887e-11	0.283737	0.393	0.237	5.16026e-07	2	Xelaev18003216m.g
tuba4b.S	3.16553e-10	0.282279	0.384	0.233	5.52068e-06	2	tuba4b.S
Xelaev18036119m.g	2.41157e-09	0.280856	0.833	0.728	4.20578e-05	2	Xelaev18036119m.g
ugp2.L	3.3459e-14	0.280666	0.293	0.147	5.83524e-10	2	ugp2.L
ctsz.S	1.15516e-08	0.279508	0.277	0.165	0.000201461	2	ctsz.S
btg2.S	3.15468e-16	0.279056	0.645	0.394	5.50177e-12	2	btg2.S
vtn.L1	1.51581e-13	0.266702	0.988	0.85	2.64357e-09	2	vtn.L
Xelaev18046261m.g	4.89007e-09	0.265299	0.25	0.141	8.52828e-05	2	Xelaev18046261m.g
c1s.L	9.32249e-30	0.265122	0.624	0.304	1.62584e-25	2	c1s.L
ier2.S	3.75317e-11	0.264122	0.3	0.166	6.54553e-07	2	ier2.S
ssrp1.S	7.75625e-12	0.262876	0.477	0.297	1.35269e-07	2	ssrp1.S
agt.S	2.19912e-16	0.259468	0.424	0.22	3.83527e-12	2	agt.S
masp2.L	3.22746e-14	0.259316	0.264	0.126	5.62868e-10	2	masp2.L
serpind1.S1	5.0204e-13	0.258654	0.649	0.408	8.75557e-09	2	serpind1.S
gc.S	2.50958e-14	0.250873	0.674	0.421	4.3767e-10	2	gc.S
ssr3.S	1.58137e-13	0.250387	0.279	0.139	2.75791e-09	2	ssr3.S
ebp.S	0	3.47698	0.897	0.096	0	3	ebp.S
cyp51a1.L	0	3.46139	0.887	0.11	0	3	cyp51a1.L
idi1.L	0	3.3668	0.91	0.126	0	3	idi1.L
hmgcr.L	7.25882e-254	3.29221	0.995	0.368	1.26594e-249	3	hmgcr.L
acat2.S	2.17244e-279	3.02135	0.812	0.116	3.78873e-275	3	acat2.S
fdps.L	2.92215e-239	2.69074	0.771	0.119	5.09624e-235	3	fdps.L
dhcr24.L	7.45244e-221	2.54778	0.606	0.067	1.2997e-216	3	dhcr24.L
Xelaev18021759m.g	5.09165e-198	2.52778	0.735	0.142	8.87984e-194	3	Xelaev18021759m.g
pgd.S	4.47853e-208	2.51801	0.631	0.082	7.81055e-204	3	pgd.S
dhcr24.S	5.0303e-200	2.48575	0.639	0.09	8.77285e-196	3	dhcr24.S
mvk.L	6.88504e-269	2.42159	0.554	0.033	1.20075e-264	3	mvk.L
mvd.L	2.31025e-252	2.40656	0.528	0.032	4.02908e-248	3	mvd.L
Xelaev18024586m.g	7.97324e-196	2.40289	0.613	0.083	1.39053e-191	3	Xelaev18024586m.g
lss.S	3.28986e-217	2.38349	0.528	0.044	5.73752e-213	3	lss.S
tuba1c.S	2.05393e-145	2.3671	0.668	0.159	3.58205e-141	3	tuba1c.S
hmgcs1.S	1.23232e-199	2.33446	0.521	0.049	2.14917e-195	3	hmgcs1.S
hmgcs1.L	2.08917e-175	2.31138	0.567	0.077	3.64352e-171	3	hmgcs1.L
msmo1.S	2.22292e-180	2.13914	0.513	0.056	3.87677e-176	3	msmo1.S
nsdhl.S	7.12235e-229	2.12357	0.454	0.023	1.24214e-224	3	nsdhl.S
nsdhl.L	2.39874e-149	2.08851	0.531	0.081	4.18341e-145	3	nsdhl.L
acat2.L	8.543e-125	2.07022	0.716	0.221	1.4899e-120	3	acat2.L
tm7sf2.L	4.64224e-162	2.05736	0.451	0.047	8.09607e-158	3	tm7sf2.L
loc100492069.L	3.22982e-180	2.0567	0.387	0.023	5.6328e-176	3	loc100492069.L
tktl2.L	1.05044e-113	2.04447	0.611	0.161	1.83197e-109	3	tktl2.L
pmvk.L	1.10637e-120	1.98171	0.637	0.163	1.92951e-116	3	pmvk.L
cyb5r2.S	1.94334e-124	1.91087	0.606	0.137	3.38919e-120	3	cyb5r2.S
fdps.S	3.56835e-108	1.89375	0.688	0.227	6.22321e-104	3	fdps.S
pcsk9.S	2.65249e-103	1.88899	0.539	0.129	4.62594e-99	3	pcsk9.S
sc5d.L	6.1994e-143	1.74384	0.381	0.035	1.08118e-138	3	sc5d.L
habp4.L	4.67484e-137	1.72854	0.363	0.033	8.15292e-133	3	habp4.L
ttr.S	4.15457e-122	1.724	0.925	0.475	7.24557e-118	3	ttr.S
loc100145027.S	4.09037e-131	1.69515	0.887	0.325	7.1336e-127	3	loc100145027.S
Xelaev18044993m.g	3.60702e-72	1.64808	0.487	0.144	6.29065e-68	3	Xelaev18044993m.g
loc100124841.L	2.27012e-75	1.58911	0.582	0.196	3.95909e-71	3	loc100124841.L
elovl2.L	6.08806e-104	1.57564	0.361	0.048	1.06176e-99	3	elovl2.L
sqle.S	3.08971e-107	1.5379	0.307	0.031	5.38845e-103	3	sqle.S
pgd.L	1.7038e-67	1.53657	0.363	0.081	2.97143e-63	3	pgd.L
Xetrov90011359m.L	1.28582e-67	1.53178	0.691	0.291	2.24247e-63	3	Xetrov90011359m.L
g6pc-like.1.S	3.07917e-81	1.53067	0.448	0.103	5.37007e-77	3	g6pc-like.1.S
psat1.L	8.82271e-86	1.51477	0.286	0.036	1.53868e-81	3	psat1.L
hmgcr.S	1.17767e-92	1.46497	0.325	0.044	2.05386e-88	3	hmgcr.S
slc51b-like.L	2.5904e-69	1.46121	0.732	0.355	4.51767e-65	3	slc51b-like.L
aco1.L	1.91422e-63	1.44351	0.51	0.17	3.33839e-59	3	aco1.L
g6pc2.S	6.54763e-67	1.44344	0.425	0.11	1.14191e-62	3	g6pc2.S
Xelaev18008343m.g	1.99601e-94	1.43997	0.472	0.095	3.48103e-90	3	Xelaev18008343m.g
cyb5b.S	1.77675e-53	1.43151	0.397	0.119	3.09866e-49	3	cyb5b.S
sigmar1.L	2.55381e-75	1.41045	0.397	0.087	4.45384e-71	3	sigmar1.L
Xelaev18023137m.g1	1.17885e-60	1.36807	0.464	0.139	2.05591e-56	3	Xelaev18023137m.g
idi1.S	4.6267e-115	1.35516	0.25	0.015	8.06896e-111	3	idi1.S
itih2.L	2.26593e-82	1.35363	0.866	0.487	3.95178e-78	3	itih2.L
ttr.L1	1.80494e-112	1.35344	0.987	0.726	3.14781e-108	3	ttr.L
dhrs13.L	7.18196e-97	1.30211	0.273	0.027	1.25253e-92	3	dhrs13.L
acly.S	1.15246e-59	1.29927	0.325	0.071	2.00989e-55	3	acly.S
cyb5b.L	2.04666e-58	1.29617	0.314	0.069	3.56938e-54	3	cyb5b.L
Xelaev18029648m.g1	8.58564e-101	1.25811	0.992	0.708	1.49734e-96	3	Xelaev18029648m.g
adh1c.S1	2.03921e-50	1.25174	0.729	0.407	3.55638e-46	3	adh1c.S
dgat2.L1	4.25005e-36	1.23897	0.351	0.123	7.41209e-32	3	dgat2.L
slc3a2.L	3.39279e-45	1.18177	0.497	0.198	5.91702e-41	3	slc3a2.L
leap2.S	1.52093e-54	1.16176	0.423	0.124	2.6525e-50	3	leap2.S
sec14l3.S	5.81053e-48	1.13017	0.466	0.166	1.01336e-43	3	sec14l3.S
Xelaev18047155m.g1	1.61877e-43	1.12778	0.608	0.28	2.82314e-39	3	Xelaev18047155m.g
slc51a.S	1.53838e-44	1.11978	0.399	0.13	2.68293e-40	3	slc51a.S
Xetrov90001378m.S	9.16845e-86	1.11487	0.25	0.025	1.59898e-81	3	Xetrov90001378m.S
Xelaev18044325m.g	7.1334e-46	1.1115	0.727	0.405	1.24406e-41	3	Xelaev18044325m.g
apoa1.L	1.50446e-53	1.1043	0.789	0.436	2.62378e-49	3	apoa1.L
adh1b.L	1.74733e-56	1.1025	0.856	0.541	3.04735e-52	3	adh1b.L
loc100145027.L1	1.2722e-99	1.09405	0.985	0.659	2.21872e-95	3	loc100145027.L
g6pc2.L	7.80043e-41	1.08548	0.639	0.331	1.3604e-36	3	g6pc2.L
sar1b.L	1.84756e-36	1.07026	0.42	0.167	3.22214e-32	3	sar1b.L
apoa1.S1	1.03645e-37	1.06277	0.763	0.51	1.80756e-33	3	apoa1.S
g6pc-like.1.L	1.16106e-34	1.0228	0.441	0.178	2.02489e-30	3	g6pc-like.1.L
dio3.L	2.44344e-35	1.0214	0.479	0.201	4.26135e-31	3	dio3.L
eepd1.L	3.73365e-31	1.00858	0.286	0.093	6.51149e-27	3	eepd1.L
cyp4b1.L	1.92145e-35	0.997733	0.515	0.235	3.35101e-31	3	cyp4b1.L
klkb1.L	8.58941e-38	0.987279	0.68	0.381	1.49799e-33	3	klkb1.L
glul-like.1.L	1.34501e-60	0.985349	0.518	0.162	2.3457e-56	3	glul-like.1.L
sord.L	2.29377e-36	0.984019	0.652	0.352	4.00033e-32	3	sord.L
Xelaev18002258m.g	5.13259e-31	0.96862	0.477	0.216	8.95124e-27	3	Xelaev18002258m.g
serpina1.S	5.24819e-63	0.957143	0.951	0.723	9.15284e-59	3	serpina1.S
hgfac.L1	2.06865e-31	0.956586	0.523	0.261	3.60773e-27	3	hgfac.L
pccb.L	5.14849e-36	0.946401	0.258	0.07	8.97897e-32	3	pccb.L
gpx3.L2	8.22164e-66	0.945614	0.974	0.717	1.43385e-61	3	gpx3.L
gc.S1	2.78481e-35	0.938161	0.711	0.424	4.85671e-31	3	gc.S
haao.L1	1.19719e-32	0.935774	0.425	0.168	2.08789e-28	3	haao.L
uox.L1	2.77325e-36	0.935601	0.371	0.127	4.83654e-32	3	uox.L
ces2.L1	9.56001e-28	0.932854	0.294	0.106	1.66727e-23	3	ces2.L
akr1d1.L	1.12162e-33	0.928367	0.312	0.099	1.95611e-29	3	akr1d1.L
loc100497489.S	3.35515e-25	0.926003	0.428	0.206	5.85139e-21	3	loc100497489.S
sdsl.S	4.38208e-36	0.924343	0.503	0.209	7.64234e-32	3	sdsl.S
fgb.S2	2.94053e-52	0.920437	0.881	0.49	5.12829e-48	3	fgb.S
kng1.S	2.18595e-42	0.916114	0.773	0.467	3.8123e-38	3	kng1.S
slc51b-like.S	4.8024e-30	0.915289	0.392	0.161	8.37539e-26	3	slc51b-like.S
ddx21.S	6.4022e-57	0.914726	0.948	0.739	1.11654e-52	3	ddx21.S
oxct1.L	2.55311e-22	0.9147	0.325	0.14	4.45263e-18	3	oxct1.L
gstz1.L1	6.79411e-31	0.91453	0.515	0.244	1.18489e-26	3	gstz1.L
Xelaev18021919m.g1	1.34608e-41	0.910482	0.812	0.533	2.34756e-37	3	Xelaev18021919m.g
f12.L	1.80229e-22	0.903563	0.381	0.18	3.14319e-18	3	f12.L
suclg2.L	1.37995e-21	0.902775	0.366	0.17	2.40664e-17	3	suclg2.L
ddx21.L	1.58228e-47	0.89624	0.889	0.64	2.7595e-43	3	ddx21.L
fetub.L2	2.02491e-60	0.889665	0.992	0.7	3.53144e-56	3	fetub.L
fga.S2	4.29854e-60	0.887632	1	0.667	7.49665e-56	3	fga.S
fahd2a.L	2.26976e-22	0.881552	0.392	0.187	3.95846e-18	3	fahd2a.L
ca6.L1	1.08908e-36	0.878592	0.763	0.483	1.89936e-32	3	ca6.L
atf5.L	2.89354e-27	0.878428	0.304	0.111	5.04634e-23	3	atf5.L
lipc.L1	1.81266e-24	0.873409	0.611	0.377	3.16128e-20	3	lipc.L
insig1.L	7.34203e-28	0.871063	0.289	0.101	1.28045e-23	3	insig1.L
hsd17b4.L	6.0213e-18	0.870364	0.379	0.197	1.05011e-13	3	hsd17b4.L
loc100487963.S	5.2341e-24	0.867332	0.356	0.157	9.12827e-20	3	loc100487963.S
errfi1.L	3.02665e-30	0.857238	0.415	0.168	5.27848e-26	3	errfi1.L
Xelaev18037282m.g	3.92002e-24	0.853326	0.49	0.25	6.83652e-20	3	Xelaev18037282m.g
leap2.L	2.62416e-33	0.853224	0.33	0.109	4.57653e-29	3	leap2.L
glul-like.1.S	1.93856e-25	0.851374	0.317	0.121	3.38085e-21	3	glul-like.1.S
loc100145174.L	2.24386e-23	0.849636	0.369	0.166	3.9133e-19	3	loc100145174.L
Xelaev18037658m.g1	1.68794e-24	0.843096	0.43	0.208	2.94376e-20	3	Xelaev18037658m.g
slc25a5.L	3.72646e-29	0.838308	0.807	0.709	6.49895e-25	3	slc25a5.L
f10.L	1.5946e-26	0.835696	0.544	0.283	2.78098e-22	3	f10.L
sult1e1.L	1.90134e-28	0.821951	0.345	0.132	3.31594e-24	3	sult1e1.L
dhrs11.S	1.4905e-23	0.821701	0.405	0.189	2.59944e-19	3	dhrs11.S
rbp4.S1	1.12519e-86	0.821337	0.997	0.888	1.96234e-82	3	rbp4.S
tm4sf4.L1	6.54072e-23	0.820215	0.456	0.231	1.1407e-18	3	tm4sf4.L
rmdn2.S	5.63988e-26	0.819369	0.322	0.126	9.83595e-22	3	rmdn2.S
dcxr.L	1.48176e-22	0.817256	0.443	0.224	2.58419e-18	3	dcxr.L
gnl2.L	1.1871e-23	0.81059	0.601	0.372	2.0703e-19	3	gnl2.L
Xelaev18036326m.g1	3.2642e-22	0.807723	0.534	0.298	5.69276e-18	3	Xelaev18036326m.g
acsl5.L	6.30397e-17	0.791779	0.317	0.152	1.09941e-12	3	acsl5.L
aldh2.L	1.69076e-24	0.788269	0.588	0.356	2.94869e-20	3	aldh2.L
gstk1.L	3.10446e-23	0.780845	0.575	0.345	5.41418e-19	3	gstk1.L
c6.1.L1	4.90172e-22	0.769723	0.57	0.33	8.5486e-18	3	c6.1.L
cyp4b1.2.L	6.66615e-21	0.765701	0.253	0.095	1.16258e-16	3	cyp4b1.2.L
Xelaev18016451m.g	4.54941e-15	0.765373	0.263	0.121	7.93417e-11	3	Xelaev18016451m.g
got2.S	2.59472e-18	0.759221	0.433	0.239	4.52519e-14	3	got2.S
maoa.L1	1.45715e-16	0.756482	0.369	0.194	2.54126e-12	3	maoa.L
igfbp2.L1	1.31006e-19	0.750829	0.41	0.206	2.28475e-15	3	igfbp2.L
Xelaev18007618m.g2	9.05697e-17	0.733548	0.34	0.168	1.57954e-12	3	Xelaev18007618m.g
ctsv.L	1.24815e-28	0.733208	0.51	0.25	2.17677e-24	3	ctsv.L
Xelaev18000638m.g2	4.4427e-28	0.732208	0.786	0.515	7.74807e-24	3	Xelaev18000638m.g
pgrmc1.L	4.88788e-15	0.730365	0.374	0.206	8.52447e-11	3	pgrmc1.L
aldh3a2.L	3.38736e-17	0.721518	0.436	0.245	5.90755e-13	3	aldh3a2.L
hebp1.L	9.23074e-17	0.715746	0.32	0.153	1.60984e-12	3	hebp1.L
scp2.L	3.40475e-17	0.71036	0.598	0.413	5.93789e-13	3	scp2.L
Xelaev18038264m.g1	7.66206e-23	0.708667	0.657	0.419	1.33626e-18	3	Xelaev18038264m.g
Xelaev18001872m.g1	1.75248e-41	0.699733	0.979	0.774	3.05632e-37	3	Xelaev18001872m.g
ndufb10.L	1.00511e-13	0.690583	0.353	0.195	1.75292e-09	3	ndufb10.L
loc100145174.S1	4.73522e-15	0.687054	0.5	0.316	8.25822e-11	3	loc100145174.S
Xelaev18015000m.g	5.6534e-12	0.685572	0.335	0.195	9.85953e-08	3	Xelaev18015000m.g
tomm20.L	7.83242e-15	0.679675	0.415	0.243	1.36597e-10	3	tomm20.L
f9.S1	2.34939e-20	0.679556	0.696	0.473	4.09734e-16	3	f9.S
ppa2.S	2.45044e-18	0.676287	0.345	0.169	4.27357e-14	3	ppa2.S
qdpr.L	1.56924e-15	0.676137	0.392	0.22	2.73675e-11	3	qdpr.L
igfbp4.S1	3.35429e-31	0.66909	0.848	0.591	5.84988e-27	3	igfbp4.S
pdzk1.L1	4.06925e-14	0.662975	0.418	0.242	7.09677e-10	3	pdzk1.L
nap1l1.L	2.15155e-14	0.661084	0.436	0.264	3.7523e-10	3	nap1l1.L
prdx3.S	5.49527e-14	0.660027	0.345	0.189	9.58375e-10	3	prdx3.S
atp5b.S	2.07072e-19	0.656207	0.711	0.511	3.61133e-15	3	atp5b.S
slc25a3.S	2.7941e-23	0.654084	0.727	0.525	4.87291e-19	3	slc25a3.S
apoa5.L1	8.69143e-21	0.644341	0.466	0.24	1.51578e-16	3	apoa5.L
lamp2.S	2.54329e-11	0.642506	0.299	0.168	4.43551e-07	3	lamp2.S
slc25a3.L	2.37663e-10	0.630179	0.451	0.307	4.14484e-06	3	slc25a3.L
rbp5.L2	7.65903e-24	0.626852	0.644	0.367	1.33573e-19	3	rbp5.L
eif4b.L	9.56102e-13	0.62495	0.353	0.204	1.66744e-08	3	eif4b.L
glrx.S	9.01227e-17	0.623499	0.448	0.247	1.57174e-12	3	glrx.S
loc100135146.L1	1.99871e-31	0.618834	0.961	0.767	3.48576e-27	3	loc100135146.L
loc100495429.L	3.5659e-16	0.618619	0.294	0.137	6.21892e-12	3	loc100495429.L
tpi1.S1	4.59933e-13	0.611667	0.42	0.251	8.02124e-09	3	tpi1.S
bdh1.L	2.63108e-15	0.607388	0.286	0.135	4.5886e-11	3	bdh1.L
Xelaev18035465m.g1	3.87407e-21	0.607367	0.794	0.561	6.75638e-17	3	Xelaev18035465m.g
Xelaev18044099m.g	2.22079e-13	0.604779	0.253	0.121	3.87306e-09	3	Xelaev18044099m.g
rbp4.L1	4.78798e-62	0.60475	1	0.897	8.35023e-58	3	rbp4.L
Xelaev18013641m.g	1.12799e-15	0.603478	0.332	0.168	1.96722e-11	3	Xelaev18013641m.g
acaa1.L1	6.62859e-13	0.600639	0.42	0.255	1.15603e-08	3	acaa1.L
atox1.S	2.54634e-12	0.600502	0.438	0.28	4.44082e-08	3	atox1.S
qsox1.S	1.07065e-16	0.596721	0.278	0.123	1.8672e-12	3	qsox1.S
fgg.S2	2.50067e-37	0.595491	0.987	0.649	4.36117e-33	3	fgg.S
acsl1.L	3.18015e-11	0.593422	0.289	0.157	5.54619e-07	3	acsl1.L
Xelaev18035585m.g1	2.2725e-09	0.589498	0.351	0.22	3.96324e-05	3	Xelaev18035585m.g
Xelaev18038180m.g	1.12209e-06	0.586094	0.299	0.202	0.0195693	3	Xelaev18038180m.g
g0s2.L	4.52832e-28	0.582732	0.57	0.276	7.89739e-24	3	g0s2.L
pzp.L2	3.41338e-19	0.574605	0.753	0.494	5.95294e-15	3	pzp.L
ephx2.L1	2.39528e-18	0.573985	0.603	0.358	4.17736e-14	3	ephx2.L
eef2.1.S	8.03586e-26	0.573435	0.879	0.67	1.40145e-21	3	eef2.1.S
rdh11.S	4.43093e-16	0.56946	0.657	0.453	7.72754e-12	3	rdh11.S
eif2s3.L	6.55897e-07	0.568719	0.322	0.22	0.0114388	3	eif2s3.L
hpd-like.2.L1	2.16811e-38	0.56295	0.974	0.815	3.78119e-34	3	hpd-like.2.L
Xelaev18029462m.g	1.08879e-25	0.55872	0.905	0.761	1.89885e-21	3	Xelaev18029462m.g
dera.S	9.4069e-09	0.535922	0.265	0.154	0.000164056	3	dera.S
cldn15.2.L1	6.66838e-13	0.534549	0.363	0.207	1.16297e-08	3	cldn15.2.L
vtn.L2	2.33302e-37	0.533089	0.99	0.853	4.06878e-33	3	vtn.L
eif2s2.L	5.71595e-09	0.531671	0.554	0.412	9.96861e-05	3	eif2s2.L
eef2.1.L	2.31505e-20	0.529645	0.832	0.598	4.03744e-16	3	eef2.1.L
plg.S2	1.62066e-15	0.528262	0.722	0.488	2.82644e-11	3	plg.S
uqcrc2.L	1.01005e-07	0.525544	0.294	0.184	0.00176153	3	uqcrc2.L
loc100494546.L	5.4759e-07	0.518282	0.26	0.163	0.00954998	3	loc100494546.L
angptl3.L1	7.49769e-13	0.517872	0.379	0.214	1.3076e-08	3	angptl3.L
loc100497848.L1	7.20733e-14	0.514109	0.461	0.278	1.25696e-09	3	loc100497848.L
atp5a1.S	3.98405e-07	0.512373	0.34	0.231	0.00694818	3	atp5a1.S
bzw1.S	1.23692e-07	0.511903	0.361	0.246	0.0021572	3	bzw1.S
Xelaev18022528m.g1	7.78101e-08	0.506393	0.536	0.392	0.00135701	3	Xelaev18022528m.g
loc100498624.L	1.06886e-13	0.504506	0.26	0.121	1.86409e-09	3	loc100498624.L
hsd17b6.L1	1.90584e-09	0.501657	0.271	0.151	3.32379e-05	3	hsd17b6.L
mogat1-like.1.L	1.17925e-10	0.500848	0.273	0.146	2.05661e-06	3	mogat1-like.1.L
mtch2.L	1.00207e-06	0.500009	0.304	0.201	0.0174762	3	mtch2.L
pklr.L1	1.26519e-09	0.499471	0.407	0.264	2.20649e-05	3	pklr.L
timm23.S	6.30629e-06	0.49866	0.253	0.164	0.109982	3	timm23.S
ambp.L1	1.56144e-46	0.498634	1	0.905	2.72316e-42	3	ambp.L
cryz.L	2.05722e-13	0.497994	0.616	0.427	3.5878e-09	3	cryz.L
uqcrh.L	6.04314e-13	0.494912	0.755	0.604	1.05392e-08	3	uqcrh.L
serpind1.L1	4.6336e-14	0.48749	0.784	0.583	8.08099e-10	3	serpind1.L
oaz1.L	1.03509e-07	0.481169	0.307	0.197	0.00180519	3	oaz1.L
tubb4a.S1	6.11381e-06	0.478802	0.268	0.177	0.106625	3	tubb4a.S
loc101733629.L1	6.23444e-11	0.471092	0.526	0.353	1.08729e-06	3	loc101733629.L
serpinf2.L1	1.80696e-10	0.46969	0.528	0.36	3.15134e-06	3	serpinf2.L
btf3.S	1.44373e-08	0.464025	0.42	0.285	0.000251786	3	btf3.S
f7.S1	8.85784e-09	0.463697	0.454	0.313	0.000154481	3	f7.S
Xelaev18024441m.g1	2.83447e-10	0.463596	0.265	0.142	4.94331e-06	3	Xelaev18024441m.g
Xelaev18005340m.g	2.62302e-11	0.45639	0.294	0.158	4.57454e-07	3	Xelaev18005340m.g
tdo2.L1	4.08789e-26	0.45196	0.807	0.556	7.12928e-22	3	tdo2.L
mgst1.L	6.50959e-16	0.44726	0.768	0.574	1.13527e-11	3	mgst1.L
calm1.S	7.66476e-05	0.445567	0.278	0.198	1	3	calm1.S
aldh1a1.S1	6.9058e-09	0.445465	0.253	0.141	0.000120437	3	aldh1a1.S
hspd1.L	5.82372e-05	0.442546	0.351	0.256	1	3	hspd1.L
serpind1.S2	2.63983e-08	0.441765	0.572	0.424	0.000460387	3	serpind1.S
gch1.L	0.000590423	0.441004	0.258	0.189	1	3	gch1.L
Xelaev18034436m.g1	6.19614e-08	0.434871	0.384	0.257	0.00108061	3	Xelaev18034436m.g
nmrk2.S1	4.71868e-18	0.434558	0.897	0.788	8.22938e-14	3	nmrk2.S
Xelaev18027506m.g1	3.69619e-25	0.43328	0.948	0.727	6.44616e-21	3	Xelaev18027506m.g
serpina1.L2	4.9443e-21	0.430604	0.972	0.803	8.62286e-17	3	serpina1.L
gltscr2.L	9.98268e-05	0.429861	0.281	0.202	1	3	gltscr2.L
Xetrov90018753m.S1	2.42833e-14	0.429645	0.719	0.519	4.23501e-10	3	Xetrov90018753m.S
sgk1.L	4.68202e-08	0.428892	0.273	0.162	0.000816544	3	sgk1.L
rtn4.S1	6.66493e-07	0.428871	0.314	0.206	0.0116236	3	rtn4.S
rars.S1	3.33532e-07	0.422989	0.322	0.207	0.0058168	3	rars.S
mmp19-like.2.L	1.96577e-12	0.422366	0.631	0.439	3.4283e-08	3	mmp19-like.2.L
apob.S2	1.5413e-10	0.421818	0.577	0.397	2.68802e-06	3	apob.S
Xelaev18036725m.g	3.61012e-08	0.421762	0.284	0.171	0.000629604	3	Xelaev18036725m.g
Xelaev18002611m.g1	6.47146e-12	0.419325	0.637	0.444	1.12862e-07	3	Xelaev18002611m.g
Xelaev18032541m.g1	1.17903e-07	0.418599	0.363	0.235	0.00205622	3	Xelaev18032541m.g
Xetrov90014452m.L1	1.50364e-05	0.418293	0.253	0.166	0.262235	3	Xetrov90014452m.L
Xelaev18021657m.g	5.04447e-09	0.414068	0.477	0.324	8.79756e-05	3	Xelaev18021657m.g
rps4x.S	6.57123e-13	0.41332	0.82	0.698	1.14602e-08	3	rps4x.S
serpinc1.L1	3.08223e-13	0.410481	0.827	0.65	5.37541e-09	3	serpinc1.L
ttpa.L	4.95145e-09	0.409805	0.289	0.168	8.63533e-05	3	ttpa.L
sdr16c5.L1	5.36773e-09	0.407874	0.412	0.268	9.36132e-05	3	sdr16c5.L
habp2.L1	4.34287e-07	0.407483	0.371	0.251	0.00757396	3	habp2.L
rpl13a.S	2.67219e-20	0.406907	0.948	0.89	4.66031e-16	3	rpl13a.S
hsd11b1.L1	1.10685e-08	0.404012	0.327	0.199	0.000193035	3	hsd11b1.L
rcan1.L1	6.45355e-07	0.403722	0.345	0.232	0.011255	3	rcan1.L
rsl24d1.L	1.44714e-10	0.402782	0.706	0.552	2.52381e-06	3	rsl24d1.L
eif3d.S	1.41942e-12	0.400495	0.778	0.607	2.47547e-08	3	eif3d.S
kmo.L	1.43862e-09	0.39996	0.265	0.146	2.50895e-05	3	kmo.L
eef1g.S	6.79699e-07	0.399681	0.477	0.362	0.0118539	3	eef1g.S
ech1.L	5.01476e-08	0.398115	0.515	0.377	0.000874574	3	ech1.L
zmym6nb.L1	7.57197e-07	0.393698	0.366	0.253	0.0132055	3	zmym6nb.L
eef1g.L	1.88172e-13	0.391146	0.897	0.772	3.28172e-09	3	eef1g.L
etfb.L	9.18791e-08	0.389951	0.503	0.364	0.00160237	3	etfb.L
MGC75752.L1	0.000168556	0.38353	0.629	0.558	1	3	MGC75752.L
tmbim6.L1	0.00061098	0.367898	0.33	0.255	1	3	tmbim6.L
Xelaev18040190m.g2	6.80399e-35	0.366666	0.985	0.798	1.18662e-30	3	Xelaev18040190m.g
eif3i.L	1.68764e-05	0.365179	0.503	0.399	0.294324	3	eif3i.L
ctsz.S1	1.15463e-05	0.359188	0.258	0.17	0.201367	3	ctsz.S
opa3.S	0.000507496	0.357584	0.278	0.207	1	3	opa3.S
proc.S1	1.06327e-08	0.354955	0.611	0.431	0.000185434	3	proc.S
hsdl2.S1	1.54296e-05	0.352065	0.294	0.203	0.269092	3	hsdl2.S
Xelaev18022531m.g1	1.66821e-11	0.348996	0.928	0.86	2.90936e-07	3	Xelaev18022531m.g
pzp-like.2.L1	1.96627e-07	0.348386	0.41	0.274	0.00342917	3	pzp-like.2.L
Xelaev18038892m.g	8.15776e-06	0.347996	0.265	0.175	0.142271	3	Xelaev18038892m.g
isg20l2.L	6.95393e-08	0.341091	0.312	0.193	0.00121277	3	isg20l2.L
Xelaev18046282m.g	0.000104845	0.340718	0.366	0.277	1	3	Xelaev18046282m.g
cox6b1.L	7.48054e-07	0.340641	0.464	0.347	0.0130461	3	cox6b1.L
atp5f1.L	6.45047e-06	0.339887	0.327	0.227	0.112496	3	atp5f1.L
eif2s2.S	1.52515e-05	0.339494	0.448	0.344	0.265986	3	eif2s2.S
Xelaev18013576m.g	3.17866e-05	0.335502	0.343	0.25	0.554358	3	Xelaev18013576m.g
cox4i1.L	4.62178e-06	0.334912	0.585	0.471	0.0806038	3	cox4i1.L
nucks1.L	2.74447e-05	0.33454	0.273	0.183	0.478636	3	nucks1.L
pabpc1.L	0.0025642	0.333798	0.312	0.248	1	3	pabpc1.L
f9.L1	3.93425e-08	0.332331	0.572	0.416	0.000686133	3	f9.L
arpc1b.L	0.000303138	0.330085	0.317	0.238	1	3	arpc1b.L
eif3g.S	1.65971e-06	0.329858	0.523	0.4	0.0289454	3	eif3g.S
Xelaev18002122m.g1	1.51045e-11	0.329385	0.588	0.392	2.63422e-07	3	Xelaev18002122m.g
pno1.L	1.67035e-05	0.32646	0.322	0.226	0.291309	3	pno1.L
hsp90ab1.S1	4.97899e-09	0.324097	0.639	0.479	8.68336e-05	3	hsp90ab1.S
dnaja2.S	9.02295e-05	0.323745	0.343	0.256	1	3	dnaja2.S
nsa2.L1	5.53444e-07	0.320486	0.657	0.548	0.00965206	3	nsa2.L
mgst3.L	1.03436e-06	0.319805	0.309	0.2	0.0180392	3	mgst3.L
st13.S	0.00145908	0.319405	0.258	0.193	1	3	st13.S
loc100488079-like.L1	4.35351e-15	0.319281	0.977	0.833	7.59253e-11	3	loc100488079-like.L
ndufs5.L	0.00146963	0.318285	0.314	0.246	1	3	ndufs5.L
pah.L	4.76757e-07	0.313422	0.263	0.159	0.00831465	3	pah.L
phyh.S1	9.54936e-07	0.312328	0.363	0.243	0.0166541	3	phyh.S
dhrs4.L1	9.87417e-05	0.311191	0.286	0.203	1	3	dhrs4.L
agt.S1	1.15555e-06	0.309463	0.353	0.234	0.0201528	3	agt.S
eif3g.L	0.000256943	0.308382	0.304	0.222	1	3	eif3g.L
Xelaev18037898m.g	5.83575e-12	0.303423	0.936	0.86	1.01775e-07	3	Xelaev18037898m.g
slc9a3r1.L	0.00144327	0.302239	0.26	0.195	1	3	slc9a3r1.L
atp5d.L	0.000162643	0.297634	0.477	0.383	1	3	atp5d.L
Xelaev18036120m.g2	1.40871e-08	0.289332	0.735	0.562	0.00024568	3	Xelaev18036120m.g
Xelaev18016042m.g	0.000140287	0.278605	0.32	0.233	1	3	Xelaev18016042m.g
aldh9a1.S1	8.29331e-11	0.274329	0.91	0.737	1.44635e-06	3	aldh9a1.S
rpl4.L	5.9094e-08	0.273973	0.825	0.748	0.0010306	3	rpl4.L
Xelaev18037382m.g1	3.52124e-05	0.273813	0.412	0.302	0.614104	3	Xelaev18037382m.g
Xelaev18034830m.g2	1.24421e-16	0.271514	1	0.754	2.16991e-12	3	Xelaev18034830m.g
glrx.L1	0.000565821	0.269967	0.32	0.243	1	3	glrx.L
Xelaev18007619m.g2	8.66875e-07	0.267984	0.425	0.297	0.0151183	3	Xelaev18007619m.g
Xelaev18022560m.g	2.53539e-05	0.26354	0.286	0.19	0.442172	3	Xelaev18022560m.g
Xelaev18025819m.g1	4.30361e-06	0.261763	0.454	0.316	0.0750549	3	Xelaev18025819m.g
bsg.L	0.000327053	0.261711	0.33	0.242	1	3	bsg.L
cirbp.S	1.84141e-06	0.260828	0.626	0.482	0.0321141	3	cirbp.S
cox5a.L	0.00617353	0.259505	0.289	0.23	1	3	cox5a.L
atp5a1.L	0.00192193	0.25702	0.289	0.221	1	3	atp5a1.L
slc31a1.L	0.00683795	0.256754	0.253	0.194	1	3	slc31a1.L
Xetrov90030685m.L1	9.22118e-06	0.253636	0.379	0.26	0.160817	3	Xetrov90030685m.L
smad4.1.S	6.50718e-125	4.01303	0.519	0.093	1.13485e-120	4	smad4.1.S
hal.L	6.29364e-118	2.81852	0.566	0.125	1.09761e-113	4	hal.L
Xelaev18022166m.g	1.86857e-25	2.78235	0.481	0.325	3.25878e-21	4	Xelaev18022166m.g
loc100492966.L1	4.29271e-64	2.67242	0.534	0.189	7.48649e-60	4	loc100492966.L
Xelaev18022167m.g	1.38287e-75	2.50435	0.405	0.091	2.41172e-71	4	Xelaev18022167m.g
loc101731692.S1	1.32607e-66	2.42133	0.457	0.129	2.31266e-62	4	loc101731692.S
pck1.S	7.55805e-25	2.29346	0.326	0.139	1.31812e-20	4	pck1.S
rbm5.S	2.2629e-67	2.27754	0.493	0.16	3.9465e-63	4	rbm5.S
slc27a2.S1	8.45902e-62	2.18714	0.367	0.088	1.47525e-57	4	slc27a2.S
pck1.L1	4.22014e-43	2.14623	0.519	0.235	7.35992e-39	4	pck1.L
c1s.L1	2.55713e-58	2.0674	0.639	0.315	4.45964e-54	4	c1s.L
Xelaev18022260m.g	4.22832e-51	1.89805	0.413	0.134	7.3742e-47	4	Xelaev18022260m.g
fbp1.L1	1.82601e-38	1.83711	0.434	0.175	3.18457e-34	4	fbp1.L
MGC89174.L1	1.74395e-31	1.80016	0.302	0.103	3.04145e-27	4	MGC89174.L
srsf5.L	2.275e-26	1.70849	0.37	0.174	3.96759e-22	4	srsf5.L
son.S	9.64687e-36	1.70608	0.305	0.097	1.68241e-31	4	son.S
rbm25.L	8.36096e-26	1.6323	0.44	0.241	1.45815e-21	4	rbm25.L
rbm5.L	2.92547e-19	1.58137	0.29	0.136	5.10202e-15	4	rbm5.L
srsf5.S	1.04297e-46	1.56785	0.736	0.521	1.81894e-42	4	srsf5.S
Xetrov90012608m.L1	1.0691e-10	1.52608	0.255	0.145	1.86451e-06	4	Xetrov90012608m.L
loc100493658.L2	2.71814e-26	1.52209	0.446	0.24	4.74043e-22	4	loc100493658.L
loc100485749.L1	1.06844e-19	1.51401	0.308	0.147	1.86336e-15	4	loc100485749.L
Xelaev18024251m.g	4.01302e-17	1.49069	0.331	0.178	6.99871e-13	4	Xelaev18024251m.g
gckr.L	8.90658e-19	1.48157	0.381	0.222	1.55331e-14	4	gckr.L
gadd45g.S	2.704e-36	1.47607	0.642	0.397	4.71578e-32	4	gadd45g.S
Xelaev18001106m.g	5.70182e-18	1.44738	0.364	0.206	9.94397e-14	4	Xelaev18001106m.g
Xelaev18003734m.g	1.15319e-19	1.4197	0.396	0.226	2.01115e-15	4	Xelaev18003734m.g
bnip3.S1	4.07404e-10	1.29602	0.299	0.189	7.10513e-06	4	bnip3.S
ufc1.S1	2.84819e-60	1.26841	0.933	0.77	4.96725e-56	4	ufc1.S
fos.L	3.159e-10	1.19521	0.284	0.175	5.5093e-06	4	fos.L
sik1.S	0.000466262	1.1934	0.258	0.212	1	4	sik1.S
Xelaev18022168m.g	2.11971e-09	1.16314	0.261	0.16	3.69678e-05	4	Xelaev18022168m.g
haao.L2	6.30428e-12	1.15975	0.311	0.183	1.09947e-07	4	haao.L
errfi1.L1	3.7337e-11	1.13931	0.302	0.182	6.51158e-07	4	errfi1.L
loc100135198-like.L1	3.64261e-33	1.13056	0.469	0.189	6.35272e-29	4	loc100135198-like.L
junb.L	5.04424e-22	1.12902	0.695	0.576	8.79715e-18	4	junb.L
igfbp2.S1	1.45635e-12	1.12751	0.361	0.228	2.53987e-08	4	igfbp2.S
apoc1-like.L1	2.12902e-73	1.11738	0.985	0.869	3.71301e-69	4	apoc1-like.L
foxr1.L1	2.139e-20	1.09441	0.54	0.351	3.73041e-16	4	foxr1.L
aoc1.S1	4.27487e-07	1.08016	0.408	0.35	0.00745537	4	aoc1.S
hrsp12.L	8.83995e-19	1.07818	0.545	0.408	1.54169e-14	4	hrsp12.L
loc100493076.L1	1.84864e-88	1.06423	0.997	0.908	3.22403e-84	4	loc100493076.L
loc100489282.S1	1.00836e-22	1.03345	0.625	0.447	1.75858e-18	4	loc100489282.S
cebpd.S	3.16727e-08	1.02543	0.331	0.244	0.000552371	4	cebpd.S
sat1.S	8.99209e-07	1.01553	0.334	0.255	0.0156822	4	sat1.S
fos.S	2.03158e-07	1.01449	0.34	0.252	0.00354308	4	fos.S
f5.L1	3.51348e-05	1.01208	0.314	0.257	0.612751	4	f5.L
cdo1.L1	3.68328e-12	0.986285	0.399	0.262	6.42364e-08	4	cdo1.L
Xelaev18034823m.g1	2.08499e-41	0.970811	0.886	0.733	3.63621e-37	4	Xelaev18034823m.g
cbs.L1	0.000569307	0.950265	0.328	0.296	1	4	cbs.L
ppp1r1b.L1	1.61097e-11	0.893433	0.504	0.399	2.80953e-07	4	ppp1r1b.L
Xelaev18036222m.g	8.2118e-31	0.892732	0.809	0.743	1.43214e-26	4	Xelaev18036222m.g
Xetrov90003925m.S2	3.76003e-47	0.869939	0.979	0.883	6.55749e-43	4	Xetrov90003925m.S
g6pc2.L1	0.000296627	0.85468	0.408	0.358	1	4	g6pc2.L
aldh1l1.L1	4.30469e-07	0.83072	0.328	0.237	0.00750737	4	aldh1l1.L
snrnp70.L	0.000825002	0.8265	0.282	0.241	1	4	snrnp70.L
apob.L1	4.42739e-11	0.820067	0.566	0.455	7.72137e-07	4	apob.L
rps25.L	9.43215e-22	0.813391	0.786	0.787	1.64497e-17	4	rps25.L
surf6.L	0.00597843	0.809682	0.264	0.23	1	4	surf6.L
fn1.S1	1.6125e-13	0.791006	0.645	0.534	2.8122e-09	4	fn1.S
hgd.L1	0.003603	0.772639	0.299	0.262	1	4	hgd.L
loc100491107.L1	8.92644e-11	0.767107	0.311	0.174	1.55677e-06	4	loc100491107.L
btg1.L	0.00353195	0.756256	0.261	0.224	1	4	btg1.L
rps28p9.L	1.56805e-15	0.73803	0.713	0.679	2.73468e-11	4	rps28p9.L
rpl35.S	8.29621e-24	0.736692	0.812	0.788	1.44686e-19	4	rpl35.S
rps11.S	6.60636e-23	0.735924	0.818	0.806	1.15215e-18	4	rps11.S
rpl37.L	0.00923619	0.734563	0.384	0.389	1	4	rpl37.L
Xelaev18011978m.g	8.29169e-21	0.712983	0.824	0.82	1.44607e-16	4	Xelaev18011978m.g
fbp1.S1	0.000224228	0.71017	0.428	0.396	1	4	fbp1.S
Xelaev18024282m.g	1.15105e-21	0.693849	0.824	0.799	2.00743e-17	4	Xelaev18024282m.g
rpl24.S	7.50496e-12	0.665064	0.686	0.653	1.30886e-07	4	rpl24.S
rpl37a.L1	3.81004e-17	0.649505	0.804	0.806	6.64471e-13	4	rpl37a.L
rpl35.L	7.30256e-16	0.624472	0.757	0.72	1.27357e-11	4	rpl35.L
Xelaev18040787m.g1	1.48761e-35	0.621851	0.977	0.892	2.59439e-31	4	Xelaev18040787m.g
loc101731543-like.S1	1.29186e-06	0.621504	0.543	0.497	0.0225301	4	loc101731543-like.S
rpl26.S1	7.82015e-24	0.616072	0.903	0.866	1.36383e-19	4	rpl26.S
Xelaev18014154m.g1	3.29876e-08	0.59228	0.683	0.712	0.000575303	4	Xelaev18014154m.g
Xetrov90011359m.L1	0.00148909	0.588585	0.378	0.327	1	4	Xetrov90011359m.L
rps21.S	3.6925e-14	0.586742	0.768	0.74	6.43972e-10	4	rps21.S
rpl14.L	4.26389e-07	0.584428	0.648	0.686	0.00743622	4	rpl14.L
loc100485537.11	9.04701e-10	0.580712	0.481	0.329	1.5778e-05	4	loc100485537.1
loc100493057.S	1.56456e-14	0.57842	0.809	0.829	2.72859e-10	4	loc100493057.S
rarres2.L1	4.46463e-05	0.571945	0.475	0.451	0.778632	4	rarres2.L
rplp1.L1	1.69999e-07	0.570873	0.604	0.552	0.00296478	4	rplp1.L
Xelaev18035769m.g	4.43437e-16	0.563015	0.859	0.872	7.73354e-12	4	Xelaev18035769m.g
fau.S1	8.04317e-10	0.54737	0.707	0.708	1.40273e-05	4	fau.S
rpl36.L	3.76233e-11	0.544736	0.748	0.722	6.5615e-07	4	rpl36.L
MGC75752.S1	5.15348e-05	0.541621	0.408	0.329	0.898767	4	MGC75752.S
rpl29.S	0.000799351	0.528601	0.49	0.502	1	4	rpl29.S
Xelaev18029059m.g	1.39831e-09	0.519665	0.716	0.711	2.43866e-05	4	Xelaev18029059m.g
rpl36.S1	2.21507e-13	0.506371	0.862	0.88	3.86308e-09	4	rpl36.S
eef1d.L	3.68394e-16	0.505107	0.889	0.891	6.4248e-12	4	eef1d.L
Xelaev18020043m.g	6.83496e-16	0.487603	0.868	0.847	1.19202e-11	4	Xelaev18020043m.g
pck2.S1	0.00852108	0.479204	0.425	0.407	1	4	pck2.S
rpl26.L	5.26617e-13	0.470786	0.809	0.841	9.1842e-09	4	rpl26.L
rpl34.L1	9.03872e-10	0.465377	0.748	0.68	1.57635e-05	4	rpl34.L
rps15.S	2.90883e-10	0.451833	0.765	0.758	5.07299e-06	4	rps15.S
rpl14.S	0.00140204	0.440773	0.563	0.594	1	4	rpl14.S
Xelaev18015505m.g	5.28417e-08	0.419263	0.783	0.8	0.00092156	4	Xelaev18015505m.g
rpl39.S	3.50166e-05	0.417877	0.642	0.676	0.61069	4	rpl39.S
rpl30.S	1.65925e-07	0.413903	0.795	0.819	0.00289373	4	rpl30.S
rpl19.L1	2.7668e-09	0.411005	0.842	0.874	4.82529e-05	4	rpl19.L
Xelaev18022104m.g	6.85151e-07	0.396547	0.777	0.865	0.011949	4	Xelaev18022104m.g
Xelaev18016915m.g	4.54873e-06	0.394988	0.724	0.756	0.0793298	4	Xelaev18016915m.g
Xelaev18042936m.g	0.00959501	0.39297	0.563	0.614	1	4	Xelaev18042936m.g
rps28p9.S	0.00029285	0.391257	0.645	0.707	1	4	rps28p9.S
rbm6.S	0.00083637	0.38559	0.604	0.638	1	4	rbm6.S
rpl34.S	0.000159309	0.369309	0.786	0.866	1	4	rpl34.S
rps20.L	2.40108e-05	0.367259	0.774	0.845	0.418748	4	rps20.L
zc3h10.S	9.78955e-06	0.363204	0.774	0.78	0.17073	4	zc3h10.S
rps23.L	1.21808e-05	0.328503	0.818	0.885	0.212432	4	rps23.L
Xelaev18036119m.g1	0.000123335	0.31547	0.78	0.737	1	4	Xelaev18036119m.g
g0s2.L1	0.00210528	0.314933	0.202	0.316	1	4	g0s2.L
Xelaev18014665m.g1	0.00698978	0.298992	0.692	0.746	1	4	Xelaev18014665m.g
Xelaev18003966m.g	5.10454e-05	0.291216	0.798	0.855	0.890231	4	Xelaev18003966m.g
sec61g.S1	0.000858501	0.291043	0.208	0.343	1	4	sec61g.S
rpl23.L	0.00649873	0.280887	0.727	0.835	1	4	rpl23.L
rpl19.S	0.000439252	0.258198	0.768	0.837	1	4	rpl19.S
Xelaev18038264m.g2	0.00245216	0.256089	0.308	0.456	1	4	Xelaev18038264m.g
Xelaev18000107m.g1	1.14085e-171	2.47511	0.972	0.361	1.98964e-167	5	Xelaev18000107m.g
MGC89221.L1	2.70689e-69	2.3496	0.428	0.097	4.72082e-65	5	MGC89221.L
rps17.L1	7.78533e-156	2.23542	0.975	0.411	1.35776e-151	5	rps17.L
rpl23.S1	1.24767e-156	2.21184	0.975	0.404	2.17594e-152	5	rpl23.S
Xelaev18004063m.g1	1.39298e-145	2.08726	0.972	0.407	2.42936e-141	5	Xelaev18004063m.g
sult1a11	2.28053e-56	1.90702	0.548	0.196	3.97724e-52	5	sult1a1
Xelaev18037841m.g1	1.0328e-74	1.81372	0.8	0.414	1.8012e-70	5	Xelaev18037841m.g
allc.L1	6.95966e-57	1.80519	0.582	0.225	1.21376e-52	5	allc.L
Xelaev18037805m.g1	2.39332e-129	1.75586	0.978	0.527	4.17395e-125	5	Xelaev18037805m.g
loc100498039.L1	4.90655e-42	1.7091	0.388	0.127	8.55702e-38	5	loc100498039.L
rps8.S1	3.0174e-123	1.70477	0.991	0.489	5.26234e-119	5	rps8.S
rps8.L1	5.18611e-117	1.67977	0.963	0.455	9.04457e-113	5	rps8.L
Xelaev18002122m.g2	5.5684e-60	1.65792	0.757	0.38	9.71128e-56	5	Xelaev18002122m.g
Xelaev18037541m.g1	7.50442e-50	1.65699	0.905	0.76	1.30877e-45	5	Xelaev18037541m.g
pebp1.L1	1.52724e-56	1.65062	0.683	0.312	2.6635e-52	5	pebp1.L
fmo5.S	1.67757e-71	1.61119	0.283	0.038	2.92567e-67	5	fmo5.S
Xelaev18019895m.g1	1.61437e-38	1.53288	0.403	0.142	2.81546e-34	5	Xelaev18019895m.g
loc100488751.S1	2.12817e-49	1.53079	0.446	0.135	3.71153e-45	5	loc100488751.S
MGC89221.S1	4.33606e-20	1.48058	0.455	0.241	7.56208e-16	5	MGC89221.S
Xetrov90012608m.L2	1.49431e-62	1.30355	0.477	0.125	2.60608e-58	5	Xetrov90012608m.L
loc100486352-like.L1	1.73669e-56	1.26705	0.431	0.107	3.02878e-52	5	loc100486352-like.L
rgn.L1	1.37521e-47	1.25897	0.434	0.133	2.39837e-43	5	rgn.L
idh2.L1	2.32317e-26	1.25873	0.566	0.32	4.05161e-22	5	idh2.L
Xelaev18045525m.g	9.59803e-82	1.25161	0.969	0.592	1.6739e-77	5	Xelaev18045525m.g
ppp1r1b.L2	1.07238e-49	1.23853	0.738	0.378	1.87023e-45	5	ppp1r1b.L
serpina3k.L1	2.44654e-55	1.23581	0.665	0.253	4.26677e-51	5	serpina3k.L
rplp1.L2	4.68897e-70	1.21971	0.935	0.522	8.17757e-66	5	rplp1.L
loc100491107.L2	8.40511e-53	1.19707	0.514	0.155	1.46585e-48	5	loc100491107.L
rpl36a.L	1.53936e-75	1.12584	1	0.661	2.68464e-71	5	rpl36a.L
asl.L1	3.0087e-29	1.0955	0.314	0.105	5.24717e-25	5	asl.L
anxa13.L	4.22492e-44	1.09481	0.366	0.099	7.36826e-40	5	anxa13.L
Xetrov90026033m.L	2.22657e-44	1.07922	0.311	0.072	3.88313e-40	5	Xetrov90026033m.L
rpl34.L2	3.27297e-68	1.01619	0.975	0.659	5.70806e-64	5	rpl34.L
alb-like.1.S1	3.80461e-55	1.00985	0.815	0.366	6.63525e-51	5	alb-like.1.S
rpl10a.S	4.13837e-55	1.00634	0.942	0.597	7.21731e-51	5	rpl10a.S
loc101732836.1.L1	6.8061e-22	0.993124	0.295	0.112	1.18698e-17	5	loc101732836.1.L
Xelaev18022166m.g1	0.00029961	0.984463	0.391	0.334	1	5	Xelaev18022166m.g
loc100486282.L	9.67679e-32	0.969153	0.268	0.073	1.68763e-27	5	loc100486282.L
foxr1.L2	1.6411e-31	0.954979	0.658	0.341	2.86207e-27	5	foxr1.L
Xelaev18035694m.g1	4.9402e-26	0.946136	0.889	0.757	8.6157e-22	5	Xelaev18035694m.g
cdo1.L2	2.76442e-45	0.942015	0.615	0.242	4.82115e-41	5	cdo1.L
Xelaev18024665m.g1	9.48927e-29	0.926672	0.717	0.441	1.65493e-24	5	Xelaev18024665m.g
loc100489282.S2	1.57596e-21	0.903136	0.708	0.441	2.74847e-17	5	loc100489282.S
nme2.L1	2.0611e-53	0.900563	0.966	0.716	3.59456e-49	5	nme2.L
MGC643891	6.65365e-19	0.894665	0.369	0.176	1.1604e-14	5	MGC64389
loc100498624.L1	1.32933e-15	0.891001	0.274	0.122	2.31835e-11	5	loc100498624.L
pgm1.S1	2.11899e-27	0.890825	0.363	0.135	3.69551e-23	5	pgm1.S
MGC89174.L2	1.32206e-24	0.889983	0.298	0.104	2.30568e-20	5	MGC89174.L
rpl3.L1	1.11259e-49	0.881814	0.966	0.636	1.94036e-45	5	rpl3.L
Xetrov90018753m.S2	4.05288e-18	0.863484	0.711	0.524	7.06823e-14	5	Xetrov90018753m.S
tmsb4x.L1	9.00955e-18	0.850099	0.594	0.385	1.57127e-13	5	tmsb4x.L
bhmt.L1	2.84861e-47	0.820843	0.698	0.261	4.96798e-43	5	bhmt.L
eef1b2.L1	1.72438e-41	0.808248	0.951	0.63	3.00732e-37	5	eef1b2.L
loc101731543-like.S2	1.01116e-21	0.808059	0.745	0.478	1.76346e-17	5	loc101731543-like.S
cox4i2.L1	5.1738e-16	0.807458	0.363	0.185	9.02312e-12	5	cox4i2.L
loc101731692.S2	8.69091e-30	0.806717	0.391	0.137	1.51569e-25	5	loc101731692.S
rps25.S	4.95431e-49	0.803004	0.988	0.786	8.64032e-45	5	rps25.S
cps1.L1	1.71075e-32	0.801268	0.455	0.167	2.98355e-28	5	cps1.L
Xelaev18027508m.g1	1.422e-31	0.797237	0.418	0.148	2.47997e-27	5	Xelaev18027508m.g
loc100037903.S	6.85643e-23	0.762573	0.308	0.114	1.19576e-18	5	loc100037903.S
Xelaev18034436m.g2	8.1572e-17	0.752454	0.452	0.253	1.42262e-12	5	Xelaev18034436m.g
pygl.S1	7.85233e-18	0.73793	0.569	0.346	1.36945e-13	5	pygl.S
serpina3.L1	1.3486e-34	0.732377	0.578	0.228	2.35196e-30	5	serpina3.L
park7.L1	5.6962e-15	0.71738	0.397	0.216	9.93418e-11	5	park7.L
Xelaev18014918m.g1	8.13722e-14	0.702976	0.572	0.411	1.41913e-09	5	Xelaev18014918m.g
ppdpf.L1	1.20889e-18	0.700604	0.351	0.16	2.1083e-14	5	ppdpf.L
ufc1.S2	2.06662e-34	0.691668	0.982	0.766	3.60418e-30	5	ufc1.S
ptma.L1	2.30877e-19	0.688802	0.692	0.462	4.02649e-15	5	ptma.L
alb.L1	9.17721e-58	0.673953	0.809	0.294	1.6005e-53	5	alb.L
rpl13a.L1	3.69108e-37	0.663941	0.975	0.752	6.43725e-33	5	rpl13a.L
loc100492966.L2	1.63591e-26	0.651711	0.471	0.197	2.85302e-22	5	loc100492966.L
prodh2.1.L1	2.74567e-12	0.647524	0.314	0.158	4.78846e-08	5	prodh2.1.L
rpl5.L	1.51745e-27	0.643574	0.929	0.643	2.64644e-23	5	rpl5.L
loc100493076.L2	1.52278e-26	0.630295	1	0.908	2.65572e-22	5	loc100493076.L
loc100497264.L1	6.4975e-21	0.62949	0.323	0.126	1.13316e-16	5	loc100497264.L
rps10.L	6.94165e-35	0.624467	0.963	0.86	1.21062e-30	5	rps10.L
Xelaev18003505m.g	2.65662e-23	0.624364	0.889	0.774	4.63314e-19	5	Xelaev18003505m.g
Xelaev18040787m.g2	1.01818e-25	0.617953	0.997	0.89	1.77571e-21	5	Xelaev18040787m.g
ephx2.L2	5.03864e-16	0.617576	0.585	0.364	8.78739e-12	5	ephx2.L
basp1.S	1.29888e-12	0.613289	0.286	0.14	2.26525e-08	5	basp1.S
rps15.L	1.52507e-31	0.609912	0.975	0.757	2.65972e-27	5	rps15.L
Xelaev18036119m.g2	4.39481e-20	0.607741	0.895	0.727	7.66455e-16	5	Xelaev18036119m.g
rps25.L1	2.02885e-32	0.593632	0.982	0.769	3.53832e-28	5	rps25.L
atp5d.L1	1.24272e-08	0.582926	0.514	0.381	0.00021673	5	atp5d.L
loc101732280-like.S	5.29848e-13	0.566821	0.277	0.13	9.24054e-09	5	loc101732280-like.S
loc100135198-like.L2	1.23172e-31	0.555295	0.508	0.187	2.14812e-27	5	loc100135198-like.L
Xelaev18028961m.g	1.24015e-13	0.549536	0.674	0.482	2.16283e-09	5	Xelaev18028961m.g
Xelaev18022531m.g2	1.16149e-21	0.549015	0.994	0.856	2.02563e-17	5	Xelaev18022531m.g
qdpr.L1	1.99061e-08	0.546194	0.357	0.226	0.000347162	5	qdpr.L
rpl27a-like.S	6.08366e-23	0.544819	0.911	0.76	1.06099e-18	5	rpl27a-like.S
rpl17.S	9.65151e-26	0.532701	0.948	0.845	1.68322e-21	5	rpl17.S
tpt1.L	1.98252e-14	0.53183	0.883	0.775	3.45751e-10	5	tpt1.L
fbp1.S2	1.07481e-13	0.527082	0.597	0.38	1.87447e-09	5	fbp1.S
selenbp1.S1	4.02533e-12	0.517206	0.502	0.314	7.02017e-08	5	selenbp1.S
rps21.L	6.0948e-11	0.50336	0.6	0.426	1.06293e-06	5	rps21.L
Xelaev18014154m.g2	7.13568e-18	0.499907	0.852	0.696	1.24446e-13	5	Xelaev18014154m.g
ndufa1.S	1.23381e-08	0.487007	0.32	0.19	0.000215177	5	ndufa1.S
loc100497556.L1	3.21063e-13	0.481689	0.258	0.115	5.59934e-09	5	loc100497556.L
rps15.S1	5.66608e-16	0.479472	0.871	0.748	9.88164e-12	5	rps15.S
Xelaev18003734m.g1	1.3439e-06	0.477341	0.345	0.232	0.0234377	5	Xelaev18003734m.g
ftmt.S1	1.57619e-07	0.475648	0.578	0.468	0.00274887	5	ftmt.S
folr4.L1	3.28949e-21	0.474602	0.932	0.795	5.73687e-17	5	folr4.L
loc100486352-like.S1	1.43482e-18	0.472784	0.883	0.663	2.50232e-14	5	loc100486352-like.S
Xelaev18022104m.g1	5.69055e-20	0.469291	0.954	0.848	9.92432e-16	5	Xelaev18022104m.g
loc100170425.L1	5.92222e-13	0.469156	0.289	0.136	1.03283e-08	5	loc100170425.L
Xelaev18029649m.g1	6.94867e-35	0.468072	0.698	0.288	1.21185e-30	5	Xelaev18029649m.g
Xelaev18011978m.g1	5.41512e-20	0.467956	0.926	0.811	9.44397e-16	5	Xelaev18011978m.g
rpl7a.S	5.6008e-10	0.460349	0.686	0.539	9.7678e-06	5	rpl7a.S
rpl12.S	2.49765e-18	0.45887	0.914	0.808	4.3559e-14	5	rpl12.S
eef2.1.L1	2.73236e-06	0.458011	0.732	0.612	0.0476524	5	eef2.1.L
prdx5.L1	1.75824e-09	0.457937	0.422	0.268	3.06638e-05	5	prdx5.L
nme21	3.14629e-09	0.45723	0.563	0.406	5.48713e-05	5	nme2
ddt.S1	8.52615e-10	0.454989	0.326	0.185	1.48696e-05	5	ddt.S
hal.L1	1.70232e-08	0.454111	0.277	0.154	0.000296885	5	hal.L
rbp1.L1	3.68041e-12	0.45106	0.628	0.429	6.41864e-08	5	rbp1.L
hrsp12.L1	6.85972e-10	0.450257	0.585	0.405	1.19633e-05	5	hrsp12.L
loc100493057.S1	2.3645e-18	0.442193	0.926	0.818	4.12369e-14	5	loc100493057.S
rpl18.S	5.31494e-16	0.436889	0.883	0.733	9.26926e-12	5	rpl18.S
rpl9.L	2.74427e-21	0.435471	0.935	0.844	4.78601e-17	5	rpl9.L
rps23.L1	1.89753e-23	0.435106	0.972	0.87	3.3093e-19	5	rps23.L
Xelaev18024441m.g2	1.17201e-08	0.432525	0.265	0.144	0.000204398	5	Xelaev18024441m.g
agxt.L2	5.05592e-14	0.431518	0.778	0.583	8.81753e-10	5	agxt.L
loc398467.S1	0.000325252	0.430901	0.354	0.273	1	5	loc398467.S
rnaseh1.S	2.34801e-17	0.42615	0.932	0.797	4.09494e-13	5	rnaseh1.S
sod1.L	1.52484e-09	0.425389	0.606	0.433	2.65933e-05	5	sod1.L
Xelaev18022529m.g1	1.67011e-15	0.424009	0.788	0.549	2.91267e-11	5	Xelaev18022529m.g
eef1d.L1	5.88144e-20	0.412077	0.969	0.883	1.02572e-15	5	eef1d.L
Xelaev18015162m.g	6.16061e-10	0.411207	0.711	0.556	1.07441e-05	5	Xelaev18015162m.g
fkbp11.L1	2.08982e-12	0.409447	0.689	0.499	3.64464e-08	5	fkbp11.L
acaa1.L2	1.30806e-09	0.409159	0.415	0.258	2.28126e-05	5	acaa1.L
rps20.L1	3.05797e-18	0.403936	0.938	0.83	5.3331e-14	5	rps20.L
rbm6.S1	1.73456e-10	0.40213	0.775	0.622	3.02508e-06	5	rbm6.S
rpl26.S2	2.52509e-16	0.401852	0.942	0.862	4.40375e-12	5	rpl26.S
rpl23.L1	8.19456e-14	0.398466	0.929	0.816	1.42913e-09	5	rpl23.L
rpl19.S1	2.42532e-16	0.392635	0.938	0.821	4.22975e-12	5	rpl19.S
Xelaev18038083m.g	1.24164e-16	0.391405	0.948	0.898	2.16543e-12	5	Xelaev18038083m.g
Xelaev18039125m.g	2.16327e-16	0.390885	0.948	0.862	3.77275e-12	5	Xelaev18039125m.g
rpl17.L	1.63076e-16	0.389734	0.96	0.859	2.84404e-12	5	rpl17.L
usmg5.L	1.23938e-06	0.387898	0.311	0.201	0.0216147	5	usmg5.L
Xelaev18012476m.g	6.58042e-08	0.380561	0.511	0.356	0.00114763	5	Xelaev18012476m.g
Xelaev18042936m.g1	6.18231e-10	0.38037	0.763	0.596	1.0782e-05	5	Xelaev18042936m.g
rps11.S1	7.16088e-12	0.38023	0.911	0.797	1.24886e-07	5	rps11.S
Xelaev18036222m.g1	3.79444e-10	0.376657	0.849	0.74	6.61751e-06	5	Xelaev18036222m.g
ndufb1.S	1.20197e-05	0.374196	0.317	0.212	0.209624	5	ndufb1.S
rpl36a.S	1.25646e-06	0.373565	0.474	0.343	0.0219126	5	rpl36a.S
mkrn3.S	7.43456e-14	0.372185	0.905	0.814	1.29659e-09	5	mkrn3.S
rpl7a.L	2.38138e-07	0.370612	0.588	0.445	0.00415313	5	rpl7a.L
tpi1.S2	0.000185724	0.369884	0.351	0.261	1	5	tpi1.S
rps27a.L	2.36645e-08	0.36971	0.695	0.563	0.000412709	5	rps27a.L
rpl34.S1	5.20411e-19	0.369367	0.966	0.849	9.07597e-15	5	rpl34.S
aldh9a1.S2	3.38726e-10	0.368444	0.883	0.743	5.90739e-06	5	aldh9a1.S
loc594879.S1	8.5166e-10	0.366839	0.403	0.24	1.48529e-05	5	loc594879.S
rpl6.S	2.15079e-12	0.366209	0.852	0.715	3.75098e-08	5	rpl6.S
uqcrh.S	4.48584e-09	0.364171	0.437	0.281	7.8233e-05	5	uqcrh.S
rpl30.S1	1.25159e-13	0.3638	0.914	0.808	2.18277e-09	5	rpl30.S
dapl1.L	8.56443e-11	0.362164	0.418	0.249	1.49364e-06	5	dapl1.L
rps21.S1	1.44351e-11	0.360783	0.865	0.731	2.51748e-07	5	rps21.S
rpl18.L	8.2694e-11	0.355318	0.862	0.738	1.44218e-06	5	rpl18.L
rpl8.L	2.2358e-10	0.352595	0.825	0.689	3.89924e-06	5	rpl8.L
Xelaev18012629m.g	1.15227e-13	0.352084	0.929	0.86	2.00956e-09	5	Xelaev18012629m.g
Xelaev18024282m.g1	5.15102e-13	0.350296	0.898	0.792	8.98338e-09	5	Xelaev18024282m.g
arg1.L1	5.54505e-09	0.349089	0.585	0.393	9.67057e-05	5	arg1.L
rtn4.S2	4.50102e-06	0.345083	0.317	0.208	0.0784978	5	rtn4.S
Xelaev18034823m.g2	9.9865e-05	0.340692	0.846	0.737	1	5	Xelaev18034823m.g
cst3.L1	2.85912e-06	0.33748	0.271	0.167	0.0498631	5	cst3.L
rpl15.S	1.9472e-07	0.33369	0.778	0.668	0.00339591	5	rpl15.S
Xelaev18035585m.g2	5.14034e-06	0.333078	0.335	0.224	0.0896475	5	Xelaev18035585m.g
fbp1.L2	7.44423e-06	0.331605	0.298	0.189	0.129827	5	fbp1.L
rpl13.S	4.29499e-11	0.329841	0.898	0.805	7.49046e-07	5	rpl13.S
Xelaev18022560m.g1	2.12541e-07	0.329685	0.311	0.189	0.00370671	5	Xelaev18022560m.g
rps23.S	1.05671e-12	0.329357	0.966	0.873	1.84291e-08	5	rps23.S
aldh1l1.L2	0.000117373	0.325701	0.338	0.236	1	5	aldh1l1.L
rpl14.L1	9.90735e-11	0.324827	0.809	0.67	1.72784e-06	5	rpl14.L
rpl26.L1	8.81545e-12	0.324586	0.92	0.83	1.53741e-07	5	rpl26.L
Xelaev18029059m.g1	2.34728e-09	0.324088	0.837	0.7	4.09365e-05	5	Xelaev18029059m.g
rpl27a-like.L	1.50942e-10	0.321644	0.895	0.758	2.63243e-06	5	rpl27a-like.L
rps13.L	2.566e-07	0.321017	0.545	0.39	0.0044751	5	rps13.L
rpl24.S1	4.32835e-06	0.318058	0.763	0.646	0.0754864	5	rpl24.S
rpl14.S1	4.48345e-08	0.313999	0.732	0.578	0.000781913	5	rpl14.S
Xelaev18021206m.g	1.66441e-06	0.302557	0.815	0.715	0.0290273	5	Xelaev18021206m.g
Xetrov90003925m.S3	7.89937e-11	0.302411	0.988	0.883	1.37765e-06	5	Xetrov90003925m.S
ppia.L1	8.17076e-05	0.300481	0.591	0.494	1	5	ppia.L
rbm8a.S	0.000205637	0.300457	0.375	0.285	1	5	rbm8a.S
Xelaev18016042m.g1	0.00020132	0.298481	0.326	0.234	1	5	Xelaev18016042m.g
rpl6.L1	4.72559e-06	0.296766	0.711	0.591	0.0824143	5	rpl6.L
rpl15.L	2.19036e-12	0.294104	0.951	0.865	3.81999e-08	5	rpl15.L
hnrnpa3.S1	5.02645e-06	0.292127	0.508	0.376	0.0876613	5	hnrnpa3.S
Xelaev18003966m.g1	1.24277e-08	0.291518	0.92	0.843	0.000216738	5	Xelaev18003966m.g
Xelaev18016915m.g1	1.46804e-07	0.290337	0.828	0.747	0.00256026	5	Xelaev18016915m.g
Xelaev18020043m.g1	8.86172e-11	0.289534	0.932	0.841	1.54548e-06	5	Xelaev18020043m.g
rpl30.L	4.64343e-09	0.287948	0.825	0.653	8.09814e-05	5	rpl30.L
pck1.L2	0.000200275	0.286751	0.354	0.251	1	5	pck1.L
rps29.S	1.79189e-07	0.283543	0.563	0.414	0.00312506	5	rps29.S
loc100493057.L	1.33756e-08	0.281283	0.862	0.763	0.00023327	5	loc100493057.L
rps5.S	7.36078e-06	0.281219	0.609	0.483	0.128372	5	rps5.S
Xelaev18029462m.g1	0.000256911	0.278831	0.858	0.768	1	5	Xelaev18029462m.g
rpl37a.L2	9.23481e-09	0.276731	0.895	0.798	0.000161055	5	rpl37a.L
rps3a.L	4.45705e-07	0.275247	0.84	0.72	0.0077731	5	rps3a.L
pdzk1.L2	6.14063e-05	0.272598	0.354	0.251	1	5	pdzk1.L
atp5j2.L	0.00246593	0.270763	0.314	0.243	1	5	atp5j2.L
rbm5.S1	0.000920389	0.270546	0.258	0.183	1	5	rbm5.S
rhoa.2.S	0.000361905	0.269837	0.283	0.2	1	5	rhoa.2.S
ndufb8.S	0.000542605	0.269368	0.265	0.188	1	5	ndufb8.S
Xelaev18046508m.g	4.33524e-07	0.266767	0.862	0.774	0.00756066	5	Xelaev18046508m.g
fkbp2.L	4.19074e-05	0.265115	0.412	0.297	0.730866	5	fkbp2.L
uqcrh.L1	7.70721e-07	0.265045	0.732	0.609	0.0134414	5	uqcrh.L
Xelaev18035949m.g	9.58344e-06	0.264515	0.566	0.447	0.167135	5	Xelaev18035949m.g
rps13.S	1.23106e-06	0.26179	0.828	0.725	0.0214696	5	rps13.S
rps16.L	2.12392e-08	0.25919	0.966	0.866	0.000370411	5	rps16.L
rpl35.S1	5.69833e-09	0.258693	0.889	0.781	9.93788e-05	5	rpl35.S
haao.L3	6.15612e-07	0.258402	0.308	0.183	0.0107363	5	haao.L
spcs1.L	0.0042617	0.25601	0.372	0.304	1	5	spcs1.L
rpl24.L	2.91409e-07	0.254803	0.815	0.717	0.00508217	5	rpl24.L
cbs.L2	1.38456e-05	0.254632	0.406	0.289	0.241468	5	cbs.L
rpsa.S1	0.00141009	0.252212	0.778	0.756	1	5	rpsa.S
rpl39.S1	8.15989e-07	0.251493	0.782	0.663	0.0142309	5	rpl39.S
cox6b1.L1	0.000546406	0.250558	0.446	0.351	1	5	cox6b1.L
hoga1.L1	4.76865e-07	0.250404	0.298	0.179	0.00831652	5	hoga1.L
Xelaev18000209m.g	0	7.33669	0.857	0.025	0	6	Xelaev18000209m.g
pgq.L	0	6.81287	0.832	0.022	0	6	pgq.L
loc101730584	0	5.88887	0.752	0.012	0	6	loc101730584
Xelaev18026264m.g	0	5.3726	0.739	0.016	0	6	Xelaev18026264m.g
loc100496148.L	0	5.26431	0.697	0.008	0	6	loc100496148.L
Xelaev18000210m.g	0	4.90091	0.559	0.004	0	6	Xelaev18000210m.g
Xelaev18011373m.g	2.60814e-231	4.81828	0.303	0.001	4.5486e-227	6	Xelaev18011373m.g
Xelaev18014372m.g	0	4.76312	0.609	0.009	0	6	Xelaev18014372m.g
nnmt.L	0	4.75969	0.735	0.031	0	6	nnmt.L
loc100492447.L	0	4.67757	0.525	0.004	0	6	loc100492447.L
Xelaev18035520m.g	0	4.57449	0.735	0.022	0	6	Xelaev18035520m.g
loc101731595.L	0	4.39563	0.639	0.018	0	6	loc101731595.L
Xelaev18033210m.g	2.86366e-204	4.38322	0.265	0.001	4.99423e-200	6	Xelaev18033210m.g
Xelaev18026266m.g	0	4.3495	0.718	0.019	0	6	Xelaev18026266m.g
Xelaev18035526m.g	0	4.24462	0.601	0.014	0	6	Xelaev18035526m.g
Xelaev18034624m.g	6.39016e-302	3.89409	0.597	0.022	1.11444e-297	6	Xelaev18034624m.g
Xelaev18023713m.g	0	3.75946	0.441	0.001	0	6	Xelaev18023713m.g
lgals1.L	2.79839e-303	3.61641	0.45	0.005	4.88039e-299	6	lgals1.L
loc100497910.L	2.7829e-213	3.59069	0.454	0.019	4.85338e-209	6	loc100497910.L
Xelaev18038257m.g	0	3.58085	0.761	0.039	0	6	Xelaev18038257m.g
loc100498433.L	0	3.55371	0.655	0.022	0	6	loc100498433.L
loc100498257.S	0	3.32106	0.571	0.014	0	6	loc100498257.S
aqp8.L	4.6178e-233	3.21723	0.643	0.049	8.05344e-229	6	aqp8.L
Xelaev18025711m.g	1.25291e-294	3.18447	0.668	0.034	2.18507e-290	6	Xelaev18025711m.g
reep5.L	1.78328e-194	3.1416	0.685	0.08	3.11003e-190	6	reep5.L
Xelaev18039162m.g	4.02727e-126	2.99718	0.92	0.406	7.02356e-122	6	Xelaev18039162m.g
Xelaev18031152m.g	4.90814e-307	2.91765	0.412	0.002	8.5598e-303	6	Xelaev18031152m.g
loc100490816.L	1.55455e-154	2.82349	0.546	0.057	2.71113e-150	6	loc100490816.L
Xelaev18001638m.g	2.78232e-274	2.73912	0.408	0.005	4.85237e-270	6	Xelaev18001638m.g
Xelaev18034625m.g	9.26095e-119	2.73669	0.697	0.154	1.61511e-114	6	Xelaev18034625m.g
bhlhe41.L	2.87134e-226	2.68879	0.555	0.031	5.00762e-222	6	bhlhe41.L
Xelaev18023712m.g	9.80026e-255	2.66856	0.395	0.006	1.70916e-250	6	Xelaev18023712m.g
loc101734365.L	9.05252e-198	2.63319	0.538	0.037	1.57876e-193	6	loc101734365.L
Xelaev18005746m.g	5.4667e-196	2.61987	0.483	0.027	9.53393e-192	6	Xelaev18005746m.g
hbg1.S	1.26049e-132	2.58976	0.252	0.008	2.19829e-128	6	hbg1.S
epcam.L	5.1383e-123	2.49339	0.651	0.118	8.9612e-119	6	epcam.L
fam212a.L	6.19449e-179	2.47607	0.441	0.025	1.08032e-174	6	fam212a.L
nktr.L	3.91587e-147	2.47503	0.391	0.025	6.82928e-143	6	nktr.L
Xelaev18034829m.g	9.3064e-158	2.45959	0.273	0.006	1.62304e-153	6	Xelaev18034829m.g
ctsc.S	1.92499e-101	2.42603	0.55	0.098	3.35719e-97	6	ctsc.S
h1f0.L	2.06774e-92	2.29593	0.613	0.135	3.60613e-88	6	h1f0.L
Xelaev18038259m.g	2.14159e-181	2.26295	0.521	0.036	3.73494e-177	6	Xelaev18038259m.g
mttp.2.S	4.48523e-109	2.2523	0.622	0.12	7.82225e-105	6	mttp.2.S
bhlhe41.S	5.82527e-181	2.24508	0.5	0.035	1.01593e-176	6	bhlhe41.S
h1fx.S	2.61009e-72	2.15904	0.609	0.167	4.552e-68	6	h1fx.S
bhlhe40.L	1.33531e-97	2.15809	0.576	0.111	2.32879e-93	6	bhlhe40.L
krt18.L	4.93516e-71	2.11939	0.765	0.335	8.60692e-67	6	krt18.L
reep5.S	9.15443e-123	2.10123	0.496	0.061	1.59653e-118	6	reep5.S
sult1c2.1.L	1.61628e-120	2.04755	0.517	0.067	2.8188e-116	6	sult1c2.1.L
ak2.L	1.28883e-76	2.03888	0.487	0.1	2.24773e-72	6	ak2.L
epcam.S	1.56297e-91	2.03815	0.576	0.119	2.72583e-87	6	epcam.S
dusp5.L	5.87414e-72	2.00473	0.424	0.077	1.02445e-67	6	dusp5.L
tagln2.L	4.13829e-117	1.99262	0.475	0.056	7.21718e-113	6	tagln2.L
slc39a9-like.1.L	2.10299e-132	1.95299	0.311	0.015	3.66761e-128	6	slc39a9-like.1.L
cldn4.S	2.61807e-146	1.93668	0.382	0.023	4.56591e-142	6	cldn4.S
wsb1.S	4.06366e-80	1.92178	0.559	0.123	7.08702e-76	6	wsb1.S
nrdc.S	4.70856e-194	1.91331	0.471	0.025	8.21173e-190	6	nrdc.S
Xelaev18038255m.g	2.78392e-145	1.87191	0.42	0.03	4.85516e-141	6	Xelaev18038255m.g
bhlhe40.S	8.89503e-78	1.85202	0.63	0.167	1.55129e-73	6	bhlhe40.S
tmx4.L	3.63628e-116	1.80102	0.441	0.047	6.34168e-112	6	tmx4.L
pebp4.L	1.13656e-182	1.7601	0.349	0.011	1.98216e-178	6	pebp4.L
tnfaip2.L	1.52631e-109	1.75761	0.328	0.025	2.66189e-105	6	tnfaip2.L
Xelaev18047430m.g	2.08805e-64	1.73813	0.639	0.205	3.64155e-60	6	Xelaev18047430m.g
luc7l2.S	4.82908e-87	1.73418	0.437	0.066	8.42191e-83	6	luc7l2.S
txn.L	6.5163e-54	1.72992	0.282	0.043	1.13644e-49	6	txn.L
s100a11.L	5.15405e-91	1.72525	0.361	0.04	8.98867e-87	6	s100a11.L
cndp1.L	5.66239e-139	1.71718	0.366	0.023	9.87521e-135	6	cndp1.L
tfap2a.L	3.33046e-150	1.6925	0.378	0.022	5.80833e-146	6	tfap2a.L
atf4.L	3.47827e-60	1.68334	0.853	0.597	6.06611e-56	6	atf4.L
Xetrov90018123m.L	5.25203e-35	1.67322	0.273	0.058	9.15954e-31	6	Xetrov90018123m.L
hspa8.L	1.53255e-52	1.65034	0.807	0.423	2.67276e-48	6	hspa8.L
ahcy.L	1.49897e-56	1.64938	0.492	0.129	2.6142e-52	6	ahcy.L
anxa1.L	2.40856e-115	1.64078	0.353	0.027	4.20052e-111	6	anxa1.L
nudt9.L	1.87872e-77	1.63107	0.458	0.083	3.2765e-73	6	nudt9.L
anxa2.S	8.53693e-42	1.62024	0.252	0.043	1.48884e-37	6	anxa2.S
hmgn1.L	7.72368e-49	1.61978	0.538	0.174	1.34701e-44	6	hmgn1.L
cyb561.L	3.9705e-79	1.61934	0.361	0.05	6.92455e-75	6	cyb561.L
syt13-like.S	7.85746e-153	1.61769	0.353	0.017	1.37034e-148	6	syt13-like.S
h1f0.S	4.99159e-58	1.58313	0.408	0.083	8.70533e-54	6	h1f0.S
tex2.2.S	4.3733e-77	1.54962	0.349	0.046	7.62703e-73	6	tex2.2.S
mat2a.S	6.8304e-47	1.53034	0.307	0.058	1.19122e-42	6	mat2a.S
dhrs3.L	3.8443e-99	1.52131	0.357	0.036	6.70446e-95	6	dhrs3.L
aqp3.L	7.78217e-114	1.52098	0.282	0.015	1.35721e-109	6	aqp3.L
spcs2.L	1.15381e-68	1.51587	0.458	0.092	2.01225e-64	6	spcs2.L
h3f3b.L	4.68368e-61	1.51281	0.424	0.087	8.16833e-57	6	h3f3b.L
tmem167b.L	5.98104e-72	1.50573	0.328	0.043	1.04309e-67	6	tmem167b.L
Xelaev18041765m.g	9.92808e-57	1.50002	0.487	0.124	1.73146e-52	6	Xelaev18041765m.g
uba5.S	1.00637e-62	1.49625	0.424	0.087	1.75511e-58	6	uba5.S
glipr2.S	6.13583e-128	1.4872	0.315	0.017	1.07009e-123	6	glipr2.S
gnb3.L	2.86978e-122	1.48636	0.387	0.031	5.0049e-118	6	gnb3.L
ecm1.L	1.67091e-104	1.48512	0.256	0.014	2.91407e-100	6	ecm1.L
anxa5.S	1.23518e-108	1.47698	0.349	0.029	2.15415e-104	6	anxa5.S
blnk.L	3.23664e-69	1.46593	0.37	0.058	5.64471e-65	6	blnk.L
prdx6.L	1.57518e-68	1.45728	0.475	0.098	2.74711e-64	6	prdx6.L
psmb9.S	2.53035e-90	1.43749	0.303	0.027	4.41293e-86	6	psmb9.S
dstn.S	1.49123e-120	1.43369	0.307	0.017	2.60071e-116	6	dstn.S
fabp3.S	1.50106e-103	1.40296	0.319	0.025	2.61785e-99	6	fabp3.S
Xelaev18038252m.g	8.73388e-131	1.39651	0.454	0.04	1.52319e-126	6	Xelaev18038252m.g
map7d1.L	2.16112e-88	1.39526	0.294	0.026	3.769e-84	6	map7d1.L
ddc.L	5.05141e-66	1.39265	0.311	0.043	8.80966e-62	6	ddc.L
dnajc1.L	3.97784e-45	1.39062	0.34	0.072	6.93735e-41	6	dnajc1.L
osr1.L	3.84211e-115	1.38694	0.273	0.014	6.70063e-111	6	osr1.L
nucb2.S	1.25384e-70	1.37972	0.332	0.045	2.18671e-66	6	nucb2.S
ahnak-like.S	1.14159e-93	1.37687	0.315	0.028	1.99093e-89	6	ahnak-like.S
loc100135223.L	9.86078e-56	1.37484	0.403	0.085	1.71972e-51	6	loc100135223.L
qdpr.S	5.35566e-42	1.37373	0.458	0.14	9.34026e-38	6	qdpr.S
hsd3b7.L	3.45013e-41	1.37204	0.361	0.09	6.01702e-37	6	hsd3b7.L
adipor2.S	1.19268e-39	1.3716	0.475	0.154	2.08003e-35	6	adipor2.S
plekhb2.S	5.08271e-139	1.36114	0.303	0.013	8.86424e-135	6	plekhb2.S
Xelaev18026372m.g	2.94703e-118	1.35947	0.282	0.014	5.13961e-114	6	Xelaev18026372m.g
fkbp11.S	2.12529e-40	1.35876	0.403	0.113	3.70651e-36	6	fkbp11.S
spdef.S	8.06365e-128	1.35855	0.349	0.022	1.4063e-123	6	spdef.S
spag6.L	2.49983e-135	1.35309	0.303	0.013	4.35971e-131	6	spag6.L
pou2f3.S	4.97206e-95	1.35291	0.311	0.026	8.67127e-91	6	pou2f3.S
cd63.L1	2.78131e-39	1.34622	0.597	0.24	4.85061e-35	6	cd63.L
dpp4.S	4.6749e-132	1.34426	0.256	0.008	8.15303e-128	6	dpp4.S
p4hb.L1	1.86014e-26	1.33386	0.63	0.39	3.24409e-22	6	p4hb.L
tmbim1.L	4.42962e-88	1.31312	0.261	0.019	7.72527e-84	6	tmbim1.L
Xelaev18012070m.g	5.34705e-115	1.31219	0.294	0.017	9.32525e-111	6	Xelaev18012070m.g
Xelaev18043710m.g	1.88286e-39	1.30282	0.761	0.425	3.28371e-35	6	Xelaev18043710m.g
atp2b1.L	7.47656e-65	1.30167	0.269	0.031	1.30391e-60	6	atp2b1.L
eprs-like.L	1.99404e-39	1.29993	0.433	0.131	3.4776e-35	6	eprs-like.L
cacfd1.S	1.46517e-87	1.29381	0.353	0.04	2.55526e-83	6	cacfd1.S
hiatl1.L	1.99e-72	1.29252	0.353	0.05	3.47056e-68	6	hiatl1.L
ppia.S	2.35637e-39	1.29219	0.782	0.487	4.10951e-35	6	ppia.S
tmem59.L	8.60446e-33	1.28647	0.487	0.19	1.50062e-28	6	tmem59.L
hm13.L1	9.28473e-38	1.28493	0.479	0.165	1.61926e-33	6	hm13.L
kdelr1.L1	2.6895e-35	1.28266	0.42	0.136	4.69049e-31	6	kdelr1.L
capns2.S	2.17493e-43	1.28028	0.382	0.094	3.79308e-39	6	capns2.S
prdx1.S	4.50048e-75	1.27878	0.378	0.054	7.84883e-71	6	prdx1.S
atf4.S1	5.43595e-35	1.27702	0.769	0.453	9.4803e-31	6	atf4.S
rnf19a.S	6.33867e-67	1.27445	0.307	0.04	1.10546e-62	6	rnf19a.S
hiatl1.S	4.24496e-61	1.25459	0.315	0.047	7.40322e-57	6	hiatl1.S
eif4a1.S1	6.03888e-36	1.25351	0.626	0.282	1.05318e-31	6	eif4a1.S
cldn7.S	3.42637e-77	1.25241	0.29	0.029	5.97558e-73	6	cldn7.S
cldn7.L1	1.41191e-24	1.23881	0.475	0.204	2.46236e-20	6	cldn7.L
ppp1r14b.L	1.10997e-53	1.23464	0.37	0.072	1.93578e-49	6	ppp1r14b.L
azin2.S	1.3641e-46	1.23431	0.252	0.039	2.379e-42	6	azin2.S
vwa5a-like.S	2.23032e-69	1.22652	0.29	0.034	3.88969e-65	6	vwa5a-like.S
sec11c.L	3.92004e-39	1.22604	0.353	0.089	6.83656e-35	6	sec11c.L
pim1.L	1.03687e-26	1.21687	0.412	0.151	1.80831e-22	6	pim1.L
cndp2.L	1.8433e-29	1.20583	0.437	0.16	3.21472e-25	6	cndp2.L
lamp1.S	2.35736e-52	1.20526	0.395	0.086	4.11124e-48	6	lamp1.S
mthfr.L	4.98265e-80	1.19809	0.261	0.022	8.68974e-76	6	mthfr.L
actr3.L	2.90086e-29	1.19759	0.538	0.24	5.05909e-25	6	actr3.L
emp2.S	8.27642e-98	1.19278	0.265	0.017	1.44341e-93	6	emp2.S
hnrnpdl.L	7.19656e-30	1.19006	0.693	0.423	1.25508e-25	6	hnrnpdl.L
anxa5.L	9.32175e-93	1.18994	0.286	0.022	1.62571e-88	6	anxa5.L
cirbp.L	1.72659e-36	1.18264	0.924	0.701	3.01118e-32	6	cirbp.L
wdr1.S	2.32117e-45	1.18236	0.29	0.053	4.04813e-41	6	wdr1.S
ckap4.L	2.40575e-53	1.17868	0.29	0.046	4.19563e-49	6	ckap4.L
slc43a1.L	1.76118e-122	1.17617	0.265	0.011	3.07149e-118	6	slc43a1.L
srsf2.L	1.69217e-32	1.17395	0.538	0.214	2.95114e-28	6	srsf2.L
Xelaev18042362m.g	3.23071e-77	1.16239	0.269	0.025	5.63435e-73	6	Xelaev18042362m.g
nktr.S	9.21028e-59	1.15988	0.294	0.042	1.60627e-54	6	nktr.S
stt3a.L1	3.23489e-21	1.15587	0.429	0.194	5.64164e-17	6	stt3a.L
ddx5.L	1.3498e-27	1.1474	0.597	0.304	2.35405e-23	6	ddx5.L
rbmx.L	2.13492e-39	1.14517	0.357	0.089	3.7233e-35	6	rbmx.L
tmbim4.L	3.26966e-56	1.1445	0.324	0.054	5.70228e-52	6	tmbim4.L
c20orf27.L	3.00336e-42	1.14189	0.324	0.069	5.23786e-38	6	c20orf27.L
vmp1.S	2.33967e-36	1.14168	0.311	0.073	4.08038e-32	6	vmp1.S
arfgap3.L	2.45873e-34	1.13602	0.366	0.104	4.28803e-30	6	arfgap3.L
Xelaev18000429m.g	1.55323e-23	1.13555	0.471	0.208	2.70884e-19	6	Xelaev18000429m.g
kiaa1217.S	2.24945e-82	1.1321	0.29	0.027	3.92304e-78	6	kiaa1217.S
fos.S1	0.00163856	1.13183	0.324	0.256	1	6	fos.S
Xelaev18017756m.g	1.00843e-74	1.13147	0.315	0.037	1.75871e-70	6	Xelaev18017756m.g
glrx.S1	1.35584e-26	1.12929	0.542	0.249	2.36458e-22	6	glrx.S
aifm3-like.L	8.54966e-121	1.1166	0.261	0.011	1.49106e-116	6	aifm3-like.L
foxa1.L	3.99531e-32	1.116	0.29	0.07	6.96782e-28	6	foxa1.L
cenpv.L	4.31245e-49	1.11191	0.311	0.057	7.5209e-45	6	cenpv.L
cct5.S	1.14357e-24	1.10934	0.534	0.261	1.99439e-20	6	cct5.S
Xetrov90000594m.S	5.25032e-67	1.10786	0.29	0.035	9.15656e-63	6	Xetrov90000594m.S
pfn1.S	4.33885e-34	1.1036	0.487	0.171	7.56695e-30	6	pfn1.S
srp19.S1	2.94656e-21	1.09915	0.542	0.285	5.13881e-17	6	srp19.S
hmgn2.L	3.18022e-17	1.09197	0.315	0.123	5.54631e-13	6	hmgn2.L
Xelaev18028634m.g	2.78489e-27	1.08866	0.441	0.166	4.85685e-23	6	Xelaev18028634m.g
serp2.L	1.96053e-26	1.08202	0.513	0.224	3.41917e-22	6	serp2.L
Xelaev18022168m.g1	1.25557e-13	1.06803	0.34	0.157	2.18971e-09	6	Xelaev18022168m.g
bckdk.S	6.54405e-53	1.0671	0.256	0.035	1.14128e-48	6	bckdk.S
sec61a1.S1	1.51415e-19	1.06704	0.576	0.343	2.64067e-15	6	sec61a1.S
srp19.L	1.88571e-26	1.06327	0.399	0.144	3.28868e-22	6	srp19.L
arcn1.L	1.61144e-48	1.06294	0.345	0.069	2.81035e-44	6	arcn1.L
Xelaev18002122m.g3	7.80989e-13	1.05902	0.555	0.402	1.36204e-08	6	Xelaev18002122m.g
hdlbp.S1	1.77217e-18	1.05764	0.458	0.231	3.09067e-14	6	hdlbp.S
fos.L1	0.000215896	1.05515	0.261	0.18	1	6	fos.L
gars.L	1.32812e-34	1.05002	0.336	0.087	2.31625e-30	6	gars.L
ccng1.L	4.63506e-27	1.04651	0.387	0.135	8.08354e-23	6	ccng1.L
pnn.L	6.51318e-45	1.04561	0.328	0.066	1.1359e-40	6	pnn.L
tuba4b.S1	3.14754e-22	1.04386	0.5	0.236	5.48931e-18	6	tuba4b.S
eif3j.S	4.02427e-25	1.04241	0.412	0.157	7.01832e-21	6	eif3j.S
bcl2l10.L1	3.08172e-33	1.03962	0.475	0.162	5.37452e-29	6	bcl2l10.L
stom-like.L	2.8887e-25	1.03462	0.328	0.105	5.0379e-21	6	stom-like.L
srp54.S	4.24725e-26	1.03264	0.361	0.126	7.40721e-22	6	srp54.S
wee1.S	1.38395e-92	1.0326	0.256	0.017	2.41361e-88	6	wee1.S
lgals3.L	4.78946e-90	1.03006	0.252	0.016	8.35282e-86	6	lgals3.L
gng5.L	1.2376e-29	1.02238	0.366	0.113	2.15837e-25	6	gng5.L
cct2.L	1.86083e-32	1.02045	0.319	0.083	3.24529e-28	6	cct2.L
tmem263.L	2.18391e-45	1.01975	0.294	0.054	3.80874e-41	6	tmem263.L
dynll1.L	1.4199e-24	1.01931	0.378	0.135	2.4763e-20	6	dynll1.L
Xetrov90016849m.L	1.49066e-24	1.00532	0.366	0.129	2.59972e-20	6	Xetrov90016849m.L
rnf10.S	2.18872e-29	1.00511	0.403	0.137	3.81713e-25	6	rnf10.S
eif5.S1	5.0737e-23	1.0021	0.387	0.148	8.84852e-19	6	eif5.S
cd82.L	9.65104e-45	1.0013	0.294	0.055	1.68314e-40	6	cd82.L
eef2.1.S1	1.12619e-31	0.999139	0.824	0.683	1.96408e-27	6	eef2.1.S
ncl.S	1.60366e-18	0.998469	0.496	0.26	2.79678e-14	6	ncl.S
rpl23.S2	1.77304e-19	0.995473	0.655	0.439	3.09218e-15	6	rpl23.S
brd2.S	3.28464e-33	0.994974	0.37	0.106	5.72842e-29	6	brd2.S
fkbp11.L2	3.02231e-09	0.993655	0.655	0.506	5.27091e-05	6	fkbp11.L
srsf5.S1	8.33258e-21	0.993524	0.773	0.524	1.4532e-16	6	srsf5.S
eef1b2.L2	1.49534e-33	0.992701	0.836	0.645	2.60788e-29	6	eef1b2.L
calm1.L	1.7765e-21	0.988618	0.458	0.203	3.09821e-17	6	calm1.L
tpd52.S	3.52395e-72	0.985306	0.273	0.028	6.14577e-68	6	tpd52.S
eif3c.L	1.262e-19	0.983379	0.563	0.31	2.20093e-15	6	eif3c.L
h2afv.L	2.43514e-31	0.983205	0.265	0.061	4.24688e-27	6	h2afv.L
Xelaev18004063m.g2	3.87651e-20	0.982478	0.668	0.441	6.76063e-16	6	Xelaev18004063m.g
ap3d1.L	1.93025e-40	0.978636	0.261	0.048	3.36636e-36	6	ap3d1.L
junb.L1	6.41647e-08	0.977341	0.689	0.58	0.00111903	6	junb.L
Xelaev18043641m.g1	9.35412e-18	0.974953	0.345	0.14	1.63136e-13	6	Xelaev18043641m.g
cd63.S	1.40209e-19	0.973514	0.513	0.263	2.44524e-15	6	cd63.S
foxa1.S	2.44284e-31	0.973323	0.433	0.143	4.26031e-27	6	foxa1.S
skp1.S	4.6622e-23	0.973128	0.433	0.176	8.13087e-19	6	skp1.S
Xelaev18025105m.g	2.51318e-20	0.970161	0.731	0.584	4.38298e-16	6	Xelaev18025105m.g
eif3c.S	1.0655e-18	0.9695	0.634	0.43	1.85823e-14	6	eif3c.S
tmed4.S	7.08124e-26	0.961227	0.298	0.088	1.23497e-21	6	tmed4.S
mtdh.L1	1.70699e-17	0.956878	0.567	0.345	2.97698e-13	6	mtdh.L
atp13a1.L	8.47646e-30	0.952845	0.282	0.071	1.47829e-25	6	atp13a1.L
eif1.L	1.85802e-15	0.95228	0.433	0.218	3.24038e-11	6	eif1.L
aldoa.L	2.79082e-20	0.949205	0.265	0.084	4.86718e-16	6	aldoa.L
tial1.S	3.02572e-24	0.947213	0.332	0.108	5.27686e-20	6	tial1.S
cirbp.S1	7.72911e-19	0.944932	0.735	0.48	1.34796e-14	6	cirbp.S
rpl10a.S1	4.52817e-28	0.944846	0.782	0.616	7.89712e-24	6	rpl10a.S
Xelaev18026704m.g	5.84866e-18	0.942895	0.357	0.148	1.02001e-13	6	Xelaev18026704m.g
srsf2.S	1.53187e-21	0.940869	0.546	0.273	2.67158e-17	6	srsf2.S
pdia3.S1	9.70249e-17	0.937369	0.462	0.241	1.69212e-12	6	pdia3.S
tial1.L	1.0317e-23	0.936718	0.349	0.121	1.79929e-19	6	tial1.L
u2af2.S	1.15077e-25	0.933596	0.382	0.134	2.00694e-21	6	u2af2.S
tmed7.S	1.73416e-54	0.932247	0.294	0.045	3.02437e-50	6	tmed7.S
Xelaev18028878m.g	2.6932e-21	0.927046	0.437	0.191	4.69693e-17	6	Xelaev18028878m.g
ddx5.S1	3.45262e-18	0.923226	0.693	0.485	6.02136e-14	6	ddx5.S
arl6ip4.L	8.90401e-26	0.920786	0.366	0.124	1.55286e-21	6	arl6ip4.L
rps8.L2	3.07353e-16	0.919921	0.66	0.487	5.36024e-12	6	rps8.L
id2.S	6.50328e-40	0.919116	0.273	0.052	1.13417e-35	6	id2.S
nop56.L	1.2113e-19	0.917582	0.597	0.341	2.11251e-15	6	nop56.L
atox1.S1	9.57637e-18	0.915744	0.521	0.281	1.67012e-13	6	atox1.S
srebf1.S	6.10876e-36	0.912799	0.328	0.081	1.06537e-31	6	srebf1.S
nfkbia.S1	4.78419e-10	0.904976	0.324	0.172	8.34364e-06	6	nfkbia.S
ewsr1.L	6.70055e-26	0.904049	0.416	0.151	1.16858e-21	6	ewsr1.L
dynll1.S	1.80873e-23	0.902251	0.261	0.074	3.15443e-19	6	dynll1.S
rps17.L2	1.17274e-17	0.899441	0.647	0.446	2.04526e-13	6	rps17.L
Xelaev18000774m.g1	4.87866e-19	0.896095	0.824	0.832	8.50839e-15	6	Xelaev18000774m.g
[truncated: 2,061 more rows]
