# Supplementary material for: Cell landscape of larval and adult Xenopus laevis at single-cell resolution
Source: Nat Commun. 2022 Jul 25;13:4306. doi: 10.1038/s41467-022-31949-2 (PMC9314398; doi:10.1038/s41467-022-31949-2)
Supplement: Supplementary file 8 — Dataset 6 [file 41467_2022_31949_MOESM8_ESM.xlsx]

## Sheet: Acinar cell
Tbale S4. Driver TFs for each cell lineage during metamorphosis
TF	NF48_NF54	NF54_NF59	NF59_NF66
ptf1a.L	910.729	989.775	1018.2
gata6.S	6.97391	0	0
gata4.L	4.71062	0.515291	0.399006
nme2.L	4.47823	2.52453	3.75492
tcf25.L	1.79205	0.205241	0.0987793
jun.L	1.7457	1.27212	1.71659
atf5.L	1.68778	0.570669	3.20742
atf4.L	1.64087	0.575929	0.855632
fos.S	1.63137	0.812061	1.39597
atf4.S	1.46465	0.558415	1.02018
hmgb2.S	1.4338	0.354388	0.512649
jun.S	1.34741	0.33934	0.296328
junb.L	1.28863	0.516858	0.894666
klf9.L	1.27818	0	0
cebpa.S	1.21109	0.390013	0
prox1.S	1.14824	0	0
khsrp.S	1.13665	0	0
irf1.L	0.985339	1.11441	0.872969
egr1.S	0.441146	0.220335	1.36895
paxbp1.S	0.335668	1.90124	0.684531
znf609.S	0.280749	2.03126	0
irf2.L	0.273623	1.35282	1.9903
znf653.L	0.265243	0.802464	2.98738
rbpj.L	0.222141	0.603261	1.59607
tfb1m.L	0.212425	0.190745	1.5275
cnbp.S	0.178784	0.0852877	1.3365
dnajc1.S	0.123947	0.06907	2.36373
nfkb1.S	0	1.23365	0
thap7.L	0	2.72948	0.512477
znf609.L	0	1.93428	0
bhlhe40.S	0	0	1.44019
foxa2.L	0	0	1.74466
mnx1.L	0	0	1.92235
myc.S	0	0	2.13765
nr1i2.L	0	0	1.29038
tgif1.L	0	0	1.5167

## Sheet: B cell
TF	NF48_NF59	NF59_NF66
gata2.S	437.585	277.588
gata2.L	258.718	177.978
spib.L	54.8987	167.256
id2.L	29.4773	40.4611
gata1.L	25.656	9.87312
tal1.L	24.5814	13.5263
plek.L	20.6689	37.906
ikzf3.L	20.2462	3.63797
id2.S	16.6847	18.9494
tal1.S	14.7384	12.2812
hes1.S	12.406	7.40943
mitf.S	8.65938	4.41503
hes1.L	7.95447	4.26973
gata1.S	5.61543	0.258189
ikzf3.S	5.60948	0.779923
elf1.L	5.13527	2.83545
atf4.L	4.37234	3.84456
atf4.S	3.91135	3.1232
tsc22d3.L	3.56824	5.41985
jund.L	3.11735	0.605759
hif1a.L	2.844	5.78683
runx1.L	2.61671	0.264549
nr1d1.L	2.39839	2.26928
myc.S	2.28955	2.23312
hhex.L	2.20914	1.11253
hes4.S	2.06415	0.298076
elf1.S	1.94881	0.237926
lyl1.S	1.76226	1.91798
litaf.S	1.72921	1.64946
stat1.L	1.5367	1.04538
nr4a2.S	1.5239	4.2813
klf2.S	1.46494	2.09579
nr4a2.L	1.43277	1.53114
klf2.L	1.31669	0.815538
zbtb18.L	1.29386	0.0259732
tax1bp1.L	1.28974	2.2978
tef.L	1.23492	5.62288
znf710.L	1.20906	1.63878
nr1d1.S	1.16855	2.17478
jarid2.L	1.15487	0.281476
rxra.S	1.12429	6.23762
fos.L	1.11444	1.1298
bcl6.S	1.10651	2.50216
hhex.S	1.10114	1.69904
gfi1b.L	1.06312	0.155077
nfe2l1.S	0.779386	1.52371
ddit3.L	0.752018	1.79381
mlx.S	0.74266	0.920519
sfpq.S	0.679	0.895296
spib.S	0.661251	6.33537
mlx.L	0.652539	1.35721
hmgb2.S	0.61903	0.400501
bhlhe40.L	0.609915	0.498848
gata3.L	0.607174	46.5528
cbfb.L	0.603161	0.504055
nfe2l2.L	0.562351	0.951723
ssrp1.S	0.559872	0.493169
hes4.L	0.529229	1.49073
lrrfip2.L	0.496569	0.240135
etv3.S	0.475224	2.08331
junb.L	0.472701	0.37645
nme2.L	0.443161	0.0352258
arid2.L	0.364098	1.04981
cebpz.L	0.358432	3.71302
purb.S	0.343687	0.185292
zmiz2.S	0.321306	0.426153
myef2.L	0.308412	0.18097
nfatc3.S	0.30602	1.24704
blzf1.S	0.294484	1.88328
tef.S	0.290734	0.650504
klf10.S	0.285353	0.143728
rxra.L	0.2599	3.11464
cnbp.S	0.252149	0.0777287
rel.S	0.230622	2.81744
junb.S	0.230092	0.672765
fos.S	0.215857	0.216242
bcl6.L	0.193481	1.03017
smarce1.S	0.173492	0.298667
gata3.S	0.161232	5.4384
stat2.S	0.117299	1.52558
nfyc.S	0.113983	0.524212
foxr1.L	0.103006	0.172862
rlf.L	0.0978226	1.35197
rara.S	0.0966538	2.98015
jun.L	0.0860077	0.232375
znf608.L	0.085002	0.584871
egr1.L	0.0777974	0.0739249
zfp36.S	0.0733711	0.539809
purb.L	0.068216	0.0263782
jun.S	0.0658753	0.138888
irf1.L	0.0424272	0.0317071
fosl1.L	0.041811	0.0163294
nr1i2.S	0.0369823	0.0153625
tcf25.L	0.0365324	0.0536375
bhlhe40.S	0.0348365	0.123757
pura.L	0.0329159	0.0108662
cux1.S	0.0325417	0.0873334
tfe3.S	0.0264636	0.0921375
max.L	0.023733	0.243593
foxk2.L	0.0198143	0.0431475
rfxank.S	0.0182229	0.0577914
phb.L	0.0102727	0.0895154
nr1h2.L	0.00796724	0.000393099
phb.S	0.000633787	0
atf3.L	0	0.00723552
atf3.S	0	0
cdip1.L	0	0.0826259
cebpd.L	0	0
cebpd.S	0	0
csde1.L	0	0
cux1.L	0	0.0361881
cux2.L	0	0
epas1.L	0	0
erf.L	0	0
esr2.L	0	0
ets2.L	0	0
ets2.S	0	0
etv6.S	0	0
fosl1.S	0	0
fosl2.L	0	0.0511933
fosl2.S	0	0
foxk2.S	0	0
hmg20b.L	0	0
hmgb3.L	0	0
hnf1b.L	0	0
hnf1b.S	0	0
hoxd3.S	0	0
hoxd4.L	0	0
klf12.L	0	0
klf12.S	0	0
klf15.L	0	0
klf15.S	0	0
lhx1.S	0	0
maf.L	0	0
nfib.L	0	0
nfkb2.L	0	0.00989874
nfkb2.S	0	0
pax2.L	0	0
pax2.S	0	0
pax8.L	0	0
pax8.S	0	0
sall1.L	0	0
tfec.L	0	0
tgif1.L	0	0
tgif1.S	0	0
tmf1.L	0	0.299725
zbtb38.S	0	0
zbtb47.L	0	0
zfp91.L	0	0.131128
znf608.S	0	0

## Sheet: Cardiomyocytes
TF	NF54_NF59	NF59_NF66
phb.S	91.576	84.7988
tbx20.L	65.4664	65.027
purb.S	37.5516	40.2501
hand2.L	27.9737	50.6149
hopx.L	23.9313	102.591
nme2.L	18.5628	21.1521
gata5.S	14.0959	14.7346
znf33a.L	13.3208	4.14819
atf5.L	13.0557	14.2196
phb.L	12.8612	23.6183
prox1.L	10.8023	11.1911
atf4.L	8.39679	12.1707
foxk2.S	8.31056	5.80254
gata6.S	7.90713	14.3686
dnajc21.L	7.81989	11.4433
smarce1.S	7.0486	6.43386
tcf25.L	6.25599	9.39497
irx3.S	5.94689	0.0700867
dach1.L	5.74583	2.48063
hmgb2.S	5.55026	10.2151
tp53.L	5.20992	3.77446
foxk2.L	5.06264	15.6831
pbx1.S	4.43013	2.33642
irx4.L	3.83423	3.24523
rarb.L	3.61379	0
tox4.L	3.51354	0
sub1.S	3.30598	2.75946
blzf1.S	3.30463	2.2578
sub1.L	2.5511	1.84235
lrrfip2.L	2.5476	1.34593
zbtb41.L	2.29792	0
hif1a.L	2.11773	1.35354
stat1.L	2.10783	2.03456
rcor1.L	1.8925	0.983345
tbx5.L	1.85397	7.62444
bhlhe40.L	1.76142	5.97713
znf653.S	1.71265	0
tef.S	1.69716	5.21215
znf653.L	1.52331	0.196133
dnajc2.S	1.43035	0.970828
hmg20b.L	1.33346	1.2614
nfib.L	1.2433	0.154939
stat5b.L	1.22064	0.80853
casz1.S	1.20681	6.73566
hmgb3.L	1.17754	5.77165
cnbp.S	1.16155	2.84858
hif1a.S	1.12164	1.05294
tfam.S	1.09738	0.593629
pura.L	1.07547	0.808368
znf684.L	1.01568	0.0167235
nfe2l2.L	0.953144	6.54325
dnajc1.L	0.837659	2.30475
esrrg.L	0.809182	0.294839
zfp36l2.S	0.802637	2.00066
ddit3.L	0.690714	3.524
cdip1.L	0.647456	6.5476
znf148.L	0.610338	1.12149
mlx.L	0.523042	1.02817
zbtb47.L	0.377377	1.58193
pbx1.L	0.334897	1.56358
tmf1.S	0.296337	3.57169
bhlhe40.S	0.287195	1.06887
hmgb2.L	0.267929	1.79294
ssrp1.S	0.228167	1.02428
purb.L	0.224907	1.3416
nfyc.S	0.224074	3.04809
myc.S	0.0950515	1.32155
csde1.L	0	3.32536
dach2.S	0	5.5296
dnajc1.S	0	2.10428
epas1.L	0	1.56677
gata4.L	0	3.31978
gatad1.L	0	2.53318
gmeb1.L	0	1.49852
gmeb1.S	0	2.11916
hdx.L	0	1.4547
hmg20a.L	0	3.59745
irx2.L	0	1.33115
mef2a.S	0	1.77225
mef2c.L	0	3.80043
nfyc.L	0	8.67791
otx1.S	0	2.20719
pbx2.L	0	1.1877
prox1.S	0	2.54664
rara.S	0	3.97485
smad9.L	0	2.07213
tbx5.S	0	17.3992
tef.L	0	2.57407
tfam.L	0	2.67837
tfb1m.L	0	1.49635
tmf1.L	0	1.88135
znf277.L	0	1.02515
znf507.L	0	1.07755
znf605.S	0	1.22588
dach1.S	0	0
esrrg.S	0	0
foxi1.L	0	0
foxi1.S	0	0
gata3.L	0	0
gata3.S	0	0
hnf1b.L	0	0
hoxb7.L	0	0
hoxb7.S	0	0
hoxd3.S	0	0
hoxd8.L	0	0
hoxd9.L	0	0
hoxd9.S	0	0
kank1.L	0	0
lhx1.S	0	0
mecom.L	0	0
myb.S	0	0
nr1i2.L	0	0
pax2.L	0	0
pax2.S	0	0
pias2.L	0	0
pou3f4.L	0	0
pou3f4.S	0	0
tbx2.L	0	0
tfap2a.L	0	0

## Sheet: Chondrocyte
TF	NF48_NF54	NF54_NF59	NF59_NF66
foxr1.L	72.1394	33.6918	6.23078
meox2.L	58.4503	5.63557	1.63603
sox9.S	43.8685	56.892	77.8063
sox9.L	43.0443	45.3187	66.4822
nme2.L	35.6233	12.305	5.05315
foxk2.L	31.4965	9.55965	9.67799
tsc22d3.L	26.9275	25.946	11.1464
foxp4.S	24.8097	7.1085	4.99292
tcf25.L	23.3672	7.71291	4.6569
cebpd.S	19.6751	13.479	3.38948
fos.S	19.4995	23.0674	12.0527
hoxa3.L	15.326	13.0675	1.19403
zfp36l2.S	15.2182	7.70568	2.92516
ssrp1.S	14.4533	7.47557	8.13267
klf15.L	14.1741	10.043	14.3121
junb.L	13.986	14.9365	7.83118
dnajc21.L	13.5838	3.36379	2.54704
hmgb2.S	13.1551	4.91494	3.00759
cebpd.L	11.7784	15.7274	8.0071
twist1.L	11.4392	13.9185	10.2304
smarce1.S	11.3915	6.47249	4.23566
nfe2l2.L	11.0697	8.03791	3.41923
hoxa3.S	10.8995	5.47614	1.60332
id3.S	10.1338	16.0422	13.1568
jun.S	9.96427	15.8071	14.9312
zfp36.S	9.67336	6.45642	1.83601
jun.L	9.16069	15.123	11.7355
foxk2.S	9.14007	1.67233	1.89719
sfpq.L	8.89292	6.36908	6.41259
nfe2l1.L	8.54197	3.0622	1.07716
sox8.L	8.37314	20.9327	32.5295
egr1.L	8.33793	17.4758	15.4953
fos.L	8.0771	11.0843	5.65928
hmgb2.L	7.99308	3.03563	2.59914
twist1.S	7.89364	7.35976	5.19011
atf4.L	7.69318	8.33399	6.71044
carhsp1.L	7.35524	3.17222	2.65438
kank1.L	7.1663	5.3376	5.173
nfe2l1.S	6.8528	2.93385	2.11991
myc.S	6.79148	15.8224	17.2397
tef.S	6.51396	0.461454	0.233089
ubtf.L	6.28886	2.99166	2.07271
egr1.S	6.23212	12.3116	11.3737
csde1.L	6.03929	2.63643	3.32212
rela.L	5.99468	2.14674	1.44766
tef.L	5.47003	0.32015	0.187752
hmgb3.L	5.27354	12.2583	12.3053
meox2.S	5.26944	0.155455	0.13143
zmiz2.S	4.83726	2.07505	0.510558
id2.S	4.61316	5.87409	4.29601
cnbp.S	4.55095	3.12706	2.09906
barx1.S	4.48915	2.4839	0
glis2.L	4.46551	1.48843	2.70111
klf2.L	4.16867	6.44539	10.9173
znf326.S	4.10789	3.09671	4.06805
id3.L	4.01831	8.69305	6.58539
id2.L	4.01818	4.85544	2.61276
dlx2.S	3.95275	3.61444	0.404731
blzf1.S	3.67353	1.06504	1.24575
dlx2.L	3.67086	1.11793	0.151376
junb.S	3.43533	4.63353	2.57238
znf277.L	3.39931	1.32953	0.648922
klf2.S	3.35984	3.19182	4.61594
smarce1.L	3.35936	2.03375	1.84904
klf15.S	3.35251	2.32299	5.9856
setbp1.S	3.3334	1.62008	1.00563
hoxd3.S	3.0924	1.46955	0
jund.S	2.90108	6.47988	6.10611
tfe3.S	2.83232	3.22563	3.26588
ddit3.L	2.79494	1.59824	0.885671
znf605.S	2.77466	1.43327	1.85411
mecom.L	2.70964	0.742831	0.584565
khsrp.S	2.6955	1.24565	0.755866
tmf1.L	2.57385	1.42838	0.703146
atf4.S	2.57197	3.02719	2.37636
dnajc1.S	2.55566	5.48832	2.7943
erf.L	2.51364	6.05566	8.7764
purb.S	2.38082	1.93496	2.42878
emx2.L	2.18447	2.09226	0
mlx.L	2.1656	1.28305	1.2894
cdc5l.S	2.08569	0.846202	0.800362
srebf1.S	1.99444	2.0586	1.24537
nfyc.S	1.99234	0.319257	0.349591
smad7.L	1.94493	4.47812	5.18778
myef2.L	1.93855	2.57235	1.56682
khsrp.L	1.90417	0.601902	0.699575
crebl2.L	1.89762	0	0
prdm2.L	1.89283	2.33691	1.89644
setbp1.L	1.82642	0.985855	2.20756
atf3.L	1.79121	4.5843	7.55506
myc.L	1.78172	6.66145	7.06741
dnajc2.S	1.73961	1.3454	1.0504
sfpq.S	1.72206	2.16691	2.71924
foxc1.S	1.66856	3.294	3.31938
hmg20a.L	1.6624	0.233873	0.319264
irf1.L	1.6319	2.99486	0.0942287
rxra.L	1.59393	0.950273	0.687607
ubtf.S	1.57752	0.403924	0.348522
sox8.S	1.57745	6.621	3.43647
sox5.L	1.51997	4.23514	10.7806
tsc22d2.L	1.50301	5.99193	15.5427
fosl1.L	1.46307	5.06344	9.35776
tmf1.S	1.44788	1.32528	1.20927
baz2b.L	1.40569	0.00339972	0.000360394
pax9.L	1.3953	4.00024	0
dnajc1.L	1.35976	2.38143	1.07075
phb.L	1.33668	1.03154	0.650409
smad2.L	1.31499	1.11838	0.59213
msx2.L	1.3094	1.60686	0.465805
sub1.S	1.27675	0.95701	0.60373
hbp1.L	1.26967	0.35363	0.196316
pura.L	1.26263	1.238	1.07698
csde1.S	1.25536	0.236519	0.133149
tcf3.S	1.24616	0.682096	1.15615
phb.S	1.21077	0.586733	0.0372811
znf326.L	1.19078	0.727733	1.26935
hoxd3.L	1.15224	1.08885	0
klf10.S	1.13324	2.57458	3.44871
cdc5l.L	1.10942	0.483863	0.539688
tfcp2.L	1.07959	0.15942	0.0695805
six2.L	1.07223	2.51319	4.10366
foxo3.L	1.00762	1.0946	1.16567
gli3.S	0.855696	1.1958	2.34202
bhlhe40.L	0.817654	2.12955	1.51072
id4.S	0.732572	2.69124	2.63609
jund.L	0.719889	1.62392	1.50902
dlx5.S	0.704181	1.58588	0.029857
fosl2.L	0.691415	2.02178	5.96926
hes4.L	0.624495	1.408	0
myef2.S	0.535914	1.05337	0.364411
tcf7l1.L	0.502164	1.72057	2.70984
klf4.L	0.466768	1.16265	1.04729
prrx1.L	0.454868	0.698785	1.63447
nfib.L	0.436387	0.567574	2.04191
hmg20b.L	0.420872	1.14505	1.29378
trps1.S	0.394996	0.995816	2.99835
snai1.S	0.39202	1.07357	1.14899
nfxl1.L	0.378786	1.00554	1.686
hey1.L	0.368541	3.34635	5.83156
cbfb.S	0.335854	3.05561	5.38588
hey1.S	0.303287	1.45879	3.81882
fosl2.S	0.288822	1.58164	2.73573
cebpz.L	0.284157	0.312863	1.03093
znf644.S	0.238152	0.652261	1.61481
fosl1.S	0.198869	1.42156	6.10041
bcl6.S	0.165891	1.18647	2.90281
msx1.L	0.162608	1.28916	0.144919
etv1.S	0.154492	0.211879	2.07202
nfatc1.L	0.145385	0.39916	3.11991
foxc2.S	0.108152	0.770908	1.71907
csrnp1.L	0.0982832	0.367371	1.52673
tgif1.L	0.0687296	1.22757	3.05533
zmiz1.L	0.0687055	0.216649	1.25769
trps1.L	0.0605054	0.270722	4.65616
cbfb.L	0.0504971	0.404656	8.69889
nfatc1.S	0.0415856	0.242323	2.74649
foxc2.L	0.0311064	0.408051	1.01184
gli3.L	0.0141314	0.468943	1.41265
runx1.L	0.00905948	0.426	3.09569
foxa1.L	0	1.58385	6.03546
mef2c.L	0	1.09384	0.190724
nr4a2.L	0	3.83206	9.31042
nr4a2.S	0	5.80563	14.6278
etv1.L	0	0	5.76292
jarid2.L	0	0.156086	1.67658
lef1.S	0	0	2.49808
mycn.L	0	0	1.22084
nfix.L	0	0	2.43194
sim2.L	0	0.0624426	11.0618
snai2.L	0	0.203466	1.39802
sox10.S	0	0.624548	1.26609
tet2.L	0	0.0923086	1.86469
tgif1.S	0	0.237876	1.65108
znf423.L	0	0	1.33931

## Sheet: Collect duct intercalated cell
TF	NF48_NF54	NF54_NF59	NF59_NF66
foxi1.L	693.944	587.034	501.124
foxi1.S	302.337	191.365	185.223
esrrg.L	21.8398	30.0262	37.8814
pax2.L	5.22088	74.5049	67.466
thap4.S	4.9599	1.26915	0.391759
nr1i2.L	4.61361	1.04258	1.1693
esrrg.S	3.62952	11.9906	21.5474
gata3.S	2.41246	3.46247	11.7543
phb.S	1.67991	1.50678	1.50382
nme2.L	1.34586	1.10945	1.87861
tmf1.S	1.25595	6.55892	15.2338
gata3.L	1.16335	0.83099	2.12868
kank1.L	0.62426	0.753409	1.75759
tfap2a.L	0.514263	1.51811	1.82912
ddit3.L	0.430909	0.886387	1.36061
tbx2.L	0.251779	8.96583	13.1044
nfyc.S	0.183353	0.399456	1.42096
foxk2.L	0.000354416	0.348964	1.68875
dach1.L	0	1.94914	1.20988
hnf1b.L	0	2.91431	3.08784
hnf1b.S	0	1.44246	0.930859
hoxb7.L	0	2.2224	8.2591
hoxb7.S	0	2.70926	1.2703
hoxd3.S	0	1.33924	3.65733
hoxd8.L	0	4.15109	3.73194
hoxd9.S	0	4.67666	4.27721
lhx1.S	0	17.0464	4.69041
pax2.S	0	48.1196	52.444
pou3f4.L	0	27.2706	66.3689
pou3f4.S	0	17.9699	34.6865
dach1.S	0	0.350279	2.2536
hoxd9.L	0	0	1.62947
mecom.L	0	0.419714	4.91827
myb.S	0	0.361887	2.96204
pias2.L	0	0.428762	1.09751

## Sheet: Endocrine cell
TF	NF48_NF54	NF54_NF59	NF59_NF66
prox1.L	69.0505	72.6092	70.3711
neurod1.S	62.7313	0	0
prox1.S	53.9738	41.5232	35.5221
tub.S	51.4673	0	0
neurod1.L	32.9362	1.11239	1.03128
myt1.L	32.5645	79.861	61.7204
tbx1.L	18.8598	0.424891	0.134493
hopx.S	18.0116	0	0
hopx.L	17.6711	0	0
foxa2.L	16.7416	0.817687	0.581603
hand2.L	15.5839	0	0
foxa2.S	15.1121	0	0
sgsm2.S	14.2057	1.51153	0.873069
st18.L	10.9401	1.53658	2.12878
pax6.L	8.18205	0	0
npas4.L	7.87469	0.375192	0.058175
sfpq.S	7.82591	1.73056	0.858537
tbx20.L	7.63115	0	0
atf4.L	6.27706	2.57539	1.76606
lhx3.L	6.19219	10.146	22.8809
pax6.S	5.39442	0	0
foxq1.L	4.67071	0	0
hic2.L	4.40986	2.63585	1.40462
hey1.L	4.15637	0	0
atf4.S	4.13859	1.01051	0.571084
dmrta2.L	4.12321	7.90782	0
sfpq.L	3.88546	2.6074	1.1264
smarca5.L	3.68168	1.0241	0.876328
nr4a2.L	3.39504	0	0
foxa1.S	3.28406	0	0
sgsm2.L	2.95468	1.1752	1.23951
phox2b.S	2.91063	0	0
mxi1.L	2.90139	9.16328	1.39602
tub.L	2.58587	0.536719	0.216108
dach1.L	2.48683	1.2042	0.529575
foxa1.L	2.476	0	0
kank1.S	2.44467	0	0
zbtb18.S	2.40012	1.32532	3.04935
mlx.L	2.39008	0.065821	0.0351481
baz2b.S	2.27984	0.810016	0.606334
tox.S	2.14244	1.11895	1.09525
fosl1.S	2.11154	0.679518	0.101094
myef2.L	2.11133	0.823354	0.632808
jund.L	2.09317	0	0
nfe2l1.S	2.01412	0.332487	0.243444
nfxl1.L	1.93496	0.234368	0.200672
nfe2l1.L	1.85608	0.991228	0.595536
tfap2b.S	1.82242	2.91793	0.496992
nfe2l3.L	1.81725	0.452367	0.0103518
ssrp1.S	1.8105	0.427139	0.441821
hmgb3.L	1.78624	0.811873	0.340074
nr4a2.S	1.78292	0	0
jun.S	1.7801	0.39264	0.396345
tsc22d3.L	1.77248	0.0873592	0.0837181
jund.S	1.76186	0.328215	0.309148
sox3.S	1.74252	0	0
etv6.L	1.72948	1.72729	0.366663
yy1.L	1.66115	0.80917	0.411228
barx1.L	1.64685	0.00937414	0
meis2.S	1.62196	0	0
tox.L	1.59682	1.22151	1.38217
bhlhe40.S	1.57795	0	0
cnbp.S	1.55046	0.191414	0.103899
purb.S	1.5469	0.158596	0.176008
tmf1.S	1.46936	0.194497	0.0731901
gata2.L	1.45371	0	0
srebf1.S	1.38119	0.395608	0.309477
smarcal1.L	1.31678	0.285642	0.624031
ovol2.S	1.28538	0.313636	0.229525
baz2b.L	1.19342	0.99528	1.34568
jun.L	1.1909	0.730411	0.822394
pdx1.L	1.18565	0	0
junb.L	1.18457	0.686243	0.592584
mlx.S	1.13962	0.516556	0.613786
ncor1.L	1.13064	0.829288	0.932914
pura.L	1.08954	0.152538	0.112524
mxd3.L	1.04722	0	0
adnp.L	1.04592	0.214087	0.104646
yy1.S	1.02346	0.414467	0.461151
nfe2l3.S	1.01044	2.37186	5.35487
baz2a.L	0.979871	0.985367	1.83299
adnp.S	0.950874	2.68812	1.44556
tfap2a.L	0.950437	7.3478	6.4884
egr1.L	0.912376	0.953388	2.35031
pbx2.L	0.892057	1.40928	2.5759
hic2.S	0.872414	1.16166	0.671795
rcor2.L	0.823997	2.10173	1.79293
egr1.S	0.688797	1.2962	3.43448
dach1.S	0.645951	1.00101	1.40419
ets2.L	0.635248	0.565945	1.31072
tfe3.S	0.596574	1.0247	0.638378
dach2.S	0.413658	1.16739	0.946363
znf821.S	0.371415	1.5913	1.55457
maz.S	0.337467	1.49502	1.85772
atf5.L	0.27474	1.3421	2.10865
jarid2.L	0.155096	0.176382	1.06118
tfap2a.S	0.148645	1.51695	0.626038
tlx3.L	0.10217	8.05515	61.6234
nhlh1.L	0	0	6.35781
sox13.S	0	0	3.39343

## Sheet: Endothelial cell
TF	NF48_NF54	NF54_NF59	NF59_NF66
sox17a.S	181.245	189.659	208.224
sox7.L	136.797	77.0443	91.2458
sox7.S	123.905	117.094	86.0708
klf7.L	95.6977	127.39	84.6894
klf2.S	24.8723	13.9546	24.1667
epas1.L	24.4377	37.7494	54.3126
maf.L	20.717	8.844	0
mef2c.L	15.673	8.86268	3.26329
elk3.L	15.0946	22.2474	40.1587
fli1.S	12.7477	26.8497	39.9048
fli1.L	12.3783	29.9308	26.0925
hes1.S	11.458	12.0129	6.1014
prdm1.L	11.2498	37.3043	7.2429
fosl2.L	10.7349	8.423	3.62845
hey1.L	10.3538	13.5923	8.91678
irf1.L	9.85516	23.4909	11.2706
klf2.L	9.48747	8.03566	21.4966
jun.S	9.02724	9.41288	8.67584
gata2.L	7.47763	6.03192	15.0302
etv3.S	7.21387	7.00904	5.92592
atf4.L	7.01992	5.42387	4.69466
ets1.L	6.9489	5.01147	2.52114
hes4.L	6.82282	14.2477	8.42187
junb.L	6.01913	6.3148	4.4485
tfe3.S	5.92769	3.8339	1.76526
prox1.S	5.87378	1.75539	2.13062
hif1a.L	5.42703	3.95108	1.87603
jun.L	5.01269	5.16019	5.69712
fosl1.L	4.92252	5.721	3.69637
maf.S	4.91164	6.14696	0.13026
myc.S	4.79846	3.63188	1.69051
hes1.L	4.56171	2.61578	1.41472
tal1.S	4.53104	4.2276	5.37961
tsc22d3.L	4.35653	3.06598	3.62441
gata2.S	4.30352	4.77219	9.99854
id3.S	4.10357	5.32647	7.68597
ddit3.L	4.01246	3.39826	1.97655
lyl1.S	3.76459	3.40471	16.5405
id3.L	3.52826	3.5639	4.80069
hmgb2.L	3.51091	1.56215	0.753283
atf4.S	3.44731	2.93787	2.61195
myc.L	3.42103	1.81658	1.11345
nme2.L	3.33665	1.68175	0.671309
etv2.L	3.2472	1.2538	1.04245
zfp36.S	3.17064	3.3239	1.8603
fos.S	3.12674	3.31395	3.65747
sfpq.S	2.8818	1.97731	0.87547
hif1a.S	2.84687	1.67512	0.686489
etv2.S	2.72223	0.703326	0.219936
zfp36l2.S	2.61682	2.72763	2.7327
junb.S	2.60497	2.18781	1.15044
cebpd.L	2.59876	2.04302	1.14277
id2.S	2.55014	2.5197	1.19709
nfib.L	2.54438	0.836148	0.779364
prox1.L	2.51895	0.833462	3.72088
nr2f2.L	2.49833	1.89152	2.59705
cebpd.S	2.22586	1.39675	0.669543
prdm1.S	2.21247	5.08849	0
hmgb2.S	2.15544	1.26766	0.511083
creb3.S	2.11495	1.53449	1.03161
fos.L	2.02744	2.18602	2.17024
ssrp1.S	1.82947	1.04948	0.496625
stat1.L	1.82753	1.40467	0.703181
cnbp.S	1.82619	0.942768	0.305785
nr1h2.L	1.76736	0.394799	0.0892812
etv6.L	1.74391	3.65244	2.06519
erg.S	1.73762	3.80796	7.11241
gata4.L	1.67672	2.1647	0.161386
nr1h2.S	1.59316	0.041153	0.00828543
hhex.L	1.5865	0.262257	1.95545
purb.S	1.58616	0.738157	0.531134
jund.S	1.54133	1.27259	1.05953
erg.L	1.5314	1.76534	1.73477
fosl2.S	1.51029	1.79537	1.64711
klf3.L	1.4997	2.4103	1.47383
ets2.S	1.49424	0.905642	0.967596
znf710.L	1.4636	2.65522	0.522371
sfpq.L	1.43814	1.09654	1.164
atf3.L	1.43433	1.0262	0.828005
hey1.S	1.39182	3.23545	3.21518
smad7.L	1.3772	1.74533	1.2493
nfe2l2.L	1.34723	1.40927	1.39713
srebf1.S	1.28783	0.132878	0.0513973
ubtf.L	1.28336	1.21413	0.690941
smarce1.S	1.18438	0.779113	0.697077
meox2.L	1.17688	3.00156	13.2232
ets1.S	1.08227	0.358518	0.431477
smad1.S	1.06729	0.584842	0.63773
znf605.S	1.01447	0.647238	0.699636
sox13.S	0.977748	0.824904	1.69844
klf4.L	0.936015	0.939857	1.30658
egr1.S	0.838488	1.1047	0.900144
meox2.S	0.805591	0.980589	10.285
epas1.S	0.781779	2.57191	8.6071
tcf12.L	0.700154	0.218445	1.13853
nfkb2.L	0.625983	1.5163	0.405212
csrnp1.L	0.593675	1.81072	1.89942
csrnp1.S	0.589108	1.23595	1.16963
nfkb2.S	0.559992	1.90011	1.28206
foxk2.L	0.52316	0.724655	1.26394
mecom.L	0.493862	0.453865	2.31344
atf3.S	0.49325	1.24048	1.2852
lhx6.S	0.443344	0.383707	1.31952
ahr.L	0.408765	1.63553	2.26597
klf10.S	0.388429	0.793891	1.35943
carhsp1.L	0.145315	0.296675	1.47489
tef.L	0.131018	0.13719	1.33712
hes4.S	0.101494	1.11905	0.337648
tbx1.L	0.0450537	0.0148278	1.19897
smarca1.L	0.0189311	0.109125	1.36309
ebf3.S	0	0	1.49716
hoxb6.S	0	0	4.14617
irx3.S	0	0	2.56488
kank1.S	0	0	1.1722
tbx1.S	0	0	1.66801

## Sheet: Enterocyte
TF	NF54_NF59	NF59_NF66
cdx2.S	105.617	103.919
cdx2.L	44.6317	49.2206
hnf4g.S	40.1717	24.2146
hnf4b.S	38.4429	62.3769
cdx1.S	35.8625	24.8664
bhlhe40.S	29.1339	30.7337
tef.S	28.0311	14.7968
nme2.L	26.4778	32.9661
cebpa.L	24.3999	45.1896
srebf1.S	23.1953	34.3493
junb.L	19.5902	12.3171
myrfl.L	19.128	16.4472
cebpd.S	17.3534	12.6734
atf4.L	17.0787	13.5484
hnf4b.L	15.5423	27.3402
jun.L	15.0478	6.49734
jund.S	12.7557	12.4147
gata6.S	11.8208	10.2851
ddit3.L	11.7694	5.14411
gata5.S	11.7139	12.7492
jun.S	11.5092	5.15155
nfe2l2.L	11.1428	13.9492
fos.S	10.0692	3.39539
ssrp1.S	9.73749	7.91735
tfe3.S	9.72176	8.34665
nr0b2.L	9.0993	11.7446
atf4.S	9.05351	8.99047
fosl1.S	8.78366	7.27961
sfpq.S	8.57016	11.5972
gata4.L	8.56799	10.1493
carhsp1.S	8.56289	7.34798
thap4.S	8.49791	7.58507
znf534.L	8.49469	11.7764
myrfl.S	8.43595	7.2095
tsc22d3.L	8.18386	3.22822
creb3.S	8.01904	4.52779
mlx.L	8.01858	6.51437
zfp36.S	7.97664	6.28544
dnajc1.L	7.45056	4.50211
nfe2l1.S	7.35385	6.27197
hmgb3.L	7.28369	4.49995
fos.L	6.86756	2.05983
creb3l4.L	6.63465	6.92661
bhlhe40.L	6.63156	0
znf622.S	5.81642	2.99567
tcf25.L	5.61638	8.13152
atf3.L	5.55966	6.12429
tax1bp1.L	5.33812	5.46343
cc2d1a.L	5.12544	4.12896
mlx.S	4.82564	3.37742
klf11.L	4.72658	2.45741
hmgb2.S	4.60047	4.23852
junb.S	4.37019	1.2494
phb.S	4.27801	2.74394
klf10.S	4.22216	2.93126
purb.S	4.15251	3.70348
cnbp.S	4.10401	2.17367
hif1a.L	4.00992	2.53937
jund.L	3.94158	2.16241
hes1.S	3.8993	1.1883
foxa1.L	3.87117	13.1094
nr1h2.L	3.83278	4.15048
lrrfip2.L	3.49075	1.96398
klf4.L	3.47239	4.46562
fosl2.L	3.44016	8.01574
id2.S	3.41537	1.96032
hnf4g.L	3.27891	3.17638
fosl2.S	3.22472	6.8821
fosl1.L	3.14008	3.89252
nfe2l1.L	3.13201	4.06153
ets2.L	3.04434	2.17532
dnajc2.S	2.9625	1.10752
nr1i2.S	2.862	3.38272
gata4.S	2.62945	1.14971
rela.L	2.60043	1.45486
cebpd.L	2.59382	1.23507
tmf1.L	2.45518	1.84852
hif1a.S	2.43693	2.40868
hmgb2.L	2.34839	2.81905
smarce1.L	2.31562	4.08866
id2.L	2.30052	1.26468
tcf7l2.S	2.2925	2.62645
rxrb.L	2.28608	2.08757
myef2.S	2.27319	1.95468
arid3a.S	2.19786	0
ovol2.S	2.12498	1.80544
egr1.L	2.08942	0.679318
stat1.L	2.07991	5.0805
maf.L	2.04332	2.35627
maff.L	2.03707	4.61583
tcf7l2.L	1.94858	0.804277
smarce1.S	1.92233	1.68869
znf326.S	1.89375	2.59676
nr0b2.S	1.81117	0.805542
phb.L	1.77445	1.2077
tef.L	1.73181	0.391032
egr2.L	1.63374	0.466322
dnajc1.S	1.55795	2.07009
znf277.L	1.53317	1.816
elf1.S	1.51797	2.17766
gmeb1.S	1.42357	0.776919
creb3l4.S	1.37884	2.19146
myef2.L	1.34435	0.763373
atf5.L	1.32031	0.0535888
stat2.L	1.31046	5.04664
dnajc21.L	1.26219	1.48584
irf7.L	1.25062	4.69535
ubtf.L	1.19645	0.549714
zfp36l2.S	1.09141	1.28605
etv3.S	1.08789	2.84879
nr1i2.L	1.06402	0.0582393
pura.L	1.05202	0.862721
egr1.S	1.00825	0.402473
zfp91.L	1.00006	0.481084
zmiz2.S	0.899096	1.39441
nfyc.S	0.791179	0.94769
znf605.S	0.77936	1.28244
rxra.L	0.754192	1.85252
nr4a2.L	0.717707	1.66271
tmf1.S	0.658827	0.51468
erf.L	0.595296	1.458
foxk2.L	0.55998	2.98623
maff.S	0.555048	3.01852
stat1.S	0.511526	1.37498
ets2.S	0.493379	1.99229
hnf1b.L	0.0388127	0
esr2.L	0	4.94631
foxk2.S	0	1.87493
id4.S	0	3.14826
nfib.L	0	3.18076
tgif1.L	0	3.88178
dach1.L	0	0
dach1.S	0	0
esrrg.L	0	0
esrrg.S	0	0
foxi1.L	0	0
foxi1.S	0	0
gata3.L	0	0
gata3.S	0	0
hoxb7.L	0	0
hoxb7.S	0	0
hoxd3.S	0	0
hoxd8.L	0	0
hoxd9.L	0	0
hoxd9.S	0	0
kank1.L	0	0
lhx1.S	0	0
mecom.L	0	0
myb.S	0	0
pax2.L	0	0
pax2.S	0	0
pias2.L	0	0
pou3f4.L	0	0
pou3f4.S	0	0
tbx2.L	0	0
tfap2a.L	0	0

## Sheet: Eosinophil
TF	NF48_NF54	NF54_NF59	NF59_NF66
spib.L	171.831	140.872	146.197
cebpa.L	154.214	58.0857	22.9679
plek.L	132.017	189.874	272.133
spi1.S	63.5129	80.8187	142.545
lyl1.S	29.4595	37.6589	90.2326
fosl2.L	27.3824	22.1924	6.89627
atf4.S	27.2393	34.3552	8.70639
hes1.L	21.8707	16.0765	14.5817
atf4.L	21.0009	18.2398	3.91275
spib.S	18.808	9.71991	13.9578
maff.S	15.6669	22.9211	7.92406
mxd1.L	12.8316	4.0118	1.29044
ikzf1.L	12.1733	2.0009	3.20522
etv3.S	11.9238	12.8213	5.81854
stat1.S	11.4236	5.48748	7.77888
cebpa.S	10.9142	3.76433	6.29341
litaf.L	9.61413	16.9149	19.0166
sfpq.S	8.83066	7.2947	2.249
mlx.L	8.60824	9.21642	3.52657
hif1a.S	7.09858	4.05067	0.94739
fosl2.S	7.06988	6.83537	2.04987
plscr1.S	6.91264	8.36754	10.9082
nfe2l2.L	6.86939	7.0226	3.56906
runx1.L	6.30247	4.43416	6.34009
nme2.L	6.12449	6.10609	1.76445
nfe2l1.L	6.09261	21.773	11.0383
tsc22d3.L	5.51172	2.98829	1.77386
ddit3.L	5.08564	4.69284	1.29648
hmgb2.S	5.0462	3.14488	1.30817
hhex.L	4.91338	4.29532	10.7455
baz2b.L	4.41309	13.2922	19.8338
hif1a.L	4.27065	5.6286	3.84972
maff.L	4.24068	7.42755	2.91716
irf7.L	3.91075	2.83871	2.12359
junb.L	3.90657	3.73217	0.592307
hmgb2.L	3.8845	1.88238	0.807617
baz2b.S	3.65742	7.86579	10.6083
bcl6.S	3.57445	3.17175	0.6437
rara.S	3.29369	5.15741	4.52105
nfe2l1.S	3.02048	5.74165	3.27469
arid3a.S	2.97463	3.69831	6.97472
ssrp1.S	2.94538	2.85473	1.67162
arnt.S	2.88831	2.39131	1.65644
elf1.L	2.63771	1.55788	1.30645
rel.S	2.61734	6.24268	5.9391
ets2.S	2.61513	0.314232	0
zfp36.S	2.50766	1.95264	0.427869
atf3.L	2.49359	3.4423	1.54036
creb3.S	2.41756	2.23347	1.91885
smarca5.S	2.32782	1.05043	0.335886
ets2.L	2.28135	0.255473	0.151201
atf1.S	2.27634	2.92395	1.03983
blzf1.L	2.24888	3.66225	4.85015
zbtb18.S	1.93751	1.75765	1.88534
smarce1.S	1.92712	1.8456	1.09151
myef2.S	1.92672	1.27232	0.937944
atf6b.L	1.89582	1.45623	0.856872
smarca5.L	1.83067	0.83456	0.442448
id2.S	1.71983	0.419208	0.0633237
znf326.S	1.63646	1.87775	0.954594
smarce1.L	1.61883	1.49355	1.46465
nfe2.L	1.57461	0.830129	4.10555
tsc22d2.L	1.50655	1.93506	1.31802
purb.S	1.49624	1.70936	0.926356
sfpq.L	1.41121	3.55168	1.12518
erg.S	1.40015	2.235	2.54175
id2.L	1.3633	0.925749	0.458723
hhex.S	1.34608	2.99191	19.2165
e2f8.L	1.3212	0.215479	0.441084
tfe3.S	1.29733	2.72423	1.18705
stat6.L	1.23552	1.20221	1.05815
cnbp.S	1.11063	2.1952	1.14109
zbtb8b.S	1.08227	0.236231	0.0384688
cebpz.L	1.07	17.2516	14.4086
tax1bp1.L	1.06963	2.70364	0.732395
rorc.S	1.05323	0	0
rxra.S	0.939089	3.29651	8.50841
csrnp1.S	0.93841	2.09864	1.01645
mlx.S	0.932647	1.04066	0.74946
myc.S	0.886095	2.72675	0.824497
junb.S	0.875453	1.55051	0.095429
batf.L	0.822956	1.76376	0.299977
csrnp1.L	0.799192	1.94752	1.24673
zbtb34.S	0.744342	1.4914	3.92388
nfyc.S	0.728623	1.28233	3.20706
stat1.L	0.696196	0.412201	1.05867
ubtf.L	0.577928	1.31571	0.986391
znf326.L	0.557388	1.91913	1.11774
nr4a2.L	0.535774	1.01818	1.33728
yy1.S	0.498184	0.798404	2.14856
khsrp.S	0.455032	0.882934	1.06689
cdc5l.S	0.419532	0.801642	2.18271
adnp.L	0.418237	0.655025	1.30328
tef.S	0.409761	3.56427	2.37368
cbfb.L	0.380936	0.835596	1.68627
tal1.L	0.379472	2.53383	5.01078
blzf1.S	0.357999	1.27217	3.42619
dnajc1.S	0.35015	0.875075	1.03225
spi1.L	0.326217	1.01988	2.03645
mbd3.S	0.325432	0.508942	1.88168
zbtb34.L	0.294661	0.435512	1.19749
irf5.L	0.291481	0.27232	1.85661
zbtb2.S	0.228129	0.489346	1.30286
znf277.L	0.212556	0.573879	1.15166
znf592.S	0.185451	0.518176	1.36151
znf384.L	0.179897	0.58856	1.1791
foxk2.S	0.172994	0.70339	1.31693
arid3a.L	0.134891	0.839956	4.64409
rfx2.L	0.078379	2.36955	4.15787
nfatc3.S	0.0447484	0.0858747	1.18133
smarca1.L	0.0357813	0.435278	2.08183
max.L	0.0222664	0.162334	1.50842
crebl2.L	0.0180674	0.289093	1.39336
zhx2.S	0.0116987	1.44463	1.84535
dach1.L	0	0	2.95786

## Sheet: Epidermal stem cell
TF	NF48_NF54	NF54_NF59	NF59_NF66
klf2.L	68.1085	18.0417	0
ets2.L	58.3455	32.7713	21.8232
tp63.L	57.4375	48.2546	37.9013
tfap2a.L	53.8947	12.5649	4.52972
bhlhe40.L	40.0816	45.424	14.2386
tfap2c.S	39.6709	16.0941	6.92041
fosl1.L	27.3067	62.8831	58.1175
nme2.L	25.4988	19.8826	12.664
junb.L	23.6385	33.1072	31.7414
atf4.L	22.7815	23.2631	26.6011
tfap2b.S	19.791	10.2176	5.71854
klf2.S	19.1947	14.3785	0
atf4.S	16.5602	27.6297	36.1824
fos.S	16.5093	17.6525	11.1624
tp63.S	16.438	12.55	5.91353
znf534.L	16.1191	4.98105	0.117861
fosl1.S	15.1791	42.3489	48.6407
fos.L	14.4976	14.6577	8.17423
tfap2a.S	14.4772	4.04494	0.790975
bhlhe40.S	12.0785	11.8007	3.79954
hif1a.L	11.3317	4.93936	2.49631
jun.S	10.905	12.1757	6.56902
irf5.L	10.3085	2.65957	2.49053
ybx2.L	10.3051	4.8788	2.11973
jun.L	9.00899	11.9851	8.77832
zfp36.S	8.65407	16.1237	23.4966
junb.S	8.48481	14.1074	10.631
ascl2.S	7.88798	0	0
egr1.L	7.01229	5.84746	5.69654
fosl2.S	6.84436	10.0881	13.3201
hmgb2.L	6.67497	6.10659	10.5051
irf5.S	6.54478	0.971189	1.074
tfap2c.L	6.18223	2.48108	2.36914
hmgb2.S	6.16298	4.82287	8.08246
egr1.S	5.198	3.28448	3.56732
cnbp.S	4.74679	6.22614	12.3142
foxr1.L	4.62076	0	0
grhl2.S	4.60445	1.88894	0.626511
fosl2.L	4.27403	7.69797	16.8233
tfap2e.L	4.21311	0.825545	0.349875
id2.S	4.16535	4.11544	3.75209
sfpq.S	4.11864	9.62634	19.1229
nfe2l2.L	4.1084	4.57051	6.97546
tef.S	4.02201	1.11047	0.89715
jund.S	4.00548	5.09474	8.93591
smarce1.S	3.74791	3.94152	6.82661
cebpd.S	3.61101	4.79967	8.1677
stat6.L	3.60271	1.24843	0.20646
ssrp1.S	3.59672	6.49485	8.92071
msx1.S	3.54756	2.38393	1.45203
ascl2.L	3.51473	0.0404868	0
jund.L	3.45723	3.1393	1.81734
cpeb1.L	3.1857	1.25118	0.413525
ddit3.L	3.17522	3.96654	4.4257
irx4.L	2.97374	0.481573	0.1719
atf3.L	2.80279	7.39393	8.44844
myc.L	2.80193	1.24025	1.24118
hif1a.S	2.77436	1.58311	1.21367
cebpd.L	2.76909	4.3653	7.63156
hes4.L	2.64305	1.44283	1.45107
znf277.L	2.58761	0.91853	0.362659
mlx.L	2.5842	3.058	5.06668
tmf1.L	2.54699	0.580503	0.116296
klf4.L	2.51301	3.82022	3.21166
myc.S	2.28982	1.36251	2.71958
tef.L	2.27709	2.27539	4.32189
nr4a2.S	2.114	1.37571	1.05801
msx2.L	2.11178	0.30686	0.643162
grhl3.S	2.08298	0.568012	0.572191
rela.L	1.99129	1.83075	2.23297
atf3.S	1.98258	3.10161	0.308606
foxp4.S	1.83827	0.173351	0
sfpq.L	1.7979	3.23869	8.44419
bcl6.L	1.72426	5.4976	4.05466
nfyc.S	1.70654	0.763511	0.635164
meis1.L	1.65259	1.6112	0.698015
id2.L	1.62369	1.69245	1.68185
dlx3.S	1.6132	3.36855	10.4494
csrnp1.L	1.57332	2.58099	2.15233
ovol2.S	1.56341	0	0
irf1.L	1.49151	2.99147	10.582
carhsp1.S	1.47693	0.399336	0.253018
nfatc3.S	1.44243	0.359953	0.121559
tcf25.L	1.43493	0.82889	0.992217
grhl2.L	1.40571	0.280873	0
hmgb3.L	1.3825	4.59857	6.43898
foxk2.L	1.35889	1.39228	2.4195
sox7.S	1.34048	0.169128	0
purb.S	1.3137	1.75687	2.23704
smarce1.L	1.25868	1.9824	4.26761
ubtf.L	1.25806	1.5587	2.67503
dnajc1.S	1.25766	0.56556	0.200338
stat1.L	1.18651	1.15832	0.821283
klf15.L	1.17895	0.0865261	0.0121491
elf1.S	1.13556	2.7535	5.57284
creb3.S	1.12427	1.91882	6.07665
nr1i2.S	1.08285	1.04226	0.954364
tsc22d3.L	1.03129	0.0547827	0.0482078
egr2.L	0.989438	2.55722	1.78442
khsrp.S	0.988888	0.93527	1.87398
myef2.L	0.916156	2.84458	5.69159
ets2.S	0.906046	0.674847	1.29751
zfp36l2.S	0.867983	1.23473	0.83147
bcl6.S	0.851728	2.00063	3.86914
nfe2l1.S	0.789943	1.71387	5.437
dnajc21.L	0.718409	0.656357	1.26041
tfe3.S	0.697626	1.5135	7.44922
prdm2.L	0.683149	0.963301	1.68823
nr4a2.L	0.669959	0.788674	1.0713
cebpg.L	0.661754	2.53172	3.0932
tgif1.L	0.639944	5.96351	9.24014
grhl1.S	0.625261	3.6909	6.78962
cebpz.L	0.623065	1.48666	9.64195
erf.L	0.591489	3.43218	9.40844
nfib.L	0.555654	2.16149	4.67411
sox7.L	0.521987	2.09538	0
etv3.S	0.518155	1.43141	4.29088
nfyc.L	0.515583	0.537929	1.3973
tsc22d2.L	0.477982	0.480076	1.24861
nfkb2.L	0.476671	2.17517	3.72688
tp73.L	0.438754	0.316891	1.46621
znf326.S	0.428716	1.45319	3.42835
dlx2.S	0.419981	1.50792	14.9718
emx2.L	0.404874	1.43781	2.20216
csrnp1.S	0.404643	1.07997	1.43993
myef2.S	0.386412	1.50088	3.50709
nfkb1.S	0.37267	1.09936	4.99827
phb.L	0.347718	0.895547	2.89821
phb.S	0.304747	0.806028	1.80151
tp53.L	0.28479	0.479342	1.18006
sub1.S	0.274332	0.644287	2.06354
dnajc2.S	0.258385	1.02157	1.60346
nfe2l1.L	0.218735	0.964724	4.27181
foxq1.L	0.202161	0.406105	2.48185
maff.L	0.196592	1.18541	8.15007
klf3.L	0.192192	0.479803	2.8435
snai1.S	0.168539	0.891155	1.51728
smad7.L	0.157163	0.275286	2.18228
klf11.L	0.135079	0.369504	2.60529
znf326.L	0.125424	0.274096	1.9308
cebpg.S	0.120468	0.929233	4.94637
tgif1.S	0.110587	0.835066	7.27099
etv6.L	0.0954803	0.255526	5.41442
znf385a.L	0.0892118	0.352259	1.41659
grhl1.L	0.0824613	1.1162	2.45758
elf1.L	0.0353178	0.0838263	3.53085
hey1.L	0.0334844	1.46219	2.626
purb.L	0.0260131	0.0965021	1.44052
sox9.S	0.0171339	0.0298526	1.57243
etv6.S	0.0105372	0.0286757	4.01945
sub1.L	0.00873278	0.323316	2.13997
maff.S	0.00859523	0.0592089	5.18705
cbfb.S	0.00414077	0.0272533	1.01142
znfx1.L	0	6.00595	1.77078
baz2b.S	0	0.569946	1.5
cebpa.L	0	0	3.18148
dlx2.L	0	0	7.48105
emx1.L	0	0	1.14488
lyar.S	0	0.284372	1.57186
msx2.S	0	0	1.69461
nfib.S	0	0	1.55896
nfkb2.S	0	0	1.36033
nr1i2.L	0	0	1.35327
runx1.L	0	0	9.34037
runx1.S	0	0	1.76929
smarca5.L	0	0.332678	2.36356
smarca5.S	0	0.655808	1.80584
sox9.L	0	0	1.64769
sp6.S	0	0	2.38267
zbtb7c.L	0	0	3.72867
znf384.L	0	0	2.04392

[truncated: 19 more sheets: Epithelial cell, Erythrocyte, Fast skeletal muscle cell, Fibroblast, Hepatocyte, Macrophage, Melanocyte, Muscle satellite cell, Neuron, Oligodendrocyte, Proximal tubule cell, Radial glia, Smooth muscle cell, Stomach parietal cell, Stromal cell, T cell, Taste cell, Umbrella cell, Unknown]
