# Supplementary material for: Cell landscape of larval and adult Xenopus laevis at single-cell resolution
Source: Nat Commun. 2022 Jul 25;13:4306. doi: 10.1038/s41467-022-31949-2 (PMC9314398; doi:10.1038/s41467-022-31949-2)
Supplement: Supplementary file 9 — Dataset 7 [file 41467_2022_31949_MOESM9_ESM.xlsx]

## Sheet: Enterocyte
Table S7. Genes selected for each module
gene	cluster	membership value	module
acaa2.L	1	0.785096	module2
aco2.L	1	0.225544	module2
acsl1.L	1	0.207775	module2
acsl1.S	1	0.248759	module2
acsl5.L	1	0.626279	module2
ahsa1.S	1	0.228273	module2
aimp1.S	1	0.251287	module2
aimp2.S	1	0.496266	module2
akr1a1.L	1	0.330017	module2
aldh6a1.L	1	0.397386	module2
aldh7a1.S	1	0.263348	module2
anp32b.L	1	0.19511	module2
anxa4.S	1	0.329302	module2
azin1.L	1	0.405873	module2
basp1.S	1	0.553513	module2
birc2.L	1	0.23279	module2
btf3.S	1	0.385177	module2
cebpa.L	1	0.215991	module2
cerk.L	1	0.186065	module2
cftr.L	1	0.220551	module2
cgref1.S	1	0.31559	module2
clcn3.L	1	0.34643	module2
cotl1.S	1	0.174018	module2
cox17.S	1	0.283868	module2
cox7a2.S	1	0.309156	module2
ddx21.L	1	0.189988	module2
dld.L	1	0.347112	module2
dld.S	1	0.326839	module2
dnaja1.L	1	0.449969	module2
dnajb5-like.S	1	0.428125	module2
dync1h1.S	1	0.323024	module2
echdc2.L	1	0.515694	module2
eef1d.L	1	0.262759	module2
eef1g.S	1	0.168193	module2
eef2.1.S	1	0.280217	module2
eif3b.S	1	0.228134	module2
eif3d.S	1	0.239186	module2
eif3k.L	1	0.219583	module2
eif3k.S	1	0.335271	module2
eif4b.L	1	0.365091	module2
erp44.L	1	0.182355	module2
etfb.L	1	0.184387	module2
fabp1.L	1	0.195436	module2
fau.L	1	0.174369	module2
fdxr.L	1	0.288707	module2
fgfbp1.L	1	0.411426	module2
flt3lg.S	1	0.287548	module2
gclc.S	1	0.258155	module2
gmppb.L	1	0.19941	module2
gnl2.L	1	0.821502	module2
got1.S	1	0.855619	module2
got2.L	1	0.422456	module2
got2.S	1	0.23032	module2
grb2.S	1	0.342054	module2
grtp1.L	1	0.229244	module2
higd1a.L	1	0.214341	module2
hnrnpa2b1.S	1	0.203135	module2
hnrnpc.L	1	0.183692	module2
hnrnph3.L	1	0.181433	module2
hsph1.S	1	0.229205	module2
ict1.S	1	0.302274	module2
jagn1.L	1	0.222666	module2
ldlr.S	1	0.328321	module2
lima1.S	1	0.429137	module2
loc100170490.L	1	0.288214	module2
loc100487499.S	1	0.483663	module2
loc100489843-like.L	1	0.386146	module2
loc100493057.L	1	0.353571	module2
loc100493057.S	1	0.251052	module2
loc100496797.L	1	0.492688	module2
loc100497740.S	1	0.727705	module2
loc100498263.L	1	0.400016	module2
lpcat3.S	1	0.171833	module2
lta4h.L	1	0.649077	module2
mal2.S	1	0.51346	module2
mccc1.S	1	0.231269	module2
mdh1.S	1	0.36418	module2
mdh2.L	1	0.813992	module2
mgarp.L	1	0.183689	module2
MGC64389	1	0.68049	module2
mkrn3.S	1	0.20352	module2
mlkl.L	1	0.247504	module2
mrpl42.S	1	0.226799	module2
mrps35.L	1	0.228141	module2
mtdh.L	1	0.176906	module2
myo1d.L	1	0.234857	module2
naca.2.L	1	0.216002	module2
ndufa1.L	1	0.207462	module2
nfkbia.S	1	0.327053	module2
nipsnap1.S	1	0.338093	module2
npc1l1.L	1	0.233652	module2
npc2.L	1	0.276183	module2
oaz1.L	1	0.222735	module2
osgep.L	1	0.734027	module2
p4hb.L	1	0.234835	module2
p4hb.S	1	0.233968	module2
pcf11.S	1	0.219051	module2
pcna.S	1	0.207928	module2
pepd.S	1	0.28358	module2
phf5a.S	1	0.218996	module2
phyh.S	1	0.753495	module2
plin3.L	1	0.409734	module2
plin3.S	1	0.267224	module2
ppia.S	1	0.361323	module2
prdx6.L	1	0.689205	module2
prdx6.S	1	0.291226	module2
psme1.L	1	0.269973	module2
pygl.S	1	0.541637	module2
rbm6.S	1	0.687652	module2
rgn.L	1	0.207721	module2
rnaseh1.S	1	0.817717	module2
rpf1.S	1	0.327007	module2
rpia.L	1	0.443054	module2
rpl12.S	1	0.303275	module2
rpl13.L	1	0.302246	module2
rpl13.S	1	0.441236	module2
rpl14.S	1	0.759432	module2
rpl18.L	1	0.294915	module2
rpl23.L	1	0.224896	module2
rpl24.L	1	0.454295	module2
rpl30.S	1	0.252282	module2
rpl39.S	1	0.22848	module2
rpl6.L	1	0.221823	module2
rpl6.S	1	0.656764	module2
rpl7a.L	1	0.799701	module2
rpl7l1.L	1	0.168276	module2
rpl8.L	1	0.245589	module2
rpl8.S	1	0.476868	module2
rpl9.L	1	0.688494	module2
rplp0.L	1	0.332455	module2
rpn1.S	1	0.170728	module2
rps11.S	1	0.207052	module2
rps13.L	1	0.268485	module2
rps13.S	1	0.31699	module2
rps15.S	1	0.312789	module2
rps21.L	1	0.215205	module2
rps25.L	1	0.84476	module2
rps27a.L	1	0.33493	module2
rps27a.S	1	0.323786	module2
rps28p9.S	1	0.217855	module2
rps29.S	1	0.247492	module2
rps3.L	1	0.175354	module2
rps3a.L	1	0.176147	module2
rps5.L	1	0.198995	module2
rps5.S	1	0.189975	module2
rpsa.L	1	0.265662	module2
rsbn1l.S	1	0.467311	module2
rsl24d1.S	1	0.171371	module2
safb.L	1	0.262723	module2
set.S	1	0.230076	module2
sh3bgrl3.S	1	0.394145	module2
shmt1.L	1	0.268958	module2
slc16a5-like.S	1	0.284321	module2
slc1a5.L	1	0.714757	module2
slc25a21.L	1	0.830927	module2
slc25a27.L	1	0.226556	module2
slc25a3.S	1	0.36714	module2
slc31a1.S	1	0.626454	module2
slc7a8.S	1	0.200135	module2
sod2.L	1	0.632392	module2
sqrdl.L	1	0.290866	module2
srrm2.L	1	0.217023	module2
srsf3.S	1	0.361954	module2
srsf7.S	1	0.207926	module2
taf15.L	1	0.258788	module2
tm4sf20.L	1	0.522702	module2
tmem45b.L	1	0.315557	module2
tmem56.2.S	1	0.3247	module2
tmem86a.L	1	0.198278	module2
tomm20.L	1	0.193803	module2
tomm7.L	1	0.395319	module2
u2af1.S	1	0.292027	module2
uap1.S	1	0.730954	module2
uqcrh.L	1	0.254799	module2
vapa.L	1	0.591136	module2
vcp.S	1	0.310976	module2
Xelaev18010357m.g	1	0.190311	module2
Xelaev18012629m.g	1	0.683099	module2
Xelaev18013762m.g	1	0.202363	module2
Xelaev18014154m.g	1	0.22345	module2
Xelaev18017507m.g	1	0.36888	module2
Xelaev18020043m.g	1	0.188345	module2
Xelaev18021206m.g	1	0.172478	module2
Xelaev18022556m.g	1	0.213331	module2
Xelaev18022559m.g	1	0.361018	module2
Xelaev18022560m.g	1	0.290805	module2
Xelaev18022965m.g	1	0.287564	module2
Xelaev18025105m.g	1	0.284672	module2
Xelaev18029059m.g	1	0.180306	module2
Xelaev18031119m.g	1	0.275368	module2
Xelaev18035769m.g	1	0.186072	module2
Xelaev18036061m.g	1	0.23279	module2
Xelaev18036189m.g	1	0.231781	module2
Xelaev18036222m.g	1	0.205572	module2
Xelaev18037541m.g	1	0.207589	module2
Xelaev18037717m.g	1	0.597599	module2
Xelaev18040492m.g	1	0.40454	module2
Xelaev18041543m.g	1	0.289744	module2
Xelaev18042402m.g	1	0.351224	module2
Xelaev18042855m.g	1	0.253883	module2
Xelaev18046262m.g	1	0.252262	module2
Xelaev18046734m.g	1	0.81075	module2
Xelaev18047724m.g	1	0.564872	module2
Xetrov90021434m.L	1	0.176375	module2
zmym6nb.L	1	0.720975	module2
acot13.S	10	0.348655	module1
acp5.L	10	0.290306	module1
actg1.S	10	0.325481	module1
actn4.L	10	0.223967	module1
actr1a.L	10	0.295651	module1
aes.L	10	0.252884	module1
aes.S	10	0.854724	module1
agap1.S	10	0.243606	module1
ahcyl2.L	10	0.434522	module1
akr7a2.S	10	0.46472	module1
amfr.L	10	0.225651	module1
anp32e.L	10	0.609695	module1
ap1b1.L	10	0.614866	module1
ap2a1.S	10	0.807843	module1
ap3m2.L	10	0.229568	module1
ap3s1.L	10	0.456198	module1
aplp2.S	10	0.282843	module1
appl1.S	10	0.203045	module1
arhgap18.L	10	0.219799	module1
atp13a1.L	10	0.328501	module1
atp6v1c1.L	10	0.569833	module1
aup1.S	10	0.265412	module1
b4galt4.L	10	0.304059	module1
baiap2l1.S	10	0.24131	module1
bcar3.S	10	0.547867	module1
bet1l.S	10	0.3964	module1
bid.L	10	0.25478	module1
bri3.L	10	0.287769	module1
c5orf15.S	10	0.226637	module1
c9orf69.S	10	0.220732	module1
camk2g.S	10	0.33004	module1
capn13.L	10	0.296822	module1
cc2d1a.L	10	0.31135	module1
ccdc68.S	10	0.271338	module1
ccdc93.L	10	0.247827	module1
cct7.L	10	0.350944	module1
cdknx.S	10	0.546951	module1
cdx1.S	10	0.349834	module1
cebpd.S	10	0.781843	module1
cers3.L	10	0.264076	module1
chmp1a.S	10	0.224982	module1
chmp2a.L	10	0.247694	module1
chmp4b.S	10	0.361572	module1
chmp4c.L	10	0.23937	module1
cideb.L	10	0.216777	module1
cidec.L	10	0.341484	module1
ckb.L	10	0.259275	module1
clic1.L	10	0.310907	module1
clic1.S	10	0.6942	module1
cnot10.S	10	0.258456	module1
commd8.S	10	0.753024	module1
copb1.L	10	0.247919	module1
cops5.S	10	0.653222	module1
cops7b.L	10	0.210923	module1
coq3.L	10	0.27655	module1
cox7b.L	10	0.538524	module1
cpne3.L	10	0.725726	module1
cracr2b.L	10	0.517029	module1
csad.L	10	0.215759	module1
csnk2b.L	10	0.323543	module1
ctnnd1.L	10	0.214174	module1
ctsv.S	10	0.275867	module1
cul3.L	10	0.822607	module1
cuta.L	10	0.538405	module1
cystm1.L	10	0.235773	module1
dapk3.L	10	0.697473	module1
dazap2.L	10	0.229423	module1
dedd2.L	10	0.535927	module1
ece1.L	10	0.460348	module1
ece1.S	10	0.334346	module1
egln3.L	10	0.202564	module1
elovl5.L	10	0.319805	module1
epn2.S	10	0.326909	module1
eps8.L	10	0.211434	module1
eps8.S	10	0.316582	module1
eps8l3.S	10	0.796483	module1
ermp1.L	10	0.571376	module1
exoc2.L	10	0.325422	module1
exoc7.L	10	0.404324	module1
f11r.S	10	0.326362	module1
fa2h.S	10	0.553892	module1
fbrsl1.L	10	0.587963	module1
fbxo31.L	10	0.21025	module1
fbxw5.S	10	0.212195	module1
fez2.S	10	0.234015	module1
fip1l1.S	10	0.355387	module1
flcn.S	10	0.671559	module1
flot1.L	10	0.361177	module1
flot2.L	10	0.403307	module1
ftmt.S	10	0.206398	module1
fuca2.L	10	0.279528	module1
furin.L	10	0.235646	module1
fxr1.L	10	0.432479	module1
g6pc-like.1.S	10	0.596918	module1
g6pc2.S	10	0.228863	module1
gkap1.L	10	0.464308	module1
glrx3.S	10	0.422776	module1
gna11.L	10	0.730447	module1
grk4.L	10	0.228461	module1
gucd1.S	10	0.214279	module1
hebp2.S	10	0.287023	module1
hn1.L	10	0.504523	module1
id2.L	10	0.252571	module1
id2.S	10	0.319526	module1
ikbkb.L	10	0.635859	module1
jun.L	10	0.578916	module1
jun.S	10	0.311843	module1
junb.L	10	0.267852	module1
kcnj15.L	10	0.54404	module1
kctd2-like.L	10	0.355418	module1
kiaa0226l.L	10	0.375822	module1
kiaa1211.S	10	0.260994	module1
klf4.S	10	0.415432	module1
kpna4.S	10	0.400472	module1
krtcap3.L	10	0.547083	module1
lamc1.S	10	0.356381	module1
ldb1.L	10	0.246704	module1
leprot.S	10	0.614263	module1
lmbrd1.L	10	0.478568	module1
loc100135146.L	10	0.550711	module1
loc100145095.S	10	0.222557	module1
loc100189574.S	10	0.50149	module1
loc100486704.S	10	0.67268	module1
loc100487749.L	10	0.240631	module1
loc100488563-like.S	10	0.426488	module1
loc100491128.L	10	0.207813	module1
loc100493299.S	10	0.384284	module1
loc100493614.S	10	0.790419	module1
loc100493887.S	10	0.211686	module1
loc100494696.L	10	0.24044	module1
loc100494782.L	10	0.225874	module1
loc100495429.L	10	0.290125	module1
loc100495965-like.S	10	0.277564	module1
loc100496521.L	10	0.34067	module1
loc100496714.L	10	0.751452	module1
loc100497371-like.L	10	0.254233	module1
loc101732808.L	10	0.407383	module1
loc101735153.L	10	0.393447	module1
loc101735197-like.S	10	0.545174	module1
loc105947173.L	10	0.292073	module1
loc448531.S	10	0.283413	module1
lrp10.S	10	0.336595	module1
luzp1.S	10	0.412492	module1
mapkapk3.L	10	0.363906	module1
mapre3.L	10	0.205924	module1
marcksl1.S	10	0.214008	module1
mcl1.L	10	0.288362	module1
mest.L	10	0.463665	module1
mfsd2a.S	10	0.276855	module1
MGC76064.L	10	0.246835	module1
mgrn1.S	10	0.327766	module1
micu2.L	10	0.246932	module1
mkrn1.L	10	0.354062	module1
mlf2.L	10	0.216441	module1
mmp15.S	10	0.295841	module1
mturn.L	10	0.246184	module1
mturn.S	10	0.679751	module1
myo6.S	10	0.33121	module1
myrfl.S	10	0.492121	module1
naaa.L	10	0.226522	module1
nccrp1.L	10	0.2804	module1
ncmap.S	10	0.306813	module1
ndfip2.L	10	0.367304	module1
ndufb3.S	10	0.504089	module1
nipal3.S	10	0.302474	module1
nme7.L	10	0.76479	module1
nup62.L	10	0.254957	module1
osbpl9.S	10	0.394869	module1
pam.L	10	0.219448	module1
pam.S	10	0.713507	module1
paox.L	10	0.207786	module1
pde12.S	10	0.444098	module1
pdzk1.L	10	0.213206	module1
pfn1.S	10	0.334124	module1
pi4k2b.L	10	0.407581	module1
pik3r1-like.S	10	0.349538	module1
pklr.L	10	0.313483	module1
pkp3.L	10	0.453452	module1
pls1.S	10	0.283889	module1
pm20d1.L	10	0.343009	module1
pon2.L	10	0.364248	module1
ppm1b.L	10	0.490688	module1
ptgr1.1.L	10	0.253973	module1
ptpn2.L	10	0.567401	module1
r3hdm4.L	10	0.527105	module1
r3hdm4.S	10	0.427609	module1
rab14.S	10	0.275127	module1
rab1a.S	10	0.330877	module1
rab35.L	10	0.240696	module1
rab43.S	10	0.459411	module1
raver2.L	10	0.254621	module1
rbm5.L	10	0.200826	module1
rell1.L	10	0.223512	module1
rnf128.L	10	0.467347	module1
rnf13.L	10	0.313672	module1
rnf167.L	10	0.833443	module1
rnf167.S	10	0.322358	module1
rps6ka1.L	10	0.616681	module1
rras.S	10	0.275778	module1
scamp2.L	10	0.295743	module1
scamp3.L	10	0.259277	module1
scyl1.L	10	0.262362	module1
sdc2.L	10	0.666435	module1
sdcbp.S	10	0.435297	module1
secisbp2l.S	10	0.440427	module1
sgpl1.L	10	0.272375	module1
sh3bp5l.S	10	0.492132	module1
sh3glb1.L	10	0.405078	module1
skp1.S	10	0.828283	module1
slc25a25.S	10	0.225244	module1
slc35a2.L	10	0.359807	module1
slc5a12.L	10	0.408721	module1
slco2b1.S	10	0.233483	module1
smek2.S	10	0.350279	module1
snap29.L	10	0.311739	module1
snx27.L	10	0.278744	module1
snx4.S	10	0.228313	module1
snx6.L	10	0.246264	module1
socs3.S	10	0.234223	module1
sptbn5.L	10	0.284432	module1
sqrdl.S	10	0.262948	module1
st6galnac6.L	10	0.390978	module1
stard3.L	10	0.40428	module1
stx2.L	10	0.282648	module1
sumf1.L	10	0.208564	module1
tiparp.S	10	0.393669	module1
tjp3.L	10	0.366433	module1
tldc2.L	10	0.528715	module1
tmc4.L	10	0.363519	module1
tmem106b.L	10	0.410029	module1
tmem2.L	10	0.600336	module1
tmem245.L	10	0.298391	module1
tmem30a.L	10	0.343536	module1
tmem57.L	10	0.421287	module1
tmem79.L	10	0.763145	module1
tmem98.L	10	0.862323	module1
tmf1.L	10	0.239914	module1
tnfrsf10b.S	10	0.456176	module1
tnfrsf11a.L	10	0.404457	module1
tnfrsf12a	10	0.23825	module1
tnip2.L	10	0.524273	module1
tor3a.L	10	0.203315	module1
tpgs1.L	10	0.208354	module1
tprn.S	10	0.457468	module1
tra2a.S	10	0.413592	module1
trim14.S	10	0.38816	module1
tsku.L	10	0.289339	module1
tsku.S	10	0.274309	module1
tspan8.L	10	0.301621	module1
txlna.S	10	0.204234	module1
txndc5.L	10	0.293947	module1
ube2a.S	10	0.357502	module1
ube2b.L	10	0.299036	module1
vamp5.S	10	0.22453	module1
vamp8.S	10	0.211222	module1
wash1.L	10	0.303841	module1
whamm.L	10	0.414867	module1
Xelaev18000974m.g	10	0.345412	module1
Xelaev18001312m.g	10	0.76205	module1
Xelaev18001321m.g	10	0.217375	module1
Xelaev18002215m.g	10	0.363985	module1
Xelaev18003708m.g	10	0.333657	module1
Xelaev18010901m.g	10	0.245366	module1
Xelaev18011212m.g	10	0.207674	module1
Xelaev18011781m.g	10	0.571251	module1
Xelaev18013965m.g	10	0.358783	module1
Xelaev18014245m.g	10	0.683181	module1
Xelaev18017179m.g	10	0.265727	module1
Xelaev18017756m.g	10	0.356618	module1
Xelaev18020203m.g	10	0.319704	module1
Xelaev18023139m.g	10	0.592944	module1
Xelaev18032543m.g	10	0.254585	module1
Xelaev18033745m.g	10	0.343214	module1
Xelaev18035263m.g	10	0.37404	module1
Xelaev18037931m.g	10	0.266487	module1
Xelaev18038044m.g	10	0.20866	module1
Xelaev18040838m.g	10	0.324017	module1
Xelaev18040893m.g	10	0.379926	module1
Xelaev18041218m.g	10	0.301732	module1
Xelaev18042112m.g	10	0.416488	module1
Xelaev18042444m.g	10	0.324583	module1
Xelaev18043641m.g	10	0.374186	module1
Xelaev18043807m.g	10	0.593365	module1
Xelaev18044099m.g	10	0.396042	module1
Xetrov90000594m.L	10	0.324018	module1
Xetrov90027649m.L	10	0.329785	module1
yipf5.S	10	0.457289	module1
ypel5.S	10	0.374641	module1
aadac.S	11	0.181994	module1
abca3.S	11	0.245708	module1
abhd16a.S	11	0.269378	module1
acadm.S	11	0.275592	module1
acsbg2.L	11	0.30183	module1
acsl3.S	11	0.183907	module1
adam10.L	11	0.24988	module1
agfg1.L	11	0.225418	module1
aim1l.L	11	0.274754	module1
aldh8a1.L	11	0.812441	module1
anxa11.L	11	0.244694	module1
anxa7.S	11	0.455121	module1
ap2a1.L	11	0.210276	module1
aplp2.L	11	0.56805	module1
apoa1bp.L	11	0.43451	module1
apob.S	11	0.34976	module1
aqp11.L	11	0.197629	module1
atg101.L	11	0.238195	module1
atg101.S	11	0.353136	module1
atl3.L	11	0.342282	module1
atxn1.S	11	0.410621	module1
bag6.L	11	0.77126	module1
bckdk.S	11	0.217327	module1
bcl2l2.L	11	0.185341	module1
bcl6.L	11	0.433081	module1
bcl6.S	11	0.199184	module1
c19orf12.S	11	0.173179	module1
calcoco2.L	11	0.379917	module1
ccdc22.S	11	0.335612	module1
cd36.L	11	0.250198	module1
cd82.L	11	0.25308	module1
cdkn1a.S	11	0.355002	module1
cdr2.L	11	0.569257	module1
cers2.L	11	0.422147	module1
cers5.S	11	0.19752	module1
chmp1b.S	11	0.235198	module1
cldn3.L	11	0.316015	module1
cldn4.S	11	0.571626	module1
cmtm6.L	11	0.758083	module1
col15a1.L	11	0.473151	module1
coq10a.L	11	0.2129	module1
cript.S	11	0.747918	module1
cryl1.L	11	0.311041	module1
csde1.L	11	0.811576	module1
ctsa.L	11	0.23212	module1
ctsb.L	11	0.434078	module1
ctsk.L	11	0.292778	module1
cwc15.S	11	0.236765	module1
cyb5a.S	11	0.524507	module1
dap.L	11	0.228408	module1
ddx1.L	11	0.671862	module1
ddx3x.S	11	0.66138	module1
degs1.L	11	0.832167	module1
dgat1.L	11	0.304864	module1
dnajb1.L	11	0.235711	module1
dnajc19.L	11	0.243734	module1
dync1h1.L	11	0.245185	module1
ehd1.L	11	0.263629	module1
elf3.L	11	0.269016	module1
enpp7.L	11	0.386897	module1
eps8l3.L	11	0.199126	module1
erbb3.S	11	0.437749	module1
ethe1.L	11	0.271989	module1
ets2.S	11	0.260287	module1
fabp2.L	11	0.329511	module1
fam21a.L	11	0.461683	module1
fbp1.S	11	0.661113	module1
fermt1.S	11	0.760949	module1
fkbpl.S	11	0.223506	module1
fosl1.S	11	0.176854	module1
foxk2.S	11	0.185198	module1
frrs1.L	11	0.51601	module1
g6pd.S	11	0.4259	module1
galnt10.L	11	0.584032	module1
gata5.S	11	0.681805	module1
gldc.S	11	0.400269	module1
gltpd2.L	11	0.591227	module1
gnb1.L	11	0.4347	module1
gramd1b.S	11	0.210878	module1
grb7.L	11	0.373063	module1
h1f0.L	11	0.471951	module1
hagh.S	11	0.201358	module1
hap1.L	11	0.556062	module1
hmgn1.L	11	0.227067	module1
hnmt.S	11	0.180719	module1
hnrnpk.L	11	0.248487	module1
hook2.L	11	0.296134	module1
hspg2.L	11	0.343699	module1
htatip2.L	11	0.42477	module1
igf2r.L	11	0.21671	module1
irf7.L	11	0.288942	module1
ist1.S	11	0.255042	module1
iyd.L	11	0.325913	module1
jup.L	11	0.223569	module1
kcnk1.L	11	0.312559	module1
kcnk1.S	11	0.708032	module1
kdm3a.L	11	0.355092	module1
khk.S	11	0.288988	module1
kiaa1522.L	11	0.300497	module1
kiaa1671.S	11	0.268166	module1
kynu.L	11	0.189776	module1
lamc1.L	11	0.516595	module1
lamtor3.L	11	0.361271	module1
loc100049121.S	11	0.253047	module1
loc100144987.L	11	0.193867	module1
loc100145000.L	11	0.276056	module1
loc100158477.L	11	0.360052	module1
loc100158501.L	11	0.192728	module1
loc100490216.L	11	0.299347	module1
loc100490338.L	11	0.340002	module1
loc100493854.L	11	0.324138	module1
loc100494099.S	11	0.178777	module1
loc100495258-like.L	11	0.382255	module1
loc100495318-like.L	11	0.402119	module1
loc100498173.L	11	0.210212	module1
loc101730343-like.S	11	0.358764	module1
loc496814.S	11	0.427129	module1
lrba.S	11	0.267104	module1
lysmd4.S	11	0.584028	module1
man2b2.L	11	0.194808	module1
map3k10.L	11	0.177966	module1
mark2.L	11	0.383987	module1
mgc108077.L	11	0.174924	module1
MGC75753.L	11	0.267988	module1
midn.L	11	0.754939	module1
mink1.S	11	0.317536	module1
nabp2.L	11	0.212233	module1
nadsyn1.L	11	0.237013	module1
napa.L	11	0.241864	module1
ncoa4.S	11	0.291569	module1
ncstn.S	11	0.25625	module1
ngly1.S	11	0.498401	module1
npepps.S	11	0.22569	module1
nr0b2.L	11	0.213749	module1
nr4a2.S	11	0.329791	module1
p2rx4.L	11	0.297427	module1
perp.S	11	0.295054	module1
pfdn5.S	11	0.219163	module1
pfkfb1.S	11	0.794469	module1
pfkm.S	11	0.449467	module1
phkg2.L	11	0.260221	module1
phrf1.S	11	0.186311	module1
pim1.S	11	0.693523	module1
plxnb2.S	11	0.255873	module1
poldip2.S	11	0.204728	module1
polr1d.1.L	11	0.267897	module1
ppap2c.L	11	0.228889	module1
ppap2c.S	11	0.303828	module1
ppdpf.L	11	0.247405	module1
ppp1r15a.L	11	0.855074	module1
ppp2cb.L	11	0.456701	module1
ppp4c.L	11	0.434368	module1
ppp6r1.L	11	0.655662	module1
psen1.L	11	0.65211	module1
ptpn23.S	11	0.574647	module1
ptprf.S	11	0.302877	module1
purb.S	11	0.223063	module1
pycard.L	11	0.279273	module1
rab6a.S	11	0.355149	module1
rab7a.S	11	0.630184	module1
rab9a.L	11	0.195702	module1
rell1.S	11	0.238674	module1
rhag.L	11	0.22835	module1
rnf10.L	11	0.268639	module1
rnf112.S	11	0.698794	module1
rnf181.S	11	0.19989	module1
rnf213.L	11	0.355369	module1
rras2.L	11	0.352449	module1
rtn4.L	11	0.511782	module1
rxra.L	11	0.372236	module1
scpep1.L	11	0.194495	module1
sde2.S	11	0.217135	module1
serinc3.L	11	0.275307	module1
sh3tc2.L	11	0.177807	module1
siah1.S	11	0.307183	module1
slc13a2.L	11	0.284612	module1
slc25a24.S	11	0.591932	module1
slc35f5.L	11	0.211357	module1
slc7a5.L	11	0.251402	module1
slc7a9.S	11	0.474041	module1
slc9a3r1.S	11	0.539674	module1
slu7.L	11	0.178627	module1
smdt1.S	11	0.366951	module1
smpdl3b.S	11	0.217996	module1
snph.S	11	0.219339	module1
soat2.S	11	0.196565	module1
son.L	11	0.422453	module1
sparc.L	11	0.355541	module1
sparc.S	11	0.188622	module1
spint2.L	11	0.223533	module1
srsf5.L	11	0.38665	module1
srsf5.S	11	0.207727	module1
srsf6.L	11	0.595181	module1
stat2.L	11	0.177869	module1
sult1e1.L	11	0.292444	module1
sympk.S	11	0.222797	module1
tbc1d14-like.S	11	0.242613	module1
tcf25.L	11	0.272071	module1
tcirg1.L	11	0.24468	module1
tial1.S	11	0.364831	module1
tkt.L	11	0.55175	module1
tmcc1.L	11	0.384451	module1
tmed9.S	11	0.214957	module1
tmem171.L	11	0.505477	module1
tmem174.L	11	0.296375	module1
tmem265.L	11	0.272417	module1
tmem30c.L	11	0.214546	module1
tmem37.L	11	0.231278	module1
tmem50a.S	11	0.608832	module1
tmem59.L	11	0.216281	module1
tmem63b.L	11	0.686739	module1
tmem79.S	11	0.404521	module1
tmub2.L	11	0.220254	module1
tnpo3.L	11	0.215622	module1
tor1a.L	11	0.524223	module1
tprn.L	11	0.250608	module1
trim3.L	11	0.211299	module1
ube2a.L	11	0.469176	module1
ube2d3.L	11	0.32254	module1
ube2d3.S	11	0.269132	module1
ube2e3.L	11	0.24917	module1
ubqln4.S	11	0.303562	module1
unnamed	11	0.851481	module1
vegfa.L	11	0.238127	module1
wbp2nl.L	11	0.365385	module1
wipi2.L	11	0.45307	module1
Xelaev18003383m.g	11	0.2673	module1
Xelaev18015367m.g	11	0.705474	module1
Xelaev18019662m.g	11	0.556751	module1
Xelaev18019773m.g	11	0.25305	module1
Xelaev18025523m.g	11	0.313767	module1
Xelaev18027466m.g	11	0.217899	module1
Xelaev18028564m.g	11	0.263966	module1
Xelaev18031177m.g	11	0.264382	module1
Xelaev18034420m.g	11	0.185364	module1
Xelaev18034436m.g	11	0.537272	module1
Xelaev18035585m.g	11	0.242878	module1
Xelaev18041419m.g	11	0.326047	module1
Xelaev18043184m.g	11	0.844183	module1
Xelaev18043626m.g	11	0.186426	module1
Xelaev18044131m.g	11	0.217706	module1
Xelaev18044340m.g	11	0.834886	module1
Xelaev18046703m.g	11	0.360018	module1
Xelaev18046855m.g	11	0.262111	module1
Xetrov90000594m.S	11	0.514132	module1
Xetrov90013131m.S	11	0.216679	module1
zfyve21.L	11	0.27252	module1
zswim4.L	11	0.385738	module1
zswim4.S	11	0.330497	module1
abhd14b.L	12	0.244714	module1
actr1a.S	12	0.375782	module1
alyref.S	12	0.283083	module1
amacr.L	12	0.869366	module1
amdhd1.L	12	0.843583	module1
anxa1.S	12	0.340973	module1
anxa2.L	12	0.36207	module1
anxa2.S	12	0.269408	module1
apba3.L	12	0.270951	module1
api5.S	12	0.663525	module1
arfgap3.L	12	0.307732	module1
arg2.S	12	0.356848	module1
arl6ip4.L	12	0.465623	module1
atp6ap1.2.S	12	0.60155	module1
atp6v0c.L	12	0.388102	module1
atp6v1e1.S	12	0.405631	module1
bcl2l1.S	12	0.27822	module1
bhlhe40.S	12	0.225424	module1
bnip3.S	12	0.493844	module1
c16orf72.L	12	0.246486	module1
c16orf72.S	12	0.434654	module1
c19orf43.L	12	0.239621	module1
c19orf43.S	12	0.460258	module1
c1orf21.L	12	0.237588	module1
c3orf52-like.S	12	0.283616	module1
c4bpa.L	12	0.255868	module1
casc4.L	12	0.231093	module1
casp9.S	12	0.200446	module1
ccdc6.L	12	0.74271	module1
ccdc6.S	12	0.238671	module1
ccdc64b.S	12	0.254356	module1
ccng2.L	12	0.43699	module1
ccng2.S	12	0.354161	module1
ccnl2.S	12	0.238848	module1
ccpg1.L	12	0.376084	module1
cd2ap.S	12	0.274675	module1
cd59-like.L	12	0.313569	module1
cdh1.S	12	0.384518	module1
cdkn1a.L	12	0.623553	module1
chsy1.L	12	0.640542	module1
chtop.L	12	0.291377	module1
clic4.L	12	0.367376	module1
cog1.S	12	0.261553	module1
col4a3bp.L	12	0.44108	module1
cpvl.L	12	0.209737	module1
crip1.L	12	0.275197	module1
crk.S	12	0.341098	module1
cryz.L	12	0.201293	module1
ctss.L	12	0.290427	module1
cyp2d6.L	12	0.414118	module1
dapk3.S	12	0.225575	module1
dapl1.L	12	0.728876	module1
dazap2.S	12	0.318469	module1
ddx5.S	12	0.323967	module1
dgat2.S	12	0.380012	module1
dkk3.L	12	0.250597	module1
dsc3.S	12	0.284481	module1
dsp.S	12	0.237999	module1
ecm1.L	12	0.453845	module1
edf1.L	12	0.417811	module1
eef2.1.L	12	0.226627	module1
efcab14.S	12	0.678194	module1
efnb2.L	12	0.306926	module1
egln1.S	12	0.509946	module1
egln2.L	12	0.232773	module1
eif4g3.L	12	0.463865	module1
epb41l1.L	12	0.381613	module1
epcam.S	12	0.39816	module1
erbb2.L	12	0.227574	module1
esyt2.L	12	0.269164	module1
fads2.L	12	0.383543	module1
fam134c.S	12	0.208505	module1
fam151a.S	12	0.237955	module1
fbxo11.L	12	0.325912	module1
fermt1.L	12	0.227823	module1
fip1l1.L	12	0.203693	module1
flii.L	12	0.345187	module1
flii.S	12	0.335819	module1
fmr1.L	12	0.214644	module1
fmr1.S	12	0.327942	module1
frmd8.L	12	0.554416	module1
gpatch8.S	12	0.286449	module1
gps2.L	12	0.412515	module1
gpx1.L	12	0.218209	module1
gtpbp2.L	12	0.701393	module1
hars2.L	12	0.555627	module1
hbp1.L	12	0.6161	module1
hdac1.L	12	0.735996	module1
hif1an.S	12	0.196317	module1
hnrnpk.S	12	0.247722	module1
hsd17b11.L	12	0.672218	module1
igfbp4.S	12	0.390082	module1
ist1.L	12	0.419027	module1
jund.S	12	0.263163	module1
jup.S	12	0.207192	module1
katna1.S	12	0.33239	module1
kdm5b.S	12	0.21375	module1
khsrp.S	12	0.34269	module1
kiaa0930.S	12	0.195277	module1
kiaa1671.L	12	0.238985	module1
lama1.L	12	0.241958	module1
lamb3.S	12	0.298355	module1
lamp2.S	12	0.261758	module1
lasp1.S	12	0.450542	module1
leng9.L	12	0.451761	module1
llgl2.S	12	0.226521	module1
loc100127805.L	12	0.609396	module1
loc100492292.S	12	0.294197	module1
loc100492971.L	12	0.325188	module1
loc100493424.L	12	0.868189	module1
loc100495023.L	12	0.562669	module1
loc100496446.S	12	0.26819	module1
loc100497310-like.L	12	0.235406	module1
loc100497319-like.S	12	0.521837	module1
loc100497556.S	12	0.285367	module1
loc100498004.S	12	0.329586	module1
loc101732042-like.L	12	0.236934	module1
loc101732152.S	12	0.292092	module1
loc101732440.L	12	0.558635	module1
loc101732587.S	12	0.260333	module1
loc101734526.L	12	0.213099	module1
loc101735152.L	12	0.576954	module1
maf1.L	12	0.381823	module1
magi1.L	12	0.257717	module1
map1lc3a.L	12	0.321658	module1
map1lc3a.S	12	0.248532	module1
map2k7.S	12	0.219918	module1
mapkapk3.S	12	0.830191	module1
march8.S	12	0.376934	module1
mcl1.S	12	0.38291	module1
metrnl.L	12	0.239061	module1
mfn2.L	12	0.299032	module1
MGC147419.L	12	0.311657	module1
MGC75753.S	12	0.246936	module1
mical2.S	12	0.265634	module1
mkrn1.S	12	0.626033	module1
mkrn2.L	12	0.538367	module1
mlf2.S	12	0.243561	module1
mospd1.L	12	0.49927	module1
msra.2.L	12	0.27004	module1
mtpap.L	12	0.606172	module1
mul1.L	12	0.478283	module1
mxd1.L	12	0.30676	module1
mxd4.S	12	0.462053	module1
naga.L	12	0.236172	module1
naga.S	12	0.310345	module1
nckap1.S	12	0.529252	module1
nfyc.S	12	0.442661	module1
ngef.L	12	0.349115	module1
nipal1.L	12	0.273128	module1
nostrin.S	12	0.21781	module1
nptn.L	12	0.238951	module1
nt5c3a.L	12	0.700296	module1
ogdh.L	12	0.472551	module1
os9.L	12	0.478934	module1
os9.S	12	0.270243	module1
pcmt1.L	12	0.205804	module1
pcsk5.L	12	0.234288	module1
pcyt1a.S	12	0.668402	module1
pdcd4.L	12	0.577109	module1
pdlim5.S	12	0.375158	module1
pdzd3.S	12	0.331754	module1
pfkfb4.S	12	0.210906	module1
phactr4.L	12	0.285407	module1
pi4k2a.L	12	0.592535	module1
picalm.1.L	12	0.237015	module1
plaa.S	12	0.455815	module1
plbd2.L	12	0.345146	module1
pld3.L	12	0.280719	module1
pls1.L	12	0.196312	module1
pon2.S	12	0.360649	module1
por.L	12	0.199334	module1
ppip5k1.S	12	0.292452	module1
ppp1r14d.L	12	0.259046	module1
ppp2r5a.L	12	0.48345	module1
prr15l.S	12	0.374136	module1
pspc1.L	12	0.522674	module1
ptpn4.L	12	0.552403	module1
rab11fip4l.L	12	0.464703	module1
rab14.L	12	0.348517	module1
rab25.L	12	0.43109	module1
rac3.L	12	0.280795	module1
raf1.L	12	0.356977	module1
rai14.L	12	0.869579	module1
ralgps1.L	12	0.294326	module1
ralgps1.S	12	0.473401	module1
rapgefl1.L	12	0.359854	module1
rhobtb1.L	12	0.527332	module1
rhobtb1.S	12	0.283727	module1
rmnd5a.S	12	0.47171	module1
rnf10.S	12	0.252353	module1
rnf115.L	12	0.379141	module1
rnf19a.S	12	0.277778	module1
rnf19b.L	12	0.277941	module1
rrbp1.S	12	0.845446	module1
rtn4.S	12	0.406699	module1
rxra.S	12	0.209094	module1
rxrb.L	12	0.441601	module1
scarb2.S	12	0.229147	module1
sec14l3.S	12	0.379342	module1
sec31b.S	12	0.425072	module1
sesn1.L	12	0.647136	module1
slc16a12.L	12	0.629424	module1
slc25a17.L	12	0.307487	module1
slc25a5.S	12	0.222763	module1
slc27a4.S	12	0.59763	module1
slc28a2.L	12	0.358948	module1
slc2a13.L	12	0.824003	module1
slc30a4.L	12	0.212822	module1
slc34a3.L	12	0.585457	module1
slc35f6.S	12	0.325821	module1
slc37a3.L	12	0.314036	module1
slc41a3.L	12	0.389906	module1
slc46a1.L	12	0.216983	module1
smad7.L	12	0.292033	module1
smim19-like.L	12	0.29899	module1
sox4.L	12	0.453979	module1
spast.S	12	0.770464	module1
spats2.L	12	0.549273	module1
sqstm1.L	12	0.410777	module1
stard7.L	12	0.641137	module1
sugp1.L	12	0.358439	module1
syap1.L	12	0.231487	module1
tbc1d14-like.L	12	0.322559	module1
tcf7l2.S	12	0.58605	module1
tfe3.S	12	0.239522	module1
tjap1.L	12	0.344374	module1
tmbim4.L	12	0.583077	module1
tmem115.L	12	0.319986	module1
tmem123.L	12	0.485446	module1
tmem150b.S	12	0.205492	module1
tmem167b.L	12	0.316719	module1
tmem55b.S	12	0.512294	module1
tmem59.S	12	0.768573	module1
tmem63b.S	12	0.310492	module1
tmem8a.L	12	0.327673	module1
tmub2.S	12	0.6423	module1
tpp1.L	12	0.246473	module1
tprg1.S	12	0.310485	module1
trip12.L	12	0.635801	module1
tyk2.L	12	0.261162	module1
uba1.L	12	0.263652	module1
ubap1.S	12	0.517792	module1
ugcg.S	12	0.375548	module1
ulk1.L	12	0.634526	module1
ulk1.S	12	0.339255	module1
wdr26.L	12	0.784572	module1
wipf3-like.L	12	0.456681	module1
wipi1.L	12	0.533121	module1
wipi1.S	12	0.291789	module1
Xelaev18001838m.g	12	0.291526	module1
Xelaev18002137m.g	12	0.341822	module1
Xelaev18002526m.g	12	0.324177	module1
Xelaev18002552m.g	12	0.242162	module1
Xelaev18004190m.g	12	0.223929	module1
Xelaev18004194m.g	12	0.228955	module1
Xelaev18005219m.g	12	0.765516	module1
Xelaev18007765m.g	12	0.395439	module1
Xelaev18008443m.g	12	0.595833	module1
Xelaev18010598m.g	12	0.429595	module1
Xelaev18012765m.g	12	0.758849	module1
Xelaev18015788m.g	12	0.610493	module1
Xelaev18018558m.g	12	0.719828	module1
Xelaev18019995m.g	12	0.217584	module1
Xelaev18021985m.g	12	0.2567	module1
Xelaev18023501m.g	12	0.495103	module1
Xelaev18024251m.g	12	0.49175	module1
Xelaev18024443m.g	12	0.336626	module1
Xelaev18026345m.g	12	0.376069	module1
Xelaev18027461m.g	12	0.263907	module1
Xelaev18027464m.g	12	0.344961	module1
Xelaev18028191m.g	12	0.248032	module1
Xelaev18028958m.g	12	0.346963	module1
Xelaev18032666m.g	12	0.240091	module1
Xelaev18034625m.g	12	0.512984	module1
Xelaev18036371m.g	12	0.271318	module1
Xelaev18040154m.g	12	0.293166	module1
Xelaev18042602m.g	12	0.285764	module1
Xelaev18042944m.g	12	0.271762	module1
Xelaev18043779m.g	12	0.450636	module1
Xelaev18046282m.g	12	0.315833	module1
Xelaev18046482m.g	12	0.656441	module1
Xetrov90020936m.S	12	0.306992	module1
xpr1.L	12	0.259103	module1
yipf3.L	12	0.430068	module1
ythdf1.S	12	0.292552	module1
ywhaq.S	12	0.377874	module1
zfand5.L	12	0.223568	module1
zfp36.S	12	0.759879	module1
zfp36l2.S	12	0.617579	module1
znf534.L	12	0.581873	module1
acss1.L	13	0.69678	module3
agr2.S	13	0.847908	module3
aldh16a1.L	13	0.257876	module3
aldh16a1.S	13	0.400619	module3
aldh1a1.S	13	0.384122	module3
aldh2.L	13	0.383875	module3
angptl4.S	13	0.473686	module3
anks4b.L	13	0.19551	module3
anxa11.S	13	0.539526	module3
areg.L	13	0.268287	module3
areg.S	13	0.184564	module3
arfgap3.S	13	0.214243	module3
arpc5.S	13	0.236985	module3
as3mt.2.L	13	0.443569	module3
atp6v1h.S	13	0.741184	module3
atp7b.S	13	0.688628	module3
b3gnt7.L	13	0.22495	module3
bcl2l10.L	13	0.226848	module3
bhlhe40.L	13	0.575103	module3
blnk.L	13	0.257894	module3
blnk.S	13	0.426627	module3
bola2.L	13	0.241083	module3
bri3.S	13	0.230757	module3
c18orf32.L	13	0.197314	module3
c18orf32.S	13	0.231312	module3
c1orf35.L	13	0.602251	module3
c20orf27.L	13	0.438148	module3
cab39l.S	13	0.222009	module3
calm2.L	13	0.173311	module3
cap1.S	13	0.367977	module3
capn13.S	13	0.447734	module3
capza2.L	13	0.191208	module3
carkd.S	13	0.313256	module3
ccdc68.L	13	0.246509	module3
ccl25.L	13	0.21197	module3
cdc42.S	13	0.620726	module3
cdh17.L	13	0.237721	module3
cdhr2.L	13	0.347902	module3
cdk5rap3.L	13	0.537893	module3
cib1.L	13	0.249347	module3
cldn15.1.L	13	0.200588	module3
clk1.L	13	0.179994	module3
clk2.S	13	0.35013	module3
cltb.L	13	0.203052	module3
cox4i1.S	13	0.573486	module3
cpne3.S	13	0.172971	module3
cpq.L	13	0.178643	module3
csnk1a1.L	13	0.534092	module3
csnk2a2.L	13	0.562212	module3
cul3.S	13	0.277194	module3
cwc27.S	13	0.499684	module3
cyp46a1-like.2.L	13	0.271573	module3
dbnl.S	13	0.428367	module3
dctn3.L	13	0.832647	module3
ddit3.L	13	0.191493	module3
ddt.L	13	0.180811	module3
dhrs13.L	13	0.244374	module3
dlst.S	13	0.309695	module3
dnajc1.L	13	0.569172	module3
dnajc22.S	13	0.249497	module3
dnajc7.S	13	0.207713	module3
dnm1l.S	13	0.235993	module3
dnttip1.S	13	0.575393	module3
dpepe.L	13	0.190039	module3
dse.S	13	0.479618	module3
dync1i2.S	13	0.271282	module3
eef2.2.L	13	0.194479	module3
egr1.L	13	0.255421	module3
eif2b3.L	13	0.615142	module3
eif4ebp2.S	13	0.293493	module3
elovl5.S	13	0.256701	module3
eps8l2.L	13	0.183908	module3
fabp3.L	13	0.787301	module3
fabp3.S	13	0.625688	module3
fahd1.L	13	0.213653	module3
fahd2a.L	13	0.258388	module3
fam96b.S	13	0.239272	module3
fbxo25.S	13	0.449962	module3
fkbp15.L	13	0.269797	module3
fkbp1b.L	13	0.670931	module3
fkbp2.L	13	0.2106	module3
fos.L	13	0.635455	module3
fos.S	13	0.770474	module3
fyb.L	13	0.235213	module3
g6pc2.L	13	0.220147	module3
gadd45g.S	13	0.180801	module3
gale.L	13	0.642545	module3
ganc.L	13	0.302442	module3
glrx3.L	13	0.200283	module3
gng5.L	13	0.200846	module3
gng5.S	13	0.205119	module3
golm1.L	13	0.199761	module3
gosr2.L	13	0.34609	module3
gstk1.L	13	0.359962	module3
h2afy.L	13	0.192529	module3
h2afz.L	13	0.302042	module3
hacd2.L	13	0.227236	module3
hacl1.L	13	0.178443	module3
hax1.L	13	0.211429	module3
hes1.S	13	0.372284	module3
hif1a.L	13	0.201027	module3
hkdc1.L	13	0.264248	module3
hmgb3.L	13	0.510309	module3
hmgcr.S	13	0.315809	module3
hnf4g.S	13	0.184971	module3
hsd11b1.L	13	0.438732	module3
htra2.S	13	0.71421	module3
ier2.S	13	0.368698	module3
ier3ip1.S	13	0.246257	module3
il22ra1.L	13	0.376364	module3
ilf3.S	13	0.268315	module3
jund.L	13	0.335015	module3
kif5b.S	13	0.218569	module3
kin.S	13	0.200143	module3
kpna6.L	13	0.190486	module3
laptm4a.S	13	0.193218	module3
lct.2.L	13	0.8628	module3
ldhd.L	13	0.502643	module3
lgmn.L	13	0.405402	module3
lmo7.S	13	0.278151	module3
loc100036893.L	13	0.259901	module3
loc100145115.L	13	0.453186	module3
loc100486704.L	13	0.310908	module3
loc100487774.L	13	0.189959	module3
loc100487963.S	13	0.591469	module3
loc100488372.S	13	0.390995	module3
loc100489254.L	13	0.679808	module3
loc100489361.L	13	0.220215	module3
loc100494095-like.L	13	0.353651	module3
loc100495642-like.L	13	0.311884	module3
loc100496655.S	13	0.168487	module3
loc100497848.L	13	0.550385	module3
loc100497848.S	13	0.547509	module3
loc101730713-like.L	13	0.320046	module3
loc101731146.L	13	0.224766	module3
loc733858.L	13	0.733317	module3
lrrc47.L	13	0.218777	module3
lrrfip2.L	13	0.225144	module3
luc7l.S	13	0.180941	module3
mapre1.S	13	0.334421	module3
march8.L	13	0.200349	module3
marcksl1.L	13	0.252242	module3
mep1a.S	13	0.208577	module3
mfi2.S	13	0.257789	module3
MGC107841.L	13	0.512963	module3
misp.L	13	0.388527	module3
misp.S	13	0.394818	module3
mlx.S	13	0.34784	module3
mpdu1.S	13	0.228105	module3
mtpn.L	13	0.206948	module3
mvp.L	13	0.329751	module3
myh9.S	13	0.264081	module3
myl12b.S	13	0.509922	module3
myl6.S	13	0.219369	module3
myo15b.L	13	0.705106	module3
myrfl.L	13	0.307249	module3
nans.L	13	0.366015	module3
nans.S	13	0.227854	module3
napa.S	13	0.314225	module3
ncmap.L	13	0.274897	module3
nedd4l.S	13	0.500781	module3
nelfe.L	13	0.862813	module3
nt5c2.L	13	0.180479	module3
nudt12.L	13	0.447407	module3
nudt9.L	13	0.221995	module3
pacsin1.S	13	0.450787	module3
park7.S	13	0.224801	module3
pdcd6ip.L	13	0.249449	module3
pdlim1.L	13	0.186837	module3
pdlim1.S	13	0.195559	module3
pecr.S	13	0.411198	module3
pex19.S	13	0.262795	module3
pfn1.L	13	0.207493	module3
pgam1.S	13	0.232039	module3
phyh.L	13	0.186145	module3
pim1.L	13	0.679127	module3
pklr.S	13	0.869578	module3
pla2g12a.S	13	0.224322	module3
pla2g16.L	13	0.25234	module3
plin2.L	13	0.538245	module3
plk2.L	13	0.845078	module3
plscr2.L	13	0.266749	module3
ppp1cc.L	13	0.321027	module3
ppt1.L	13	0.637193	module3
prkcsh.S	13	0.536286	module3
psmd3.S	13	0.52772	module3
psmd8.L	13	0.402705	module3
pter.L	13	0.281138	module3
ptk6.L	13	0.414154	module3
ptpn18.S	13	0.869928	module3
rab10.L	13	0.524127	module3
rab11a.S	13	0.297067	module3
rap1b.S	13	0.222739	module3
rassf1.S	13	0.196261	module3
rbm47.S	13	0.248094	module3
rgs2.L	13	0.613508	module3
rhoa.L	13	0.372881	module3
rhoa.S	13	0.274562	module3
ros1.L	13	0.494768	module3
rp9.L	13	0.543719	module3
rpl22l1.L	13	0.439127	module3
rpl36a.S	13	0.246753	module3
rpp25l.S	13	0.177066	module3
rsrc1.S	13	0.249031	module3
sars.L	13	0.543957	module3
sc5d.L	13	0.219255	module3
scap.L	13	0.435288	module3
sdhb.S	13	0.195368	module3
sec63.S	13	0.445909	module3
secisbp2l.L	13	0.258846	module3
sf3a1.L	13	0.321884	module3
slc39a8.L	13	0.181353	module3
sorbs3.L	13	0.243277	module3
spr.L	13	0.174878	module3
sri.L	13	0.437697	module3
stom-like.L	13	0.288599	module3
stom-like.S	13	0.461139	module3
stxbp3.L	13	0.268074	module3
sulf2.S	13	0.174197	module3
sult2a1.S	13	0.226336	module3
susd2.L	13	0.31957	module3
swap70.S	13	0.310202	module3
thoc2.L	13	0.400691	module3
tiparp.L	13	0.326097	module3
tmbim6.S	13	0.487083	module3
tmem45a.L	13	0.299619	module3
ube2b.S	13	0.29547	module3
ube2v2.S	13	0.201598	module3
uevld.L	13	0.240333	module3
ugp2.L	13	0.182331	module3
vdac3.L	13	0.21001	module3
vil1.S	13	0.466926	module3
vps28.S	13	0.286483	module3
wdr1.L	13	0.487947	module3
Xelaev18001597m.g	13	0.436554	module3
Xelaev18003505m.g	13	0.173733	module3
Xelaev18007618m.g	13	0.600442	module3
Xelaev18007619m.g	13	0.224388	module3
Xelaev18008998m.g	13	0.347074	module3
Xelaev18012249m.g	13	0.461276	module3
Xelaev18017913m.g	13	0.444151	module3
Xelaev18019187m.g	13	0.201727	module3
Xelaev18019825m.g	13	0.254871	module3
Xelaev18022529m.g	13	0.725182	module3
Xelaev18027311m.g	13	0.259557	module3
Xelaev18028574m.g	13	0.27339	module3
Xelaev18031970m.g	13	0.800805	module3
Xelaev18031971m.g	13	0.276057	module3
Xelaev18036568m.g	13	0.784835	module3
Xelaev18038264m.g	13	0.422447	module3
Xelaev18039639m.g	13	0.319081	module3
Xelaev18040824m.g	13	0.36258	module3
Xelaev18040855m.g	13	0.38852	module3
Xelaev18041711m.g	13	0.247171	module3
Xelaev18047395m.g	13	0.216604	module3
Xelaev18047430m.g	13	0.228801	module3
Xetrov90001134m.S	13	0.304314	module3
Xetrov90018753m.L	13	0.22568	module3
yes1.L	13	0.188235	module3
ywhae.L	13	0.350941	module3
ywhaz.S	13	0.21499	module3
abcb1.L	14	0.44546	module1
abi1.L	14	0.708794	module1
acot11.L	14	0.66596	module1
adipor1.S	14	0.762715	module1
adipor2.L	14	0.212753	module1
agmo.L	14	0.58343	module1
agpat1.L	14	0.341091	module1
agpat2.L	14	0.40465	module1
akr1d1.S	14	0.236096	module1
alkbh5.L	14	0.507039	module1
ap2a2.L	14	0.330781	module1
ap3b1.L	14	0.258788	module1
apbb1.L	14	0.318818	module1
appl1.L	14	0.586872	module1
aqp8.L	14	0.267786	module1
arf5.L	14	0.309737	module1
arsb.L	14	0.625716	module1
asah1.L	14	0.271678	module1
atg7.L	14	0.479954	module1
atl2-like.L	14	0.812863	module1
atp6v0d1.L	14	0.266338	module1
atp6v0e1.S	14	0.611134	module1
atp6v1h.L	14	0.240778	module1
atraid.S	14	0.548787	module1
b4galt3-like.1.L	14	0.428028	module1
bco2.L	14	0.673182	module1
bloc1s2.L	14	0.223603	module1
brd9.L	14	0.83868	module1
c12orf57.L	14	0.247628	module1
calcoco1.S	14	0.356662	module1
capza1.L	14	0.4304	module1
ccdc25.S	14	0.412398	module1
cd151.L	14	0.396763	module1
cers2.S	14	0.731273	module1
cfl1.S	14	0.304797	module1
cgn.L	14	0.223989	module1
chmp2a.S	14	0.476063	module1
chmp2b.L	14	0.406726	module1
cisd1.S	14	0.268383	module1
ckmt1b.S	14	0.457192	module1
clpx.L	14	0.255489	module1
col2a1.L	14	0.61525	module1
copa.S	14	0.229551	module1
cops7b.S	14	0.564425	module1
coro2a.L	14	0.39873	module1
creb3.S	14	0.212268	module1
creb3l4.L	14	0.314934	module1
cst3.L	14	0.545407	module1
ctnna1.S	14	0.268517	module1
ctsc.L	14	0.320921	module1
ctss.S	14	0.759196	module1
cttn.L	14	0.469446	module1
cxcl14.L	14	0.555022	module1
cyp2c37.L	14	0.452178	module1
dapl1.S	14	0.217728	module1
dctn2.L	14	0.761144	module1
dirc2.L	14	0.251957	module1
dnajb12.L	14	0.530937	module1
dpp4.L	14	0.330291	module1
dsg2.S	14	0.276245	module1
dusp5.L	14	0.808078	module1
dusp7.L	14	0.394525	module1
efna1.L	14	0.297742	module1
ehhadh.S	14	0.217738	module1
eif5a.S	14	0.290739	module1
entpd8.L	14	0.507998	module1
eps8l2.S	14	0.269079	module1
erbb3.L	14	0.293102	module1
ets2.L	14	0.296029	module1
f11r.L	14	0.292901	module1
faah2.L	14	0.35976	module1
fam102b.L	14	0.202517	module1
fam105a.S	14	0.511203	module1
fam50a.L	14	0.239668	module1
faxdc2.L	14	0.323743	module1
fbxo4.L	14	0.240576	module1
fgfr1op2.S	14	0.343504	module1
folr4.L	14	0.443312	module1
foxo3.L	14	0.269163	module1
gabarapl2.L	14	0.309448	module1
gckr.L	14	0.310289	module1
gjb3.L	14	0.229148	module1
gjd3.S	14	0.290308	module1
gltpd2.S	14	0.524188	module1
gnas.S	14	0.414399	module1
gnptg.L	14	0.224955	module1
golga7.S	14	0.725148	module1
golgb1.S	14	0.201353	module1
golph3l.L	14	0.262053	module1
gpc4.L	14	0.310179	module1
gphn.L	14	0.289712	module1
gpr107.L	14	0.298263	module1
grina.S	14	0.267222	module1
gucd1.L	14	0.246889	module1
hif1a.S	14	0.261064	module1
hp1bp3.L	14	0.584872	module1
ide.S	14	0.451825	module1
ift43.L	14	0.348859	module1
ihh.L	14	0.407746	module1
impa1.L	14	0.52072	module1
irak4.L	14	0.277673	module1
irs4.L	14	0.377604	module1
itgb1.L	14	0.295041	module1
itm2a.L	14	0.270375	module1
kcnj16.S	14	0.285104	module1
kdsr.L	14	0.433053	module1
kiaa0100.L	14	0.297371	module1
kiaa0907.L	14	0.341312	module1
kiaa1217.L	14	0.283602	module1
kif1c.S	14	0.389571	module1
kifc3.L	14	0.407415	module1
klf11.L	14	0.319834	module1
klf6.L	14	0.221034	module1
krt12.S	14	0.43762	module1
krt8.2.L	14	0.400865	module1
ktn1.S	14	0.252213	module1
lamp1.S	14	0.212482	module1
lclat1.L	14	0.841861	module1
leprot.L	14	0.341659	module1
letm1.L	14	0.843038	module1
loc100127750.L	14	0.224254	module1
loc100135367.L	14	0.221472	module1
loc100144987.S	14	0.253373	module1
loc100145496.L	14	0.75607	module1
loc100170549.L	14	0.304828	module1
loc100485200.L	14	0.241568	module1
loc100485439.L	14	0.54519	module1
loc100485662.1.L	14	0.21649	module1
loc100486305.1.L	14	0.634506	module1
loc100487412.L	14	0.476004	module1
loc100487796-like.S	14	0.342202	module1
loc100490855.L	14	0.409707	module1
loc100493581.S	14	0.361761	module1
loc100493614.L	14	0.299446	module1
loc100497194.S	14	0.267356	module1
loc100497659.S	14	0.239817	module1
loc100498371-like.L	14	0.251547	module1
loc100498441.S	14	0.405568	module1
loc101731311.L	14	0.323121	module1
loc101732254.1.S	14	0.26806	module1
loc101733221.S	14	0.207378	module1
loc494766.S	14	0.79	module1
loc496814.L	14	0.250725	module1
loc734042.L	14	0.335411	module1
lonp2.L	14	0.597189	module1
map7d2.L	14	0.301052	module1
mastl.S	14	0.63515	module1
mgc108213.L	14	0.466185	module1
MGC75714.L	14	0.25278	module1
MGC75752.S	14	0.254613	module1
MGC76064.S	14	0.235516	module1
midn.S	14	0.61493	module1
mlxipl.L	14	0.403944	module1
mvb12a.L	14	0.35231	module1
myl12b.L	14	0.293356	module1
myo15b.S	14	0.852153	module1
nbr1.L	14	0.317347	module1
nckap1.L	14	0.608928	module1
neu1.L	14	0.424931	module1
nme2.L	14	0.325252	module1
nosip.S	14	0.335217	module1
nostrin.L	14	0.260181	module1
nr1h2.L	14	0.20761	module1
nr1i2.L	14	0.416478	module1
nudcd3.S	14	0.638053	module1
ocln.L	14	0.510405	module1
ormdl2.S	14	0.444859	module1
pabpc4.L	14	0.26659	module1
pafah1b1.S	14	0.325714	module1
pagr1.S	14	0.801074	module1
pcsk7.L	14	0.209951	module1
pdzd3.L	14	0.266378	module1
pex11g.L	14	0.23982	module1
pex11g.S	14	0.34816	module1
pgrmc1.L	14	0.418819	module1
pik3r1-like.L	14	0.514838	module1
pkp3.S	14	0.269983	module1
plekha7.L	14	0.275913	module1
plscr3.L	14	0.321868	module1
ppdpf.S	14	0.291036	module1
ppp1r2.S	14	0.701558	module1
prkcd.S	14	0.30584	module1
prpf18.L	14	0.360445	module1
prps1.L	14	0.20443	module1
prss8	14	0.212632	module1
ptpn2.S	14	0.2466	module1
ptpn23.L	14	0.324938	module1
pygm.L	14	0.244282	module1
rab13.L	14	0.308114	module1
rab18.S	14	0.675696	module1
rab7a.L	14	0.50874	module1
rab7b.L	14	0.275882	module1
rac1.L	14	0.537643	module1
rapgefl1.S	14	0.759485	module1
rbm22.S	14	0.34952	module1
rbm5.S	14	0.255893	module1
rcan1.S	14	0.238777	module1
rhoa.2.S	14	0.521879	module1
rilp.S	14	0.258246	module1
rnf112.L	14	0.27526	module1
rnf128.S	14	0.320016	module1
rnf19b.S	14	0.393181	module1
rnf31.S	14	0.876842	module1
rnls.L	14	0.300417	module1
rpl36a.L	14	0.882667	module1
rqcd1.S	14	0.253666	module1
rtfdc1.S	14	0.244299	module1
sar1a.S	14	0.444885	module1
sat1.S	14	0.537721	module1
sdc1.L	14	0.603054	module1
sdc2.S	14	0.206811	module1
sdc4.S	14	0.30217	module1
sdcbp.L	14	0.72948	module1
sema3b.S	14	0.454671	module1
serf2.L	14	0.477134	module1
sf3a3.L	14	0.543617	module1
sf3a3.S	14	0.28091	module1
sh3bp5.L	14	0.27775	module1
slc22a23.L	14	0.296879	module1
slc27a4.L	14	0.268661	module1
slc30a1.L	14	0.23656	module1
slc30a10.S	14	0.269992	module1
slc34a2.S	14	0.416743	module1
slc35a1.L	14	0.286912	module1
slc40a1.L	14	0.577013	module1
slc41a3.S	14	0.416684	module1
slc50a1.L	14	0.273686	module1
slc5a1.2.L	14	0.427002	module1
smg7.L	14	0.306479	module1
sppl2a.S	14	0.293129	module1
spty2d1.S	14	0.240154	module1
srrt.L	14	0.212736	module1
stard3.S	14	0.242288	module1
stk10.S	14	0.761888	module1
stxbp2.L	14	0.445703	module1
sun1.L	14	0.741169	module1
syap1.S	14	0.278	module1
synpo.L	14	0.440893	module1
sytl4.L	14	0.846065	module1
szrd1.L	14	0.402116	module1
tagln2.L	14	0.232776	module1
tax1bp1.L	14	0.411399	module1
tex261.L	14	0.398781	module1
tfg.S	14	0.237348	module1
thbs1.L	14	0.265593	module1
thoc3.L	14	0.201404	module1
thoc5.S	14	0.2057	module1
tinagl1-like.L	14	0.248406	module1
tjp3.S	14	0.448938	module1
tm9sf2.L	14	0.26264	module1
tmco3.L	14	0.432689	module1
tmem120b.S	14	0.729127	module1
tmem167b.S	14	0.355351	module1
tmx3.S	14	0.372841	module1
tnfrsf1a.L	14	0.510228	module1
tns4.S	14	0.264658	module1
tprg1.L	14	0.694716	module1
trak2.L	14	0.211798	module1
trappc10.L	14	0.695535	module1
trappc5.L	14	0.431546	module1
tspo.L	14	0.452518	module1
ubqln4.L	14	0.810821	module1
uso1.L	14	0.321441	module1
vamp8.L	14	0.351749	module1
vcl.S	14	0.217755	module1
vipas39.L	14	0.587744	module1
vps16.S	14	0.328461	module1
vps25.L	14	0.244473	module1
vps26a.L	14	0.435508	module1
vsig8.L	14	0.236819	module1
vwa1.S	14	0.352121	module1
wasl.S	14	0.7349	module1
wbp1.S	14	0.248539	module1
wbp2nl.S	14	0.288035	module1
wdr13.L	14	0.304884	module1
wdr44.L	14	0.561176	module1
Xelaev18000110m.g	14	0.215792	module1
Xelaev18000117m.g	14	0.301087	module1
Xelaev18001283m.g	14	0.267406	module1
Xelaev18002547m.g	14	0.366788	module1
Xelaev18002919m.g	14	0.601802	module1
Xelaev18005341m.g	14	0.267548	module1
Xelaev18010455m.g	14	0.245009	module1
Xelaev18021984m.g	14	0.744595	module1
Xelaev18022322m.g	14	0.265234	module1
Xelaev18024186m.g	14	0.336769	module1
Xelaev18024371m.g	14	0.686462	module1
Xelaev18024665m.g	14	0.883059	module1
Xelaev18035047m.g	14	0.505807	module1
Xelaev18035501m.g	14	0.48141	module1
Xelaev18036062m.g	14	0.31701	module1
Xelaev18036499m.g	14	0.271539	module1
Xelaev18037753m.g	14	0.389628	module1
Xelaev18037853m.g	14	0.254889	module1
Xelaev18037940m.g	14	0.201292	module1
Xelaev18039162m.g	14	0.328786	module1
Xelaev18039920m.g	14	0.253729	module1
Xelaev18040566m.g	14	0.367715	module1
Xelaev18040622m.g	14	0.286	module1
Xelaev18040623m.g	14	0.580502	module1
Xelaev18042573m.g	14	0.223191	module1
Xelaev18043400m.g	14	0.279036	module1
Xelaev18043568m.g	14	0.307557	module1
Xelaev18043700m.g	14	0.415681	module1
Xelaev18044239m.g	14	0.438174	module1
Xelaev18044316m.g	14	0.387978	module1
Xelaev18046261m.g	14	0.575546	module1
Xelaev18046344m.g	14	0.266811	module1
Xetrov90000224m.S	14	0.338004	module1
Xetrov90018753m.S	14	0.214438	module1
Xetrov90029794m.S	14	0.705326	module1
Xetrov90030527m.S	14	0.421065	module1
xrcc6.L	14	0.462502	module1
yipf1.L	14	0.453396	module1
ykt6.S	14	0.525271	module1
ythdf1.L	14	0.513925	module1
ywhab.S	14	0.4878	module1
znf207.L	14	0.291669	module1
abcb11.L	15	0.732694	module4
abcg5.S	15	0.247418	module4
abhd4.L	15	0.183205	module4
acox2.L	15	0.17975	module4
acp6.S	15	0.214804	module4
ahcyl2.S	15	0.356499	module4
aldh9a1.S	15	0.457408	module4
alyref.L	15	0.364973	module4
amn1.L	15	0.270553	module4
apoe.S	15	0.163063	module4
arf5.S	15	0.522746	module4
atp1a1.L	15	0.267112	module4
atp1b1.S	15	0.259313	module4
atp2b1.S	15	0.187163	module4
avpi1.S	15	0.215017	module4
bcl2l14.L	15	0.800737	module4
bst1.L	15	0.22131	module4
btn2a2.1.L	15	0.247987	module4
caprin1.L	15	0.654737	module4
ccni.L	15	0.272377	module4
ccni.S	15	0.235254	module4
cd74.L	15	0.253838	module4
cdo1.L	15	0.162198	module4
cdx2.S	15	0.313198	module4
cenpv.L	15	0.163009	module4
cideb.S	15	0.205607	module4
cidec.S	15	0.416519	module4
cipc.S	15	0.424733	module4
cltc.L	15	0.221239	module4
crem.L	15	0.174319	module4
crkl.L	15	0.807613	module4
crkl.S	15	0.32077	module4
csrnp1.L	15	0.197395	module4
ctsb.S	15	0.246116	module4
ctsz.S	15	0.303559	module4
ddc.L	15	0.223088	module4
dgat2.L	15	0.270515	module4
dhdh-like.1.L	15	0.412906	module4
dopey2.L	15	0.457322	module4
dusp1.S	15	0.209799	module4
eci2.L	15	0.27757	module4
eef1b2.L	15	0.34932	module4
ell2.L	15	0.247686	module4
ereg.L	15	0.541241	module4
erf.L	15	0.280272	module4
etnppl.L	15	0.528424	module4
f3.L	15	0.396661	module4
fam120a.L	15	0.185433	module4
fam120a.S	15	0.549871	module4
fbp1.L	15	0.309334	module4
fosl1.L	15	0.205066	module4
foxa1.L	15	0.318109	module4
frmd4b.L	15	0.602041	module4
glud1.L	15	0.20551	module4
glud1.S	15	0.258354	module4
gnpda1.L	15	0.589321	module4
gpcpd1.L	15	0.176024	module4
gpt2.L	15	0.405259	module4
haao.L	15	0.782855	module4
hdlbp.L	15	0.184743	module4
hexb-like.S	15	0.63366	module4
hnf4b.L	15	0.236933	module4
hnrnpa1.S	15	0.636287	module4
hnrnpl.S	15	0.202805	module4
hpgds.L	15	0.308932	module4
hs3st1.L	15	0.293913	module4
hsd3b7.L	15	0.268223	module4
hypk.S	15	0.348883	module4
idh2.L	15	0.170529	module4
idh3a.L	15	0.408582	module4
ifrd1.S	15	0.784663	module4
igfbp1.S	15	0.230653	module4
igsf5-like.L	15	0.29548	module4
il15.L	15	0.225005	module4
isg20l2.L	15	0.235569	module4
isg20l2.S	15	0.240247	module4
itga3.S	15	0.288428	module4
itgb5.S	15	0.246569	module4
kdelr1.L	15	0.162498	module4
keap1.L	15	0.181972	module4
khnyn.S	15	0.609756	module4
kiaa1522.S	15	0.216936	module4
klf4.L	15	0.181401	module4
l2hgdh.L	15	0.185736	module4
loc100129924.L	15	0.225416	module4
loc100145695.L	15	0.194812	module4
loc100485772.S	15	0.267189	module4
loc100487773.L	15	0.243702	module4
loc100489507.L	15	0.195368	module4
loc100490041.L	15	0.250748	module4
loc100492029.L	15	0.187585	module4
loc100497264.L	15	0.205994	module4
loc100497346.S	15	0.188981	module4
lsm1.S	15	0.204957	module4
mamdc4.S	15	0.195475	module4
mccc2.S	15	0.60579	module4
MGC64368.L	15	0.809718	module4
mhc1a.L	15	0.258985	module4
mogat1-like.1.L	15	0.395614	module4
mpst.L	15	0.226474	module4
mrps30.L	15	0.195201	module4
mthfd1.L	15	0.207611	module4
mttp.1.S	15	0.594591	module4
ncoa4.L	15	0.204233	module4
ndrg1.S	15	0.343621	module4
nnt.S	15	0.272425	module4
npc1.L	15	0.517486	module4
optn.S	15	0.175696	module4
oser1.S	15	0.209482	module4
pi4k2b.S	15	0.236298	module4
pla2g4f.L	15	0.19259	module4
plekhn1.L	15	0.5575	module4
ppp1r15b-like.S	15	0.587279	module4
psmd9.L	15	0.214319	module4
rab3ip.S	15	0.312049	module4
ralgds.S	15	0.414165	module4
rap2b.L	15	0.587727	module4
rassf3.L	15	0.209476	module4
rdh11.S	15	0.175196	module4
rpl3.L	15	0.190518	module4
rpl34.L	15	0.694309	module4
rplp1.L	15	0.204973	module4
rps6ka1.S	15	0.778259	module4
rrbp1.L	15	0.271092	module4
sar1b.L	15	0.298713	module4
sccpdh.L	15	0.199056	module4
sec61g.L	15	0.182689	module4
sfpq.L	15	0.527697	module4
shh.L	15	0.180474	module4
slc13a2.S	15	0.216975	module4
slc25a11.S	15	0.322323	module4
slc25a5.L	15	0.81225	module4
slc5a11.L	15	0.307582	module4
sod1.S	15	0.249371	module4
stat1.L	15	0.185335	module4
thap4.S	15	0.205566	module4
tkfc.S	15	0.191382	module4
tm4sf4.S	15	0.19526	module4
tm4sf5.L	15	0.246217	module4
tnfrsf10b.L	15	0.252458	module4
tnfrsf12a.L	15	0.276202	module4
tp53bp2.S	15	0.203438	module4
treh.L	15	0.18767	module4
uba1.S	15	0.308083	module4
ube2k.L	15	0.515197	module4
ucp1.S	15	0.173571	module4
vat1.L	15	0.192861	module4
Xelaev18000152m.g	15	0.438637	module4
Xelaev18000774m.g	15	0.168816	module4
Xelaev18002122m.g	15	0.237597	module4
Xelaev18003900m.g	15	0.717648	module4
Xelaev18007761m.g	15	0.218095	module4
Xelaev18009718m.g	15	0.383102	module4
Xelaev18013641m.g	15	0.466437	module4
Xelaev18014807m.g	15	0.236595	module4
Xelaev18016042m.g	15	0.331073	module4
Xelaev18016670m.g	15	0.265296	module4
Xelaev18021648m.g	15	0.284474	module4
Xelaev18021657m.g	15	0.206023	module4
Xelaev18026704m.g	15	0.274367	module4
Xelaev18028729m.g	15	0.707426	module4
Xelaev18028743m.g	15	0.573294	module4
Xelaev18030251m.g	15	0.330484	module4
Xelaev18034367m.g	15	0.324949	module4
Xelaev18037480m.g	15	0.228173	module4
Xelaev18040854m.g	15	0.18295	module4
Xelaev18041485m.g	15	0.184108	module4
Xelaev18043710m.g	15	0.45017	module4
Xetrov90001134m.L	15	0.235997	module4
Xetrov90018123m.L	15	0.205537	module4
Xetrov90030838m.S	15	0.432308	module4
xpnpep2.L	15	0.173914	module4
zfand2a.L	15	0.420141	module4
zmiz2.S	15	0.561088	module4
zmym6nb.S	15	0.197561	module4
abcc10.L	2	0.323276	module4
abcf3.S	2	0.305088	module4
abracl.L	2	0.282347	module4
acsl4.L	2	0.317713	module4
acsl4.S	2	0.21061	module4
add3.L	2	0.54142	module4
agpat3.S	2	0.198484	module4
aimp1.L	2	0.278786	module4
akr1d1.L	2	0.87434	module4
aldh3a2.S	2	0.251836	module4
aldh6a1.S	2	0.20614	module4
amt.L	2	0.416834	module4
anpep.S	2	0.261391	module4
anxa10.S	2	0.557857	module4
apoc1-like.L	2	0.388317	module4
aqp10.L	2	0.309356	module4
asah2.L	2	0.232228	module4
atp2a2.S	2	0.396045	module4
b4galt6.L	2	0.359825	module4
bsg.L	2	0.21226	module4
cant1.L	2	0.268482	module4
cbln1.L	2	0.504931	module4
cfap45.S	2	0.33438	module4
chp1.L	2	0.172749	module4
cmbl.L	2	0.161695	module4
cndp1.L	2	0.305108	module4
copg1.L	2	0.311042	module4
cox4i1.L	2	0.165783	module4
cox5b.2-like.L	2	0.260798	module4
cpo.L	2	0.294384	module4
cs.L	2	0.170416	module4
dao.L	2	0.499649	module4
dapk1.S	2	0.797124	module4
dennd1c.L	2	0.273657	module4
dido1.L	2	0.800982	module4
dio3.L	2	0.558048	module4
dnaja1.S	2	0.318662	module4
dnpep.S	2	0.270074	module4
dpp4.S	2	0.788203	module4
efhd1.S	2	0.426306	module4
eif2s3.L	2	0.1692	module4
eif3b.L	2	0.204535	module4
eif3e.S	2	0.52607	module4
eif3h.S	2	0.236035	module4
eif3i.S	2	0.354558	module4
eif3l.L	2	0.746211	module4
eif3l.S	2	0.289995	module4
elovl1.L	2	0.211752	module4
elovl1.S	2	0.251732	module4
ephx2.L	2	0.683793	module4
etnk1.L	2	0.210401	module4
fabp2.S	2	0.325881	module4
fdx1.S	2	0.209455	module4
fgfbp1.S	2	0.418903	module4
foxa1.S	2	0.799215	module4
gch1.L	2	0.465084	module4
gclm.L	2	0.188468	module4
gcnt1.S	2	0.270967	module4
gjb1.L	2	0.512836	module4
gne.S	2	0.459552	module4
gpa33.S	2	0.19629	module4
gpt2.S	2	0.427215	module4
gsr.L	2	0.654916	module4
gsta1.L	2	0.395812	module4
gtf2a1.S	2	0.41251	module4
gyltl1b.L	2	0.273512	module4
h3f3b.L	2	0.322272	module4
h3f3b.S	2	0.577205	module4
hadhb.L	2	0.254269	module4
hal.S	2	0.35528	module4
hhla2.L	2	0.340396	module4
hmgb2.L	2	0.207813	module4
hmgn1.S	2	0.310441	module4
hmgn2.L	2	0.23235	module4
hnrnpa2b1.L	2	0.51216	module4
hnrnpa3.S	2	0.19	module4
hnrnpd.L	2	0.499228	module4
hnrnpdl.L	2	0.356188	module4
hrsp12.S	2	0.43888	module4
hsd17b6.L	2	0.550724	module4
hspa8.L	2	0.168546	module4
ift172.L	2	0.34471	module4
ipo7.S	2	0.405084	module4
irf6.2.S	2	0.275168	module4
krt19.L	2	0.183367	module4
krt5.7.L	2	0.240292	module4
krt6.S	2	0.700383	module4
lgals9b-like.L	2	0.279235	module4
lgals9c.L	2	0.16393	module4
loc100135198-like.L	2	0.885554	module4
loc100145149.L	2	0.437546	module4
loc100158585.S	2	0.627535	module4
loc100170425.L	2	0.458155	module4
loc100486222.L	2	0.174786	module4
loc100486434-like.L	2	0.411397	module4
loc100486520.S	2	0.228417	module4
loc100486839.L	2	0.754135	module4
loc100490146.L	2	0.185184	module4
loc100490490.L	2	0.605424	module4
loc100490490.S	2	0.420035	module4
loc100494295.L	2	0.709064	module4
loc100494440.L	2	0.342187	module4
loc100494487.S	2	0.221208	module4
loc100495183.S	2	0.302126	module4
loc100496969.L	2	0.683948	module4
loc101731580.S	2	0.21683	module4
loc101732683.L	2	0.678805	module4
loc101735270.L	2	0.328893	module4
loc549858.L	2	0.299922	module4
lrrc59.L	2	0.220352	module4
maoa.L	2	0.870162	module4
maob.L	2	0.716409	module4
maob.S	2	0.576342	module4
marc1-like.L	2	0.728847	module4
me1-like.L	2	0.292776	module4
men1.L	2	0.326689	module4
mfsd2a.L	2	0.172064	module4
mif4gd.S	2	0.25419	module4
mttp.1.L	2	0.676812	module4
nampt.S	2	0.445649	module4
ndufa1.S	2	0.428029	module4
net1.L	2	0.21172	module4
net1.S	2	0.332574	module4
nfe2l2.L	2	0.226265	module4
ngef.S	2	0.443347	module4
nme2	2	0.23004	module4
nmi.L	2	0.517419	module4
nmral1.S	2	0.369373	module4
nnt.L	2	0.224524	module4
npepps.L	2	0.228194	module4
nt5e.L	2	0.809676	module4
ntn1.L	2	0.19862	module4
nucb2.S	2	0.57924	module4
osgin1.L	2	0.769838	module4
pabpn1.L	2	0.486797	module4
pck2.S	2	0.426565	module4
pcna.L	2	0.280731	module4
pdia3.L	2	0.305999	module4
pdia3.S	2	0.865959	module4
per1.L	2	0.338067	module4
pex6.S	2	0.296238	module4
pigr.L	2	0.52884	module4
pik3ap1.S	2	0.339094	module4
pinx1.L	2	0.2668	module4
pkib.L	2	0.317925	module4
pla2g12b.S	2	0.199089	module4
pmp2.S	2	0.616043	module4
ppa2.S	2	0.181082	module4
ppia.L	2	0.574254	module4
ppib.L	2	0.245716	module4
ppib.S	2	0.426202	module4
ppp1r10.L	2	0.245958	module4
ppp1r10.S	2	0.328219	module4
pram1.S	2	0.220018	module4
prdx5.L	2	0.209268	module4
psmb8.L	2	0.206853	module4
psmb9.S	2	0.512413	module4
psme1.S	2	0.374042	module4
ptma.L	2	0.407627	module4
ptma.S	2	0.333335	module4
ptpn6.S	2	0.231157	module4
pxmp2.L	2	0.231744	module4
qdpr.S	2	0.165936	module4
rab11fip3.L	2	0.225378	module4
rab3ip.L	2	0.164278	module4
rbks.L	2	0.165713	module4
rbmx.S	2	0.431199	module4
rbp1.L	2	0.464528	module4
rbp1.S	2	0.391925	module4
rdh16.L	2	0.418311	module4
retsat.L	2	0.47844	module4
rhob.S	2	0.507893	module4
rnf223.L	2	0.399579	module4
rnpep.L	2	0.475642	module4
rnpep.S	2	0.231198	module4
rpl13a.L	2	0.200518	module4
rpl18.S	2	0.25199	module4
rpl27a-like.S	2	0.701384	module4
rpl38.S	2	0.477206	module4
rpl5.L	2	0.19005	module4
rps15.L	2	0.191465	module4
rras2.S	2	0.166426	module4
s100a11.L	2	0.172044	module4
scd.L	2	0.25702	module4
sec13.S	2	0.274622	module4
sertad1.L	2	0.339214	module4
sesn2.L	2	0.342508	module4
sh2d4a.S	2	0.246788	module4
slc15a1.S	2	0.698656	module4
slc16a10.L	2	0.25198	module4
slc25a10.L	2	0.458934	module4
slc25a11.L	2	0.748963	module4
slc2a5.L	2	0.303196	module4
slc37a4.L	2	0.229929	module4
slc39a4.S	2	0.555708	module4
slc39a5.L	2	0.177153	module4
slc43a2.L	2	0.182989	module4
slc43a2.S	2	0.223635	module4
slc4a4.L	2	0.244813	module4
slc5a9.L	2	0.228849	module4
slc6a20.L	2	0.489138	module4
slc7a8.L	2	0.242496	module4
snta1.L	2	0.261465	module4
sod1.L	2	0.427253	module4
sord.L	2	0.255816	module4
srsf2.S	2	0.260851	module4
ssr1.S	2	0.173444	module4
sult1a1	2	0.444229	module4
sult2b1.L	2	0.215766	module4
tm4sf5.S	2	0.252205	module4
tmem51.S	2	0.280409	module4
[truncated: 1,534 more rows]

## Sheet: Hepatocyte
gene	cluster	membership value	module
abcd3.S	1	0.287408	other
abcf3.S	1	0.71449	other
acadvl.L	1	0.264871	other
ahsa1.L	1	0.451122	other
ahsa1.S	1	0.187508	other
amd1.S	1	0.244221	other
anp32e.S	1	0.183826	other
anxa7.L	1	0.3607	other
atp2a2.L	1	0.138074	other
atp6v0c.L	1	0.16684	other
atp6v0c.S	1	0.228428	other
c17orf85.L	1	0.211656	other
casp9.S	1	0.246784	other
cct2.S	1	0.299963	other
cct4.S	1	0.138562	other
cct5.S	1	0.201752	other
cct6a.L	1	0.183553	other
cd63.S	1	0.167626	other
cdc37.S	1	0.13124	other
cdc42.S	1	0.314202	other
cfl1.S	1	0.307737	other
chmp2b.L	1	0.224538	other
chmp4b.L	1	0.156668	other
copg1.L	1	0.17203	other
cops5.S	1	0.308173	other
cox7b.S	1	0.484934	other
cwc15.L	1	0.145236	other
ddx1.L	1	0.293834	other
dkc1.L	1	0.116614	other
eif3c.L	1	0.392973	other
eif4a1.S	1	0.429563	other
eif5a.L	1	0.153462	other
ell2.L	1	0.189662	other
exosc4.S	1	0.208238	other
fbl.L	1	0.208886	other
fbl.S	1	0.265646	other
ftsj3.L	1	0.223695	other
glrx3.S	1	0.168358	other
grwd1.L	1	0.195941	other
gtf2f2.S	1	0.473786	other
hars2.L	1	0.515038	other
hdac1.S	1	0.255437	other
hnrnpab.L	1	0.370902	other
hnrnpab.S	1	0.53575	other
igf2.L	1	0.273026	other
ik.L	1	0.208344	other
katna1.S	1	0.42545	other
kpna2.L	1	0.429468	other
kpna6.L	1	0.423198	other
lamp1.S	1	0.182757	other
lars.L	1	0.134166	other
magoh.S	1	0.73872	other
mapre1.L	1	0.189697	other
mrpl49.L	1	0.195716	other
myl12b.S	1	0.440287	other
naa15.S	1	0.361567	other
ncl.S	1	0.534347	other
nek6.L	1	0.165371	other
nemf-like.L	1	0.633925	other
nol7.L	1	0.244717	other
nudc.S	1	0.312801	other
pa2g4.L	1	0.512011	other
park7.S	1	0.222738	other
pdcd6ip.L	1	0.224556	other
psma7.S	1	0.114556	other
psmc6.S	1	0.19755	other
psmd4.S	1	0.164891	other
ptges3.L	1	0.266951	other
puf60.L	1	0.113351	other
pwp2.S	1	0.439832	other
rab18.S	1	0.665705	other
rhoa.S	1	0.655021	other
rpl5.L	1	0.169653	other
rrp1b.L	1	0.192967	other
ruvbl1.S	1	0.272922	other
samm50.L	1	0.182032	other
sars.S	1	0.127148	other
sart1.S	1	0.198141	other
sdha.L	1	0.227341	other
sec62.L	1	0.243107	other
sf3b2.S	1	0.252849	other
sf3b3.S	1	0.168887	other
smim11a.L	1	0.28891	other
snd1.L	1	0.298118	other
snrpa.S	1	0.140908	other
srp54.S	1	0.486562	other
syncrip.S	1	0.255105	other
tm9sf3.L	1	0.173118	other
tmed5.S	1	0.188198	other
tuba4a.L	1	0.262507	other
tubb.S	1	0.254931	other
u2af2.S	1	0.243593	other
ube2n.L	1	0.207292	other
upf1.S	1	0.152854	other
usp5.S	1	0.153618	other
wdr1.L	1	0.252412	other
wdr43.L	1	0.111285	other
Xelaev18003918m.g	1	0.120751	other
Xelaev18022965m.g	1	0.252343	other
Xelaev18027557m.g	1	0.222073	other
Xelaev18028878m.g	1	0.233282	other
Xelaev18037790m.g	1	0.138378	other
Xelaev18040149m.g	1	0.206482	other
Xelaev18046261m.g	1	0.482778	other
Xetrov90006328m.S	1	0.194207	other
xrcc5.L	1	0.170631	other
yipf3.L	1	0.515406	other
ywhae.L	1	0.175511	other
ywhae.S	1	0.159059	other
ywhaz.L	1	0.436538	other
znf207.S	1	0.302603	other
adipor2.S	10	0.365945	module3
akr1b1.S	10	0.418784	module3
anp32c.S	10	0.254605	module3
api5.S	10	0.259905	module3
asun.S	10	0.327819	module3
asxl1.L	10	0.241197	module3
atf4.L	10	0.367466	module3
atp6ap1.2.S	10	0.182529	module3
atp6v1h.L	10	0.119063	module3
baz1a.L	10	0.398054	module3
brd2.S	10	0.510593	module3
brd7.L	10	0.148717	module3
bzw1.L	10	0.103789	module3
c16orf72.L	10	0.370739	module3
camk2g.S	10	0.209606	module3
cbl.L	10	0.236399	module3
ccnl1.L	10	0.764118	module3
cd59-like.L	10	0.0813827	module3
chmp2a.L	10	0.206489	module3
cnot1.L	10	0.113222	module3
cops7b.S	10	0.198324	module3
cracr2b.L	10	0.309651	module3
cs.L	10	0.354835	module3
cul3.S	10	0.165586	module3
cul9.L	10	0.136645	module3
cwc27.S	10	0.295546	module3
ddb1.S	10	0.15865	module3
ddx3x.L	10	0.161738	module3
ddx5.L	10	0.277491	module3
dhx15.L	10	0.193504	module3
dnajb1.L	10	0.191962	module3
eif3b.S	10	0.133318	module3
eif3l.L	10	0.258173	module3
eif4h.S	10	0.309953	module3
eif5.S	10	0.155205	module3
eif5a.S	10	0.283856	module3
emc7.L	10	0.187364	module3
etv3.S	10	0.50121	module3
ewsr1.L	10	0.116579	module3
f11r.L	10	0.11675	module3
fbxo31.L	10	0.175138	module3
fkbp15.L	10	0.235309	module3
flot2.L	10	0.222469	module3
fxr1.L	10	0.0974216	module3
gns.L	10	0.232196	module3
grn.L	10	0.0891407	module3
gtf2b.L	10	0.183168	module3
hif1a.S	10	0.473284	module3
hnrnpa2b1.S	10	0.0762907	module3
hnrnpc.L	10	0.540471	module3
hnrnph3.S	10	0.193984	module3
hsd3b7.L	10	0.101856	module3
hsp90aa1.1.L	10	0.136619	module3
hspa8.L	10	0.223451	module3
htra2.S	10	0.25186	module3
igf2r.L	10	0.231088	module3
imp4.S	10	0.125669	module3
kank1.L	10	0.181859	module3
krt8.L	10	0.176855	module3
luc7l.S	10	0.221595	module3
map1lc3a.L	10	0.286888	module3
mark2.L	10	0.503543	module3
mkrn2.L	10	0.212672	module3
mtdh.S	10	0.194517	module3
ncoa2.L	10	0.185793	module3
nol10.L	10	0.182402	module3
nop16.S	10	0.153261	module3
nosip.S	10	0.258716	module3
nup62.L	10	0.1703	module3
palm3-like.L	10	0.238221	module3
pde12.S	10	0.131364	module3
phldb3.L	10	0.218971	module3
polr2f.L	10	0.45166	module3
ppp1r15b-like.S	10	0.178578	module3
psmc2.S	10	0.144292	module3
ptpn23.L	10	0.444482	module3
purb.S	10	0.255004	module3
rab7a.L	10	0.760446	module3
rab7a.S	10	0.170123	module3
rad23b.S	10	0.389619	module3
ran.L	10	0.171823	module3
ran.S	10	0.215768	module3
rassf7.S	10	0.200133	module3
rbm22.S	10	0.264573	module3
riok2.L	10	0.146843	module3
rpe.S	10	0.447145	module3
rsbn1l.S	10	0.155263	module3
scamp3.L	10	0.557074	module3
sdhb.S	10	0.185733	module3
sec24d-like.2.L	10	0.145183	module3
sf3b1.L	10	0.346918	module3
sf3b2.L	10	0.195714	module3
sfpq.S	10	0.224541	module3
smarca2-like.L	10	0.582988	module3
tial1.L	10	0.131177	module3
tmem59.S	10	0.53303	module3
tnpo3.L	10	0.206778	module3
trip12.L	10	0.354959	module3
uba1.L	10	0.154656	module3
ube2k.L	10	0.336982	module3
ube2s.L	10	0.269196	module3
vdac3.L	10	0.161595	module3
vma21.L	10	0.390999	module3
wbp2nl.S	10	0.625137	module3
wipi1.S	10	0.149607	module3
wipi2.L	10	0.462556	module3
Xelaev18001321m.g	10	0.602648	module3
Xelaev18002919m.g	10	0.0930525	module3
Xelaev18017913m.g	10	0.267649	module3
Xelaev18019995m.g	10	0.263901	module3
Xelaev18021985m.g	10	0.195017	module3
Xelaev18024953m.g	10	0.382164	module3
Xelaev18026704m.g	10	0.118115	module3
Xelaev18041485m.g	10	0.0667885	module3
Xelaev18042444m.g	10	0.14141	module3
Xelaev18043073m.g	10	0.168049	module3
Xelaev18043400m.g	10	0.477604	module3
Xelaev18043710m.g	10	0.140503	module3
Xelaev18045052m.g	10	0.164943	module3
Xelaev18046288m.g	10	0.288222	module3
abcf1.L	11	0.124081	other
abcg2.S	11	0.108167	other
alas1.S	11	0.15495	other
aldh16a1.L	11	0.140033	other
angptl4.L	11	0.59854	other
ap2m1.S	11	0.130982	other
atf4.S	11	0.133922	other
bccip.S	11	0.301866	other
btf3l4.S	11	0.153883	other
capza1.L	11	0.118636	other
cars.S	11	0.210342	other
cirbp.S	11	0.160092	other
copa.L	11	0.157558	other
copb1.L	11	0.173678	other
creb3.S	11	0.24057	other
crem.S	11	0.168372	other
cs.S	11	0.630916	other
dars.S	11	0.457735	other
ddx23.S	11	0.313396	other
ddx47.L	11	0.280857	other
ddx55.S	11	0.19433	other
dlst.L	11	0.17055	other
dnaja1.S	11	0.195727	other
dnajc8.S	11	0.267631	other
eif2s2.S	11	0.146617	other
eif2s3.L	11	0.296723	other
eif2s3.S	11	0.478697	other
eif3i.L	11	0.282091	other
eif6.L	11	0.114458	other
emg1.L	11	0.086917	other
esf1.L	11	0.177026	other
etnk1.S	11	0.429542	other
fgf19.L	11	0.145881	other
frmd4b.L	11	0.489532	other
get4.L	11	0.131591	other
gnl3.L	11	0.0897613	other
gorasp2.S	11	0.085966	other
hnrnpdl.S	11	0.383737	other
hsd17b4.L	11	0.106886	other
hsp90ab1.S	11	0.238767	other
hspa8.S	11	0.28516	other
hspa9.S	11	0.0818585	other
idh3b.S	11	0.222611	other
igf2.S	11	0.101708	other
ipo7.S	11	0.238303	other
keap1.L	11	0.348134	other
kri1.L	11	0.155137	other
loc100049121.L	11	0.149778	other
mphosph10.L	11	0.0908977	other
mvp.S	11	0.258617	other
myl6.L	11	0.140467	other
nap1l1.L	11	0.145379	other
napa.S	11	0.198913	other
nfe2l1.L	11	0.116934	other
nfe2l1.S	11	0.184598	other
nle1.S	11	0.422504	other
nmd3.L	11	0.239369	other
nob1.S	11	0.179876	other
nop14.L	11	0.369283	other
nop2.L	11	0.0745194	other
odc1.L	11	0.129815	other
paip2b.L	11	0.239755	other
pdha1.L	11	0.119179	other
pes1.S	11	0.619982	other
phb2.S	11	0.151343	other
pla2g12b.L	11	0.095543	other
plin2.L	11	0.116317	other
plin2.S	11	0.170481	other
plod3.L	11	0.0848952	other
pls3.S	11	0.167289	other
preb.L	11	0.128444	other
prps1.L	11	0.164427	other
psmd1.L	11	0.114809	other
psmd12.L	11	0.390796	other
rab1a.L	11	0.373653	other
rbm28.L	11	0.0903801	other
rpp25l.S	11	0.116536	other
rtn4.S	11	0.25005	other
sar1a.S	11	0.131023	other
sars.L	11	0.119099	other
scyl1.L	11	0.274282	other
sdha.S	11	0.108343	other
slc25a3.L	11	0.111766	other
slc25a5.L	11	0.119525	other
slc7a3.L	11	0.133319	other
snd1.S	11	0.235099	other
spty2d1.S	11	0.364919	other
srfbp1.L	11	0.129318	other
ssrp1.S	11	0.111716	other
st13.S	11	0.365047	other
tmco1.S	11	0.11037	other
tmem14c.L	11	0.330023	other
tmem98.L	11	0.626781	other
tuba1c.L	11	0.190418	other
tubb4a.S	11	0.184718	other
ubxn4.L	11	0.0731054	other
vapa.L	11	0.094845	other
vdac2.S	11	0.193242	other
wdr74.L	11	0.171235	other
wdr77.S	11	0.38882	other
Xelaev18006631m.g	11	0.133899	other
Xelaev18013641m.g	11	0.0865146	other
Xelaev18037658m.g	11	0.0856665	other
Xelaev18040622m.g	11	0.137139	other
Xelaev18043074m.g	11	0.150153	other
yipf5.S	11	0.135146	other
znf330.S	11	0.0834912	other
ap2s1.L	12	0.120412	other
atp5f1.L	12	0.405518	other
atp5f1.S	12	0.293739	other
banf1.S	12	0.0670789	other
btg2.S	12	0.134386	other
chchd3.L	12	0.241967	other
cldn15.2.L	12	0.139692	other
clta.L	12	0.439802	other
cope.S	12	0.131471	other
cox5a.L	12	0.070742	other
cox5b.1.L	12	0.163068	other
cyb5b.L	12	0.105907	other
cyb5b.S	12	0.147302	other
cyb5r2.S	12	0.291419	other
cycs.L	12	0.348232	other
cycs.S	12	0.191851	other
ddx21.S	12	0.203191	other
dgat2.L	12	0.141187	other
dnajc19.L	12	0.273793	other
eif3g.S	12	0.181282	other
etfb.L	12	0.120997	other
f12.L	12	0.162023	other
fdps.S	12	0.243744	other
g0s2.L	12	0.185903	other
herpud1.L	12	0.0833952	other
hmgcr.L	12	0.12965	other
hmgcs1.L	12	0.303023	other
hsp90b1.L	12	0.343221	other
hspa5.L	12	0.169931	other
hspa5.S	12	0.279858	other
hspe1.S	12	0.129881	other
hyou1.L	12	0.324708	other
idi1.L	12	0.250374	other
ifrd1.S	12	0.103648	other
loc100145496.L	12	0.375896	other
loc100170420.L	12	0.303877	other
loc549488.S	12	0.552842	other
loc734020.L	12	0.362092	other
lrrc59.S	12	0.249649	other
manf.L	12	0.635196	other
mdh2.L	12	0.184396	other
ndufa12.S	12	0.105779	other
ost4	12	0.527778	other
ostc.1	12	0.359458	other
oxct1.L	12	0.114781	other
pdia6.L	12	0.272398	other
pdia6.S	12	0.276416	other
pgd.L	12	0.127495	other
pla2g16.L	12	0.117429	other
ppa2.S	12	0.148592	other
ppdpf.S	12	0.412375	other
prdx3.S	12	0.231466	other
prdx4.L	12	0.1419	other
prkcsh.S	12	0.177489	other
rab30.S	12	0.383646	other
rars.S	12	0.0992516	other
rbp5.L	12	0.0791548	other
rcan1.L	12	0.0703609	other
rrbp1.S	12	0.231577	other
sar1a.L	12	0.13441	other
sdf2l1.L	12	0.182068	other
sdf2l1.S	12	0.241235	other
sec14l3.S	12	0.130672	other
sec22b.L	12	0.230045	other
sec61g.L	12	0.491602	other
sec61g.S	12	0.389145	other
shmt2.L	12	0.164624	other
slc51a.S	12	0.278432	other
sord.L	12	0.22299	other
ssr3.L	12	0.479709	other
ssr4.L	12	0.51552	other
ssr4.S	12	0.735021	other
suclg2.L	12	0.269461	other
tmem258.L	12	0.218602	other
tomm20.L	12	0.0918863	other
tuba1c.S	12	0.175098	other
tuba3c.S	12	0.119194	other
txndc5.L	12	0.300166	other
txnl1.S	12	0.10886	other
uqcrfs1.L	12	0.76634	other
Xelaev18013919m.g	12	0.171439	other
Xelaev18015000m.g	12	0.138075	other
Xelaev18019056m.g	12	0.744314	other
Xelaev18021759m.g	12	0.734413	other
Xelaev18036568m.g	12	0.0806535	other
Xelaev18037382m.g	12	0.133573	other
Xetrov90014452m.L	12	0.292412	other
yars.S	12	0.0925448	other
zc3h15.L	12	0.0903671	other
adh1c.S	13	0.0796698	module1
ambp.L	13	0.133739	module1
apoh.L	13	0.0897833	module1
atp5d.L	13	0.078634	module1
basp1.S	13	0.13337	module1
c4a.L	13	0.20981	module1
c6orf58.L	13	0.114416	module1
ca6.L	13	0.62176	module1
cnpy1.L	13	0.080281	module1
dhrs11.S	13	0.175925	module1
ech1.L	13	0.144109	module1
f9.S	13	0.128456	module1
fau.L	13	0.109765	module1
fau.S	13	0.528049	module1
fga.L	13	0.0706647	module1
fgg.L	13	0.0838385	module1
g6pc.L	13	0.307717	module1
gadd45a.L	13	0.0658047	module1
hsd17b6.L	13	0.514171	module1
kng1.S	13	0.0872366	module1
loc100145011.L	13	0.132016	module1
loc100145174.S	13	0.0875112	module1
loc100488079-like.L	13	0.396771	module1
loc100494546.L	13	0.10482	module1
loc100495429.L	13	0.101216	module1
loc100496185.L	13	0.308621	module1
loc100496372.L	13	0.145433	module1
loc100498263.L	13	0.144396	module1
maoa.L	13	0.176642	module1
MGC75752.L	13	0.192053	module1
mgst1.L	13	0.110545	module1
naca.2.L	13	0.0917062	module1
pdzk1.L	13	0.11805	module1
ppib.S	13	0.198139	module1
proc.L	13	0.241471	module1
proc.S	13	0.129992	module1
pzp-like.2.L	13	0.142979	module1
qsox1.S	13	0.336282	module1
rasd1.L	13	0.0711232	module1
rbp4.L	13	0.0713476	module1
rdh11.S	13	0.0725522	module1
rpl13a.S	13	0.0952337	module1
rpl19.L	13	0.433937	module1
rpl24.S	13	0.170211	module1
rpl26.S	13	0.163945	module1
rpl29.S	13	0.324493	module1
rpl30.L	13	0.118287	module1
rpl34.S	13	0.21997	module1
rpl35.L	13	0.131953	module1
rpl36.L	13	0.122938	module1
rpl36.S	13	0.131826	module1
rpl37a.L	13	0.143324	module1
rpl39.S	13	0.200038	module1
rps10.L	13	0.0979413	module1
rps15a.L	13	0.135536	module1
rps20.L	13	0.129486	module1
rps28p9.L	13	0.367834	module1
rps4x.S	13	0.127204	module1
rrbp1.L	13	0.102293	module1
serpina1.L	13	0.318985	module1
serpina1.S	13	0.202047	module1
slc51b-like.S	13	0.124379	module1
uqcrh.L	13	0.0989481	module1
vtn.L	13	0.11377	module1
Xelaev18000639m.g	13	0.217515	module1
Xelaev18005340m.g	13	0.110694	module1
Xelaev18013762m.g	13	0.285486	module1
Xelaev18015505m.g	13	0.498831	module1
Xelaev18016211m.g	13	0.56409	module1
Xelaev18021919m.g	13	0.106223	module1
Xelaev18022531m.g	13	0.0905197	module1
Xelaev18022560m.g	13	0.0953213	module1
Xelaev18025511m.g	13	0.145349	module1
Xelaev18035769m.g	13	0.107537	module1
Xelaev18037587m.g	13	0.150226	module1
Xelaev18046508m.g	13	0.108842	module1
Xetrov90003925m.S	13	0.354166	module1
Xetrov90011359m.L	13	0.0716772	module1
aco2.L	14	0.715105	module3
ak2.S	14	0.112516	module3
akr1d1.S	14	0.303101	module3
aldoa.L	14	0.254348	module3
anp32c.L	14	0.180842	module3
arf4.S	14	0.154083	module3
arl1.L	14	0.279129	module3
arpc2.S	14	0.265652	module3
atp5c1.L	14	0.21678	module3
atp5l.L	14	0.144384	module3
atraid.S	14	0.704357	module3
azin2.S	14	0.161646	module3
cdk5rap3.L	14	0.407538	module3
clta.S	14	0.181355	module3
copb2.L	14	0.169301	module3
cox7b.L	14	0.25323	module3
csnk2b.S	14	0.155653	module3
ctbs.S	14	0.169723	module3
dap.S	14	0.156329	module3
eef2.1.L	14	0.594958	module3
eif3g.L	14	0.208274	module3
elovl2.L	14	0.227996	module3
eny2.S	14	0.192237	module3
exosc9.L	14	0.330102	module3
farsa.S	14	0.276325	module3
gtf2f1.L	14	0.222673	module3
hnrnpa0.L	14	0.659481	module3
hpgds.L	14	0.340304	module3
insig1.L	14	0.245785	module3
kdelr1.L	14	0.804427	module3
ldlr.L	14	0.453005	module3
ldlr.S	14	0.415582	module3
loc100488558-like.S	14	0.376724	module3
loc100489069.S	14	0.2175	module3
lypla2.S	14	0.279767	module3
mrpl30.S	14	0.264576	module3
mydgf.L	14	0.153977	module3
ndufa8.L	14	0.310631	module3
ndufab1.S	14	0.193282	module3
ndufb10.S	14	0.205187	module3
ndufb9.L	14	0.223748	module3
ndufs3.S	14	0.627051	module3
nme2.L	14	0.369261	module3
nptn.S	14	0.118531	module3
oaz1.L	14	0.791439	module3
pdia3.S	14	0.154422	module3
phpt1.L	14	0.179635	module3
pklr.L	14	0.314904	module3
pkm.S	14	0.33175	module3
psma2.S	14	0.230624	module3
psma3.L	14	0.714165	module3
psma7.L	14	0.269101	module3
psmb5.S	14	0.204876	module3
psmb6.L	14	0.499931	module3
psmb7.L	14	0.143108	module3
psmb7.S	14	0.406223	module3
psmc2.L	14	0.227237	module3
psmd14.L	14	0.194396	module3
psmd6.L	14	0.64408	module3
psmd7.L	14	0.196177	module3
rbm8a.L	14	0.126301	module3
rexo2.L	14	0.166401	module3
rnf181.S	14	0.275348	module3
rpl15.L	14	0.289585	module3
rplp0.L	14	0.430208	module3
rpn1.S	14	0.25255	module3
rpn2.L	14	0.559172	module3
rps25.S	14	0.210759	module3
rpsa.S	14	0.167426	module3
shmt2.S	14	0.141201	module3
slc25a11.L	14	0.256432	module3
slc31a1.L	14	0.220957	module3
slc39a7.S	14	0.208835	module3
snrpb.L	14	0.155872	module3
snrpg.S	14	0.503528	module3
ssb.L	14	0.688945	module3
ssr1.L	14	0.417358	module3
ssr1.S	14	0.195527	module3
stt3a.L	14	0.360673	module3
supt4h1.L	14	0.186594	module3
tmed9.S	14	0.291031	module3
ube2n.S	14	0.131886	module3
Xelaev18016042m.g	14	0.173832	module3
Xelaev18024221m.g	14	0.188756	module3
Xelaev18027940m.g	14	0.144482	module3
Xelaev18032543m.g	14	0.466464	module3
Xelaev18040976m.g	14	0.427407	module3
Xelaev18042402m.g	14	0.280729	module3
Xelaev18042888m.g	14	0.227045	module3
Xelaev18047214m.g	14	0.292292	module3
Xetrov90018753m.S	14	0.236668	module3
abcc2.L	15	0.266398	module4
acss3.L	15	0.264438	module4
aimp1.L	15	0.177944	module4
akr1a1.L	15	0.292389	module4
aldh16a1.S	15	0.209112	module4
angptl4.S	15	0.120512	module4
apela.S	15	0.207731	module4
apoa5.L	15	0.124062	module4
apob.S	15	0.277296	module4
birc2.L	15	0.280218	module4
bzw1.S	15	0.139295	module4
c1qbp.L	15	0.437761	module4
ccdc59.L	15	0.117405	module4
cfl1.L	15	0.21289	module4
cidec.S	15	0.276289	module4
cish.L	15	0.231569	module4
cox7c.S	15	0.109174	module4
ctsz.S	15	0.108123	module4
cyp27c1.S	15	0.647846	module4
dcxr.L	15	0.116812	module4
ddt.L	15	0.219997	module4
dnajc7.S	15	0.219762	module4
dpyd.L	15	0.14801	module4
eif4b.L	15	0.111986	module4
fam185a.L	15	0.294917	module4
fosl2.L	15	0.0969038	module4
fosl2.S	15	0.226159	module4
ggcx.L	15	0.158072	module4
ggh.L	15	0.342908	module4
gk.L	15	0.375835	module4
gldc.S	15	0.265853	module4
gltscr2.L	15	0.378515	module4
glul-like.1.L	15	0.298025	module4
gpr146.L	15	0.344078	module4
grn.S	15	0.227698	module4
h6pd.S	15	0.309452	module4
hes1.L	15	0.609914	module4
ifrd1.L	15	0.143096	module4
igfbp1.L	15	0.201488	module4
itm2a.S	15	0.41713	module4
itpk1.L	15	0.129631	module4
kars.L	15	0.265747	module4
kiaa0020.L	15	0.162503	module4
kif1c.S	15	0.202909	module4
krr1.S	15	0.105449	module4
krt14.L	15	0.221152	module4
loc100145345.L	15	0.260041	module4
loc100491128.S	15	0.282092	module4
loc100491219-like.1	15	0.183112	module4
loc734071.L	15	0.160113	module4
lsp1.S	15	0.178643	module4
olfm4.L	15	0.196943	module4
p2rx4.L	15	0.219942	module4
p2ry2.S	15	0.175405	module4
paip2b.S	15	0.227834	module4
palmd.S	15	0.178662	module4
pdk4.L	15	0.483376	module4
pfdn5.L	15	0.262283	module4
pgrmc1.L	15	0.207641	module4
por.S	15	0.174639	module4
prcp.S	15	0.148296	module4
rpf1.L	15	0.135229	module4
rrp15.S	15	0.197591	module4
sat1.L	15	0.158195	module4
sdc4.L	15	0.263045	module4
sec24a.L	15	0.12737	module4
slc16a6.L	15	0.162073	module4
slc20a1.L	15	0.147331	module4
slc25a1.L	15	0.172827	module4
slc25a3.S	15	0.145415	module4
slc27a4.L	15	0.113994	module4
slc38a3.S	15	0.204081	module4
slc3a2.L	15	0.195754	module4
srms.S	15	0.702752	module4
srrm1.L	15	0.158388	module4
stard8.L	15	0.104524	module4
tcf25.L	15	0.174277	module4
timm23.S	15	0.175615	module4
tlr5.L	15	0.448492	module4
tm4sf5.L	15	0.0944873	module4
tmbim6.S	15	0.213673	module4
tnfrsf12a.L	15	0.123585	module4
twist1.S	15	0.245778	module4
xdh.S	15	0.212482	module4
Xelaev18005341m.g	15	0.33129	module4
Xelaev18007618m.g	15	0.157525	module4
Xelaev18007619m.g	15	0.636901	module4
Xelaev18012178m.g	15	0.306967	module4
Xelaev18021850m.g	15	0.25549	module4
Xelaev18025819m.g	15	0.395053	module4
Xelaev18036682m.g	15	0.67065	module4
Xelaev18038264m.g	15	0.4731	module4
Xelaev18040623m.g	15	0.216968	module4
Xelaev18044099m.g	15	0.537195	module4
Xelaev18046734m.g	15	0.161447	module4
aldh9a1.S	16	0.101984	other
allc.L	16	0.260181	other
anxa13.L	16	0.203107	other
c1s.L	16	0.26953	other
cebpa.L	16	0.21592	other
cox4i2.L	16	0.229126	other
crip1.L	16	0.291647	other
ephx2.L	16	0.150352	other
fkbp11.L	16	0.250695	other
fkbp11.S	16	0.0960386	other
fn1.L	16	0.181135	other
ifitm3.S	16	0.0779686	other
igfbp2.L	16	0.361481	other
igfbp4.S	16	0.306639	other
iyd.L	16	0.283679	other
loc100170425.L	16	0.220367	other
loc100485348.L	16	0.162797	other
loc100485537.1	16	0.458802	other
loc100485749.L	16	0.173999	other
loc100486352-like.S	16	0.204663	other
loc100493057.L	16	0.541271	other
loc100493057.S	16	0.627259	other
loc101733629.L	16	0.49311	other
MGC64389	16	0.128948	other
myeov2.S	16	0.116122	other
ndufb4.S	16	0.0946341	other
park7.L	16	0.255293	other
pdrg1.S	16	0.376066	other
ppp1r3c.L	16	0.209294	other
rbm6.S	16	0.0916314	other
rgn.L	16	0.490606	other
rpl12.S	16	0.081522	other
rpl13.L	16	0.201109	other
rpl13.S	16	0.340604	other
rpl14.L	16	0.195201	other
rpl17.L	16	0.228735	other
rpl17.S	16	0.14766	other
rpl19.S	16	0.187938	other
rpl24.L	16	0.330884	other
rpl26.L	16	0.187279	other
rpl30.S	16	0.168437	other
rpl35.S	16	0.146392	other
rpl7a.L	16	0.101339	other
rpl7a.S	16	0.104547	other
rpl9.L	16	0.679893	other
rps16.S	16	0.258425	other
rps21.L	16	0.616961	other
rps21.S	16	0.244216	other
rps23.L	16	0.113949	other
rps28p9.S	16	0.350033	other
smim24.L	16	0.237173	other
sparc.S	16	0.23647	other
sult1a1	16	0.257062	other
Xelaev18006476m.g	16	0.113322	other
Xelaev18011978m.g	16	0.417619	other
Xelaev18022166m.g	16	0.205041	other
Xelaev18024665m.g	16	0.265643	other
Xelaev18029059m.g	16	0.176834	other
Xelaev18033797m.g	16	0.137694	other
Xelaev18034823m.g	16	0.403894	other
Xelaev18035726m.g	16	0.254325	other
zc3h10.S	16	0.0934775	other
abca1.S	17	0.293121	other
aco1.L	17	0.392113	other
acsf2.L	17	0.117407	other
agt.S	17	0.0983399	other
alas1.L	17	0.152355	other
aldh2.L	17	0.140195	other
aldh3a2.L	17	0.19586	other
alg5.S	17	0.117512	other
aqp9.L	17	0.132147	other
bcap31.S	17	0.139691	other
c2.L	17	0.141678	other
c3.L	17	0.191726	other
c6.2.L	17	0.122345	other
ca5b.L	17	0.24669	other
ccnl2.L	17	0.244958	other
ces2.L	17	0.162769	other
cfb.L	17	0.216505	other
cfp.L	17	0.423667	other
ch25h.L	17	0.366246	other
comt.L	17	0.151527	other
cpb2.S	17	0.310746	other
cpn1.S	17	0.174364	other
cryz.L	17	0.152311	other
cyp4b1.2.L	17	0.108535	other
cyp4b1.L	17	0.0839034	other
ddx21.L	17	0.216325	other
dera.S	17	0.248504	other
dld.S	17	0.151177	other
eepd1.L	17	0.133077	other
epb41l3.L	17	0.283476	other
errfi1.L	17	0.124685	other
errfi1.S	17	0.133706	other
f13b-like.L	17	0.135798	other
f5.L	17	0.070497	other
f7.S	17	0.105288	other
f9.L	17	0.128107	other
fga.S	17	0.152523	other
fgb.L	17	0.0813836	other
fgb.S	17	0.129575	other
fgg.S	17	0.147586	other
g6pc2.S	17	0.0795918	other
gck.L	17	0.472691	other
gck.S	17	0.085452	other
glul-like.1.S	17	0.522793	other
gnl2.L	17	0.246507	other
gpx3.L	17	0.108891	other
gstz1.L	17	0.734039	other
h6pd.L	17	0.672064	other
habp2.L	17	0.433765	other
hamp2.L	17	0.23783	other
hgfac.L	17	0.14785	other
hpx.L	17	0.0955405	other
isg20l2.L	17	0.186145	other
isg20l2.S	17	0.175883	other
itih2.L	17	0.0777892	other
klkb1.L	17	0.569132	other
kng1.L	17	0.16327	other
lipc.S	17	0.192154	other
loc100135146.L	17	0.133607	other
loc100145516.L	17	0.138472	other
loc100170420.S	17	0.0835742	other
loc100495642-like.L	17	0.120218	other
loc100497957-like.L	17	0.122794	other
loc101731666.L	17	0.307678	other
loc398467.S	17	0.088908	other
lrg1.L	17	0.104342	other
lyg2.S	17	0.714839	other
mat2a.L	17	0.699244	other
mgat2.L	17	0.081908	other
MGC89221.S	17	0.174554	other
mrpl4.L	17	0.11024	other
mrps30.L	17	0.159303	other
mst1.L	17	0.123046	other
mtch2.L	17	0.222629	other
nags.L	17	0.166793	other
nfkbiz.S	17	0.251375	other
nmrk2.S	17	0.159933	other
npc2.S	17	0.38541	other
nsa2.L	17	0.0677807	other
nucb1.S	17	0.214546	other
otc.S	17	0.124452	other
pno1.L	17	0.164017	other
ppig.S	17	0.486446	other
proz.L	17	0.415622	other
ptx3.L	17	0.192316	other
rasd1.S	17	0.227856	other
rbks.L	17	0.0940909	other
rbm25.S	17	0.112298	other
rbp4.S	17	0.107201	other
rsl24d1.L	17	0.132161	other
rsl24d1.S	17	0.389272	other
sdc2.S	17	0.271762	other
sdf4.L	17	0.326894	other
serpind1.L	17	0.122836	other
serpind1.S	17	0.111401	other
sgk1.L	17	0.102092	other
slc25a10.L	17	0.43044	other
slc51b-like.L	17	0.207891	other
slc9a3r1.L	17	0.0977591	other
slco1b3.L	17	0.288239	other
slurp1l.S	17	0.169361	other
tcn2.L	17	0.165128	other
thbs1.L	17	0.118509	other
tm4sf4.L	17	0.156342	other
tmx2.S	17	0.222532	other
tnip2.L	17	0.674146	other
ugp2.L	17	0.17597	other
vimp.S	17	0.103337	other
Xelaev18000638m.g	17	0.130525	other
Xelaev18010202m.g	17	0.235243	other
Xelaev18016451m.g	17	0.249224	other
Xelaev18021657m.g	17	0.140191	other
Xelaev18022529m.g	17	0.135033	other
Xelaev18023481m.g	17	0.106983	other
Xelaev18029648m.g	17	0.116826	other
Xelaev18034830m.g	17	0.182639	other
Xelaev18036120m.g	17	0.215212	other
Xelaev18043442m.g	17	0.325568	other
Xetrov90018107m.L	17	0.389582	other
aamp.S	18	0.592125	other
acat1.S	18	0.161695	other
actg1.S	18	0.531136	other
aldh4a1.L	18	0.10869	other
aldh7a1.L	18	0.113744	other
anp32a.S	18	0.135775	other
aplp2.S	18	0.320377	other
atf3.L	18	0.13539	other
atp8b2-like.L	18	0.159538	other
ccdc93.L	18	0.201269	other
chmp2a.S	18	0.545995	other
cirbp.L	18	0.162573	other
col2a1.L	18	0.118473	other
csde1.L	18	0.208157	other
ctr9.S	18	0.19907	other
ctsa.L	18	0.280926	other
ctsb.L	18	0.23712	other
ctsc.L	18	0.607473	other
ddx5.S	18	0.638139	other
ddx52.S	18	0.123205	other
dhx9.S	18	0.232137	other
dld.L	18	0.43319	other
dnaja4.1.L	18	0.226834	other
dnajb5-like.S	18	0.125678	other
egln2.L	18	0.341662	other
ehmt2.L	18	0.200826	other
eif3a.L	18	0.366287	other
eif3l.S	18	0.169883	other
eif5b-like.S	18	0.536113	other
elp3.L	18	0.168223	other
epb41l1.L	18	0.0792623	other
erf.L	18	0.716973	other
ern1.L	18	0.073489	other
fam120a.L	18	0.215058	other
fam120a.S	18	0.281171	other
fbxo9.S	18	0.13075	other
gabarapl2.L	18	0.0744756	other
get4.S	18	0.188033	other
glb1l.L	18	0.315084	other
glrx5.S	18	0.137733	other
glyr1.L	18	0.117965	other
gpat4.L	18	0.152547	other
gucd1.S	18	0.287962	other
hes4.L	18	0.220447	other
hexim1.L	18	0.156928	other
hif1a.L	18	0.322458	other
hn1l.L	18	0.118802	other
hnrnpc.S	18	0.216153	other
hnrnph3.L	18	0.322105	other
hnrnpul1.S	18	0.11343	other
lamp1.L	18	0.231879	other
lamtor1.S	18	0.682395	other
lasp1.S	18	0.153558	other
loc100488563-like.S	18	0.136717	other
loc100489307.L	18	0.198617	other
loc100491917-like.S	18	0.0823581	other
lsm14a.S	18	0.252363	other
luc7l.L	18	0.197453	other
mccc1.S	18	0.123288	other
mcl1.S	18	0.105275	other
mkrn1.L	18	0.214682	other
myh9.S	18	0.20098	other
npepps.L	18	0.32669	other
oat.1.L	18	0.401202	other
oxr1.L	18	0.477791	other
phf5a.S	18	0.356925	other
pim1.L	18	0.296026	other
polr2f.S	18	0.149005	other
ppil2.S	18	0.146997	other
ppm1b.L	18	0.341559	other
ppp4c.S	18	0.258274	other
prcc.L	18	0.194241	other
ptcd3.L	18	0.339357	other
rin2.S	18	0.278323	other
rnf10.L	18	0.186182	other
rnf10.S	18	0.20107	other
rnf167.S	18	0.195408	other
rpl7l1.L	18	0.142043	other
rtfdc1.S	18	0.158118	other
scap.L	18	0.143757	other
scpep1.L	18	0.278637	other
sdhb.L	18	0.163828	other
sf3a3.L	18	0.170074	other
sf3a3.S	18	0.202899	other
sh3glb1.L	18	0.214138	other
sltm.S	18	0.326132	other
srebf1.S	18	0.186277	other
srsf6.L	18	0.393365	other
srsf6.S	18	0.248062	other
supt16h.S	18	0.188522	other
syap1.S	18	0.198219	other
taf15.L	18	0.146348	other
taf15.S	18	0.415997	other
tardbp-like.S	18	0.191171	other
tcirg1.L	18	0.185417	other
tfe3.S	18	0.20283	other
thoc3.L	18	0.380124	other
tmem115.S	18	0.273685	other
tob2.L	18	0.0946791	other
tp53bp2.S	18	0.272796	other
tpm4.S	18	0.313035	other
tpp1.L	18	0.371225	other
tuba3c.L	18	0.305972	other
txndc9.L	18	0.124447	other
ube2d3.S	18	0.20552	other
ube2s.S	18	0.231314	other
vamp8.L	18	0.105661	other
wipi1.L	18	0.123485	other
Xelaev18010593m.g	18	0.198592	other
Xelaev18016050m.g	18	0.164115	other
Xelaev18019555m.g	18	0.120012	other
Xelaev18028958m.g	18	0.229222	other
Xelaev18041434m.g	18	0.688993	other
Xelaev18044251m.g	18	0.190194	other
xrcc6.L	18	0.300556	other
zfand5.L	18	0.167371	other
abcb1.L	19	0.135601	other
akr1d1.L	19	0.081696	other
anp32b.L	19	0.133828	other
aplp2.L	19	0.183011	other
apob.L	19	0.267284	other
atp1b1.S	19	0.0648141	other
cep95.L	19	0.0577383	other
cgnl1.L	19	0.137829	other
clk1.L	19	0.252729	other
cmbl.L	19	0.130198	other
coq10b.L	19	0.124481	other
ctsb.S	19	0.173711	other
cyp1a1.L	19	0.208684	other
cyp1a1.S	19	0.19963	other
cyp1d1.S	19	0.212607	other
dapl1.L	19	0.0773322	other
dydc1.L	19	0.604622	other
efna1.L	19	0.198775	other
etnppl.L	19	0.206727	other
evi5.L	19	0.385958	other
fam50a.L	19	0.0679439	other
fbp1.L	19	0.116307	other
fnbp4.L	19	0.259306	other
foxr1.L	19	0.172641	other
gckr.L	19	0.427259	other
gpt2.S	19	0.101206	other
gramd1b.S	19	0.272816	other
grhpr.1.L	19	0.0706903	other
gsta1.L	19	0.160263	other
hrsp12.L	19	0.1124	other
id3.L	19	0.408399	other
id3.S	19	0.448013	other
ip6k2.L	19	0.163631	other
junb.L	19	0.333234	other
loc100491107.L	19	0.118964	other
loc100495965-like.L	19	0.27391	other
loc100497264.L	19	0.182725	other
loc101730432.L	19	0.234563	other
lrp1.L	19	0.111303	other
lrp1.S	19	0.11805	other
mat1a.L	19	0.309557	other
metap2.S	19	0.153645	other
MGC147419.L	19	0.30215	other
MGC75752.S	19	0.175048	other
myc.S	19	0.118242	other
nostrin.S	19	0.136971	other
olfm2.S	19	0.256102	other
pacsin3.S	19	0.118102	other
pcyt2.L	19	0.0682647	other
pdzk1.S	19	0.162455	other
pik3r1-like.L	19	0.182575	other
ppp1r1b.L	19	0.207532	other
prox1.L	19	0.200103	other
pstpip2.S	19	0.303144	other
rbm5.S	19	0.305566	other
rhob.S	19	0.478723	other
rhou.L	19	0.194685	other
rpl38.S	19	0.193155	other
rwdd1.L	19	0.133814	other
sat1.S	19	0.217034	other
selenbp1.S	19	0.228558	other
smdt1.S	19	0.112272	other
snrnp27.S	19	0.104757	other
sod1.L	19	0.205126	other
sod1.S	19	0.313003	other
srsf5.L	19	0.427146	other
srsf5.S	19	0.265319	other
tm4sf4.S	19	0.104627	other
ufc1.S	19	0.208281	other
Xelaev18000117m.g	19	0.459521	other
Xelaev18000410m.g	19	0.163277	other
Xelaev18001106m.g	19	0.101949	other
Xelaev18002495m.g	19	0.125845	other
Xelaev18006489m.g	19	0.190526	other
Xelaev18022168m.g	19	0.120338	other
Xelaev18024251m.g	19	0.21031	other
Xelaev18026431m.g	19	0.0642075	other
Xelaev18026445m.g	19	0.144229	other
Xelaev18030171m.g	19	0.103876	other
Xelaev18030195m.g	19	0.587834	other
Xelaev18034420m.g	19	0.113911	other
Xelaev18037841m.g	19	0.278626	other
Xelaev18044512m.g	19	0.617336	other
Xelaev18046358m.g	19	0.100146	other
zfp36.S	19	0.177155	other
abracl.L	2	0.0841267	other
acaa2.L	2	0.193166	other
acads.L	2	0.528732	other
acp1.S	2	0.309481	other
actn4.L	2	0.0509482	other
ahnak-like.S	2	0.171752	other
alb-like.1.S	2	0.22511	other
alb.L	2	0.731302	other
anxa1.L	2	0.206994	other
bcl6.S	2	0.0797508	other
bhlhe40.L	2	0.130533	other
bhlhe40.S	2	0.30105	other
bhmt.L	2	0.238768	other
c9orf3.L	2	0.585797	other
capns2.L	2	0.0758714	other
cd63.L	2	0.11422	other
cisd1.S	2	0.0527782	other
cldn4.L	2	0.0993115	other
cldn4.S	2	0.301817	other
cltb.L	2	0.120525	other
cndp2.L	2	0.421159	other
dync1h1.S	2	0.141259	other
ecm1.L	2	0.341882	other
edf1.L	2	0.0655232	other
eef1b2.L	2	0.0829174	other
eif3h.S	2	0.114043	other
epcam.L	2	0.0816049	other
fabp2.L	2	0.167827	other
fbp1.S	2	0.0789804	other
hnrnpa3.S	2	0.107986	other
hnrnpl.L	2	0.0812277	other
hnrnpl.S	2	0.11857	other
hsd17b10.S	2	0.0918894	other
idh2.L	2	0.229158	other
iqgap2.L	2	0.387025	other
krt5.6.S	2	0.329692	other
krt5.7.S	2	0.448535	other
lamtor4.S	2	0.0986669	other
lgals1.L	2	0.719786	other
loc100486967.S	2	0.792373	other
loc100491128.L	2	0.363255	other
loc100498257.S	2	0.790069	other
loc101731595.L	2	0.553143	other
loc101732334	2	0.177291	other
lsm3.L	2	0.116769	other
MGC76064.L	2	0.0671474	other
MGC79752.L	2	0.0968772	other
mink1.S	2	0.0927329	other
mrpl47.L	2	0.162519	other
ndufa1.S	2	0.137418	other
ndufa11.S	2	0.0765517	other
ndufb3.L	2	0.0881448	other
ndufb3.S	2	0.266168	other
ndufs6.L	2	0.188573	other
nkap.L	2	0.0508852	other
pck2.S	2	0.0653074	other
perp.S	2	0.343057	other
pfdn6.L	2	0.106871	other
pgm1.L	2	0.222586	other
pkp3.S	2	0.0872255	other
ppdpf.L	2	0.275057	other
ppie.L	2	0.363348	other
prodh2.1.L	2	0.0632127	other
rangrf-like.L	2	0.0888407	other
rnaseh1.S	2	0.148641	other
rpl13a.L	2	0.129158	other
rpl18.L	2	0.197217	other
rpl18.S	2	0.0615936	other
rpl23.S	2	0.103611	other
rpl27a-like.L	2	0.0892085	other
rpl27a-like.S	2	0.316853	other
rpl37.L	2	0.157277	other
rplp1.L	2	0.053393	other
rps15.L	2	0.0831811	other
rps27a.S	2	0.113421	other
rps29.S	2	0.103859	other
rps8.S	2	0.146928	other
rras2.L	2	0.119005	other
rras2.S	2	0.175559	other
rtca.L	2	0.220654	other
runx1.L	2	0.480387	other
sema4g.L	2	0.0961359	other
sh3bgrl3.S	2	0.138688	other
slc5a1.2.L	2	0.1971	other
stom-like.L	2	0.413125	other
sult1c2.1.L	2	0.102072	other
tmem123.L	2	0.0570301	other
usmg5.L	2	0.133786	other
wdr83.L	2	0.411478	other
Xelaev18000210m.g	2	0.192596	other
Xelaev18004063m.g	2	0.0782661	other
Xelaev18012629m.g	2	0.215553	other
Xelaev18014372m.g	2	0.515115	other
Xelaev18015162m.g	2	0.0864875	other
Xelaev18016915m.g	2	0.100501	other
Xelaev18017217m.g	2	0.112017	other
Xelaev18019804m.g	2	0.260965	other
Xelaev18019895m.g	2	0.188033	other
Xelaev18026264m.g	2	0.18277	other
Xelaev18026266m.g	2	0.226567	other
Xelaev18029649m.g	2	0.301909	other
Xelaev18035585m.g	2	0.0876282	other
Xelaev18035694m.g	2	0.311194	other
Xelaev18037541m.g	2	0.0866908	other
Xelaev18038252m.g	2	0.766088	other
Xelaev18038257m.g	2	0.233577	other
Xelaev18038259m.g	2	0.589081	other
Xelaev18039162m.g	2	0.207968	other
Xelaev18040787m.g	2	0.113913	other
xpnpep1.L	2	0.233436	other
abcf2.L	20	0.447568	module4
abcf2.S	20	0.290657	module4
acly.S	20	0.248405	module4
atf5.L	20	0.183299	module4
atp5d.S	20	0.112434	module4
canx.S	20	0.208088	module4
ccdc25.L	20	0.152871	module4
cope.L	20	0.109897	module4
copz1.L	20	0.258857	module4
ctr9.L	20	0.259183	module4
dars.L	20	0.124968	module4
ddost.L	20	0.121655	module4
ddost.S	20	0.329111	module4
ddx54.L	20	0.174116	module4
dio3.L	20	0.157485	module4
dnaja1.L	20	0.233825	module4
dnajc2.S	20	0.235855	module4
eef1e1.L	20	0.273964	module4
eef1g.L	20	0.135454	module4
etfa.S	20	0.155946	module4
ganab.L	20	0.214003	module4
got2.S	20	0.0870222	module4
hadh.L	20	0.422593	module4
hdlbp.L	20	0.515814	module4
higd1a.S	20	0.135468	module4
hm13.S	20	0.164892	module4
hmg20b.L	20	0.221768	module4
hspe1.L	20	0.238839	module4
hsph1.L	20	0.229434	module4
khk.S	20	0.11703	module4
lmnb2.S	20	0.255018	module4
loc100145027.S	20	0.135044	module4
lyar.S	20	0.16322	module4
mak16.L	20	0.660678	module4
mrpl34.L	20	0.438357	module4
mthfd1.L	20	0.145641	module4
ndufs3.L	20	0.106391	module4
p4hb.L	20	0.250241	module4
pfn1.L	20	0.121112	module4
pkm.L	20	0.267334	module4
ppa2.L	20	0.264259	module4
psma2.L	20	0.539738	module4
psma4.L	20	0.489259	module4
psma4.S	20	0.222803	module4
psmb4.S	20	0.213677	module4
psmb5.L	20	0.211222	module4
psmc6.L	20	0.341765	module4
psmd7.S	20	0.201911	module4
sdad1.S	20	0.246885	module4
selt.S	20	0.130228	module4
slc25a20.2.S	20	0.208254	module4
smim15.L	20	0.579529	module4
sra1.L	20	0.632686	module4
srp19.L	20	0.535106	module4
srp19.S	20	0.381633	module4
srp72.S	20	0.139536	module4
srp9.L	20	0.26939	module4
srp9.S	20	0.570885	module4
ssr3.S	20	0.10836	module4
st13.L	20	0.368737	module4
stt3a.S	20	0.251223	module4
tktl2.L	20	0.150594	module4
tmed2.L	20	0.343508	module4
uap1.L	20	0.510698	module4
ube2g2.L	20	0.262782	module4
uso1.L	20	0.56663	module4
utp11l.L	20	0.205375	module4
utp3.S	20	0.202548	module4
vars.S	20	0.116857	module4
vcp.S	20	0.223699	module4
Xelaev18003542m.g	20	0.308867	module4
Xelaev18003627m.g	20	0.218673	module4
Xelaev18007840m.g	20	0.172948	module4
Xelaev18035465m.g	20	0.256969	module4
Xelaev18037282m.g	20	0.130074	module4
Xelaev18044993m.g	20	0.128798	module4
Xetrov90018342m.L	20	0.13898	module4
agl.S	21	0.572487	other
ahnak.L	21	0.0682059	other
anxa2.L	21	0.241272	other
anxa2.S	21	0.41332	other
c1r.L	21	0.235095	other
carns1.L	21	0.157225	other
col1a1.L	21	0.825618	other
col1a2.L	21	0.360574	other
cps1.L	21	0.0928682	other
dapl1.S	21	0.70303	other
echdc2.L	21	0.4116	other
id2.L	21	0.0620134	other
igfbp2.S	21	0.39085	other
krt19.L	21	0.159104	other
loc100486520.S	21	0.200712	other
loc100487777.L	21	0.27936	other
loc100489282.S	21	0.108633	other
loc100494786.S	21	0.229345	other
loc100494945.L	21	0.316995	other
loc100496148.L	21	0.420369	other
loc100497556.L	21	0.278463	other
loc100497910.L	21	0.234077	other
loc101730584	21	0.262348	other
loc448531.S	21	0.0603116	other
mhc1a.L	21	0.351491	other
myc.L	21	0.131839	other
ndufa11.L	21	0.262856	other
osgep.L	21	0.301627	other
pebp1.L	21	0.117039	other
pepd.S	21	0.15653	other
pgq.L	21	0.25332	other
pla1a.L	21	0.0922526	other
prdx5.L	21	0.103642	other
ptma.L	21	0.0768423	other
rdh7.L	21	0.155718	other
rpl22l1.L	21	0.356656	other
rpl34.L	21	0.0586068	other
rpl6.S	21	0.537788	other
rps13.L	21	0.171064	other
rps13.S	21	0.743782	other
rps25.L	21	0.199968	other
rps27a.L	21	0.141603	other
rps5.S	21	0.385544	other
s100a11.L	21	0.373538	other
serpina3.L	21	0.76779	other
serpina3k.L	21	0.377516	other
slc3a1.L	21	0.170669	other
sparc.L	21	0.658059	other
surf6.L	21	0.227861	other
tial1.S	21	0.149348	other
tomm7.L	21	0.57237	other
tspo.L	21	0.185955	other
txn.L	21	0.821808	other
Xelaev18000209m.g	21	0.265523	other
Xelaev18000656m.g	21	0.237387	other
Xelaev18010357m.g	21	0.229249	other
Xelaev18013614m.g	21	0.372745	other
Xelaev18024282m.g	21	0.183612	other
Xelaev18024674m.g	21	0.0849666	other
Xelaev18027508m.g	21	0.22203	other
Xelaev18028961m.g	21	0.213488	other
Xelaev18030249m.g	21	0.604601	other
Xelaev18034624m.g	21	0.529232	other
Xelaev18036218m.g	21	0.155484	other
Xelaev18042602m.g	21	0.160775	other
Xetrov90012608m.L	21	0.248377	other
Xetrov90018123m.L	21	0.191358	other
aars.L	22	0.210339	other
adrm1.L	22	0.123124	other
adrm1.S	22	0.264993	other
angptl3.L	22	0.48068	other
ap3d1.L	22	0.170194	other
atp2a2.S	22	0.153808	other
aup1.S	22	0.156338	other
bsdc1.S	22	0.123059	other
cct8.L	22	0.323724	other
cd164.L	22	0.231219	other
copa.S	22	0.0978437	other
ddx18.L	22	0.628771	other
ddx18.S	22	0.61086	other
dync1i2.L	22	0.28742	other
eif3a.S	22	0.335843	other
eif3b.L	22	0.239775	other
eif3d.S	22	0.125131	other
eif3h.L	22	0.556701	other
eif3m.S	22	0.370085	other
eif4ebp2.S	22	0.34721	other
fubp1.S	22	0.21623	other
higd1a.L	22	0.187467	other
hspa4.S	22	0.197821	other
idh3g.S	22	0.129736	other
ilvbl.L	22	0.209822	other
impdh2.L	22	0.355442	other
kpnb1.L	22	0.252508	other
krt12.L	22	0.124333	other
leo1.S	22	0.157815	other
mapre1.S	22	0.201245	other
mthfd2.S	22	0.224641	other
naa10.S	22	0.615411	other
naa15.L	22	0.14896	other
nat10.L	22	0.227365	other
noc2l.L	22	0.237423	other
nudc.L	22	0.571221	other
pa2g4.S	22	0.165621	other
pabpc1.L	22	0.288369	other
pabpc1.S	22	0.166272	other
pdcd2.S	22	0.256881	other
pdhb.S	22	0.253767	other
pes1.L	22	0.151952	other
pnn.S	22	0.129058	other
prpf40a.L	22	0.421733	other
psmc1.S	22	0.153515	other
psmc3.L	22	0.139763	other
psmc5.L	22	0.110671	other
psmd11.L	22	0.514135	other
psmd8.L	22	0.200346	other
rab26.L	22	0.166205	other
rbm34.L	22	0.569283	other
rps3.S	22	0.113067	other
rrp12.S	22	0.299514	other
rwdd4.L	22	0.0800488	other
sec13.S	22	0.536826	other
sec61a1.L	22	0.370707	other
sept7.L	22	0.325457	other
sf3a1.L	22	0.143333	other
sf3b1.S	22	0.150925	other
slc25a5.S	22	0.129312	other
stip1.L	22	0.104547	other
stip1.S	22	0.12005	other
supt4h1.S	22	0.477763	other
tnpo3.S	22	0.21272	other
tomm5.L	22	0.223393	other
tra2b.L	22	0.372609	other
trmt6.L	22	0.239964	other
vps45.S	22	0.147858	other
Xelaev18036061m.g	22	0.14814	other
Xelaev18043544m.g	22	0.555874	other
Xelaev18047155m.g	22	0.301437	other
a2m.S	23	0.0663797	module1
acsbg2.L	23	0.107081	module1
aes.S	23	0.216349	module1
aim1l.L	23	0.154605	module1
akirin2.L	23	0.11712	module1
aldh7a1.S	23	0.0736509	module1
ap3s2.S	23	0.141155	module1
aqp11.L	23	0.147953	module1
asl.L	23	0.0929448	module1
bnip3.S	23	0.0879077	module1
cab39.L	23	0.265349	module1
camk2g.L	23	0.177644	module1
cct8.S	23	0.181814	module1
cd82.L	23	0.324576	module1
cdh1.S	23	0.0691129	module1
chtop.L	23	0.134323	module1
cpsf3.L	23	0.257992	module1
cpt1a.L	23	0.342667	module1
crnkl1.S	23	0.360129	module1
cryl1.L	23	0.056844	module1
csnk1a1.L	23	0.143128	module1
csnk1d.L	23	0.243306	module1
csnk1e.L	23	0.177926	module1
csnk1e.S	23	0.173329	module1
ctnna1.S	23	0.120421	module1
ctnnb1.S	23	0.128189	module1
cul3.L	23	0.297967	module1
cuta.L	23	0.308934	module1
dazap1.S	23	0.202874	module1
dazap2.L	23	0.188665	module1
dazap2.S	23	0.179462	module1
dcaf7.S	23	0.16346	module1
dido1.L	23	0.122169	module1
dynlrb1.S	23	0.216515	module1
emp2.L	23	0.494328	module1
epb41l1.S	23	0.0680946	module1
epcam.S	23	0.0726799	module1
ftmt.S	23	0.0761472	module1
fubp1.L	23	0.152543	module1
fubp3.S	23	0.233939	module1
gcat.S	23	0.181677	module1
gkap1.S	23	0.0712659	module1
gnas.S	23	0.197974	module1
gpr107.L	23	0.156894	module1
hadhb.S	23	0.200364	module1
hap1.L	23	0.215858	module1
hnrnpa2b1.L	23	0.0609248	module1
hnrnpdl.L	23	0.201746	module1
hnrnpk.S	23	0.373079	module1
hnrnpm.L	23	0.114159	module1
hp1bp3.L	23	0.330014	module1
hypk.L	23	0.0878681	module1
id2.S	23	0.246021	module1
ide.S	23	0.15408	module1
kdm3a.L	23	0.467146	module1
kdm3a.S	23	0.10084	module1
khdrbs1.S	23	0.594014	module1
khsrp.S	23	0.356689	module1
krt12.S	23	0.299335	module1
lgals3.L	23	0.180017	module1
loc100135223.L	23	0.0957942	module1
loc100158477.L	23	0.137372	module1
loc100491917-like.L	23	0.0768961	module1
loc100498489.S	23	0.0774755	module1
MGC75753.L	23	0.0646552	module1
MGC75753.S	23	0.149909	module1
MGC76064.S	23	0.101454	module1
mgrn1.S	23	0.148261	module1
mrpl52.S	23	0.278554	module1
mturn.S	23	0.155466	module1
myef2.L	23	0.214529	module1
myl6.S	23	0.0539892	module1
nelfe.L	23	0.470813	module1
nfyc.L	23	0.445708	module1
pabpn1.L	23	0.104343	module1
pabpn1.S	23	0.13256	module1
pcnp.L	23	0.0811932	module1
pdcd4.S	23	0.14011	module1
pip5k1a.S	23	0.533295	module1
pnn.L	23	0.248517	module1
polr2e.L	23	0.164496	module1
polr3d.L	23	0.178183	module1
ppia.L	23	0.121579	module1
ppp1cb.L	23	0.0760808	module1
prkrip1.L	23	0.06379	module1
prpf8.S	23	0.268197	module1
psma1.S	23	0.194354	module1
rab10.L	23	0.152745	module1
rhoa.2.S	23	0.104229	module1
rhoa.L	23	0.162419	module1
sav1.L	23	0.157142	module1
sdcbp.L	23	0.48305	module1
set.S	23	0.142965	module1
slc43a1.L	23	0.138262	module1
snrnp200.S	23	0.164284	module1
snrpf.L	23	0.318178	module1
snw1.S	23	0.331626	module1
snx2.S	23	0.153081	module1
srsf2.L	23	0.184745	module1
srsf2.S	23	0.110819	module1
srsf3.S	23	0.151962	module1
sub1.S	23	0.225194	module1
sympk.S	23	0.40952	module1
taf7.L	23	0.145179	module1
tcof1.S	23	0.232489	module1
tmbim4.L	23	0.219007	module1
tmem50a.L	23	0.119412	module1
tmpo.L	23	0.200832	module1
tsg101.S	23	0.189807	module1
ube2e3.L	23	0.215018	module1
ubr5.S	23	0.095659	module1
upf3b.L	23	0.219134	module1
wdr1.S	23	0.187794	module1
wdr26.L	23	0.600648	module1
wee1.S	23	0.178535	module1
Xelaev18001054m.g	23	0.106923	module1
Xelaev18003708m.g	23	0.161445	module1
Xelaev18016623m.g	23	0.571512	module1
Xelaev18019711m.g	23	0.45901	module1
Xelaev18019842m.g	23	0.110393	module1
Xelaev18020203m.g	23	0.321269	module1
Xelaev18025105m.g	23	0.342178	module1
Xelaev18030685m.g	23	0.144922	module1
Xelaev18037805m.g	23	0.069453	module1
Xelaev18037940m.g	23	0.208882	module1
Xelaev18043807m.g	23	0.452435	module1
Xelaev18047430m.g	23	0.158593	module1
Xelaev18047724m.g	23	0.0853507	module1
Xetrov90001134m.S	23	0.129503	module1
ywhab.L	23	0.289445	module1
ywhaq.L	23	0.149763	module1
ywhaz.S	23	0.119032	module1
znf326.S	23	0.0926125	module1
ahcy.L	24	0.537759	module2
aifm3-like.L	24	0.411509	module2
akirin1.S	24	0.542514	module2
anxa5.S	24	0.401439	module2
ap3m2.L	24	0.20816	module2
aqp3.L	24	0.23049	module2
arf5.S	24	0.316004	module2
atic.L	24	0.359746	module2
banf1.L	24	0.320642	module2
bhlhe41.L	24	0.383264	module2
bhlhe41.S	24	0.577895	module2
blnk.L	24	0.2485	module2
cacfd1.S	24	0.744181	module2
calm2.L	24	0.555917	module2
camk1.L	24	0.686565	module2
ckap4.L	24	0.145859	module2
cndp1.L	24	0.25629	module2
csnk2b.L	24	0.161936	module2
cyb561.L	24	0.289224	module2
ddc.L	24	0.521836	module2
ddx4.L	24	0.85828	module2
dstn.S	24	0.625955	module2
dusp5.L	24	0.483485	module2
dynlt1.L	24	0.310811	module2
eml4.S	24	0.418075	module2
emp2.S	24	0.784371	module2
entpd2.L	24	0.241098	module2
fabp3.S	24	0.395481	module2
fam207a.L	24	0.158348	module2
fam83e.L	24	0.351496	module2
glo1.L	24	0.186638	module2
gnb3.L	24	0.691271	module2
h2afz.L	24	0.232844	module2
h2afz.S	24	0.304828	module2
hdac1.L	24	0.255615	module2
hmgb3.L	24	0.158974	module2
ica1.L	24	0.320397	module2
itpr3.S	24	0.182047	module2
kiaa1217.S	24	0.350617	module2
lgals1.S	24	0.644273	module2
loc100049121.S	24	0.234478	module2
loc100485638.S	24	0.539035	module2
loc100488751.S	24	0.235697	module2
loc100494478.L	24	0.808168	module2
loc100498371-like.S	24	0.54281	module2
lpin2.S	24	0.260038	module2
lrrc47.L	24	0.206882	module2
map3k14.S	24	0.309094	module2
map7d1.L	24	0.280618	module2
mrps21.L	24	0.197322	module2
mthfr.L	24	0.301567	module2
mturn.L	24	0.39391	module2
mycbp.L	24	0.197626	module2
nelfb.L	24	0.180296	module2
nktr.S	24	0.738052	module2
nudt9.L	24	0.431719	module2
ogfr.S	24	0.230355	module2
pam.L	24	0.574065	module2
parp1.L	24	0.376185	module2
pdk1.L	24	0.248169	module2
phf5a.L	24	0.14957	module2
phlda2.L	24	0.838409	module2
pip4k2b.S	24	0.294829	module2
pkib.L	24	0.286264	module2
pklr.S	24	0.101767	module2
pou2f3.L	24	0.282716	module2
pou2f3.S	24	0.70543	module2
ppp1r14b.L	24	0.79449	module2
prkcb.L	24	0.472429	module2
rab25.S	24	0.321007	module2
rbmx.S	24	0.552631	module2
rdx.L	24	0.361229	module2
rdx.S	24	0.302878	module2
rpl10a.S	24	0.221594	module2
rpl36a.L	24	0.34652	module2
rpl8.L	24	0.410384	module2
sap18.L	24	0.138067	module2
sec31b.S	24	0.254553	module2
skp1.S	24	0.234555	module2
slc39a9-like.1.L	24	0.371069	module2
snrpd3.L	24	0.507396	module2
snrpd3.S	24	0.29771	module2
spag6.L	24	0.3479	module2
spdef.S	24	0.48979	module2
spint1.L	24	0.555767	module2
st3gal2.1.S	24	0.331279	module2
stard13.L	24	0.503988	module2
stmn1.L	24	0.378586	module2
syt13-like.S	24	0.523681	module2
taf13.S	24	0.628024	module2
tmx4.L	24	0.337997	module2
tnfaip2.L	24	0.625736	module2
tpd52.S	24	0.627162	module2
trpv2.L	24	0.457779	module2
tspan17.L	24	0.497724	module2
tsr1.L	24	0.400008	module2
uap1l1.L	24	0.178815	module2
ube2l3.S	24	0.113859	module2
ubxn1.S	24	0.109769	module2
Xelaev18002122m.g	24	0.214202	module2
Xelaev18010463m.g	24	0.344213	module2
Xelaev18012070m.g	24	0.613465	module2
Xelaev18013586m.g	24	0.230838	module2
Xelaev18016186m.g	24	0.214084	module2
Xelaev18017756m.g	24	0.231873	module2
Xelaev18026181m.g	24	0.382577	module2
Xelaev18026372m.g	24	0.600576	module2
Xelaev18033116m.g	24	0.550244	module2
Xelaev18035740m.g	24	0.127048	module2
Xelaev18042362m.g	24	0.42772	module2
Xelaev18045070m.g	24	0.426111	module2
Xelaev18046818m.g	24	0.392942	module2
Xetrov90000594m.S	24	0.579606	module2
Xetrov90018753m.L	24	0.0960672	module2
Xetrov90022225m.L	24	0.36204	module2
zan.L	24	0.163051	module2
abce1.S	25	0.186995	module3
abcf3.L	25	0.19628	module3
aifm1.L	25	0.342626	module3
amd1.L	25	0.119361	module3
arfgap3.L	25	0.229418	module3
arfgap3.S	25	0.127051	module3
atp5a1.L	25	0.298727	module3
atp5a1.S	25	0.683191	module3
atp5b.L	25	0.282011	module3
atp5b.S	25	0.299448	module3
bcl2l10.L	25	0.756282	module3
brix1.S	25	0.27275	module3
btf3.S	25	0.122713	module3
bud31.L	25	0.169558	module3
calm2.S	25	0.154247	module3
cebpz.L	25	0.473845	module3
copb2.S	25	0.330492	module3
copg1.S	25	0.15848	module3
cox4i1.S	25	0.19463	module3
cox6a1.L	25	0.104907	module3
cyc1.S	25	0.22112	module3
ddx27.L	25	0.615049	module3
ddx39a.L	25	0.111693	module3
drg1.L	25	0.164136	module3
drg2.S	25	0.115119	module3
ebna1bp2.L	25	0.184376	module3
eef2.1.S	25	0.122561	module3
eif1ad.L	25	0.165039	module3
eif2s2.L	25	0.0811311	module3
eif3c.S	25	0.112633	module3
eif3k.S	25	0.256495	module3
eif4a1.L	25	0.241271	module3
eif6.S	25	0.145492	module3
etf1.S	25	0.148288	module3
fkbp1b.L	25	0.171907	module3
g3bp1.S	25	0.15055	module3
gar1.S	25	0.163182	module3
gorasp2.L	25	0.149526	module3
gosr2.L	25	0.0929541	module3
gss.L	25	0.0744008	module3
hdlbp.S	25	0.254233	module3
hm13.L	25	0.644991	module3
hnrnpa0.S	25	0.28178	module3
hspa4.L	25	0.245346	module3
hspd1.L	25	0.266321	module3
hspd1.S	25	0.445915	module3
ilf2.S	25	0.121033	module3
immt.L	25	0.277766	module3
klhdc4.L	25	0.137944	module3
lgals2.L	25	0.24044	module3
loc100491545-like.L	25	0.110273	module3
loc100496442.L	25	0.134708	module3
lsm2.S	25	0.211229	module3
mkrn3.S	25	0.290551	module3
mrpl16.S	25	0.647577	module3
mrto4.S	25	0.280836	module3
mtdh.L	25	0.198975	module3
mvp.L	25	0.231287	module3
mybbp1a.L	25	0.338723	module3
ndufa10.S	25	0.089827	module3
ndufa9.L	25	0.604471	module3
ndufs1.L	25	0.29487	module3
nfxl1.L	25	0.15308	module3
ngdn.L	25	0.228524	module3
nhp2.L	25	0.106917	module3
nhp2l1.S	25	0.134209	module3
nifk.S	25	0.10442	module3
noc2l.S	25	0.115574	module3
nop10.S	25	0.684588	module3
nop56.L	25	0.145795	module3
nop58.L	25	0.331752	module3
nubp2.L	25	0.34425	module3
pdia5.L	25	0.125945	module3
pfdn2.S	25	0.759762	module3
phb.L	25	0.16693	module3
phb.S	25	0.504842	module3
polr2g.S	25	0.0948264	module3
pomp.L	25	0.0885119	module3
prrc1.L	25	0.185325	module3
psmb2.L	25	0.181548	module3
psmb3.L	25	0.174462	module3
psmc1.L	25	0.144485	module3
psmd2.L	25	0.165194	module3
psmd6.S	25	0.409832	module3
rab1a.S	25	0.254595	module3
rad23b.L	25	0.16159	module3
ranbp1.L	25	0.294778	module3
ranbp1.S	25	0.285924	module3
rpl3.S	25	0.2417	module3
rpl36a.S	25	0.0757354	module3
rpl4.L	25	0.118479	module3
rplp0.S	25	0.194129	module3
rpn1.L	25	0.219842	module3
rrs1.S	25	0.298192	module3
sec23b.S	25	0.360569	module3
sec61a1.S	25	0.145874	module3
sec63.S	25	0.0717362	module3
selk.S	25	0.105738	module3
sf3b5.S	25	0.35562	module3
slc39a7.L	25	0.260093	module3
sod2.S	25	0.338282	module3
srp54.L	25	0.214229	module3
srpra.L	25	0.322599	module3
surf4.2.L	25	0.139381	module3
surf4.2.S	25	0.142023	module3
tcp1.L	25	0.205826	module3
tcp1.S	25	0.79713	module3
tmed2.S	25	0.223969	module3
tmed4.L	25	0.165083	module3
tpm3.S	25	0.661131	module3
txnl1.L	25	0.113272	module3
ufd1l.S	25	0.229189	module3
uqcrc2.L	25	0.199976	module3
uqcrfs1.S	25	0.232794	module3
Xelaev18010362m.g	25	0.30319	module3
Xelaev18013890m.g	25	0.138561	module3
Xelaev18016933m.g	25	0.250911	module3
Xelaev18029977m.g	25	0.100527	module3
Xelaev18031639m.g	25	0.430635	module3
Xelaev18039104m.g	25	0.272489	module3
Xelaev18042855m.g	25	0.129594	module3
Xelaev18043920m.g	25	0.22167	module3
Xetrov90000594m.L	25	0.353943	module3
Xetrov90016849m.L	25	0.580719	module3
acaa1.L	26	0.292247	other
acsl1.L	26	0.352302	other
aebp1.L	26	0.143726	other
agxt.L	26	0.321434	other
aimp2.S	26	0.171144	other
akap9.S	26	0.228561	other
apoc1-like.L	26	0.137447	other
apom.L	26	0.0796895	other
btg1.L	26	0.194545	other
btg1.S	26	0.283057	other
c6.1.L	26	0.161388	other
cdknx.L	26	0.279604	other
cebpd.L	26	0.140047	other
cebpd.S	26	0.254873	other
clk2.L	26	0.18584	other
cpne3.L	26	0.16634	other
cyp1d1.L	26	0.137811	other
dhdh-like.1.L	26	0.104849	other
egr1.L	26	0.279527	other
egr1.S	26	0.191616	other
ehhadh.S	26	0.245299	other
fah.L	26	0.235808	other
fam46a.L	26	0.136759	other
faxdc2.L	26	0.0937208	other
fos.L	26	0.126074	other
fos.S	26	0.158639	other
g6pc2.L	26	0.105283	other
gadd45g.S	26	0.103989	other
gc.S	26	0.0983617	other
gpx3.S	26	0.0711362	other
hpd-like.2.L	26	0.14567	other
ivd.S	26	0.17498	other
klf10.S	26	0.177999	other
lamb1.L	26	0.221154	other
lcat.L	26	0.284001	other
loc100127651.L	26	0.191412	other
loc100493658.L	26	0.264677	other
loc100497657-like.L	26	0.181642	other
loc100498477.L	26	0.159719	other
mafb.L	26	0.104348	other
masp2.L	26	0.0678007	other
mgc108213.L	26	0.182346	other
mmp19-like.2.L	26	0.124194	other
mpc1.S	26	0.1818	other
mpc2.S	26	0.230645	other
pah.L	26	0.157646	other
pah.S	26	0.163696	other
pck1.S	26	0.0978868	other
pnisr.S	26	0.137549	other
pxdc1.L	26	0.202651	other
rbm25.L	26	0.26289	other
rgs2.L	26	0.0753404	other
rpf1.S	26	0.412547	other
sdr16c5.L	26	0.0850685	other
serpinc1.L	26	0.30804	other
serpinf2.S	26	0.0939196	other
sfswap.L	26	0.489932	other
slco1b3.S	26	0.316418	other
socs3.S	26	0.299722	other
tfcp2l1.L	26	0.153545	other
ttpa.L	26	0.190552	other
txnip.L	26	0.208364	other
urah.S	26	0.358371	other
vim.S	26	0.11428	other
Xelaev18002254m.g	26	0.087041	other
Xelaev18002258m.g	26	0.0809816	other
Xelaev18002611m.g	26	0.0722493	other
Xelaev18012131m.g	26	0.0868881	other
Xelaev18012591m.g	26	0.261028	other
Xelaev18022260m.g	26	0.25862	other
Xelaev18028235m.g	26	0.226135	other
Xelaev18034436m.g	26	0.10227	other
Xelaev18036119m.g	26	0.135401	other
Xelaev18036326m.g	26	0.336058	other
Xelaev18036767m.g	26	0.157765	other
Xelaev18038127m.g	26	0.193067	other
Xelaev18042936m.g	26	0.18983	other
Xelaev18044510m.g	26	0.407445	other
abcb6.L	27	0.473649	module2
abr.S	27	0.213147	module2
acsl1.S	27	0.506967	module2
acsl4.L	27	0.124626	module2
agpat3.L	27	0.228069	module2
aloxe3.L	27	0.77553	module2
arhgef39.L	27	0.335052	module2
asah1.L	27	0.1791	module2
atp1a1.L	27	0.162829	module2
bckdhb.S	27	0.11324	module2
cd37.L	27	0.506128	module2
cd37.S	27	0.177813	module2
cldn6.2.L	27	0.33315	module2
cth.L	27	0.270177	module2
ctsv.S	27	0.680287	module2
ddit3.L	27	0.336549	module2
ddr2.S	27	0.234993	module2
dek.L	27	0.438669	module2
dnajc21.L	27	0.146977	module2
ednrb.L	27	0.448116	module2
ezh1.L	27	0.312374	module2
fam134c.S	27	0.643739	module2
flot1.L	27	0.25073	module2
foxk2.S	27	0.396568	module2
foxp4.S	27	0.531531	module2
gch1.L	27	0.136065	module2
grasp.S	27	0.226593	module2
iars.S	27	0.170593	module2
igf2bp3.L	27	0.252399	module2
igfbp1.S	27	0.229986	module2
ilf3.S	27	0.556045	module2
klf6.S	27	0.202481	module2
lgmn.L	27	0.208721	module2
loc100145035.L	27	0.383676	module2
loc100487878-like.L	27	0.159994	module2
loc100496521.L	27	0.115043	module2
loc100497356.L	27	0.762172	module2
loc101730899-like.L	27	0.266082	module2
loc101731877.L	27	0.315674	module2
loc496814.S	27	0.214213	module2
lrrn4cl.L	27	0.318148	module2
luc7l3.L	27	0.292924	module2
maf1.L	27	0.135068	module2
mcl1.L	27	0.578528	module2
mknk2.L	27	0.257219	module2
mphosph8.L	27	0.118036	module2
mrps34.S	27	0.476904	module2
mthfd2.L	27	0.239312	module2
mtus1.L	27	0.337625	module2
ngef.L	27	0.369086	module2
nmral1.S	27	0.595446	module2
noxo1.1.L	27	0.237732	module2
nr1h2.L	27	0.672706	module2
nr1h2.S	27	0.147472	module2
ogdh.L	27	0.789497	module2
osbpl2.L	27	0.31867	module2
pagr1.S	27	0.294754	module2
pfkfb3.S	27	0.127527	module2
phf20.L	27	0.263554	module2
ppp2cb.S	27	0.149122	module2
ptp4a3.S	27	0.2632	module2
qsox1.L	27	0.367927	module2
rassf1.L	27	0.251476	module2
rassf1.S	27	0.60177	module2
scarb1.S	27	0.265995	module2
sesn1.L	27	0.30764	module2
slc38a3.L	27	0.357641	module2
slc43a2.L	27	0.247736	module2
smad4.1.S	27	0.167371	module2
sqstm1.L	27	0.208802	module2
srrt.L	27	0.499042	module2
st5.S	27	0.181206	module2
tbc1d14-like.S	27	0.379048	module2
tbcb.S	27	0.166747	module2
tef.L	27	0.421988	module2
trim63.L	27	0.784581	module2
txnrd3.L	27	0.109637	module2
tyk2.L	27	0.492579	module2
tymp.L	27	0.461879	module2
wdr13.L	27	0.188902	module2
Xelaev18015788m.g	27	0.190958	module2
Xelaev18027311m.g	27	0.290586	module2
Xelaev18047575m.g	27	0.130353	module2
zc3h13.S	27	0.139444	module2
alyref.L	28	0.225872	other
alyref.S	28	0.213362	other
anp32a.L	28	0.321189	other
arhgdig.L	28	0.481224	other
atp2b1.L	28	0.201836	other
bckdk.S	28	0.189057	other
c16orf72.S	28	0.130288	other
c20orf27.L	28	0.598179	other
cab39l.S	28	0.191254	other
capns2.S	28	0.0761669	other
cdc34.L	28	0.222569	other
chmp1b.S	28	0.251974	other
clcn6.L	28	0.203565	other
cpe.L	28	0.271684	other
ctbp1.L	28	0.407213	other
ctnnb1.L	28	0.071339	other
ctsc.S	28	0.153319	other
cyb5r3.L	28	0.696611	other
dhrs3.L	28	0.0989309	other
dhx9.L	28	0.236359	other
elovl1.L	28	0.397895	other
emc4.L	28	0.0982889	other
esrp1.L	28	0.487031	other
esrp1.S	28	0.25608	other
fam212a.L	28	0.152055	other
fkbp4.L	28	0.223263	other
foxa1.L	28	0.178868	other
gkap1.L	28	0.301766	other
gmnn.L	28	0.263246	other
got2.L	28	0.637472	other
h1f0.L	28	0.20547	other
h1fx.S	28	0.0960802	other
h2afv.L	28	0.63075	other
h2afy2.L	28	0.280181	other
h3f3b.S	28	0.248295	other
hmgb2.L	28	0.106048	other
hmgb2.S	28	0.277839	other
hmgn1.L	28	0.465076	other
hmgn1.S	28	0.170176	other
hmgn2.L	28	0.477967	other
hnrnpa1.S	28	0.12624	other
kiaa1217.L	28	0.40826	other
krt18.L	28	0.717907	other
loc100490020.L	28	0.277406	other
loc100495965-like.S	28	0.226679	other
luc7l2.S	28	0.707429	other
map2k1.L	28	0.209826	other
mettl14.L	28	0.274341	other
mitf.S	28	0.30245	other
napa.L	28	0.293994	other
nasp.L	28	0.195276	other
ncor1.L	28	0.159829	other
ndufa6.L	28	0.246177	other
nucks1.S	28	0.521784	other
pcna.S	28	0.214194	other
pcnp.S	28	0.178363	other
pfn1.S	28	0.175603	other
pi4k2b.S	28	0.120135	other
prkar2a.L	28	0.484121	other
pspc1.L	28	0.116686	other
ptma.S	28	0.0949138	other
rab43.S	28	0.144293	other
rac1.L	28	0.257976	other
raver2.L	28	0.17713	other
rbmx.L	28	0.199144	other
rcl1.L	28	0.367689	other
[truncated: 806 more rows]

## Sheet: Stomach
gene	cluster	membership value	module
aimp1.L	1	0.582952	module2
akr1c2.L	1	0.128505	module2
atf3.L	1	0.356494	module2
atf4.S	1	0.357524	module2
atp1a1.S	1	0.185429	module2
azin1.L	1	0.151529	module2
btf3.S	1	0.150147	module2
btg1.L	1	0.376832	module2
btg1.S	1	0.277021	module2
btg2.S	1	0.154097	module2
c19orf53.S	1	0.155419	module2
ccl20a.S	1	0.2732	module2
cebpd.L	1	0.495784	module2
cnbp.S	1	0.445523	module2
ddx21.L	1	0.307127	module2
ddx21.S	1	0.284901	module2
eef1d.L	1	0.345649	module2
eef1g.S	1	0.124709	module2
efna1.L	1	0.14876	module2
eif1.L	1	0.428834	module2
eif3k.L	1	0.120808	module2
eif4b.S	1	0.122409	module2
fosl1.L	1	0.72768	module2
g0s2.L	1	0.167109	module2
gpx4.L	1	0.133821	module2
higd1a.S	1	0.195854	module2
hspa8.L	1	0.12332	module2
ier2.S	1	0.133579	module2
igfbp1.L	1	0.141677	module2
jund.L	1	0.128012	module2
loc100485719-like.S	1	0.158298	module2
loc100491945.S	1	0.236015	module2
loc100498388.S	1	0.276745	module2
nap1l1.L	1	0.147498	module2
nap1l1.S	1	0.218529	module2
nfe2l1.S	1	0.131358	module2
nop16.L	1	0.139081	module2
nsa2.L	1	0.323739	module2
nsa2.S	1	0.716995	module2
nucks1.L	1	0.142617	module2
pabpn1.S	1	0.193074	module2
pim1.L	1	0.206322	module2
pnisr.S	1	0.277351	module2
ppp1r1b.S	1	0.123141	module2
prps2.L	1	0.118629	module2
rbm25.S	1	0.143174	module2
rnaseh1.S	1	0.272018	module2
rpl17.S	1	0.38997	module2
rpl18.L	1	0.42453	module2
rpl19.L	1	0.247493	module2
rpl19.S	1	0.206065	module2
rpl23.L	1	0.159924	module2
rpl27a-like.L	1	0.140442	module2
rpl29.L	1	0.173327	module2
rpl30.L	1	0.236709	module2
rpl34.S	1	0.338395	module2
rpl36.L	1	0.15463	module2
rpl36.S	1	0.261703	module2
rpl37.L	1	0.269054	module2
rpl38.S	1	0.301215	module2
rpl4.L	1	0.154155	module2
rpl4.S	1	0.138861	module2
rpl6.L	1	0.145209	module2
rpl6.S	1	0.728668	module2
rpl7a.S	1	0.249403	module2
rpl8.L	1	0.150826	module2
rplp0.L	1	0.166887	module2
rps15a.L	1	0.176228	module2
rps15a.S	1	0.206715	module2
rps16.L	1	0.134995	module2
rps21.S	1	0.13212	module2
rps23.L	1	0.295669	module2
rps23.S	1	0.617202	module2
rps26.S	1	0.206606	module2
rps3.L	1	0.296129	module2
rps3a.S	1	0.188787	module2
rps4x.S	1	0.239903	module2
rps5.L	1	0.203108	module2
rps5.S	1	0.631134	module2
rps6.L	1	0.206515	module2
rpsa.S	1	0.124739	module2
sat1.L	1	0.815258	module2
sat1.S	1	0.202554	module2
slc7a3.L	1	0.518666	module2
snrnp70.L	1	0.213566	module2
snrnp70.S	1	0.348863	module2
sod1.S	1	0.746681	module2
tsc22d3.L	1	0.262978	module2
tuba1c.S	1	0.147427	module2
tuba3c.L	1	0.20786	module2
txnip.S	1	0.216594	module2
Xelaev18003627m.g	1	0.340526	module2
Xelaev18003966m.g	1	0.466977	module2
Xelaev18007761m.g	1	0.393789	module2
Xelaev18012131m.g	1	0.151607	module2
Xelaev18012629m.g	1	0.882283	module2
Xelaev18015505m.g	1	0.670203	module2
Xelaev18016451m.g	1	0.215588	module2
Xelaev18021206m.g	1	0.409921	module2
Xelaev18024282m.g	1	0.117152	module2
Xelaev18034625m.g	1	0.120461	module2
Xelaev18034830m.g	1	0.15069	module2
Xelaev18035949m.g	1	0.189851	module2
Xelaev18037587m.g	1	0.507126	module2
Xelaev18037717m.g	1	0.178611	module2
Xelaev18038180m.g	1	0.282904	module2
Xelaev18039104m.g	1	0.284684	module2
Xelaev18042936m.g	1	0.26853	module2
Xelaev18043840m.g	1	0.146217	module2
Xelaev18046508m.g	1	0.252413	module2
Xelaev18046734m.g	1	0.257397	module2
Xetrov90011359m.L	1	0.342764	module2
Xetrov90019116m.L	1	0.210559	module2
zc3h10.S	1	0.600323	module2
zfp36.S	1	0.19925	module2
abcf1.L	10	0.352996	module3
adh1b.L	10	0.186303	module3
akr1a1.L	10	0.140422	module3
alas1.L	10	0.275263	module3
amd1.L	10	0.127194	module3
angptl4.L	10	0.270445	module3
angptl4.S	10	0.376996	module3
anp32e.S	10	0.209595	module3
bhlhe40.L	10	0.261325	module3
bsg.L	10	0.286631	module3
calm1.L	10	0.617591	module3
ccdc59.L	10	0.203315	module3
cebpz.L	10	0.14288	module3
cmbl.L	10	0.320903	module3
cycs.L	10	0.388089	module3
cycs.S	10	0.353576	module3
ddit3.L	10	0.470405	module3
echdc2.L	10	0.201378	module3
eef1g.L	10	0.216613	module3
eef2.1.S	10	0.399203	module3
eif2s2.S	10	0.363254	module3
eif3b.L	10	0.253406	module3
eif3g.L	10	0.287981	module3
eif3g.S	10	0.346724	module3
eif4a1.S	10	0.166465	module3
eif4b.L	10	0.139513	module3
eif4ebp2.S	10	0.328802	module3
elf3.S	10	0.123006	module3
epb41l1.L	10	0.322687	module3
esf1.L	10	0.186179	module3
fam177a1.L	10	0.266278	module3
frmd4b.L	10	0.235961	module3
gltscr2.L	10	0.254062	module3
gnl2.L	10	0.146588	module3
gnl3.L	10	0.263734	module3
grhpr.1.L	10	0.32778	module3
hsp90ab1.S	10	0.140949	module3
hspe1.S	10	0.152646	module3
ier2.L	10	0.215614	module3
ier5.S	10	0.328155	module3
ipo7.S	10	0.790029	module3
isg20l2.L	10	0.804376	module3
isg20l2.S	10	0.120804	module3
ivns1abp.S	10	0.204777	module3
lama5.L	10	0.239823	module3
lgmn.L	10	0.191183	module3
loc100124841.L	10	0.145606	module3
loc101731146.L	10	0.16594	module3
lyn.S	10	0.205071	module3
mak16.L	10	0.231503	module3
MGC108117.L	10	0.158415	module3
mkrn3.S	10	0.153614	module3
mphosph10.L	10	0.234713	module3
mpv17.L	10	0.459442	module3
mrps26.L	10	0.121523	module3
ndufb8.L	10	0.353914	module3
nipal4.L	10	0.42582	module3
nubp2.L	10	0.247261	module3
pa2g4.L	10	0.125003	module3
pdap1.S	10	0.322978	module3
pfdn5.L	10	0.164985	module3
pfdn5.S	10	0.222609	module3
pinx1.L	10	0.356523	module3
pno1.L	10	0.147756	module3
pomp.L	10	0.463173	module3
ppa1.L	10	0.2243	module3
ppa1.S	10	0.186586	module3
ppia.L	10	0.211855	module3
ppm1l.L	10	0.195886	module3
ppp1r10.L	10	0.126151	module3
ppp2cb.S	10	0.286725	module3
psmc3.L	10	0.255849	module3
psmd7.L	10	0.26345	module3
ptger3.L	10	0.300201	module3
rab26.L	10	0.128785	module3
ran.S	10	0.262114	module3
rbm47.S	10	0.25416	module3
rcan1.S	10	0.270965	module3
rnf7.L	10	0.199623	module3
rpf1.S	10	0.194006	module3
rpl13a.S	10	0.249716	module3
rpl15.L	10	0.193297	module3
rpl15.S	10	0.122204	module3
rpl27a-like.S	10	0.119658	module3
rpl36a.S	10	0.191086	module3
rps10.L	10	0.341047	module3
rps15.L	10	0.149912	module3
rps27a.L	10	0.338905	module3
rps3.S	10	0.169181	module3
rps3a.L	10	0.162008	module3
rsl24d1.S	10	0.195748	module3
rwdd1.L	10	0.131046	module3
rwdd1.S	10	0.134224	module3
slc20a1.L	10	0.225898	module3
smim11a.L	10	0.124726	module3
sod2.L	10	0.125407	module3
sqstm1.L	10	0.557491	module3
srrt.L	10	0.271699	module3
sstr3.L	10	0.289307	module3
stoml2.L	10	0.321451	module3
sult2a1.S	10	0.141977	module3
tm4sf1.S	10	0.659011	module3
tpt1.L	10	0.399158	module3
tuba1c.L	10	0.360681	module3
tuba4b.S	10	0.217192	module3
Xelaev18002254m.g	10	0.134083	module3
Xelaev18003505m.g	10	0.284232	module3
Xelaev18003850m.g	10	0.207132	module3
Xelaev18014665m.g	10	0.160747	module3
Xelaev18015046m.g	10	0.360252	module3
Xelaev18016915m.g	10	0.129587	module3
Xelaev18016933m.g	10	0.181958	module3
Xelaev18022166m.g	10	0.576397	module3
Xelaev18022528m.g	10	0.190646	module3
Xelaev18022531m.g	10	0.205875	module3
Xelaev18036062m.g	10	0.161439	module3
Xelaev18037898m.g	10	0.441617	module3
Xelaev18039125m.g	10	0.328117	module3
Xelaev18040496m.g	10	0.275077	module3
Xelaev18040824m.g	10	0.198461	module3
Xelaev18040976m.g	10	0.281748	module3
Xelaev18041543m.g	10	0.200308	module3
Xelaev18042402m.g	10	0.207248	module3
Xelaev18044099m.g	10	0.162448	module3
abcf2.L	11	0.699108	module1
acadm.L	11	0.486881	module1
acads.L	11	0.527428	module1
agfg1.L	11	0.227928	module1
aldh2.L	11	0.386544	module1
arpc1b.L	11	0.2778	module1
arpc5l.L	11	0.208702	module1
atp4a.S	11	0.424297	module1
atp5b.L	11	0.300923	module1
atp5b.S	11	0.413426	module1
atp5h.L	11	0.422753	module1
atp5j.L	11	0.681646	module1
brix1.S	11	0.515304	module1
ccdc58.S	11	0.326232	module1
cox6c.L	11	0.243808	module1
cox7a2.S	11	0.266715	module1
cs.L	11	0.274749	module1
ctse.L	11	0.308419	module1
dld.L	11	0.666554	module1
eif3b.S	11	0.463958	module1
eif4h.S	11	0.263213	module1
ezr.L	11	0.250372	module1
fam162a.S	11	0.435525	module1
fam96b.L	11	0.230442	module1
fdx1.L	11	0.219282	module1
foxk2.L	11	0.217529	module1
glrx5.L	11	0.205431	module1
glrx5.S	11	0.367081	module1
idh3a.S	11	0.326769	module1
ilf2.S	11	0.245359	module1
ilf3.S	11	0.686067	module1
ip6k2.S	11	0.348905	module1
ldhd.L	11	0.311296	module1
lmnb2.S	11	0.342872	module1
loc100491943.L	11	0.763682	module1
MGC107841.L	11	0.226899	module1
MGC147133.S	11	0.269812	module1
MGC75752.L	11	0.205445	module1
mogat1-like.1.L	11	0.390541	module1
mpc1.S	11	0.262252	module1
mrpl48.S	11	0.238778	module1
mrpl51.L	11	0.523782	module1
mrps5.L	11	0.206122	module1
mut.S	11	0.689765	module1
naa15.S	11	0.489336	module1
ndufa10.S	11	0.589505	module1
ndufa2.L	11	0.701113	module1
ndufv1.L	11	0.273531	module1
nfu1.S	11	0.816464	module1
nifk.S	11	0.787161	module1
osbpl6.L	11	0.341801	module1
oxct1.L	11	0.213347	module1
pam16.S	11	0.601843	module1
phb.S	11	0.316958	module1
ptcd3.L	11	0.299309	module1
rab5c.L	11	0.337507	module1
riok3.S	11	0.306186	module1
rpl13a.L	11	0.209128	module1
rpl36a.L	11	0.225653	module1
sdhc.S	11	0.455029	module1
set.S	11	0.306582	module1
slc25a11.L	11	0.272235	module1
slc7a8.L	11	0.237044	module1
smdt1.L	11	0.561596	module1
syncrip.S	11	0.338743	module1
tmem171.L	11	0.577866	module1
tstd3.L	11	0.213877	module1
uqcrc2.S	11	0.248119	module1
wdr1.S	11	0.286242	module1
Xelaev18007619m.g	11	0.329662	module1
Xelaev18010593m.g	11	0.313154	module1
Xelaev18016042m.g	11	0.327013	module1
Xelaev18024953m.g	11	0.325114	module1
Xelaev18043544m.g	11	0.239937	module1
Xetrov90018342m.L	11	0.287078	module1
acsm3.L	12	0.229941	module1
aif1l.L	12	0.193048	module1
alyref.S	12	0.233989	module1
anxa10.L	12	0.295237	module1
ap3b1.L	12	0.328526	module1
ap3b1.S	12	0.45056	module1
arf4.S	12	0.361463	module1
arrdc3.S	12	0.29074	module1
asl.L	12	0.517321	module1
atp6v1d.S	12	0.674821	module1
atp6v1h.L	12	0.465225	module1
brd7.L	12	0.229489	module1
bri3.L	12	0.193412	module1
bsdc1.S	12	0.203688	module1
ca5b.L	12	0.461791	module1
cetn3.S	12	0.516062	module1
cgnl1.L	12	0.215677	module1
chmp4b.S	12	0.205631	module1
clic6.S	12	0.236462	module1
clpx.L	12	0.448752	module1
cltc.L	12	0.200665	module1
copa.S	12	0.184436	module1
ctnna1.S	12	0.460341	module1
ctsc.L	12	0.190498	module1
ctsc.S	12	0.187478	module1
cul3.S	12	0.198099	module1
dazap1.S	12	0.208806	module1
dbt.L	12	0.354651	module1
dbt.S	12	0.190367	module1
ehd1.L	12	0.490314	module1
entpd4.L	12	0.300288	module1
epha2.S	12	0.320398	module1
esrrg.L	12	0.308223	module1
fam120a.L	12	0.257505	module1
fam120a.S	12	0.182939	module1
fmr1.L	12	0.698036	module1
gabarapl2.L	12	0.381898	module1
gas2.L	12	0.187051	module1
gcdh.L	12	0.205434	module1
get4.S	12	0.271384	module1
glul-like.1.L	12	0.237135	module1
gucd1.L	12	0.339971	module1
hao2.L	12	0.229942	module1
kiaa1217.L	12	0.202557	module1
krt12.L	12	0.255731	module1
lasp1.S	12	0.27707	module1
lgalsl.S	12	0.487837	module1
loc100145695.L	12	0.239503	module1
loc100491917-like.L	12	0.355042	module1
loc100494968.L	12	0.293901	module1
loc100495642-like.L	12	0.26535	module1
loc100497310-like.L	12	0.579812	module1
lpl.L	12	0.202703	module1
lsm14a.S	12	0.228947	module1
mgrn1.S	12	0.430723	module1
mrpl33.L	12	0.3736	module1
mrps10.S	12	0.217912	module1
mrps22.L	12	0.337941	module1
nostrin.S	12	0.705195	module1
nr0b2.S	12	0.210367	module1
nup62.L	12	0.452645	module1
park7.L	12	0.851197	module1
pcyt2.L	12	0.194755	module1
pdcd5.S	12	0.316375	module1
poldip2.S	12	0.414894	module1
prpf18.L	12	0.413095	module1
psmd11.L	12	0.220736	module1
psmd3.S	12	0.340857	module1
rab3ip.S	12	0.278697	module1
rap2b.L	12	0.242707	module1
scamp3.L	12	0.301426	module1
skp1.L	12	0.389062	module1
skp1.S	12	0.258568	module1
slc16a6.L	12	0.261335	module1
slc26a9.S	12	0.317095	module1
snrpg.S	12	0.241464	module1
syap1.S	12	0.209627	module1
taf7.L	12	0.204588	module1
tardbp-like.S	12	0.536738	module1
tcf25.L	12	0.246958	module1
tmbim4.L	12	0.214097	module1
tmem120b.S	12	0.596518	module1
tmem123.L	12	0.316053	module1
tmem222.L	12	0.202345	module1
tmem92.L	12	0.29813	module1
tpp1.L	12	0.479245	module1
ube2a.L	12	0.397637	module1
ube2d3.S	12	0.427079	module1
vamp8.L	12	0.234085	module1
wbp2nl.S	12	0.681551	module1
Xelaev18010362m.g	12	0.609486	module1
Xelaev18014245m.g	12	0.530518	module1
Xelaev18017913m.g	12	0.250479	module1
Xelaev18020203m.g	12	0.230985	module1
Xelaev18035585m.g	12	0.361255	module1
Xelaev18036499m.g	12	0.320575	module1
Xelaev18037805m.g	12	0.654469	module1
Xelaev18044110m.g	12	0.222392	module1
Xelaev18045052m.g	12	0.187517	module1
Xelaev18047430m.g	12	0.279283	module1
abcf3.L	13	0.261486	module1
add3.L	13	0.286222	module1
alas1.S	13	0.182834	module1
aldh6a1.L	13	0.186901	module1
anp32a.L	13	0.208389	module1
aplp2.S	13	0.276817	module1
arpc2.L	13	0.315295	module1
atp5f1.S	13	0.366415	module1
atp5i.S	13	0.268071	module1
atp5j2.L	13	0.4941	module1
atp5j2.S	13	0.288206	module1
atp5o.L	13	0.249239	module1
basp1.S	13	0.325379	module1
c22orf39.L	13	0.225994	module1
ca2.L	13	0.265209	module1
ca2.S	13	0.345346	module1
cct7.L	13	0.238642	module1
chchd3.L	13	0.177758	module1
chchd3.S	13	0.310296	module1
clta.L	13	0.214652	module1
cops2.L	13	0.215966	module1
coq3.L	13	0.228235	module1
coq5.L	13	0.203007	module1
cox14.L	13	0.275037	module1
cox4i1.L	13	0.241986	module1
cox4i1.S	13	0.23567	module1
cox6a1.L	13	0.212357	module1
cox6b1.L	13	0.193642	module1
dars.L	13	0.464795	module1
dld.S	13	0.181574	module1
dnajc21.L	13	0.407298	module1
dnm1l.S	13	0.548209	module1
eif3l.S	13	0.209853	module1
elovl1.S	13	0.214795	module1
etfa.S	13	0.746422	module1
faah.S	13	0.282466	module1
fabp3.L	13	0.366619	module1
fam136a.S	13	0.260003	module1
grpel1.L	13	0.318979	module1
ict1.S	13	0.251187	module1
jund.S	13	0.310388	module1
loc100049121.L	13	0.447413	module1
loc100485269.L	13	0.850543	module1
loc100491219-like.1	13	0.180377	module1
mdh2.L	13	0.456233	module1
MGC147631.L	13	0.321251	module1
mpc2.S	13	0.324705	module1
mrpl16.S	13	0.855006	module1
mrpl17.S	13	0.293034	module1
mrpl4.L	13	0.474409	module1
mrpl43.L	13	0.338551	module1
mrpl47.L	13	0.219776	module1
ndrg1.S	13	0.244407	module1
ndufa13.1.L	13	0.218114	module1
ndufa8.L	13	0.249646	module1
ndufa9.L	13	0.286847	module1
ndufb10.S	13	0.305763	module1
ndufb2.S	13	0.232082	module1
ndufb4.S	13	0.202702	module1
ndufb8.S	13	0.401229	module1
nme2.L	13	0.197984	module1
plin2.S	13	0.205068	module1
ppdpf.S	13	0.717597	module1
ppp6r1.L	13	0.204964	module1
prelid1.L	13	0.393418	module1
psmb5.S	13	0.195105	module1
psmc6.L	13	0.220039	module1
rab24.L	13	0.424401	module1
ranbp1.S	13	0.494576	module1
rap1b.S	13	0.214738	module1
rbm34.L	13	0.3338	module1
rnls.L	13	0.748696	module1
rpl10a.S	13	0.305916	module1
rpl22l1.L	13	0.358045	module1
rpl5.L	13	0.293462	module1
sdha.S	13	0.356212	module1
sirt5.L	13	0.19201	module1
slc43a2.L	13	0.715949	module1
slu7.L	13	0.212892	module1
suclg1.L	13	0.428416	module1
tcof1.S	13	0.1938	module1
timm8a.L	13	0.221991	module1
txnrd2.S	13	0.305894	module1
u2af2.S	13	0.828697	module1
uqcrh.S	13	0.180885	module1
Xelaev18015000m.g	13	0.496514	module1
Xelaev18017217m.g	13	0.208082	module1
Xelaev18024221m.g	13	0.21668	module1
Xelaev18042604m.g	13	0.742063	module1
Xelaev18042878m.g	13	0.329997	module1
Xelaev18045070m.g	13	0.393321	module1
Xelaev18046262m.g	13	0.258824	module1
Xelaev18047214m.g	13	0.84334	module1
aadacl4.S	14	0.270874	other
acsl1.S	14	0.264127	other
actr3.S	14	0.300543	other
aplp2.L	14	0.754059	other
atp5c1.S	14	0.222742	other
atp5j.S	14	0.338184	other
bcat1.S	14	0.272946	other
cdh1.S	14	0.191803	other
cfl1.L	14	0.287186	other
chchd1.L	14	0.228394	other
cib1.L	14	0.879588	other
cisd1.L	14	0.645564	other
cisd1.S	14	0.233988	other
cox5b.1.L	14	0.720956	other
cox7a2.L	14	0.201147	other
cox7b.L	14	0.204923	other
cox7b.S	14	0.211364	other
cox7c.L	14	0.215986	other
cyc1.S	14	0.402428	other
decr1.L	14	0.283896	other
dlst.L	14	0.392441	other
eif5a.L	14	0.315344	other
epcam.S	14	0.541087	other
eps8.L	14	0.18646	other
fabp3.S	14	0.262152	other
fyb.L	14	0.30761	other
gstk1.L	14	0.322151	other
hadh.L	14	0.267591	other
hibadh.S	14	0.374793	other
higd2a.L	14	0.65077	other
hint2.S	14	0.383288	other
hnrnpdl.S	14	0.184144	other
hpgds.S	14	0.754746	other
hspa4.S	14	0.441227	other
hspa9.S	14	0.189122	other
idh3a.L	14	0.843554	other
kcnq1-like.L	14	0.328659	other
loc100170420.S	14	0.393377	other
mastl.S	14	0.506632	other
mccc1.S	14	0.394105	other
mdh2.S	14	0.504408	other
MGC147419.L	14	0.186409	other
MGC147419.S	14	0.254917	other
minos1.L	14	0.219649	other
mlf2.S	14	0.356971	other
mrpl11.S	14	0.500265	other
mrpl13.S	14	0.68967	other
mrpl15.L	14	0.300116	other
mrpl24.L	14	0.565474	other
mrpl55.L	14	0.229685	other
mrps18a.L	14	0.21476	other
mrps18c.S	14	0.650776	other
mtch2.L	14	0.42301	other
ndufa1.S	14	0.185952	other
ndufa12.S	14	0.265035	other
ndufa7.L	14	0.399752	other
ndufb10.L	14	0.559241	other
ndufb3.L	14	0.485673	other
ndufs4.L	14	0.211956	other
ndufs6.S	14	0.418065	other
pex19.L	14	0.2792	other
prdx3.L	14	0.808333	other
psma7.L	14	0.21508	other
psmd1.L	14	0.265057	other
rnf167.S	14	0.281865	other
rsrc1.S	14	0.679751	other
samm50.S	14	0.406066	other
sdha.L	14	0.216011	other
secisbp2l.L	14	0.207892	other
slc25a11.S	14	0.610187	other
slc25a3.L	14	0.805605	other
slc25a5.S	14	0.221875	other
sod2.S	14	0.849664	other
sort1.S	14	0.291889	other
spg7.L	14	0.21279	other
tcp1.S	14	0.227006	other
timm23.L	14	0.272982	other
tnfrsf10b.S	14	0.180623	other
trap1.S	14	0.368445	other
tspan1.L	14	0.199627	other
tubb4a.S	14	0.291128	other
ubl5.S	14	0.217967	other
uqcrb.L	14	0.23806	other
usmg5.S	14	0.624531	other
vill.L	14	0.284412	other
Xelaev18037480m.g	14	0.550451	other
Xelaev18045525m.g	14	0.584541	other
Xetrov90021434m.L	14	0.428592	other
abcd3.S	15	0.506043	module1
acacb.L	15	0.271847	module1
acss1.L	15	0.198111	module1
ak3.S	15	0.719275	module1
aldh6a1.S	15	0.272273	module1
amd1.S	15	0.339368	module1
ap2m1.L	15	0.167965	module1
app.L	15	0.719431	module1
arhgap18.L	15	0.208402	module1
asah1.L	15	0.243041	module1
atp6v1h.S	15	0.522372	module1
c18orf32.S	15	0.366171	module1
c20orf27.S	15	0.405509	module1
cap1.S	15	0.212501	module1
cct6a.S	15	0.176832	module1
cerk.L	15	0.400749	module1
chmp2b.L	15	0.47088	module1
col4a3bp.L	15	0.306667	module1
csnk2b.S	15	0.231282	module1
ctnnd1.L	15	0.227004	module1
ctsz.S	15	0.243697	module1
ddx1.L	15	0.201363	module1
ddx5.L	15	0.326434	module1
eif3j.S	15	0.879856	module1
endou.L	15	0.217351	module1
f11r.L	15	0.269281	module1
fdps.S	15	0.522623	module1
fkbp15.L	15	0.21468	module1
fkbp1b.L	15	0.511372	module1
fxr1.L	15	0.45664	module1
galk1.L	15	0.81239	module1
grsf1.L	15	0.777368	module1
hap1.L	15	0.284809	module1
hibadh.L	15	0.269023	module1
hif1a.S	15	0.38467	module1
hmgb3.L	15	0.654753	module1
hnrnpk.S	15	0.199977	module1
htra2.S	15	0.239539	module1
iscu.L	15	0.547834	module1
kif5b.S	15	0.207642	module1
krt8.L	15	0.216425	module1
ktn1.L	15	0.243842	module1
lamp1.S	15	0.240601	module1
lgals2.L	15	0.82115	module1
loc100135223.L	15	0.867739	module1
loc100487751.L	15	0.299104	module1
lypla1.L	15	0.745616	module1
mapkapk3.L	15	0.290114	module1
mapkapk3.S	15	0.225308	module1
mapre1.L	15	0.472211	module1
mccc2.S	15	0.468492	module1
mgarp.L	15	0.53543	module1
MGC147117.S	15	0.227112	module1
MGC64389	15	0.247811	module1
mid1ip1.L	15	0.282978	module1
mkrn1.L	15	0.388221	module1
mlx.S	15	0.543971	module1
mmadhc.L	15	0.272016	module1
mri1.L	15	0.17063	module1
mthfd2.S	15	0.170572	module1
mtor.L	15	0.187717	module1
naga.S	15	0.276998	module1
ndufab1.L	15	0.448277	module1
ndufs1.S	15	0.211705	module1
ndufs2.L	15	0.216061	module1
nosip.S	15	0.440952	module1
ogdh.L	15	0.729399	module1
ogdh.S	15	0.26598	module1
pdcd4.S	15	0.240329	module1
pdcd6ip.L	15	0.294466	module1
phpt1.L	15	0.308907	module1
phyh.S	15	0.250364	module1
pik3r2-like.L	15	0.216973	module1
psmb3.S	15	0.385136	module1
psmb5.L	15	0.423195	module1
psmb7.L	15	0.256142	module1
psmd12.S	15	0.313107	module1
rab13.L	15	0.431648	module1
rab14.S	15	0.547241	module1
rab1a.L	15	0.193014	module1
rac1.L	15	0.626748	module1
rad23b.S	15	0.249473	module1
rhoa.2.S	15	0.184587	module1
rnf112.L	15	0.428011	module1
rnf128.L	15	0.432909	module1
rnf20.L	15	0.234927	module1
rtfdc1.S	15	0.727618	module1
sdcbp.S	15	0.306433	module1
sdhb.L	15	0.187276	module1
sf3a1.L	15	0.242091	module1
sf3b1.S	15	0.184147	module1
slc9a3r2.S	15	0.197528	module1
snrnp27.S	15	0.20565	module1
stom-like.S	15	0.429205	module1
swap70.S	15	0.377655	module1
szrd1.L	15	0.733057	module1
tbc1d14-like.S	15	0.543572	module1
tmub2.L	15	0.329178	module1
trim16.L	15	0.359042	module1
tspo.L	15	0.328948	module1
ttc1.S	15	0.19087	module1
tymp.L	15	0.233618	module1
ube2l3.S	15	0.199174	module1
ube2v1.S	15	0.22655	module1
vps45.S	15	0.901801	module1
wbp1.S	15	0.304132	module1
wdr1.L	15	0.189167	module1
Xelaev18002122m.g	15	0.321048	module1
Xelaev18012765m.g	15	0.271725	module1
Xelaev18026291m.g	15	0.191717	module1
Xelaev18031098m.g	15	0.434673	module1
Xelaev18038264m.g	15	0.220932	module1
Xelaev18044711m.g	15	0.172104	module1
Xetrov90001134m.S	15	0.223083	module1
ywhaq.L	15	0.478209	module1
acox1.L	16	0.273595	module1
acox2.L	16	0.283643	module1
adck3.L	16	0.321101	module1
aldh1l1.L	16	0.361331	module1
aldh4a1.L	16	0.431678	module1
aldh7a1.L	16	0.27525	module1
alyref.L	16	0.525159	module1
apbb1.L	16	0.384298	module1
avpi1.L	16	0.437209	module1
bcat2.L	16	0.766302	module1
bckdk.S	16	0.465071	module1
bnip3.S	16	0.230288	module1
c16orf72.L	16	0.399113	module1
capza2.L	16	0.150862	module1
casp9.S	16	0.406179	module1
cbs.L	16	0.452218	module1
cbs.S	16	0.166169	module1
cfl1.S	16	0.51314	module1
chp1.L	16	0.387339	module1
ckmt1b.S	16	0.883704	module1
col2a1.L	16	0.415891	module1
cyb5a.S	16	0.213508	module1
dcaf11.L	16	0.184121	module1
edf1.L	16	0.267217	module1
eif4g3.L	16	0.36024	module1
ets2.L	16	0.166392	module1
ezh2.L	16	0.221818	module1
fam53a.S	16	0.493247	module1
fbrsl1.L	16	0.469729	module1
flcn.S	16	0.851571	module1
fuca2.L	16	0.199854	module1
fuk.L	16	0.350528	module1
gns.L	16	0.195943	module1
gpt2.S	16	0.602489	module1
grn.L	16	0.716307	module1
h1f0.L	16	0.317215	module1
h1fx.S	16	0.281012	module1
hnrnpa1.S	16	0.193311	module1
hnrnpdl.L	16	0.671224	module1
hnrnpk.L	16	0.619774	module1
hnrnpm.L	16	0.29044	module1
lamtor4.S	16	0.253207	module1
loc100170549.L	16	0.218718	module1
loc100488563-like.S	16	0.204161	module1
loc100489069.S	16	0.298265	module1
loc100491128.S	16	0.308406	module1
loc100497346.S	16	0.227574	module1
map2k1.S	16	0.61804	module1
mat2a.S	16	0.307623	module1
mcl1.S	16	0.705252	module1
mid1ip1.S	16	0.203516	module1
mospd1.L	16	0.666368	module1
mthfd1.L	16	0.326665	module1
mvp.S	16	0.138689	module1
myot.S	16	0.670881	module1
nampt.S	16	0.150414	module1
napa.S	16	0.185114	module1
nfib.L	16	0.188675	module1
nipsnap3a.L	16	0.140824	module1
oat.1.S	16	0.13719	module1
oplah.L	16	0.531451	module1
pdcd4.L	16	0.316224	module1
pdlim5.L	16	0.140448	module1
pfn1.S	16	0.364231	module1
pik3r1-like.L	16	0.21112	module1
pnpla6.L	16	0.142256	module1
por.L	16	0.219122	module1
ptma.L	16	0.143792	module1
ptpn6.L	16	0.18562	module1
rab1a.S	16	0.145724	module1
rab7a.S	16	0.187274	module1
rnf10.L	16	0.88356	module1
rps17.L	16	0.464897	module1
rras2.L	16	0.191224	module1
rras2.S	16	0.146573	module1
scpep1.L	16	0.755965	module1
scyl1.L	16	0.295029	module1
sfpq.S	16	0.353501	module1
sfxn2.S	16	0.171325	module1
sfxn3.L	16	0.41752	module1
smarce1.L	16	0.324997	module1
snta1.L	16	0.157084	module1
snx2.S	16	0.321664	module1
sox4.L	16	0.508312	module1
sugp1.L	16	0.450304	module1
tpd52l2.L	16	0.298623	module1
ulk1.L	16	0.314364	module1
vil1.S	16	0.212176	module1
Xelaev18002956m.g	16	0.262015	module1
Xelaev18008278m.g	16	0.268785	module1
Xelaev18017756m.g	16	0.250114	module1
Xelaev18021985m.g	16	0.174103	module1
Xelaev18026345m.g	16	0.284145	module1
Xelaev18026445m.g	16	0.330473	module1
Xelaev18028220m.g	16	0.454623	module1
Xelaev18028634m.g	16	0.277952	module1
Xelaev18030249m.g	16	0.132746	module1
Xelaev18037853m.g	16	0.303024	module1
Xelaev18044510m.g	16	0.178743	module1
Xelaev18044512m.g	16	0.133867	module1
znf207.S	16	0.395132	module1
anxa2.L	17	0.275044	module2
ccpg1.L	17	0.193296	module2
cd63.L	17	0.307555	module2
cdo1.L	17	0.285508	module2
cox4i2.L	17	0.212082	module2
fkbp11.L	17	0.278005	module2
fkbp11.S	17	0.638046	module2
gm2a.S	17	0.670199	module2
hm13.L	17	0.17444	module2
hm13.S	17	0.178542	module2
hsp90b1.L	17	0.176588	module2
hspa5.L	17	0.122732	module2
hspa5.S	17	0.106421	module2
id3.S	17	0.274573	module2
junb.L	17	0.0879307	module2
kdelr1.L	17	0.365476	module2
kiaa1324.L	17	0.287972	module2
krt6.S	17	0.962852	module2
loc100135198-like.L	17	0.962852	module2
loc100158585.S	17	0.962852	module2
loc100170549.S	17	0.461734	module2
loc100485344.S	17	0.788689	module2
loc100487777.L	17	0.528258	module2
loc100488137.L	17	0.213005	module2
loc100489782.S	17	0.962852	module2
loc100490146.L	17	0.262508	module2
loc100493463.L	17	0.962852	module2
loc100493618.L	17	0.962852	module2
loc100493778.L	17	0.962852	module2
loc100494454.S	17	0.962852	module2
loc100496644.L	17	0.962852	module2
loc398467.S	17	0.120413	module2
loc496670.L	17	0.962852	module2
loc496913-like.S	17	0.962852	module2
loc548945.S	17	0.881835	module2
myl7.S	17	0.267233	module2
p4hb.L	17	0.407549	module2
p4hb.S	17	0.40054	module2
pdia2.L	17	0.178923	module2
pdia4.L	17	0.209748	module2
pdia6.L	17	0.15867	module2
pdia6.S	17	0.310015	module2
pdilt.S	17	0.962852	module2
pga4.L	17	0.962852	module2
pgc-like.2.S	17	0.962852	module2
ppib.S	17	0.163603	module2
rasd1.S	17	0.452525	module2
rbm5.S	17	0.133041	module2
rpl18.S	17	0.165404	module2
sec11c.L	17	0.524885	module2
sec61a1.S	17	0.297806	module2
sec61b.L	17	0.15818	module2
sec61g.L	17	0.0955844	module2
sec61g.S	17	0.0876348	module2
serp2.L	17	0.234818	module2
slc15a1.S	17	0.962852	module2
slc1a5.L	17	0.220898	module2
snd1.L	17	0.133172	module2
spcs2.L	17	0.355425	module2
ssr1.S	17	0.170731	module2
ssr3.L	17	0.334238	module2
ssr3.S	17	0.178297	module2
ssr4.L	17	0.159314	module2
sult1a1	17	0.437908	module2
tff2.L	17	0.962852	module2
uba5.S	17	0.457325	module2
Xelaev18008610m.g	17	0.107067	module2
Xelaev18014154m.g	17	0.104433	module2
Xelaev18014876m.g	17	0.962852	module2
Xelaev18014877m.g	17	0.723269	module2
Xelaev18022168m.g	17	0.11501	module2
Xelaev18022260m.g	17	0.151586	module2
Xelaev18024251m.g	17	0.200307	module2
Xelaev18045894m.g	17	0.962852	module2
Xetrov90007675m.L	17	0.962852	module2
Xetrov90011361m.L	17	0.236695	module2
abcf2.S	18	0.424421	module1
acaa2.L	18	0.168705	module1
acadl.L	18	0.556525	module1
acadvl.L	18	0.206419	module1
aco2.L	18	0.333634	module1
acss3.L	18	0.585304	module1
aldh16a1.L	18	0.829549	module1
aldh1a1.S	18	0.281808	module1
ap2m1.S	18	0.229851	module1
apopt1.L	18	0.543379	module1
as3mt.2.L	18	0.408833	module1
atp4a.L	18	0.252253	module1
atp4b.L	18	0.383386	module1
atp5a1.L	18	0.660087	module1
atp5a1.S	18	0.199796	module1
atp5h.S	18	0.257219	module1
atp5o.S	18	0.168153	module1
atp6ap1.2.S	18	0.288029	module1
bhlhe40.S	18	0.207592	module1
calcoco1.S	18	0.26073	module1
calcoco2.L	18	0.27916	module1
cct5.S	18	0.177876	module1
cct6a.L	18	0.386239	module1
chmp1b.L	18	0.206331	module1
ckb.L	18	0.244784	module1
cltb.L	18	0.232979	module1
cnn3.L	18	0.183504	module1
cox5b.1.S	18	0.274648	module1
cyp46a1-like.2.L	18	0.482055	module1
dhrs11.S	18	0.194113	module1
drg1.L	18	0.209824	module1
glrx3.L	18	0.802644	module1
gramd1b.S	18	0.22873	module1
hnrnpab.L	18	0.323777	module1
ik.L	18	0.474864	module1
immt.L	18	0.206714	module1
krt8.S	18	0.267049	module1
loc100485583.L	18	0.233985	module1
loc100487878-like.L	18	0.208578	module1
loc100491545-like.L	18	0.169753	module1
loc101731610.L	18	0.824595	module1
lyrm5.L	18	0.348837	module1
magoh.L	18	0.414591	module1
mdh1.L	18	0.398825	module1
mgst3.S	18	0.557381	module1
mlx.L	18	0.329217	module1
mrps24.S	18	0.271164	module1
ndufb4.L	18	0.176591	module1
ndufs2.S	18	0.268829	module1
ndufs3.S	18	0.183232	module1
ndufs6.L	18	0.332075	module1
nmd3.L	18	0.324149	module1
nnt.L	18	0.556186	module1
nop56.L	18	0.473723	module1
nr2f2.S	18	0.234333	module1
nudc.L	18	0.19296	module1
osbpl9.L	18	0.173653	module1
pdha1.L	18	0.314814	module1
pdhb.S	18	0.560409	module1
ppp1r1b.L	18	0.175895	module1
ppp4c.S	18	0.604137	module1
psmb4.L	18	0.42686	module1
rhoa.L	18	0.249291	module1
scp2.L	18	0.244954	module1
stmn1.S	18	0.869556	module1
suclg1.S	18	0.379655	module1
syt8.L	18	0.226692	module1
tardbp-like.L	18	0.232551	module1
tkt.L	18	0.336643	module1
tmem59.S	18	0.290189	module1
tomm7.L	18	0.326504	module1
uqcrb.S	18	0.357222	module1
uqcrc2.L	18	0.202094	module1
vdac3.L	18	0.236407	module1
vma21.L	18	0.687974	module1
Xelaev18000429m.g	18	0.221204	module1
Xelaev18007618m.g	18	0.249277	module1
Xelaev18010352m.g	18	0.869946	module1
Xelaev18010654m.g	18	0.416221	module1
Xelaev18012476m.g	18	0.442028	module1
Xelaev18013641m.g	18	0.774842	module1
Xelaev18019895m.g	18	0.209836	module1
Xelaev18022568m.g	18	0.182552	module1
Xelaev18027311m.g	18	0.318062	module1
Xelaev18028574m.g	18	0.865825	module1
Xelaev18041485m.g	18	0.245091	module1
Xelaev18044325m.g	18	0.219446	module1
Xelaev18047443m.g	18	0.391471	module1
Xetrov90024133m.S	18	0.284424	module1
ywhae.S	18	0.470673	module1
acaa2.S	19	0.247136	module1
acat2.L	19	0.413549	module1
acot13.S	19	0.800724	module1
actg1.S	19	0.554528	module1
aes.L	19	0.211778	module1
aldoa.S	19	0.691089	module1
apoa1bp.L	19	0.723394	module1
arhgef3.2.L	19	0.200701	module1
atf4.L	19	0.302565	module1
atg3.S	19	0.191735	module1
atp8b2-like.L	19	0.218002	module1
atraid.S	19	0.426099	module1
bckdhb.L	19	0.211738	module1
bri3.S	19	0.391	module1
bsg.S	19	0.174236	module1
c6orf136.L	19	0.207928	module1
ccdc93.L	19	0.246514	module1
chmp1b.S	19	0.172916	module1
chmp2a.L	19	0.238523	module1
chmp2a.S	19	0.311084	module1
clcn5.L	19	0.205955	module1
cldn18.S	19	0.248537	module1
clic6.L	19	0.218127	module1
cluh.S	19	0.190143	module1
cops5.S	19	0.202924	module1
coq9.L	19	0.335661	module1
cox5b.2-like.L	19	0.485204	module1
csnk2b.L	19	0.336222	module1
ctsb.L	19	0.605963	module1
cystm1.L	19	0.216363	module1
dlst.S	19	0.208117	module1
dnaja3.L	19	0.377687	module1
ech1.L	19	0.842898	module1
elovl1.L	19	0.25	module1
foxr1.L	19	0.388661	module1
gata6.S	19	0.236398	module1
gcnt7.L	19	0.224382	module1
grb2.L	19	0.193204	module1
h2afy2.L	19	0.333952	module1
hmgn1.L	19	0.188045	module1
hsd17b10.S	19	0.829741	module1
itm2a.L	19	0.167921	module1
ivd.S	19	0.265502	module1
krt18.L	19	0.380103	module1
loc100135405.S	19	0.244387	module1
loc100487963.S	19	0.398236	module1
loc100488382.L	19	0.187388	module1
loc100491128.L	19	0.289567	module1
loc100491917-like.S	19	0.168683	module1
loc100498489.S	19	0.641913	module1
lpcat3.S	19	0.298581	module1
map1lc3a.L	19	0.516218	module1
mkrn1.S	19	0.430728	module1
mlf2.L	19	0.220444	module1
mras.L	19	0.266551	module1
mrpl44.S	19	0.643062	module1
mturn.S	19	0.215474	module1
myl6.L	19	0.2417	module1
ndufa11.S	19	0.292366	module1
ndufv2.L	19	0.234909	module1
nnt.S	19	0.659716	module1
odc1.L	19	0.345936	module1
pebp1.L	19	0.380697	module1
pfn1.L	19	0.561991	module1
plin3.L	19	0.215483	module1
prelid1.S	19	0.363891	module1
psmc1.L	19	0.247571	module1
psmc5.L	19	0.333765	module1
rbm8a.S	19	0.210133	module1
rhoa.S	19	0.24606	module1
rilp.S	19	0.356486	module1
rnpep.L	19	0.256129	module1
sar1b.L	19	0.647961	module1
sdhb.S	19	0.197786	module1
sgk1.L	19	0.193116	module1
sh3bp5l.S	19	0.867551	module1
snap29.L	19	0.366391	module1
snrpd1.S	19	0.358027	module1
spint2.L	19	0.188714	module1
supt4h1.S	19	0.26433	module1
tef.S	19	0.231054	module1
tmem205.L	19	0.242608	module1
tmem256.L	19	0.239069	module1
tmem50a.L	19	0.268985	module1
tnpo3.L	19	0.248167	module1
trim50.S	19	0.874376	module1
upp2.L	19	0.222008	module1
vamp8.S	19	0.205949	module1
vps25.L	19	0.202922	module1
vsig1.L	19	0.179874	module1
Xelaev18001321m.g	19	0.238897	module1
Xelaev18003708m.g	19	0.187892	module1
Xelaev18014918m.g	19	0.226443	module1
Xelaev18015162m.g	19	0.328923	module1
Xelaev18019995m.g	19	0.208308	module1
Xelaev18022529m.g	19	0.269781	module1
Xelaev18034420m.g	19	0.168985	module1
Xelaev18036000m.g	19	0.212967	module1
Xelaev18036725m.g	19	0.561258	module1
Xelaev18038241m.g	19	0.52987	module1
Xelaev18038892m.g	19	0.303274	module1
Xelaev18041419m.g	19	0.558941	module1
Xetrov90001134m.L	19	0.252241	module1
Xetrov90010607m.L	19	0.271769	module1
xrcc6.L	19	0.370941	module1
ywhab.L	19	0.38764	module1
ywhae.L	19	0.251899	module1
znf750.L	19	0.2645	module1
acadsb.L	2	0.250853	module1
acer1.L	2	0.209569	module1
acsl3.S	2	0.189766	module1
actn4.L	2	0.274814	module1
amn1.L	2	0.377445	module1
anxa10.S	2	0.517879	module1
ap2a1.L	2	0.302269	module1
asna1.S	2	0.408186	module1
atp6v1e1.L	2	0.452028	module1
auh.S	2	0.255273	module1
bdh2.L	2	0.186227	module1
capn13.S	2	0.228377	module1
capza2.S	2	0.187391	module1
ccdc68.S	2	0.337878	module1
ctdsp1.S	2	0.182841	module1
cth.L	2	0.478205	module1
ctnnb1.L	2	0.291957	module1
ctsa.L	2	0.199408	module1
ctsk.L	2	0.262361	module1
cwc15.S	2	0.174099	module1
cystm1.S	2	0.200935	module1
dazap2.S	2	0.330544	module1
ddt.S	2	0.626039	module1
degs1.L	2	0.364417	module1
dhx9.L	2	0.256762	module1
dohh.L	2	0.418128	module1
dsp.S	2	0.479359	module1
eif2b3.L	2	0.371853	module1
eif5a.S	2	0.359579	module1
epn3.L	2	0.774564	module1
fam102a.S	2	0.229383	module1
fam103a1.L	2	0.294883	module1
fam214a.S	2	0.226236	module1
gcat.S	2	0.198493	module1
gdi2.L	2	0.330427	module1
got1.S	2	0.270772	module1
hexb-like.L	2	0.262682	module1
hmgn1.S	2	0.325569	module1
hp1bp3.L	2	0.400791	module1
hsd17b4.L	2	0.185787	module1
igf2r.L	2	0.420765	module1
ilvbl.L	2	0.18393	module1
ist1.L	2	0.44766	module1
kiaa1755-like.S	2	0.180938	module1
lamp1.L	2	0.604713	module1
leprot.L	2	0.183293	module1
lipg.L	2	0.671875	module1
loc100145115.L	2	0.180812	module1
loc100485200.L	2	0.184243	module1
map2k1.L	2	0.28994	module1
MGC147475.L	2	0.828149	module1
MGC75753.S	2	0.360722	module1
mphosph8.L	2	0.229621	module1
ncoa4.L	2	0.282058	module1
ndufa12.L	2	0.190699	module1
ndufb3.S	2	0.269111	module1
nedd4l.L	2	0.298683	module1
nr1h2.L	2	0.456841	module1
nup50.S	2	0.197294	module1
palm3-like.S	2	0.45554	module1
pgam1.L	2	0.438071	module1
picalm.1.L	2	0.319696	module1
pla2g4a.L	2	0.25832	module1
plekhb2.S	2	0.196612	module1
pnkd.S	2	0.2166	module1
ppdpf.L	2	0.432266	module1
ppm1b.L	2	0.250855	module1
prodh.L	2	0.30148	module1
prpsap2.L	2	0.220709	module1
pter.L	2	0.894541	module1
purb.S	2	0.513996	module1
rab11a.L	2	0.318721	module1
rab11a.S	2	0.340608	module1
rab14.L	2	0.287463	module1
rab18.S	2	0.203021	module1
rab43.S	2	0.580544	module1
rab7a.L	2	0.36566	module1
rnf157.L	2	0.193302	module1
rpl23.S	2	0.19774	module1
rps8.S	2	0.433672	module1
sdcbp.L	2	0.187418	module1
serinc3.L	2	0.201102	module1
slc6a16.L	2	0.598638	module1
snx27.L	2	0.303065	module1
sri.L	2	0.403303	module1
stard7.L	2	0.226223	module1
stom-like.L	2	0.189127	module1
tagln2.L	2	0.201723	module1
tmem184c.L	2	0.624384	module1
tmsb4x.L	2	0.849141	module1
txnl1.L	2	0.227399	module1
uba1.S	2	0.417074	module1
uck1.S	2	0.53347	module1
wipi2.L	2	0.864111	module1
Xelaev18003216m.g	2	0.411078	module1
Xelaev18003383m.g	2	0.2287	module1
Xelaev18004194m.g	2	0.28891	module1
Xelaev18004555m.g	2	0.456551	module1
Xelaev18013586m.g	2	0.345417	module1
Xelaev18035998m.g	2	0.261856	module1
Xelaev18037130m.g	2	0.560516	module1
Xelaev18039639m.g	2	0.787598	module1
Xelaev18043710m.g	2	0.448202	module1
Xelaev18045499m.g	2	0.255594	module1
Xelaev18046288m.g	2	0.701348	module1
yipf3.L	2	0.179692	module1
ywhaz.L	2	0.435477	module1
ywhaz.S	2	0.190307	module1
aars.L	20	0.176004	module3
acp1.S	20	0.354846	module3
adh1b.S	20	0.387888	module3
aimp1.S	20	0.44621	module3
apoo.L	20	0.630995	module3
atp1a1.L	20	0.205494	module3
blnk.L	20	0.251872	module3
btf3l4.L	20	0.771591	module3
btf3l4.S	20	0.284605	module3
bzw1.S	20	0.221905	module3
c1qbp.L	20	0.379403	module3
c1qbp.S	20	0.291795	module3
cby1.L	20	0.664633	module3
cebpd.S	20	0.32075	module3
cox17.L	20	0.209298	module3
cox17.S	20	0.278417	module3
cox7a2l.L	20	0.218723	module3
cpvl.L	20	0.189059	module3
ctsv.L	20	0.206065	module3
dapl1.L	20	0.452984	module3
eif1b.S	20	0.279477	module3
eif2s2.L	20	0.356148	module3
eif3d.S	20	0.639827	module3
eif3i.L	20	0.260719	module3
eif3k.S	20	0.275406	module3
eif4a1.L	20	0.252845	module3
eif6.L	20	0.340529	module3
elp3.L	20	0.230712	module3
flot1.L	20	0.709829	module3
gadd45a.L	20	0.551565	module3
hint1.S	20	0.4176	module3
hpgds.L	20	0.227684	module3
hspd1.L	20	0.203215	module3
hspd1.S	20	0.440222	module3
hspe1.L	20	0.187362	module3
impdh2.L	20	0.25321	module3
impdh2.S	20	0.21844	module3
loc100490816.L	20	0.818859	module3
loc100494164.L	20	0.463334	module3
loc100497622-like.L	20	0.197146	module3
luc7l3.S	20	0.313274	module3
lyrm2.L	20	0.241819	module3
mcl1.L	20	0.388515	module3
metap2.S	20	0.171296	module3
mgc108213.L	20	0.234806	module3
MGC75752.S	20	0.268737	module3
mgst3.L	20	0.593683	module3
mrps15.L	20	0.214144	module3
mrps30.L	20	0.322938	module3
mrps34.S	20	0.292543	module3
mrps9.L	20	0.175819	module3
ndufa5.S	20	0.178797	module3
ndufa6.L	20	0.191963	module3
nfe2l2.L	20	0.305903	module3
nop2.L	20	0.395503	module3
oxa1l.L	20	0.386711	module3
pa2g4.S	20	0.36265	module3
pabpc1.L	20	0.191107	module3
pecr.S	20	0.392523	module3
pes1.L	20	0.309274	module3
pes1.S	20	0.184367	module3
phlda2.L	20	0.719703	module3
plin2.L	20	0.235545	module3
ppig.L	20	0.272103	module3
prdx5.L	20	0.185282	module3
psma7.S	20	0.267225	module3
pstpip2.S	20	0.186321	module3
ranbp1.L	20	0.230322	module3
rars.S	20	0.18764	module3
rbx1.L	20	0.182023	module3
rpf1.L	20	0.250797	module3
rpl7a.L	20	0.329567	module3
rpl8.S	20	0.231413	module3
rplp0.S	20	0.222453	module3
rps13.S	20	0.188762	module3
rps25.S	20	0.468029	module3
rps26.L	20	0.181081	module3
sf3b2.S	20	0.222555	module3
slc3a2.L	20	0.355289	module3
slirp.L	20	0.17734	module3
ssrp1.S	20	0.230656	module3
stap2-like.S	20	0.48256	module3
surf6.L	20	0.772449	module3
thap4.S	20	0.3385	module3
thbs1.L	20	0.789273	module3
timm9.L	20	0.633589	module3
tpm3.S	20	0.18969	module3
tsfm.S	20	0.393439	module3
ugcg.S	20	0.292306	module3
vimp.S	20	0.364567	module3
vmp1.S	20	0.298739	module3
Xelaev18007840m.g	20	0.371273	module3
Xelaev18011461m.g	20	0.184587	module3
Xelaev18011978m.g	20	0.310078	module3
Xelaev18016095m.g	20	0.275265	module3
Xelaev18036189m.g	20	0.268701	module3
Xelaev18039162m.g	20	0.303332	module3
Xelaev18043400m.g	20	0.264646	module3
Xetrov90014406m.S	20	0.191011	module3
Xetrov90021734m.S	20	0.27353	module3
Xetrov90026938m.L	20	0.253634	module3
aqp8.S	3	0.121815	module1
capns1-like.L	3	0.110393	module1
cgn.L	3	0.144375	module1
ell3.L	3	0.772485	module1
epn3.S	3	0.140898	module1
fabp2.L	3	0.130175	module1
gif.L	3	0.116304	module1
h1f0.S	3	0.164788	module1
hmgn2.L	3	0.200192	module1
kcnj15.L	3	0.138372	module1
krt5.6.S	3	0.129329	module1
loc100049121.S	3	0.268681	module1
loc100486967.S	3	0.10607	module1
loc101734526.L	3	0.166771	module1
myh9.S	3	0.231623	module1
oaz1.L	3	0.167437	module1
olfm2.S	3	0.476394	module1
rplp1.L	3	0.13188	module1
smox.S	3	0.138325	module1
sparc.L	3	0.0933323	module1
tmem263.L	3	0.149609	module1
tob2.L	3	0.751826	module1
tob2.S	3	0.215002	module1
Xelaev18000107m.g	3	0.298462	module1
Xelaev18004063m.g	3	0.151751	module1
Xelaev18028235m.g	3	0.0905561	module1
Xelaev18036218m.g	3	0.327738	module1
Xelaev18041763m.g	3	0.236015	module1
Xetrov90018753m.S	3	0.142909	module1
xpnpep1.L	3	0.211913	module1
zan.L	3	0.140485	module1
acadm.S	4	0.274148	module1
acat1.S	4	0.183849	module1
adipor2.S	4	0.842554	module1
arpc2.S	4	0.513652	module1
atp4b.S	4	0.368415	module1
bccip.S	4	0.223687	module1
bckdhb.S	4	0.548564	module1
bdh1.L	4	0.238992	module1
c19orf12.S	4	0.291844	module1
ccng1.L	4	0.242927	module1
cct2.L	4	0.510138	module1
cd63.S	4	0.28829	module1
cers3.L	4	0.85361	module1
chmp5.S	4	0.207216	module1
cir1.L	4	0.222623	module1
coq10b.L	4	0.566644	module1
coq7.L	4	0.453951	module1
cox6a1.S	4	0.173686	module1
cript.S	4	0.176664	module1
ddx39a.S	4	0.26646	module1
dlat.L	4	0.242624	module1
egln2.L	4	0.303703	module1
gata5.S	4	0.266112	module1
ghitm.S	4	0.234145	module1
hdac1.S	4	0.234925	module1
hn1l.L	4	0.225646	module1
hnrnpa3.S	4	0.235761	module1
idh3g.S	4	0.312767	module1
ifi30.L	4	0.526122	module1
kiaa1522.L	4	0.436652	module1
loc100216076.L	4	0.334364	module1
loc100496521.L	4	0.371168	module1
lypla2.S	4	0.247291	module1
magoh.S	4	0.244959	module1
mcee.S	4	0.217723	module1
mpst.L	4	0.211484	module1
mrpl10.S	4	0.323485	module1
mrpl39.L	4	0.185398	module1
mrpl42.S	4	0.175536	module1
mrpl52.L	4	0.205845	module1
mrpl9.S	4	0.383873	module1
mrps31.S	4	0.488006	module1
mthfd2.L	4	0.697137	module1
myc.L	4	0.2282	module1
myl12b.S	4	0.357249	module1
ncl.S	4	0.293233	module1
ndufa11.L	4	0.336106	module1
nek6.S	4	0.217098	module1
nfyc.S	4	0.775991	module1
nip7.L	4	0.27666	module1
nipal1.L	4	0.181661	module1
osbpl2.S	4	0.798398	module1
otud6b.L	4	0.391973	module1
oxct1.S	4	0.670856	module1
pc.S	4	0.300698	module1
pccb.L	4	0.27527	module1
pdhb.L	4	0.223975	module1
pdk1.L	4	0.531132	module1
pgd.S	4	0.268268	module1
pkm.L	4	0.653188	module1
pram1.S	4	0.346724	module1
prdx1.L	4	0.753746	module1
prr15.L	4	0.200014	module1
psmb3.L	4	0.170958	module1
psmc2.L	4	0.263552	module1
psmd4.S	4	0.17849	module1
rab10.L	4	0.220702	module1
rangrf-like.L	4	0.667592	module1
rdh16.L	4	0.850824	module1
rnf121.S	4	0.388134	module1
rps8.L	4	0.281979	module1
rsrc2.L	4	0.255897	module1
rtn4.S	4	0.215335	module1
sdhd.S	4	0.266667	module1
sirt4.L	4	0.443029	module1
slc4a4.S	4	0.185694	module1
sqrdl.S	4	0.313804	module1
supt16h.S	4	0.244443	module1
txndc9.L	4	0.879625	module1
uqcrfs1.S	4	0.828149	module1
uqcrq.S	4	0.21196	module1
wbp2nl.L	4	0.275133	module1
wdr13.L	4	0.177458	module1
Xelaev18004130m.g	4	0.252379	module1
Xelaev18021657m.g	4	0.455313	module1
Xelaev18026704m.g	4	0.275158	module1
Xelaev18036568m.g	4	0.192551	module1
Xelaev18042888m.g	4	0.59926	module1
Xelaev18046261m.g	4	0.538666	module1
Xelaev18046282m.g	4	0.520335	module1
Xetrov90026938m.S	4	0.301002	module1
anxa4.S	5	0.159052	module2
cald1.S	5	0.300073	module2
cdknx.L	5	0.43152	module2
dusp1.L	5	0.202888	module2
eef2.2.L	5	0.132791	module2
fau.L	5	0.286186	module2
fau.S	5	0.285974	module2
fos.S	5	0.111481	module2
glrx.S	5	0.175718	module2
higd1a.L	5	0.184625	module2
jun.L	5	0.125746	module2
jun.S	5	0.0865061	module2
junb.S	5	0.349384	module2
kars.L	5	0.208949	module2
loc100490092.L	5	0.682942	module2
loc100493057.L	5	0.872574	module2
loc100493057.S	5	0.121529	module2
loc100493076.L	5	0.118796	module2
loc100496185.L	5	0.165212	module2
loc100496618.L	5	0.191739	module2
loc100496637.S	5	0.537655	module2
loc101731920-like.L	5	0.20807	module2
myc.S	5	0.176721	module2
naca.2.L	5	0.508322	module2
rbm25.L	5	0.165878	module2
rpl12.S	5	0.160384	module2
rpl13.L	5	0.43905	module2
rpl13.S	5	0.630343	module2
rpl14.L	5	0.125244	module2
rpl14.S	5	0.225881	module2
rpl17.L	5	0.292493	module2
rpl24.L	5	0.102816	module2
rpl24.S	5	0.13762	module2
rpl26.L	5	0.144419	module2
rpl26.S	5	0.167974	module2
rpl29.S	5	0.234775	module2
rpl30.S	5	0.274592	module2
rpl35.L	5	0.609237	module2
rpl35.S	5	0.169428	module2
rpl37a.L	5	0.28871	module2
rpl39.S	5	0.347668	module2
rpl9.L	5	0.464971	module2
rps15.S	5	0.18481	module2
rps16.S	5	0.213756	module2
rps20.L	5	0.133885	module2
rps21.L	5	0.162985	module2
rps25.L	5	0.0859449	module2
rps27a.S	5	0.190869	module2
rps28p9.L	5	0.449903	module2
rps28p9.S	5	0.151568	module2
rps6.S	5	0.181552	module2
rpsa.L	5	0.300525	module2
rsl24d1.L	5	0.188433	module2
ssr4.S	5	0.178215	module2
tuba3c.S	5	0.798042	module2
Xelaev18006476m.g	5	0.651629	module2
Xelaev18009955m.g	5	0.176906	module2
Xelaev18013762m.g	5	0.23014	module2
Xelaev18016211m.g	5	0.829828	module2
Xelaev18017507m.g	5	0.334316	module2
Xelaev18020043m.g	5	0.187556	module2
Xelaev18022104m.g	5	0.20382	module2
Xelaev18029059m.g	5	0.144473	module2
Xelaev18033797m.g	5	0.298091	module2
Xelaev18035769m.g	5	0.196982	module2
Xelaev18038083m.g	5	0.729519	module2
Xelaev18041434m.g	5	0.391654	module2
zc3h13.S	5	0.241596	module2
acad8.L	6	0.600595	module1
acat1.L	6	0.367068	module1
aco1.L	6	0.247451	module1
aco2.S	6	0.213069	module1
acss1.S	6	0.303645	module1
actr3.L	6	0.200491	module1
akr1c2.S	6	0.268554	module1
arhgdig.L	6	0.20086	module1
auh.L	6	0.665772	module1
bckdha.L	6	0.398698	module1
bloc1s2.L	6	0.365176	module1
c9orf78.L	6	0.571035	module1
cenpv.L	6	0.514504	module1
chchd10.L	6	0.631698	module1
coq10a.L	6	0.385918	module1
cox6b1.S	6	0.858883	module1
cyc1.L	6	0.216931	module1
dazap2.L	6	0.499242	module1
dcxr.L	6	0.206108	module1
ddx3x.L	6	0.256507	module1
ddx5.S	6	0.213068	module1
dera.S	6	0.436633	module1
eef1b2.L	6	0.29389	module1
efhd1.L	6	0.304766	module1
emc4.L	6	0.204743	module1
etfa.L	6	0.242193	module1
gadd45gip1.S	6	0.353346	module1
gkap1.S	6	0.244165	module1
glb1l.L	6	0.256688	module1
glul-like.1.S	6	0.647486	module1
got2.L	6	0.209303	module1
got2.S	6	0.826571	module1
hmgcr.L	6	0.24075	module1
hnrnpab.S	6	0.663683	module1
ip6k2.L	6	0.798137	module1
itpk1.L	6	0.810418	module1
keap1.L	6	0.34737	module1
khdrbs1.S	6	0.685375	module1
kpnb1.L	6	0.349992	module1
loc100488558-like.S	6	0.424396	module1
loc100493830-like.L	6	0.90489	module1
loc101732125.S	6	0.347158	module1
loc101732367-like.L	6	0.424737	module1
loc613063.S	6	0.264155	module1
MGC107851.L	6	0.493263	module1
midn.L	6	0.231621	module1
mkrn2.L	6	0.338418	module1
mmadhc.S	6	0.257295	module1
mrpl23.S	6	0.213474	module1
ndufs1.L	6	0.487147	module1
ndufs7.L	6	0.880419	module1
nudt12.L	6	0.23353	module1
osbpl2.L	6	0.399327	module1
palm3-like.L	6	0.203915	module1
pam16.L	6	0.370546	module1
pde12.S	6	0.223252	module1
pex19.S	6	0.298531	module1
pgam1.S	6	0.474023	module1
pkm.S	6	0.33957	module1
pla2g4f.L	6	0.766109	module1
prdx6.S	6	0.350598	module1
psmb4.S	6	0.31414	module1
psmd3.L	6	0.440623	module1
rab5a.S	6	0.574498	module1
rap2b.S	6	0.388686	module1
rbm22.S	6	0.273017	module1
sdhd.L	6	0.224206	module1
slc12a2.L	6	0.418	module1
slc25a1.L	6	0.254548	module1
smarce1.S	6	0.305953	module1
smdt1.S	6	0.208832	module1
spr.L	6	0.71376	module1
suclg2.L	6	0.235573	module1
taf13.S	6	0.681874	module1
tax1bp1.L	6	0.701733	module1
tktl2.L	6	0.883752	module1
tm4sf1.L	6	0.846436	module1
tmem30c.L	6	0.266382	module1
tpi1.L	6	0.199935	module1
tpi1.S	6	0.276194	module1
uba1.L	6	0.399277	module1
usmg5.L	6	0.90397	module1
vav2.S	6	0.347115	module1
wdr26.L	6	0.591391	module1
Xelaev18005230m.g	6	0.354513	module1
Xelaev18010357m.g	6	0.6593	module1
Xelaev18028958m.g	6	0.2493	module1
Xelaev18036119m.g	6	0.490653	module1
Xelaev18036120m.g	6	0.266038	module1
Xelaev18037841m.g	6	0.213227	module1
Xelaev18041765m.g	6	0.269271	module1
Xelaev18046358m.g	6	0.466246	module1
ywhab.S	6	0.216709	module1
ywhaq.S	6	0.299271	module1
acp5.S	7	0.495254	module3
acsl1.L	7	0.337474	module3
aifm1.L	7	0.308629	module3
akr1b1.S	7	0.380792	module3
atp1b1.S	7	0.242394	module3
atp5c1.L	7	0.332067	module3
atp5d.L	7	0.840798	module3
atp5d.S	7	0.384772	module3
atp5l.L	7	0.36748	module3
c21orf33.L	7	0.256297	module3
calm1.S	7	0.218276	module3
cirbp.L	7	0.291624	module3
cirbp.S	7	0.312819	module3
clta.S	7	0.594469	module3
cmc2.S	7	0.197634	module3
cox5a.L	7	0.190074	module3
cox7c.S	7	0.185184	module3
cpt1b.L	7	0.17344	module3
cs.S	7	0.591963	module3
dars.S	7	0.170689	module3
ddt.L	7	0.225332	module3
ddx39a.L	7	0.175437	module3
dkc1.L	7	0.16889	module3
dnaja2.S	7	0.64742	module3
dnajc19.L	7	0.309603	module3
eci1.L	7	0.22368	module3
eef2.1.L	7	0.660502	module3
etfb.L	7	0.219942	module3
f11r.S	7	0.602589	module3
fahd2a.L	7	0.226948	module3
fbp1.S	7	0.633634	module3
fdx1.S	7	0.235726	module3
fip1l1.S	7	0.199999	module3
ftmt.S	7	0.832393	module3
gar1.L	7	0.168927	module3
gng5.L	7	0.226245	module3
hadhb.L	7	0.194581	module3
hmgb2.S	7	0.168053	module3
hnrnpc.S	7	0.442049	module3
hnrnpd.L	7	0.222781	module3
hsdl2.S	7	0.287358	module3
idh2.L	7	0.362726	module3
loc100488277.L	7	0.197239	module3
loc100497848.L	7	0.204315	module3
loc101730713-like.L	7	0.296242	module3
loc398404.L	7	0.425719	module3
mknk2.L	7	0.1916	module3
mrpl21.L	7	0.611296	module3
mrpl34.L	7	0.222746	module3
naa15.L	7	0.240093	module3
ndufa1.L	7	0.256157	module3
ndufab1.S	7	0.289599	module3
ndufb5.L	7	0.268955	module3
ndufb6.L	7	0.225957	module3
ndufb7.L	7	0.459125	module3
ndufb7.S	7	0.21135	module3
ndufb9.L	7	0.23389	module3
ndufb9.S	7	0.571772	module3
ndufc1.L	7	0.748189	module3
nemf-like.L	7	0.228319	module3
nme2	7	0.16544	module3
nol10.L	7	0.223123	module3
nop16.S	7	0.23351	module3
opa3.S	7	0.427274	module3
pagr1.S	7	0.260235	module3
paip2b.S	7	0.436219	module3
pcca.L	7	0.336236	module3
pet100.L	7	0.206674	module3
phb2.S	7	0.53192	module3
pigf.L	7	0.20583	module3
psmd7.S	7	0.214107	module3
ran.L	7	0.229684	module3
rcan1.L	7	0.570068	module3
rpl7l1.L	7	0.264247	module3
sde2.S	7	0.226067	module3
sdhaf2.S	7	0.520296	module3
slc25a3.S	7	0.725558	module3
slc25a5.L	7	0.224516	module3
snrpf.S	7	0.692436	module3
spcs1.L	7	0.293497	module3
srfbp1.L	7	0.207576	module3
tomm20.S	7	0.197962	module3
triap1.S	7	0.849542	module3
tspan1.S	7	0.326456	module3
uqcrfs1.L	7	0.406496	module3
uqcrh.L	7	0.223481	module3
vdac2.S	7	0.202749	module3
vmp1.L	7	0.316873	module3
Xelaev18004190m.g	7	0.167723	module3
Xelaev18012178m.g	7	0.215468	module3
Xelaev18020022m.g	7	0.254239	module3
Xelaev18022965m.g	7	0.367564	module3
Xelaev18025105m.g	7	0.859786	module3
Xelaev18028729m.g	7	0.265134	module3
Xelaev18028878m.g	7	0.427459	module3
Xelaev18037282m.g	7	0.20372	module3
Xelaev18037541m.g	7	0.466533	module3
Xelaev18043641m.g	7	0.166063	module3
Xelaev18046930m.g	7	0.376701	module3
agr3.L	8	0.240876	module3
ahcyl2.L	8	0.755798	module3
atp1b1.L	8	0.231944	module3
atp5f1.L	8	0.183575	module3
atp6v0c.L	8	0.294495	module3
aurkaip1.L	8	0.171509	module3
bud31.S	8	0.456992	module3
c1orf35.L	8	0.520398	module3
caprin1.L	8	0.192473	module3
cct4.S	8	0.22854	module3
cct8.L	8	0.454523	module3
cox5a.S	8	0.347621	module3
ctsv.S	8	0.395138	module3
dap3.L	8	0.256539	module3
ddx18.L	8	0.395927	module3
ddx18.S	8	0.336651	module3
ddx27.L	8	0.749993	module3
dnajc2.S	8	0.432751	module3
eif2s3.L	8	0.212196	module3
eif2s3.S	8	0.209616	module3
eif3c.L	8	0.23904	module3
eif3i.S	8	0.460799	module3
eif3l.L	8	0.172314	module3
eif3m.S	8	0.210257	module3
epcam.L	8	0.245362	module3
etfdh.L	8	0.169817	module3
fa2h.L	8	0.202776	module3
fbl.L	8	0.209	module3
ftsj3.L	8	0.347205	module3
fubp1.S	8	0.23181	module3
gtf2f1.L	8	0.271453	module3
hadhb.S	8	0.809423	module3
hspa8.S	8	0.504007	module3
idh2.S	8	0.22981	module3
idh3b.S	8	0.328754	module3
isyna1.S	8	0.523647	module3
lamtor1.S	8	0.213639	module3
loc100489718.L	8	0.228736	module3
loc100498388.L	8	0.245884	module3
loc101734635.S	8	0.214814	module3
luc7l3.L	8	0.486025	module3
mcts1.S	8	0.531639	module3
mdh1.S	8	0.676274	module3
metap2.L	8	0.378651	module3
mfsd4a.S	8	0.182009	module3
MGC76064.S	8	0.256112	module3
mrpl40.S	8	0.24548	module3
mrpl45.L	8	0.169333	module3
mrpl49.L	8	0.238138	module3
mrpl52.S	8	0.686217	module3
mrps35.L	8	0.459057	module3
mrps36.S	8	0.303355	module3
myeov2.S	8	0.758921	module3
naa10.S	8	0.35625	module3
nabp2.L	8	0.215653	module3
ndufa5.L	8	0.425666	module3
ndufa6.S	8	0.32323	module3
ndufa8.S	8	0.725634	module3
ndufb1.S	8	0.40419	module3
ndufb6.S	8	0.175371	module3
ndufs3.L	8	0.380385	module3
ndufs5.L	8	0.199821	module3
nmrk2.S	8	0.171389	module3
nop58.L	8	0.793676	module3
nsrp1.L	8	0.178358	module3
phb.L	8	0.422059	module3
phb2.L	8	0.316199	module3
pigo.L	8	0.330001	module3
polr2f.S	8	0.207524	module3
ppia.S	8	0.762875	module3
ppil4.S	8	0.224501	module3
prdx3.S	8	0.236169	module3
ptger3.S	8	0.203689	module3
ptprh.L	8	0.178329	module3
rnf10.S	8	0.270128	module3
rnf181.S	8	0.191	module3
rpl3.L	8	0.220506	module3
rpl3.S	8	0.336347	module3
samm50.L	8	0.818548	module3
sar1a.L	8	0.706066	module3
scgn.L	8	0.19649	module3
shfm1.L	8	0.339987	module3
slc44a4.L	8	0.217506	module3
st13.S	8	0.225776	module3
stap2-like.L	8	0.27372	module3
taf15.S	8	0.70384	module3
tcp1.L	8	0.198067	module3
tecr.L	8	0.496669	module3
timm23.S	8	0.316909	module3
timm8b.L	8	0.282639	module3
tmx2.S	8	0.291421	module3
tomm20.L	8	0.211955	module3
tomm5.L	8	0.204934	module3
ubxn1.S	8	0.172613	module3
ufd1l.S	8	0.223122	module3
utp3.S	8	0.24408	module3
Xelaev18006631m.g	8	0.199566	module3
Xelaev18009292m.g	8	0.403771	module3
Xelaev18013576m.g	8	0.533312	module3
Xelaev18019825m.g	8	0.166247	module3
Xelaev18029462m.g	8	0.686367	module3
Xelaev18040149m.g	8	0.619621	module3
Xelaev18042855m.g	8	0.298087	module3
Xetrov90000224m.L	8	0.198349	module3
znf330.S	8	0.192598	module3
abcb1.L	9	0.11326	module4
anxa2.S	9	0.386917	module4
apoa1.S	9	0.231634	module4
apob.L	9	0.103665	module4
apoe.L	9	0.205885	module4
atox1.S	9	0.455684	module4
carns1.L	9	0.10254	module4
cd74.L	9	0.219297	module4
col1a1.L	9	0.339468	module4
col1a1.S	9	0.326401	module4
col1a2.L	9	0.284639	module4
crip1.L	9	0.150651	module4
ctse.S	9	0.703862	module4
ecm1.L	9	0.144622	module4
etnppl.L	9	0.30374	module4
fabp4.L	9	0.240486	module4
fkbp2.S	9	0.134075	module4
gal3st2.L	9	0.0956572	module4
hk2.S	9	0.094811	module4
igfbp2.S	9	0.222853	module4
krt12.S	9	0.171947	module4
krt19.L	9	0.36574	module4
loc100170490.L	9	0.218591	module4
loc100485348.L	9	0.168307	module4
loc100486967.L	9	0.10984	module4
loc100494945.L	9	0.140442	module4
loc100496156.S	9	0.321598	module4
loc101730713-like.S	9	0.223773	module4
mhc1a.L	9	0.413964	module4
mydgf.L	9	0.216065	module4
pdia3.S	9	0.834638	module4
pdilt.L	9	0.19615	module4
pepd.S	9	0.226035	module4
reep5.L	9	0.198292	module4
rrbp1.L	9	0.197894	module4
rrbp1.S	9	0.896043	module4
s100a11.L	9	0.228358	module4
sec61a1.L	9	0.170916	module4
smim24.L	9	0.343512	module4
snd1.S	9	0.674494	module4
txn.L	9	0.321365	module4
vat1.S	9	0.299754	module4
Xelaev18024665m.g	9	0.241004	module4
Xelaev18028961m.g	9	0.591568	module4
Xelaev18030195m.g	9	0.623607	module4
Xelaev18036639m.g	9	0.787913	module4
Xelaev18037382m.g	9	0.196436	module4
Xelaev18040787m.g	9	0.395558	module4
Xelaev18040854m.g	9	0.526739	module4
Xelaev18045649m.g	9	0.189339	module4
Xetrov90018123m.L	9	0.122262	module4

## Sheet: Erythrocyte
gene	cluster	membership value	module
atp5f1.L	1	0.635765	other
bms1.L	1	0.757289	other
c1qbp.S	1	0.451153	other
cct2.S	1	0.216868	other
cct8.S	1	0.202424	other
cirbp.L	1	0.412294	other
cirbp.S	1	0.618572	other
ddx54.L	1	0.383717	other
dnajc8.S	1	0.46729	other
eef1e1.L	1	0.449381	other
eef1g.L	1	0.114377	other
eif4a1.L	1	0.713237	other
eif4b.S	1	0.128798	other
endou.S	1	0.141659	other
hnrnpab.S	1	0.292229	other
loc100488558-like.S	1	0.20314	other
loc100495369.L	1	0.32556	other
mpv17.L	1	0.103465	other
nap1l1.L	1	0.419918	other
ndufb2.S	1	0.139288	other
nop16.L	1	0.25481	other
npm3.L	1	0.162544	other
nudc.L	1	0.143701	other
ola1.S	1	0.212259	other
pdhb.S	1	0.119912	other
phyhd1.S	1	0.0805106	other
pnisr.S	1	0.314906	other
rbm28.L	1	0.216263	other
rpl26.S	1	0.204692	other
rpl30.L	1	0.106808	other
rpl36.L	1	0.0813774	other
rpl36.S	1	0.234138	other
rpl36a.S	1	0.0539777	other
rpl39.S	1	0.196673	other
rps15a.L	1	0.14165	other
rps26.S	1	0.084953	other
rps3a.S	1	0.078445	other
rps6.L	1	0.612992	other
rrp1b.S	1	0.145723	other
sgk1.L	1	0.121695	other
slc25a5.S	1	0.170622	other
slc3a2.L	1	0.326576	other
smn2.L	1	0.148242	other
srsf7.S	1	0.266477	other
ssbp1.S	1	0.591249	other
ssr4.S	1	0.0851855	other
stoml2.L	1	0.53854	other
supt16h.S	1	0.094243	other
tcp1.L	1	0.413547	other
trmt6.S	1	0.216958	other
wdr46.L	1	0.325802	other
Xelaev18006631m.g	1	0.181217	other
Xelaev18024282m.g	1	0.201056	other
Xelaev18028878m.g	1	0.183055	other
Xelaev18035949m.g	1	0.12441	other
Xelaev18038083m.g	1	0.119966	other
Xetrov90021434m.L	1	0.15297	other
zc3h10.S	1	0.104259	other
abracl.L	10	0.113667	module4
acaa2.L	10	0.338864	module4
ahcy.L	10	0.205476	module4
aldh9a1.S	10	0.242848	module4
apoa1.L	10	0.140824	module4
apoa1.S	10	0.551784	module4
cd37.L	10	0.135125	module4
cd37.S	10	0.189766	module4
cfap45.S	10	0.0983971	module4
ckb.L	10	0.160684	module4
col1a1.L	10	0.230748	module4
col1a1.S	10	0.178973	module4
col1a2.L	10	0.152094	module4
crip1.L	10	0.145474	module4
dhrs11.S	10	0.207369	module4
eef2.1.L	10	0.120973	module4
eif3i.S	10	0.0898013	module4
eif4a2.L	10	0.147432	module4
elovl1.S	10	0.302779	module4
fkbp11.L	10	0.398644	module4
glrx.S	10	0.316	module4
hmgn1.S	10	0.0903027	module4
hnrnpl.L	10	0.104795	module4
htatsf1.S	10	0.208037	module4
ifrd1.L	10	0.101667	module4
ipo5.S	10	0.1665	module4
khdrbs1.S	10	0.735883	module4
khsrp.S	10	0.691741	module4
krt8.S	10	0.207742	module4
lmnb3.L	10	0.186313	module4
loc100170490.L	10	0.118129	module4
loc100485348.L	10	0.167553	module4
MGC76064.S	10	0.158928	module4
mhc1a.L	10	0.185594	module4
myc.L	10	0.493667	module4
nfe2.S	10	0.129129	module4
nmi.L	10	0.713792	module4
pcf11.S	10	0.392972	module4
pdcd4.L	10	0.410711	module4
pip5k1b.S	10	0.0995362	module4
pmvk.L	10	0.106144	module4
polr2b.L	10	0.345781	module4
ppa2.S	10	0.392745	module4
ppib.L	10	0.09696	module4
prdx1.L	10	0.112652	module4
prdx1.S	10	0.618246	module4
psmb8.L	10	0.347643	module4
psme1.L	10	0.112154	module4
ptma.L	10	0.137173	module4
ptma.S	10	0.1332	module4
rnf7.L	10	0.197904	module4
rpl22l1.L	10	0.181579	module4
rras2.S	10	0.169947	module4
sdr16c5.L	10	0.0897748	module4
smim24.L	10	0.158551	module4
snx5.L	10	0.450502	module4
sparc.S	10	0.182408	module4
tal1.S	10	0.0864289	module4
vim.L	10	0.406896	module4
vim.S	10	0.305517	module4
Xelaev18003165m.g	10	0.177853	module4
Xelaev18007018m.g	10	0.347004	module4
Xelaev18023103m.g	10	0.217335	module4
Xelaev18024665m.g	10	0.20156	module4
Xelaev18025898m.g	10	0.214386	module4
Xelaev18035585m.g	10	0.09889	module4
Xelaev18035694m.g	10	0.123096	module4
Xelaev18037382m.g	10	0.161683	module4
Xelaev18040787m.g	10	0.128729	module4
Xelaev18045070m.g	10	0.326082	module4
Xelaev18047443m.g	10	0.759402	module4
aco1.L	11	0.320544	other
add3.L	11	0.349446	other
aes.L	11	0.139485	other
ankfy1.S	11	0.551898	other
anxa5.S	11	0.593128	other
anxa6.S	11	0.353647	other
arl6ip1.L	11	0.228672	other
bhlhe40.S	11	0.558619	other
ca13.L	11	0.245354	other
chchd6.S	11	0.274751	other
cipc.S	11	0.295973	other
csrnp1.L	11	0.217193	other
dazap2.S	11	0.33249	other
eprs-like.L	11	0.38751	other
fam210b.S	11	0.141685	other
fam53a.L	11	0.396304	other
fbxo7.S	11	0.271083	other
flii.L	11	0.131046	other
gtf2a1.S	11	0.467594	other
h1f0.S	11	0.0942972	other
hnrnpa3.L	11	0.413035	other
hsd17b6.L	11	0.14448	other
ier5.S	11	0.208189	other
ifitm3.S	11	0.16995	other
irf7.L	11	0.380584	other
kdm3a.L	11	0.371893	other
ldb1.L	11	0.30254	other
lims1.S	11	0.532323	other
loc100049121.S	11	0.231574	other
loc101734110.L	11	0.786419	other
mcam.S	11	0.188522	other
ncoa4.L	11	0.125411	other
nfyc.L	11	0.24816	other
nt5e.L	11	0.21209	other
pfkfb1.S	11	0.17921	other
phyhipl.S	11	0.194005	other
psmd3.S	11	0.184341	other
pycard.L	11	0.214167	other
rabgap1l.L	11	0.280864	other
ranbp9.S	11	0.274281	other
rpl23.S	11	0.567703	other
rps17.L	11	0.207708	other
rps8.S	11	0.336241	other
sesn1.S	11	0.20973	other
snx12.L	11	0.136234	other
spint2.L	11	0.168399	other
stat1.L	11	0.160907	other
stat2.L	11	0.623957	other
stk10.L	11	0.288972	other
tal1.L	11	0.172442	other
tgm2.L	11	0.206522	other
tmem131.S	11	0.170588	other
tmem63a.L	11	0.180462	other
tspo.L	11	0.132651	other
Xelaev18000107m.g	11	0.164199	other
Xelaev18002242m.g	11	0.198852	other
Xelaev18003708m.g	11	0.488906	other
Xelaev18004190m.g	11	0.181478	other
Xelaev18013614m.g	11	0.183061	other
Xelaev18019842m.g	11	0.342582	other
Xelaev18023501m.g	11	0.0948753	other
Xelaev18037853m.g	11	0.138026	other
Xelaev18043568m.g	11	0.206881	other
Xelaev18046765m.g	11	0.19696	other
zfp36l2.S	11	0.179597	other
adm.S	12	0.362086	module1
ap1b1.L	12	0.267815	module1
ap2a2.L	12	0.182883	module1
blvrb.L	12	0.137452	module1
c19orf12.S	12	0.17007	module1
c19orf43.L	12	0.197962	module1
cd4.S	12	0.216036	module1
cmbl.L	12	0.307388	module1
crem.L	12	0.185724	module1
dhx9.L	12	0.497992	module1
eaf2.S	12	0.338926	module1
faf1.L	12	0.125327	module1
gmeb1.S	12	0.292898	module1
h3f3b.L	12	0.573277	module1
hba-l5.L	12	0.155233	module1
ifitm1.L	12	0.246112	module1
immt.L	12	0.167895	module1
junb.L	12	0.307345	module1
kiaa0922.S	12	0.320494	module1
krt18.L	12	0.320032	module1
ldb1.S	12	0.172925	module1
letm2.S	12	0.25095	module1
loc100490338.L	12	0.592496	module1
loc100493672.L	12	0.324797	module1
loc100496220.L	12	0.242515	module1
loc100496652.1.L	12	0.371288	module1
loc101732254.1.S	12	0.503378	module1
loc548390-like.S	12	0.383716	module1
maff.S	12	0.152003	module1
midn.L	12	0.28957	module1
mut.S	12	0.639509	module1
myl6.S	12	0.179637	module1
nr4a2.L	12	0.286081	module1
nr4a2.S	12	0.248118	module1
osbpl1a.L	12	0.15344	module1
parp10.S	12	0.60669	module1
prpf40b.L	12	0.221654	module1
prpsap2.L	12	0.20959	module1
rab3il1.L	12	0.637307	module1
rgs10.L	12	0.588576	module1
runx1.L	12	0.773074	module1
slc10a4.L	12	0.280877	module1
slc11a2.S	12	0.242392	module1
smagp.S	12	0.1784	module1
snx2.S	12	0.142917	module1
sparc.L	12	0.640732	module1
tapbp.L	12	0.139185	module1
tmx4.L	12	0.134656	module1
tnfrsf10b.L	12	0.186548	module1
Xelaev18011910m.g	12	0.319649	module1
Xelaev18021919m.g	12	0.229367	module1
Xelaev18032614m.g	12	0.148266	module1
Xelaev18039061m.g	12	0.363767	module1
Xelaev18047464m.g	12	0.251476	module1
Xetrov90018753m.S	12	0.219944	module1
Xetrov90026062m.S	12	0.232595	module1
aamp.S	13	0.240047	module3
aldh1l1.L	13	0.57802	module3
atg4b.L	13	0.275354	module3
c11orf95.L	13	0.289059	module3
ca2.L	13	0.488805	module3
ccng1.S	13	0.473057	module3
cdknx.L	13	0.133691	module3
cdknx.S	13	0.219342	module3
cfb.L	13	0.48212	module3
cfl2.L	13	0.749061	module3
cwc27.S	13	0.804449	module3
ddx5.L	13	0.732848	module3
dhx15.L	13	0.248541	module3
dlst.L	13	0.561961	module3
eepd1.L	13	0.627742	module3
ehmt2.L	13	0.26295	module3
eif2s3.L	13	0.247955	module3
eif2s3.S	13	0.138229	module3
eif3a.L	13	0.219819	module3
eif3b.S	13	0.225265	module3
eif3k.L	13	0.504244	module3
frrs1.L	13	0.420145	module3
g6pc-like.1.L	13	0.416846	module3
gosr2.L	13	0.19461	module3
gpx3.S	13	0.299045	module3
gtf2b.L	13	0.30139	module3
kpna4.L	13	0.356327	module3
kpna4.S	13	0.0865427	module3
loc100489623.L	13	0.234026	module3
loc100496521.L	13	0.297459	module3
metap2.S	13	0.169433	module3
mgc108213.L	13	0.373341	module3
mknk2.L	13	0.33259	module3
mrps18b.S	13	0.417085	module3
mrps30.L	13	0.532724	module3
mrps35.L	13	0.253968	module3
myc.S	13	0.479268	module3
myl6.L	13	0.514585	module3
nfe2l1.L	13	0.105893	module3
pfdn5.S	13	0.69141	module3
pim1.L	13	0.222176	module3
plaa.S	13	0.216508	module3
poldip2.L	13	0.44115	module3
pop7.L	13	0.240657	module3
prkrip1.L	13	0.250552	module3
ptpru.L	13	0.185675	module3
pus7l.L	13	0.200475	module3
rab26.L	13	0.220278	module3
rpl18.L	13	0.312176	module3
rpp25l.S	13	0.224238	module3
rps27a.L	13	0.124205	module3
sec61a1.S	13	0.143342	module3
slc39a8.L	13	0.200344	module3
st13.S	13	0.485685	module3
tef.S	13	0.300185	module3
thoc2.L	13	0.359808	module3
uba1.L	13	0.426294	module3
ubald2.L	13	0.494523	module3
usp48.L	13	0.273814	module3
Xelaev18032619m.g	13	0.273667	module3
Xelaev18035263m.g	13	0.209106	module3
Xelaev18038264m.g	13	0.0781709	module3
Xelaev18042855m.g	13	0.240868	module3
Xelaev18046957m.g	13	0.389329	module3
Xelaev18047460m.g	13	0.613999	module3
yipf5.S	13	0.234216	module3
zfp36.S	13	0.269733	module3
acsf2.L	14	0.0813343	other
alyref.L	14	0.163444	other
arpc2.L	14	0.133517	other
atic.S	14	0.250058	other
capza2.L	14	0.124602	other
cct6a.S	14	0.546858	other
chrac1.S	14	0.275444	other
clta.S	14	0.16788	other
coa5.S	14	0.335355	other
cox6a1.S	14	0.565861	other
eif3g.L	14	0.212942	other
fam96b.S	14	0.0990567	other
gata1.S	14	0.107445	other
iqgap2.L	14	0.570973	other
lgals9b-like.L	14	0.125478	other
lmnb1.L	14	0.326754	other
loc100493057.S	14	0.292499	other
loc100496185.L	14	0.0883495	other
loc100496442.L	14	0.0998054	other
maf.L	14	0.10882	other
mcm2.L	14	0.122942	other
mcm2.S	14	0.117358	other
mcm4.L	14	0.182189	other
mcm5.L	14	0.293183	other
mdh1.S	14	0.138841	other
mthfd1.L	14	0.152594	other
nampt.S	14	0.101198	other
nucks1.S	14	0.0991956	other
osgep.L	14	0.0753594	other
p4hb.S	14	0.0721107	other
park7.L	14	0.129387	other
park7.S	14	0.177435	other
parvg.S	14	0.11092	other
pebp1.L	14	0.237736	other
ppia.S	14	0.44481	other
ppib.S	14	0.0944976	other
prim1.S	14	0.337086	other
prkar2a.L	14	0.275275	other
psmb6.L	14	0.327173	other
psmd2.S	14	0.105486	other
ranbp2.L	14	0.442538	other
rbbp7.S	14	0.106265	other
rfc5.S	14	0.106789	other
rpl13.S	14	0.0908734	other
rpl4.S	14	0.164785	other
sept6.L	14	0.0890719	other
shmt2.L	14	0.169158	other
skp1.L	14	0.473203	other
slc43a2.L	14	0.101143	other
snrpb.L	14	0.149871	other
snrpb.S	14	0.170124	other
snrpf.L	14	0.559989	other
sri.L	14	0.0751837	other
sri.S	14	0.579968	other
stt3a.L	14	0.254721	other
stt3a.S	14	0.0894854	other
sub1.L	14	0.0892872	other
tmem14c.L	14	0.183363	other
tmsb4x.L	14	0.258052	other
tpt1.L	14	0.22101	other
txndc17.S	14	0.355933	other
usmg5.L	14	0.147238	other
Xelaev18013735m.g	14	0.182456	other
Xelaev18019056m.g	14	0.210067	other
Xelaev18019895m.g	14	0.167134	other
Xelaev18020022m.g	14	0.188069	other
Xelaev18021657m.g	14	0.162538	other
Xelaev18026431m.g	14	0.325551	other
Xelaev18034314m.g	14	0.271872	other
Xelaev18034420m.g	14	0.11804	other
Xelaev18035740m.g	14	0.241891	other
Xelaev18038892m.g	14	0.470841	other
zmym6nb.L	14	0.264987	other
actr3.L	15	0.589901	other
adipor2.S	15	0.28236	other
aldh2.L	15	0.269172	other
apba3.L	15	0.694183	other
asun.S	15	0.225332	other
atg101.L	15	0.131966	other
aup1.S	15	0.251183	other
bag6.L	15	0.294704	other
c16orf72.S	15	0.220547	other
cdc34.L	15	0.16726	other
clic4.L	15	0.21354	other
cops7b.S	15	0.352776	other
ctsv.S	15	0.181702	other
ddx39b.L	15	0.188041	other
dedd2.L	15	0.202867	other
frmd8.L	15	0.266329	other
glyr1.S	15	0.169222	other
gypc.L	15	0.214189	other
igf2r.L	15	0.15261	other
ing3.S	15	0.281581	other
lmo2.S	15	0.290456	other
loc100135223.L	15	0.738814	other
loc494766.S	15	0.269645	other
mapk11.S	15	0.184681	other
mgrn1.S	15	0.448344	other
misp.S	15	0.35875	other
mkrn1.S	15	0.327871	other
mtif3.L	15	0.574515	other
nmrk2.L	15	0.268247	other
pfkm.L	15	0.329695	other
ppm1b.L	15	0.648002	other
raver2.L	15	0.232054	other
rhoa.2.S	15	0.148456	other
scyl1.L	15	0.302562	other
sf3b5.S	15	0.346316	other
smg5.L	15	0.419496	other
srsf5.S	15	0.667851	other
sugp1.L	15	0.228525	other
taf7.L	15	0.661955	other
tmem37.L	15	0.276932	other
tmem50a.L	15	0.125289	other
trip12.L	15	0.278939	other
txnip.L	15	0.16558	other
ube2a.L	15	0.780198	other
unnamed	15	0.17058	other
wash1.L	15	0.362111	other
wbp2nl.S	15	0.28863	other
Xelaev18003216m.g	15	0.291745	other
Xelaev18040631m.g	15	0.184821	other
Xelaev18043626m.g	15	0.165955	other
Xelaev18046347m.g	15	0.243098	other
abt1.L	16	0.249658	module1
ccdc59.L	16	0.23252	module1
cox17.L	16	0.275713	module1
cox7c.S	16	0.535189	module1
ddx21.S	16	0.125262	module1
eif5b.L	16	0.254106	module1
exosc7.S	16	0.128723	module1
fau.S	16	0.150587	module1
fbl.L	16	0.225878	module1
ftsj3.L	16	0.75554	module1
g3bp1.S	16	0.329727	module1
gar1.L	16	0.141527	module1
gar1.S	16	0.117948	module1
hspa8.L	16	0.475432	module1
loc100491278-like.L	16	0.125067	module1
mphosph10.L	16	0.33194	module1
mrto4.S	16	0.153893	module1
mybbp1a.L	16	0.258216	module1
ndufs5.L	16	0.706106	module1
ngdn.L	16	0.224889	module1
nhp2.L	16	0.137239	module1
noc2l.S	16	0.617122	module1
nol7.L	16	0.586708	module1
nop10.S	16	0.66171	module1
nop58.L	16	0.31138	module1
nsrp1.L	16	0.622683	module1
paip2b.L	16	0.100889	module1
parp1.L	16	0.216726	module1
pbdc1.S	16	0.229208	module1
pdap1.S	16	0.384086	module1
phb.S	16	0.394734	module1
polr1a.L	16	0.219983	module1
rbm19.L	16	0.408685	module1
rcl1.L	16	0.130822	module1
riok2.L	16	0.287737	module1
rpap3.L	16	0.299559	module1
rpf2.S	16	0.231292	module1
rpl14.S	16	0.064754	module1
rpl17.L	16	0.202384	module1
rpl17.S	16	0.273282	module1
rpl19.S	16	0.114432	module1
rpl24.L	16	0.0749281	module1
rpl29.S	16	0.264454	module1
rpl35.S	16	0.355326	module1
rps16.S	16	0.11892	module1
rps20.L	16	0.188869	module1
rps3.L	16	0.132109	module1
rrs1.S	16	0.244953	module1
rsl1d1.L	16	0.134252	module1
sdad1.S	16	0.297092	module1
stip1.L	16	0.240214	module1
sub1.S	16	0.247552	module1
trmt6.L	16	0.212004	module1
tsr1.L	16	0.516859	module1
vars.L	16	0.469492	module1
vars.S	16	0.283388	module1
wdr43.L	16	0.0755673	module1
wdr77.S	16	0.32604	module1
Xelaev18006476m.g	16	0.197042	module1
Xelaev18009955m.g	16	0.647984	module1
Xelaev18023679m.g	16	0.431814	module1
Xelaev18024234m.g	16	0.417173	module1
zc3h15.L	16	0.241498	module1
alas2.S	17	0.104523	other
arcn1.L	17	0.315456	other
bnip3.S	17	0.150721	other
brd9.L	17	0.219784	other
bsdc1.S	17	0.24805	other
c20orf27.L	17	0.0820403	other
cd59-like.L	17	0.239212	other
dcaf11.L	17	0.19484	other
edaradd.L	17	0.214992	other
eif2ak1.L	17	0.144585	other
fbxo3.S	17	0.163104	other
glyr1.L	17	0.215856	other
gps2.S	17	0.122048	other
h1f0.L	17	0.208907	other
h1fx.S	17	0.153882	other
hipk1.S	17	0.308712	other
hnrnpa1.S	17	0.30997	other
ift43.L	17	0.141198	other
kdm4a.L	17	0.172066	other
kdm5b.S	17	0.184314	other
kdsr.L	17	0.0819377	other
lasp1.S	17	0.174396	other
loc100485662.1.L	17	0.296876	other
loc100487946.L	17	0.158399	other
loc101732300.L	17	0.163797	other
mapt.S	17	0.241338	other
mbnl1.L	17	0.147674	other
mcl1.L	17	0.233145	other
MGC75753.S	17	0.712922	other
MGC86526.S	17	0.45295	other
misp.L	17	0.162278	other
ndrg2.S	17	0.219709	other
nfkbia.L	17	0.570674	other
pcmtd2.L	17	0.279268	other
ppdpf.L	17	0.209117	other
ppia.L	17	0.169243	other
ppp4c.L	17	0.133023	other
ppt2.L	17	0.134618	other
rabgap1l.S	17	0.312682	other
rap1a.L	17	0.664574	other
rbm5.L	17	0.585221	other
rnf2.S	17	0.138454	other
scaf11.S	17	0.179938	other
sdcbp.S	17	0.137007	other
sesn1.L	17	0.207687	other
slc50a1.L	17	0.251166	other
snx22.S	17	0.159794	other
spint2.S	17	0.348014	other
sptan1.S	17	0.247332	other
sptb.L	17	0.18214	other
thoc5.S	17	0.0738848	other
tmem59.L	17	0.632007	other
tnpo3.L	17	0.250334	other
tnpo3.S	17	0.142804	other
tob2.L	17	0.129275	other
ube2g2.L	17	0.159191	other
vps25.L	17	0.58865	other
wdr26.L	17	0.163886	other
Xelaev18004063m.g	17	0.408528	other
Xelaev18015173m.g	17	0.259107	other
Xelaev18015966m.g	17	0.221734	other
Xelaev18022529m.g	17	0.0802887	other
Xelaev18035533m.g	17	0.40494	other
Xelaev18038645m.g	17	0.197075	other
Xelaev18043964m.g	17	0.331058	other
znf577.S	17	0.0893836	other
adck3.S	18	0.171404	other
add2.S	18	0.255599	other
adrm1.S	18	0.244617	other
adssl1.S	18	0.3049	other
ap2a1.L	18	0.246002	other
ap3d1.L	18	0.458436	other
aplp2.L	18	0.145611	other
arid3a.L	18	0.191404	other
arid3a.S	18	0.729661	other
arrb2.L	18	0.372093	other
bhmt.L	18	0.164867	other
btbd2.S	18	0.21678	other
btg1.L	18	0.27255	other
c6orf62.S	18	0.326379	other
calcoco1.S	18	0.161817	other
cbr3.S	18	0.194728	other
ccdc25.S	18	0.603975	other
cd38.L	18	0.256931	other
cnot6l.L	18	0.441147	other
copa.L	18	0.15069	other
copa.S	18	0.191427	other
ctr9.L	18	0.148172	other
dapl1.L	18	0.206181	other
eif3l.L	18	0.254815	other
eif3m.S	18	0.424295	other
epor.L	18	0.242325	other
fbxo9.L	18	0.465121	other
fip1l1.S	18	0.184109	other
fkbpl.S	18	0.50874	other
foxk2.S	18	0.567867	other
get4.S	18	0.285976	other
hmg20a.L	18	0.156109	other
iba57.S	18	0.331891	other
ip6k2.S	18	0.200209	other
lamp2.S	18	0.48664	other
loc100487499.S	18	0.219832	other
loc100488382.L	18	0.163274	other
loc100491113-like.L	18	0.512799	other
loc101732587.S	18	0.265983	other
nosip.S	18	0.223992	other
nubpl.L	18	0.601381	other
nudcd3.S	18	0.163581	other
paf1.L	18	0.29739	other
pam16.S	18	0.241975	other
phrf1.S	18	0.427148	other
ppp2r5c.S	18	0.190726	other
ppp4c.S	18	0.165375	other
prrc2a.S	18	0.230717	other
riok3.S	18	0.712368	other
rpl34.L	18	0.251368	other
rsrc1.S	18	0.256147	other
sf3a3.L	18	0.789336	other
sf3a3.S	18	0.192993	other
slc25a38.L	18	0.302659	other
slc27a6.L	18	0.179589	other
slc9a3r2.S	18	0.24678	other
smdt1.S	18	0.178121	other
snw1.S	18	0.251868	other
spty2d1.S	18	0.260599	other
stard7.S	18	0.253935	other
taf15.L	18	0.252778	other
tef.L	18	0.320374	other
tfe3.S	18	0.298932	other
tnpo2-like.L	18	0.467338	other
tra2a.L	18	0.194555	other
ubqln4.L	18	0.247536	other
upf1.S	18	0.189463	other
wnk4.L	18	0.736502	other
Xelaev18024371m.g	18	0.316161	other
Xelaev18041485m.g	18	0.163964	other
Xetrov90022661m.L	18	0.177349	other
yipf3.L	18	0.136572	other
atf5.L	19	0.188633	module1
bcl2l13.L	19	0.353206	module1
cbr1.S	19	0.152247	module1
cenpa.L	19	0.359743	module1
cfl1.S	19	0.0796926	module1
creg1.L	19	0.0638819	module1
ddx39a.S	19	0.189317	module1
dot1l.L	19	0.418237	module1
ell2.L	19	0.295147	module1
eny2.S	19	0.146694	module1
etv3.S	19	0.0655814	module1
fam53a.S	19	0.222182	module1
fchsd1.S	19	0.163015	module1
glrx.L	19	0.159172	module1
gpx1.S	19	0.213043	module1
hbd.S	19	0.0600948	module1
hif1a.S	19	0.115846	module1
hp1bp3.L	19	0.0890893	module1
ifit5.L	19	0.278914	module1
ifitm1.S	19	0.244093	module1
jund.S	19	0.532026	module1
krt12.L	19	0.0534873	module1
lamp1.S	19	0.0974937	module1
loc100158501.L	19	0.208817	module1
loc100492008.L	19	0.161253	module1
loc101734365.L	19	0.209343	module1
loc101734526.L	19	0.342593	module1
lyar.L	19	0.0632894	module1
maff.L	19	0.292343	module1
nipsnap3a.S	19	0.252425	module1
nnt.L	19	0.229544	module1
pfn1.L	19	0.220872	module1
plin2.L	19	0.056411	module1
ppp1r10.L	19	0.237254	module1
ralgds.S	19	0.17554	module1
rhd.S	19	0.0896311	module1
rpl10a.S	19	0.462856	module1
rpl36a.L	19	0.0835969	module1
sik1.S	19	0.291571	module1
sumf1.L	19	0.394505	module1
sun2.L	19	0.390286	module1
tax1bp1.L	19	0.123362	module1
tfr2.L	19	0.125353	module1
tmem50a.S	19	0.140504	module1
tmpo.L	19	0.105052	module1
tnfrsf10b.S	19	0.0908629	module1
tuba4a.L	19	0.260489	module1
ube2s.S	19	0.135424	module1
Xelaev18022528m.g	19	0.266542	module1
Xelaev18030685m.g	19	0.0944833	module1
Xelaev18034892m.g	19	0.106234	module1
Xelaev18037940m.g	19	0.340157	module1
Xelaev18045055m.g	19	0.610594	module1
Xelaev18045099m.g	19	0.105348	module1
Xelaev18045525m.g	19	0.127567	module1
Xelaev18047462m.g	19	0.112515	module1
Xelaev18047463m.g	19	0.425707	module1
zan.L	19	0.275066	module1
aqp3.L	2	0.154753	other
atp5i.S	2	0.1669	other
banf1.L	2	0.427053	other
bcl2l10.S	2	0.223494	other
calm1.S	2	0.13758	other
calm2.S	2	0.458856	other
cap1.L	2	0.214039	other
cdca5.L	2	0.316769	other
chchd7.L	2	0.158713	other
ezh2.L	2	0.550079	other
fech.L	2	0.188956	other
gmnn.L	2	0.19044	other
hmgb2.S	2	0.104572	other
hspa4.S	2	0.0762918	other
incenp.L	2	0.159284	other
kpna2.L	2	0.170697	other
loc100126636.S	2	0.529745	other
loc100145442.L	2	0.112611	other
loc100486734-like.S	2	0.145542	other
loc100486893.L	2	0.177743	other
loc101730908.S	2	0.148558	other
mki67.L	2	0.160539	other
mki67.S	2	0.186844	other
mrps21.L	2	0.181918	other
myef2.L	2	0.155708	other
nme2	2	0.135642	other
opa3.S	2	0.111811	other
pcna.L	2	0.117569	other
pcna.S	2	0.125214	other
pole3.L	2	0.426696	other
prdx6.S	2	0.128317	other
psmb5.S	2	0.50331	other
rbmx.S	2	0.303917	other
rps25.S	2	0.0551656	other
rps26.L	2	0.65228	other
rrm1.S	2	0.494498	other
sgk1.S	2	0.0900159	other
slc20a1.L	2	0.421726	other
slc39a8.S	2	0.0639759	other
slc7a8.L	2	0.0611787	other
smc4.L	2	0.21994	other
tpm3.S	2	0.0990522	other
tuba1c.S	2	0.195289	other
tuba3c.S	2	0.268897	other
tyms.L	2	0.191494	other
uhrf1.L	2	0.341219	other
uhrf1.S	2	0.347641	other
vrk1.S	2	0.296557	other
Xelaev18003505m.g	2	0.190763	other
Xelaev18011978m.g	2	0.115458	other
Xelaev18016186m.g	2	0.175849	other
Xelaev18037658m.g	2	0.0454391	other
Xelaev18038180m.g	2	0.18993	other
Xelaev18040946m.g	2	0.141459	other
Xelaev18040976m.g	2	0.0489492	other
Xelaev18041543m.g	2	0.268706	other
Xelaev18043657m.g	2	0.201775	other
Xelaev18044325m.g	2	0.077141	other
Xelaev18047214m.g	2	0.264648	other
Xelaev18047430m.g	2	0.11964	other
Xelaev18047575m.g	2	0.153577	other
Xelaev18047679m.g	2	0.168576	other
ap2m1.S	20	0.103117	module1
arpc1b.L	20	0.122869	module1
atf4.S	20	0.776381	module1
bhlhe40.L	20	0.202514	module1
blvra.L	20	0.370747	module1
btg2.S	20	0.210748	module1
cfl1.L	20	0.194772	module1
ciapin1.L	20	0.0638424	module1
cltb.L	20	0.148432	module1
fabp3.L	20	0.135258	module1
gmnn.S	20	0.158052	module1
gng7.L	20	0.103468	module1
gsta1.S	20	0.156569	module1
h2afv.L	20	0.343452	module1
h2afy2.L	20	0.791407	module1
h2afy2.S	20	0.378164	module1
h3f3b.S	20	0.191304	module1
hbg2.L	20	0.117691	module1
hmgn1.L	20	0.173813	module1
ier2.S	20	0.56164	module1
larp1.L	20	0.553013	module1
midn.S	20	0.142301	module1
ncapg.L	20	0.473527	module1
nme2.L	20	0.0543563	module1
nsfl1c.S	20	0.105638	module1
nuf2.L	20	0.244898	module1
prdx2.L	20	0.451752	module1
prdx3.L	20	0.139647	module1
prdx3.S	20	0.0941612	module1
psmb3.S	20	0.205661	module1
qpctl.L	20	0.196288	module1
rad21.L	20	0.449022	module1
rars.S	20	0.208236	module1
rpl3.L	20	0.155759	module1
slc4a1.L	20	0.195814	module1
taf13.S	20	0.137457	module1
tkt.L	20	0.2203	module1
tpcn2.L	20	0.140599	module1
ube2s.L	20	0.0837338	module1
vash1.L	20	0.782352	module1
Xelaev18005159m.g	20	0.631806	module1
Xelaev18007618m.g	20	0.086763	module1
Xelaev18018228m.g	20	0.175647	module1
Xelaev18022166m.g	20	0.216121	module1
Xelaev18025979m.g	20	0.121277	module1
Xelaev18037541m.g	20	0.162291	module1
Xelaev18044239m.g	20	0.0585838	module1
Xelaev18045098m.g	20	0.127928	module1
Xelaev18046385m.g	20	0.137292	module1
Xelaev18047380m.g	20	0.171848	module1
xrcc6.L	20	0.107122	module1
ywhaz.L	20	0.200151	module1
aga.L	21	0.173628	other
atg101.S	21	0.429786	other
b4galt2.L	21	0.0788029	other
bcl2l14.L	21	0.307458	other
btg1.S	21	0.145631	other
bzw1.S	21	0.1884	other
cbs.S	21	0.265278	other
cd2bp2.L	21	0.180652	other
ctsc.L	21	0.210453	other
cuta.L	21	0.346126	other
cwc15.S	21	0.0763372	other
dmtn.L	21	0.173399	other
dnaja2.S	21	0.461007	other
eef1b2.L	21	0.186609	other
egln1.S	21	0.381057	other
eif3l.S	21	0.065275	other
fam21a.L	21	0.218606	other
fam50a.L	21	0.642404	other
fdps.S	21	0.0641744	other
fip1l1.L	21	0.390234	other
fnbp4.L	21	0.0767438	other
fxr1.L	21	0.669275	other
gnas.S	21	0.489721	other
gpr107.L	21	0.095219	other
grk4.L	21	0.464619	other
hexim1.L	21	0.16187	other
hnrnpm.L	21	0.123406	other
hpgds.L	21	0.174811	other
hsd17b4.L	21	0.446525	other
ing3.L	21	0.416943	other
itm2b.L	21	0.172864	other
kiaa0368.L	21	0.370589	other
krcc1.L	21	0.195151	other
leng1.L	21	0.392675	other
lnpep.L	21	0.613787	other
loc100491917-like.S	21	0.271459	other
loc100493830-like.L	21	0.214885	other
loc100495443.1.S	21	0.222352	other
loc448531.S	21	0.121333	other
luc7l.S	21	0.116054	other
med29.L	21	0.178531	other
mettl9.L	21	0.081239	other
mthfd2.L	21	0.287407	other
naa30.S	21	0.0658295	other
nup50.S	21	0.162663	other
osbpl2.L	21	0.637896	other
pdcd4.S	21	0.273239	other
pik3r1-like.L	21	0.0784537	other
pnpla6.L	21	0.362204	other
poldip2.S	21	0.159272	other
psmd4.S	21	0.0956372	other
psmd9.S	21	0.0900122	other
rab7a.L	21	0.183978	other
rad23b.S	21	0.18664	other
raf1.L	21	0.242945	other
rbm22.S	21	0.349554	other
rbm5.S	21	0.160253	other
rpusd2.L	21	0.194074	other
rqcd1.S	21	0.190854	other
safb.L	21	0.115829	other
sat1.L	21	0.306122	other
scaf11.L	21	0.501084	other
sec61a1.L	21	0.411332	other
sesn3.S	21	0.218	other
son.S	21	0.378654	other
syf2.S	21	0.152675	other
tpp1.L	21	0.504138	other
ubap1.S	21	0.131399	other
vwa7.L	21	0.0890526	other
wbp1.S	21	0.116757	other
Xelaev18001321m.g	21	0.225954	other
Xelaev18017217m.g	21	0.143114	other
Xelaev18030513m.g	21	0.076866	other
Xelaev18036189m.g	21	0.0751172	other
Xelaev18045499m.g	21	0.135499	other
ylpm1.L	21	0.0700614	other
actg1.S	22	0.152241	other
adck3.L	22	0.24438	other
agl.S	22	0.14982	other
akap2.L	22	0.154397	other
ank1.S	22	0.250286	other
ap2m1.L	22	0.298168	other
arl6ip4.L	22	0.149207	other
arrdc2.L	22	0.0847852	other
atxn3.S	22	0.181223	other
bahcc1.S	22	0.073397	other
birc2.L	22	0.212613	other
brd2.S	22	0.326486	other
ccpg1.L	22	0.378333	other
cst3.L	22	0.217396	other
ctdsp2.L	22	0.616055	other
dapl1.S	22	0.0965378	other
ddx17.L	22	0.345316	other
dido1.L	22	0.273275	other
ezh1.L	22	0.126551	other
fbxo11.L	22	0.164776	other
fbxo9.S	22	0.103643	other
fdxr.L	22	0.260374	other
glrx3.S	22	0.210555	other
gps2.L	22	0.480624	other
gpt2.S	22	0.186944	other
hnrnpd.L	22	0.206646	other
isca1.L	22	0.335044	other
loc100145338.S	22	0.247458	other
loc101732367-like.L	22	0.208191	other
lsm14b.S	22	0.154426	other
luzp1.S	22	0.663397	other
maf1.L	22	0.431641	other
map2k5.L	22	0.157565	other
map2k7.S	22	0.249115	other
mkrn1.L	22	0.107037	other
mob1a.L	22	0.123751	other
narf.L	22	0.0927041	other
nfyc.S	22	0.420138	other
nt5c2.L	22	0.276867	other
nup62.L	22	0.45028	other
odf2l.L	22	0.132613	other
oser1.S	22	0.251465	other
pagr1.S	22	0.194892	other
pfn1.S	22	0.121157	other
pld3.L	22	0.341982	other
prpf18.L	22	0.506556	other
prps1.L	22	0.122416	other
rabl3.S	22	0.116572	other
rela.L	22	0.452059	other
rnf10.S	22	0.560133	other
rnf181.S	22	0.410218	other
rplp1.L	22	0.66532	other
rps8.L	22	0.067584	other
rtfdc1.S	22	0.350482	other
scly.L	22	0.723567	other
sf3a1.L	22	0.0850492	other
sfpq.S	22	0.152781	other
slc30a10.L	22	0.0650142	other
smarcc1.L	22	0.192122	other
snx4.S	22	0.308201	other
socs3-like.1.L	22	0.377814	other
spast.S	22	0.235089	other
sqstm1.L	22	0.21272	other
steap3.L	22	0.140804	other
tcp11l2.L	22	0.110725	other
tmem59.S	22	0.468675	other
tspan17.L	22	0.108121	other
tst.L	22	0.088641	other
ube2d3.S	22	0.323239	other
vma21.L	22	0.497134	other
vps51.L	22	0.113205	other
wdtc1.L	22	0.665691	other
wtap.S	22	0.452148	other
Xelaev18000860m.g	22	0.420754	other
Xelaev18007761m.g	22	0.119147	other
Xelaev18022531m.g	22	0.27444	other
Xelaev18030358m.g	22	0.102432	other
Xelaev18034625m.g	22	0.147889	other
Xelaev18036120m.g	22	0.0675633	other
Xelaev18037805m.g	22	0.226048	other
Xelaev18039162m.g	22	0.185992	other
Xelaev18042444m.g	22	0.157328	other
Xelaev18043544m.g	22	0.158039	other
Xelaev18045282m.g	22	0.184873	other
Xelaev18046358m.g	22	0.201877	other
Xelaev18047455m.g	22	0.0943275	other
aco2.L	23	0.293336	other
adh5.L	23	0.175135	other
ak2.L	23	0.401257	other
anp32b.L	23	0.0944107	other
anp32c.L	23	0.234381	other
aprt.L	23	0.849245	other
atp5d.L	23	0.509936	other
bud31.L	23	0.288317	other
cbx3.L	23	0.181902	other
cct4.S	23	0.190255	other
chchd3.L	23	0.196965	other
chchd3.S	23	0.16953	other
cox5a.S	23	0.0878364	other
ddx55.S	23	0.118685	other
eif3j.S	23	0.631581	other
eif4a1.S	23	0.693046	other
eif6.S	23	0.513116	other
etf1.S	23	0.254623	other
exosc4.S	23	0.696186	other
fam46a.L	23	0.191915	other
farsa.S	23	0.528587	other
fbl.S	23	0.148002	other
fkbp2.L	23	0.0989136	other
fkbp3.L	23	0.27665	other
got2.L	23	0.306154	other
grpel1.L	23	0.813164	other
gtf2f1.L	23	0.167052	other
hnrnpa0.S	23	0.290571	other
hnrnpab.L	23	0.260027	other
hrsp12.L	23	0.0984227	other
kiaa0020.S	23	0.231461	other
klhdc4.L	23	0.239269	other
loc100488253.S	23	0.330653	other
magoh.S	23	0.24663	other
mettl13.S	23	0.183318	other
MGC147133.S	23	0.106327	other
mina.L	23	0.067595	other
mrpl11.S	23	0.788576	other
mrpl4.L	23	0.340021	other
mrpl51.L	23	0.213234	other
naa50.L	23	0.0919075	other
nemf-like.L	23	0.0838905	other
nol8.L	23	0.398888	other
nup93.L	23	0.175902	other
pdia6.L	23	0.168589	other
phb2.S	23	0.298761	other
phf5a.S	23	0.133243	other
pnn.L	23	0.11688	other
polr1e.L	23	0.707594	other
polr2d.L	23	0.327234	other
ppp1r14b.L	23	0.0693064	other
psma4.L	23	0.26734	other
psmb4.S	23	0.158665	other
ptrhd1.L	23	0.249777	other
ranbp1.L	23	0.838708	other
ranbp1.S	23	0.215601	other
rpl13.L	23	0.23515	other
rpl14.L	23	0.255597	other
rpl19.L	23	0.380223	other
rpl24.S	23	0.25508	other
rsl1d1.S	23	0.163273	other
smim15.L	23	0.0850202	other
ssb.S	23	0.206423	other
ssrp1.S	23	0.175975	other
stip1.S	23	0.218973	other
syncrip.L	23	0.131668	other
tardbp-like.L	23	0.165607	other
tomm5.L	23	0.197192	other
txndc9.L	23	0.100076	other
txnl1.S	23	0.131955	other
uqcrb.S	23	0.849	other
wdr12.L	23	0.28675	other
Xelaev18013890m.g	23	0.156058	other
Xelaev18015505m.g	23	0.430673	other
Xelaev18017507m.g	23	0.106837	other
Xelaev18021206m.g	23	0.194935	other
Xelaev18029059m.g	23	0.265743	other
Xelaev18031639m.g	23	0.369935	other
Xelaev18033797m.g	23	0.15093	other
Xelaev18042878m.g	23	0.111109	other
zcchc17.L	23	0.174814	other
znhit3.L	23	0.392533	other
agfg1.L	24	0.315268	other
anxa4.L	24	0.118797	other
atp6ap1.2.S	24	0.329241	other
brwd1.L	24	0.430939	other
cbfa2t3.L	24	0.66502	other
cpsf6.S	24	0.203137	other
cyb5r3.L	24	0.224145	other
dazap2.L	24	0.232523	other
dcaf7.S	24	0.170125	other
fam214a.S	24	0.397718	other
fam65c.L	24	0.391456	other
fntb.S	24	0.61673	other
fubp3.S	24	0.509677	other
grn.L	24	0.617954	other
hectd3.L	24	0.101612	other
hmces.L	24	0.330595	other
hnrnpa3.S	24	0.660218	other
ier2.L	24	0.0801663	other
lmo2.L	24	0.355949	other
loc100129924.L	24	0.225468	other
loc100145338.L	24	0.19559	other
loc100491917-like.L	24	0.26415	other
loc100498489.S	24	0.381199	other
lrrc8e.L	24	0.101759	other
mamld1.L	24	0.148104	other
map2k1.S	24	0.152724	other
mbnl1.S	24	0.45496	other
mcl1.S	24	0.337198	other
mettl9.S	24	0.189592	other
MGC75753.L	24	0.325784	other
nfkbia.S	24	0.538579	other
ngly1.S	24	0.341701	other
nup50.L	24	0.16586	other
ogfr.S	24	0.0918502	other
perp.S	24	0.170911	other
poli.S	24	0.133817	other
ppox.L	24	0.146272	other
ppp1r15b-like.S	24	0.260096	other
rnf10.L	24	0.29433	other
rnf112.L	24	0.172728	other
scp2.L	24	0.136561	other
ssr1.L	24	0.168278	other
ssuh2.L	24	0.30966	other
stom-like.L	24	0.237291	other
tmbim6.L	24	0.12049	other
tmem57.L	24	0.0924521	other
tob2.S	24	0.274832	other
trappc10.S	24	0.114198	other
txnip.S	24	0.497449	other
ubxn1.L	24	0.112141	other
upf2.S	24	0.386815	other
vps26b.S	24	0.159829	other
wipi2.L	24	0.240806	other
Xelaev18000774m.g	24	0.194599	other
Xelaev18002241m.g	24	0.150737	other
Xelaev18003383m.g	24	0.278402	other
Xelaev18013586m.g	24	0.130377	other
Xelaev18017913m.g	24	0.282887	other
Xelaev18025218m.g	24	0.127029	other
Xelaev18030240m.g	24	0.101369	other
Xelaev18036119m.g	24	0.181103	other
Xelaev18037841m.g	24	0.151397	other
Xelaev18043710m.g	24	0.24371	other
Xelaev18044512m.g	24	0.0978809	other
abcb6.L	25	0.152536	module2
acat1.S	25	0.35328	module2
aimp1.S	25	0.190462	module2
anxa4.S	25	0.0844644	module2
baz1a.L	25	0.317754	module2
c1orf50.L	25	0.373453	module2
ccng1.L	25	0.398418	module2
cebpd.L	25	0.299447	module2
cebpd.S	25	0.395434	module2
cops2.L	25	0.112345	module2
coq10b.L	25	0.205379	module2
ddx18.S	25	0.153783	module2
ddx52.L	25	0.169084	module2
dld.S	25	0.382107	module2
dnajc21.L	25	0.225294	module2
dnajc7.S	25	0.242268	module2
dydc1.L	25	0.34364	module2
eif2s2.S	25	0.786965	module2
eif3c.L	25	0.128766	module2
eif3d.S	25	0.13324	module2
eif3g.S	25	0.258371	module2
eif4b.L	25	0.205521	module2
eif4ebp2.S	25	0.137953	module2
eif4h.S	25	0.292822	module2
emg1.L	25	0.166003	module2
flot1.L	25	0.109447	module2
gadd45a.L	25	0.0892869	module2
gnl3l.S	25	0.82464	module2
hebp2.S	25	0.276647	module2
iars.S	25	0.446498	module2
idh3b.S	25	0.388008	module2
ier3ip1.L	25	0.150791	module2
igf2bp3.L	25	0.300677	module2
imp3.S	25	0.167287	module2
imp4.S	25	0.319832	module2
ipo7.S	25	0.121118	module2
irak4.L	25	0.163141	module2
isg20l2.L	25	0.355002	module2
isg20l2.S	25	0.553972	module2
klhdc3.S	25	0.192584	module2
krr1.S	25	0.0933961	module2
loc100487878-like.L	25	0.145344	module2
luc7l3.L	25	0.221249	module2
metap2.L	25	0.671455	module2
nabp2.L	25	0.19216	module2
nat10.L	25	0.133699	module2
nmd3.L	25	0.106851	module2
nmral1.S	25	0.110633	module2
nop56.L	25	0.162882	module2
pes1.L	25	0.15601	module2
pex19.L	25	0.213739	module2
pfdn5.L	25	0.480217	module2
phf20.L	25	0.088498	module2
polr2e.L	25	0.101404	module2
polr2e.S	25	0.396601	module2
ppig.L	25	0.140965	module2
ppil2.S	25	0.10414	module2
rassf1.S	25	0.125234	module2
rbm25.L	25	0.362288	module2
rfesd.L	25	0.425815	module2
rpe.S	25	0.380183	module2
rpf1.L	25	0.800172	module2
rpf1.S	25	0.627907	module2
sars.L	25	0.233557	module2
sat1.S	25	0.0851423	module2
sh3glb1.L	25	0.270452	module2
slc25a28.S	25	0.205341	module2
snx12.S	25	0.231811	module2
stmn1.S	25	0.228832	module2
thoc3.L	25	0.169143	module2
timm23.S	25	0.114903	module2
tmed5.L	25	0.375536	module2
u2surp.S	25	0.270406	module2
wbscr22.L	25	0.365522	module2
Xelaev18002248m.g	25	0.139119	module2
Xelaev18003542m.g	25	0.22285	module2
Xelaev18010202m.g	25	0.159519	module2
Xelaev18022965m.g	25	0.152354	module2
Xelaev18037818m.g	25	0.19697	module2
Xelaev18042936m.g	25	0.104996	module2
Xelaev18045096m.g	25	0.161567	module2
Xelaev18046128m.g	25	0.242665	module2
Xelaev18046734m.g	25	0.225981	module2
Xetrov90014233m.L	25	0.0866989	module2
ywhae.S	25	0.201761	module2
alad.S	26	0.234977	other
anp32e.L	26	0.546331	other
ap2s1.L	26	0.329475	other
arf5.S	26	0.146589	other
coq9.L	26	0.210438	other
ddah1.L	26	0.0725914	other
efhd1.L	26	0.347965	other
fam162a.S	26	0.128052	other
h2afz.L	26	0.271618	other
h2afz.S	26	0.0833089	other
higd1a.L	26	0.134936	other
hint1.S	26	0.160721	other
hmgb2.L	26	0.170704	other
hmgn2.L	26	0.185451	other
hspa8.S	26	0.302061	other
idh2.L	26	0.323412	other
loc100486734-like.L	26	0.254513	other
loc100489069.S	26	0.117979	other
loc100489843-like.L	26	0.107761	other
loc100497848.L	26	0.190034	other
loc100498230.L	26	0.112953	other
ncapd2.S	26	0.165586	other
ndc80.S	26	0.169412	other
ndufb7.L	26	0.150053	other
nucks1.L	26	0.311477	other
pklr.S	26	0.173936	other
pycard.S	26	0.280447	other
rrm1.L	26	0.620504	other
rrm2.2.S	26	0.0917574	other
skp1.S	26	0.402778	other
slc25a37.L	26	0.274724	other
slc4a1.S	26	0.24229	other
spc25.L	26	0.0995112	other
tacc3.L	26	0.215373	other
tspan32.L	26	0.108782	other
urod.L	26	0.146305	other
Xelaev18000429m.g	26	0.112191	other
Xelaev18016549m.g	26	0.651164	other
Xelaev18024251m.g	26	0.60128	other
Xelaev18029462m.g	26	0.0980122	other
Xelaev18036725m.g	26	0.123289	other
Xelaev18037282m.g	26	0.100667	other
Xelaev18038116m.g	26	0.201256	other
Xelaev18042362m.g	26	0.19393	other
Xelaev18045052m.g	26	0.711446	other
c1orf35.L	27	0.171314	other
ccni.L	27	0.105266	other
cct6a.L	27	0.277824	other
cir1.L	27	0.211343	other
cish.L	27	0.126528	other
cndp2.S	27	0.308258	other
coil.L	27	0.437871	other
cpne3.L	27	0.421034	other
csde1.L	27	0.249071	other
ctsz.S	27	0.264584	other
dcxr.L	27	0.231471	other
ddx19b.L	27	0.182436	other
dkc1.L	27	0.348672	other
edf1.L	27	0.250168	other
eif1b.S	27	0.166043	other
elp3.L	27	0.542577	other
fam195b.L	27	0.139443	other
foxk2.L	27	0.284894	other
ftmt.S	27	0.735435	other
gadd45gip1.L	27	0.622773	other
gadd45gip1.S	27	0.766373	other
glud1.L	27	0.346285	other
gnptg.L	27	0.492346	other
gpx1.L	27	0.536531	other
grk4.S	27	0.0768125	other
hnrnpdl.L	27	0.179885	other
htra2.S	27	0.25677	other
kin.S	27	0.138945	other
ldhd.L	27	0.475676	other
loc100494722.S	27	0.273044	other
loc100497194.S	27	0.227	other
loc101732440.L	27	0.1944	other
loc101734985.1.L	27	0.504646	other
luc7l3.S	27	0.151992	other
mkrn2.L	27	0.211976	other
mlf2.L	27	0.370353	other
mrpl42.S	27	0.166341	other
mtpap.L	27	0.212641	other
ndufb10.S	27	0.210891	other
ogfod1.L	27	0.0606582	other
os9.S	27	0.130607	other
pabpc4.L	27	0.610532	other
pde12.S	27	0.195274	other
pfkfb4.S	27	0.576007	other
pik3ip1.L	27	0.388701	other
pik3r1-like.S	27	0.127364	other
plat.L	27	0.260183	other
ppp2cb.S	27	0.526355	other
rpl18.S	27	0.19544	other
rps6kb1.S	27	0.23586	other
scamp3.L	27	0.219426	other
sde2.S	27	0.391067	other
slu7.L	27	0.283214	other
spty2d1.L	27	0.201299	other
srsf6.L	27	0.715311	other
szrd1.L	27	0.797014	other
tcf25.L	27	0.205337	other
tmf1.S	27	0.220218	other
trim28.L	27	0.109585	other
ubxn4.L	27	0.195235	other
uck1.S	27	0.353394	other
vimp.S	27	0.497849	other
wdr13.L	27	0.177889	other
wdr43.S	27	0.120466	other
Xelaev18021438m.g	27	0.166481	other
Xelaev18022167m.g	27	0.140583	other
Xelaev18022260m.g	27	0.362795	other
Xelaev18025105m.g	27	0.059279	other
Xelaev18032721m.g	27	0.317194	other
Xelaev18043400m.g	27	0.330663	other
Xelaev18044099m.g	27	0.320853	other
Xetrov90001134m.L	27	0.264787	other
znf277.L	27	0.191247	other
alad.L	28	0.199542	module1
aldoa.L	28	0.377287	module1
chaf1a.S	28	0.127128	module1
cox6c.L	28	0.523978	module1
dnajc9.L	28	0.266378	module1
dynll1.S	28	0.398675	module1
eef2.2.L	28	0.0884189	module1
eml4.S	28	0.150871	module1
fen1.L	28	0.271113	module1
habp4.S	28	0.136958	module1
hnrnpa0.L	28	0.240945	module1
hsp90ab1.S	28	0.239493	module1
hspa5.L	28	0.538309	module1
hspa5.S	28	0.435765	module1
lsm2.S	28	0.592714	module1
lsm6.S	28	0.214141	module1
mcm4.S	28	0.225065	module1
mcm5.S	28	0.191577	module1
mcm6.2.L	28	0.197246	module1
mcm7.L	28	0.258232	module1
mcm7.S	28	0.376114	module1
mettl14.L	28	0.126075	module1
MGC89864.L	28	0.20921	module1
naa40.S	28	0.273566	module1
ndufa2.L	28	0.18378	module1
nutf2.L	28	0.131227	module1
pabpn1.S	28	0.270946	module1
pdia6.S	28	0.558261	module1
pmf1.L	28	0.52015	module1
psma2.S	28	0.226475	module1
psma7.S	28	0.419569	module1
rpl26.L	28	0.129527	module1
rps23.L	28	0.289889	module1
rpsa.S	28	0.132669	module1
snrpf.S	28	0.149801	module1
ssb.L	28	0.181345	module1
tpi1.L	28	0.19977	module1
tuba1c.L	28	0.202489	module1
u2af1.L	28	0.154717	module1
Xelaev18012476m.g	28	0.181418	module1
Xelaev18015162m.g	28	0.096059	module1
zmcm3.L	28	0.1506	module1
abce1.L	29	0.337149	module2
ankzf1.L	29	0.111259	module2
brix1.L	29	0.365527	module2
cct8.L	29	0.657568	module2
cnbp.S	29	0.501088	module2
ddx18.L	29	0.172834	module2
ddx21.L	29	0.128408	module2
ddx24.L	29	0.321424	module2
dnajc25.S	29	0.128283	module2
dnttip2.L	29	0.0923894	module2
dohh.L	29	0.633315	module2
dus3l.L	29	0.336553	module2
eef1d.L	29	0.134439	module2
eef1g.S	29	0.121261	module2
eef2.1.S	29	0.07109	module2
eif3c.S	29	0.135556	module2
eif3i.L	29	0.129768	module2
eif6.L	29	0.534103	module2
heatr1.S	29	0.0749527	module2
kars.L	29	0.280153	module2
knop1.L	29	0.729782	module2
naa15.S	29	0.108049	module2
naca.2.L	29	0.0809759	module2
ncl.S	29	0.685358	module2
nifk.S	29	0.484961	module2
nol10.L	29	0.176616	module2
nop14.L	29	0.164316	module2
nsa2.L	29	0.1525	module2
pa2g4.L	29	0.734905	module2
pa2g4.S	29	0.238817	module2
pinx1.L	29	0.164384	module2
rfc1.L	29	0.265977	module2
rnaseh1.S	29	0.117656	module2
rpl13a.S	29	0.176261	module2
rpl6.S	29	0.0738216	module2
rpl9.L	29	0.145598	module2
rplp0.L	29	0.0705491	module2
rps11.S	29	0.0796123	module2
rps13.S	29	0.253898	module2
rps15.S	29	0.152116	module2
rps25.L	29	0.381873	module2
rps28p9.S	29	0.414491	module2
rps5.L	29	0.189413	module2
rpsa.L	29	0.0805905	module2
rrp15.S	29	0.288384	module2
rrp7a.S	29	0.096428	module2
rrp8.L	29	0.093615	module2
rsl24d1.L	29	0.389461	module2
rwdd1.L	29	0.14471	module2
sec61b.L	29	0.237122	module2
set.S	29	0.135816	module2
shfm1.S	29	0.115002	module2
snrnp70.L	29	0.421251	module2
umps.L	29	0.260401	module2
uqcrh.L	29	0.272464	module2
utp3.S	29	0.204637	module2
vcp.S	29	0.0721168	module2
Xelaev18003918m.g	29	0.283624	module2
Xelaev18012131m.g	29	0.164078	module2
Xelaev18016933m.g	29	0.169374	module2
Xelaev18028235m.g	29	0.722119	module2
Xelaev18037717m.g	29	0.219139	module2
Xelaev18039104m.g	29	0.246431	module2
Xelaev18042402m.g	29	0.0745117	module2
zc3h13.S	29	0.154137	module2
ahsa1.L	3	0.205804	module1
aifm1.L	3	0.178701	module1
anp32e.S	3	0.142127	module1
arhgdig.L	3	0.203649	module1
atp5j2.L	3	0.230224	module1
cbx3.S	3	0.53205	module1
cct4.L	3	0.125164	module1
dhfr.L	3	0.231805	module1
dnmt1.L	3	0.229666	module1
dscc1.L	3	0.211346	module1
dusp1.L	3	0.277578	module1
dynll1.L	3	0.399665	module1
gins4.L	3	0.183139	module1
hirip3.L	3	0.213393	module1
hspa4.L	3	0.188792	module1
ilf2.S	3	0.192516	module1
isyna1.L	3	0.299844	module1
kiaa0101.L	3	0.167149	module1
kiaa0101.S	3	0.697747	module1
kpna3.L	3	0.246357	module1
lmnb1.S	3	0.280368	module1
loc100493076.L	3	0.701636	module1
mrpl17.S	3	0.652736	module1
mrpl55.L	3	0.322572	module1
nasp.L	3	0.166148	module1
pdrg1.S	3	0.40679	module1
pold2.L	3	0.664504	module1
psmb7.S	3	0.629315	module1
psmd6.L	3	0.196262	module1
rbbp7.L	3	0.40463	module1
rfc4.L	3	0.195771	module1
sarnp.S	3	0.184232	module1
slc7a3.L	3	0.175464	module1
smarca5.S	3	0.423147	module1
snrpd1.S	3	0.13514	module1
tatdn1.L	3	0.363006	module1
tmem256.L	3	0.421005	module1
top2a.L	3	0.23314	module1
tuba3c.L	3	0.298931	module1
txnl1.L	3	0.137706	module1
txnl4a.S	3	0.375362	module1
u2af1.S	3	0.695113	module1
Xelaev18020619m.g	3	0.28518	module1
Xelaev18024221m.g	3	0.49601	module1
Xelaev18037562m.g	3	0.563815	module1
Xelaev18037790m.g	3	0.200187	module1
Xelaev18041434m.g	3	0.494553	module1
Xelaev18042888m.g	3	0.178145	module1
zcwpw1.L	3	0.313663	module1
anxa2.S	30	0.133661	module4
atp1b1.S	30	0.0975354	module4
bsg.L	30	0.0783026	module4
c17orf85.L	30	0.346208	module4
caprin1.L	30	0.0628189	module4
ctsb.S	30	0.0905477	module4
dhx9.S	30	0.183026	module4
echdc2.L	30	0.185282	module4
eif3h.S	30	0.0994615	module4
eif5.L	30	0.100767	module4
fadd.L	30	0.125708	module4
fam120a.L	30	0.430532	module4
fkbp2.S	30	0.0834985	module4
fmr1.L	30	0.48261	module4
gata1.L	30	0.725833	module4
ifrd1.S	30	0.136023	module4
itgb1.S	30	0.118832	module4
krt19.L	30	0.672152	module4
krt6.S	30	0.268286	module4
loc100158585.S	30	0.2528	module4
loc100493057.L	30	0.0597506	module4
MGC75752.L	30	0.104545	module4
MGC75752.S	30	0.108454	module4
mgst1.L	30	0.141435	module4
mrps9.L	30	0.0901076	module4
nfe2l2.L	30	0.144605	module4
nme3.L	30	0.079741	module4
nmrk2.S	30	0.092754	module4
nsun4.L	30	0.327952	module4
otud6b.L	30	0.117716	module4
pdia3.S	30	0.117077	module4
pepd.S	30	0.457038	module4
ppp6r1.L	30	0.119533	module4
prdx5.L	30	0.244697	module4
psmd9.L	30	0.0851162	module4
rnf170.S	30	0.197485	module4
rpl6.L	30	0.106201	module4
s100a11.L	30	0.260699	module4
safb.S	30	0.0924695	module4
slc15a1.S	30	0.255332	module4
srrm2.L	30	0.101809	module4
tmed4.L	30	0.0831829	module4
Xelaev18002841m.g	30	0.184754	module4
Xelaev18003790m.g	30	0.531674	module4
Xelaev18010362m.g	30	0.128136	module4
Xelaev18014154m.g	30	0.0943119	module4
Xelaev18014877m.g	30	0.252716	module4
Xelaev18026345m.g	30	0.436064	module4
Xelaev18028961m.g	30	0.364406	module4
Xelaev18030249m.g	30	0.152406	module4
Xelaev18032014m.g	30	0.124687	module4
Xelaev18036222m.g	30	0.0903966	module4
Xelaev18040854m.g	30	0.225794	module4
Xelaev18041400m.g	30	0.0835309	module4
Xelaev18046288m.g	30	0.484905	module4
Xelaev18047724m.g	30	0.153588	module4
Xetrov90011361m.L	30	0.349932	module4
anp32a.L	4	0.36416	other
atp5h.L	4	0.241892	other
cct2.L	4	0.189442	other
chd4.L	4	0.208756	other
chtf18.L	4	0.174269	other
cox14.L	4	0.72439	other
cox6b1.L	4	0.296832	other
cox7a2.L	4	0.447275	other
cycs.S	4	0.237549	other
dnaja4.1.L	4	0.197766	other
dnmt1.S	4	0.171818	other
fen1.S	4	0.32455	other
hdac1.S	4	0.585988	other
hdac2.L	4	0.520995	other
hmgb3.L	4	0.252606	other
hnrnpk.L	4	0.28173	other
hsp90aa1.1.L	4	0.231861	other
hspd1.L	4	0.208565	other
hspd1.S	4	0.210801	other
loc100492268-like.S	4	0.552656	other
lsm5.L	4	0.312657	other
lsm6.L	4	0.364984	other
magoh.L	4	0.179203	other
mdh2.L	4	0.749895	other
mrpl32.S	4	0.217019	other
msh2.L	4	0.202947	other
myef2.S	4	0.345822	other
myeov2.S	4	0.185388	other
ndufa6.L	4	0.475919	other
ndufab1.S	4	0.620374	other
ndufs7.L	4	0.227401	other
oxct1.L	4	0.229279	other
pomp.L	4	0.189694	other
ppie.L	4	0.180944	other
prpf40a.S	4	0.291083	other
psma3.L	4	0.238742	other
psma5.S	4	0.707345	other
psma7.L	4	0.269182	other
psmc6.L	4	0.276316	other
ptges3.L	4	0.19259	other
rnaseh2b.L	4	0.24243	other
rpa2.L	4	0.383433	other
rpl7a.S	4	0.226952	other
rps3a.L	4	0.238616	other
slc1a5.L	4	0.752586	other
smarca4.S	4	0.414482	other
snrpd3.L	4	0.388141	other
snrpd3.S	4	0.376703	other
snrpg.S	4	0.210574	other
uqcrq.S	4	0.726258	other
usmg5.S	4	0.344412	other
Xelaev18015000m.g	4	0.418026	other
Xelaev18037587m.g	4	0.602324	other
Xetrov90017250m.L	4	0.286317	other
aars.L	5	0.247702	other
abcf2.L	5	0.540402	other
abcf2.S	5	0.521417	other
ahsa1.S	5	0.200705	other
amd1.L	5	0.144913	other
atp5b.S	5	0.533406	other
atp5d.S	5	0.18914	other
atp5h.S	5	0.470949	other
atp5j.S	5	0.448019	other
atp5j2.S	5	0.223632	other
cenpu.L	5	0.204411	other
cmss1.L	5	0.307098	other
cycs.L	5	0.255538	other
dek.L	5	0.174113	other
dnajc2.S	5	0.162287	other
etfa.S	5	0.241191	other
exosc9.L	5	0.213667	other
g3bp1.L	5	0.271782	other
hirip3.S	5	0.772212	other
hsp90b1.L	5	0.192533	other
hspbp1.L	5	0.332876	other
hspe1.L	5	0.785166	other
hspe1.S	5	0.208279	other
hsph1.L	5	0.234177	other
lyar.S	5	0.518034	other
nap1l1.S	5	0.415396	other
nasp.S	5	0.183237	other
ndufv1.L	5	0.202261	other
nhp2l1.S	5	0.368446	other
phf5a.L	5	0.139749	other
prelid1.L	5	0.492313	other
psma2.L	5	0.115149	other
psmd2.L	5	0.152445	other
rfc2.L	5	0.23775	other
rpl27a-like.L	5	0.0986881	other
rpl37.L	5	0.0744988	other
rpl37a.L	5	0.49596	other
rplp0.S	5	0.0876942	other
ruvbl1.L	5	0.289322	other
ruvbl1.S	5	0.305144	other
slirp.L	5	0.488996	other
smim11a.L	5	0.315626	other
snrpd1.L	5	0.293296	other
snu13.L	5	0.543289	other
tcp1.S	5	0.326138	other
timm50.S	5	0.243703	other
tomm20.S	5	0.281566	other
tstd3.L	5	0.356841	other
tubb.L	5	0.762846	other
tubb.S	5	0.118788	other
vbp1.L	5	0.17492	other
Xelaev18003627m.g	5	0.19017	other
Xelaev18027557m.g	5	0.227046	other
Xelaev18029687m.g	5	0.335936	other
Xelaev18034830m.g	5	0.158225	other
Xelaev18036061m.g	5	0.138935	other
Xelaev18043840m.g	5	0.219812	other
adal.L	6	0.412349	other
adrb3.L	6	0.299299	other
anxa7.L	6	0.0769124	other
api5.S	6	0.139214	other
aqp3.S	6	0.125674	other
atp6v1d.S	6	0.211379	other
casp9.S	6	0.121414	other
clk2.L	6	0.236112	other
clk2.S	6	0.23618	other
cript.S	6	0.151964	other
ctr9.S	6	0.276486	other
ctsv.L	6	0.215472	other
ddx42.S	6	0.15482	other
ddx5.S	6	0.245846	other
dtnbp1.L	6	0.110515	other
eif1.L	6	0.794663	other
fgfr1op2.S	6	0.247743	other
hinfp.L	6	0.243718	other
hpgd.L	6	0.182483	other
ict1.S	6	0.290558	other
irs2.L	6	0.344379	other
irs4.L	6	0.630016	other
itpk1.L	6	0.199895	other
lamtor1.S	6	0.544037	other
loc100498230.S	6	0.536527	other
mlf2.S	6	0.697023	other
mpp1.L	6	0.277664	other
mylip.L	6	0.254863	other
narfl.S	6	0.122462	other
ncoa4.S	6	0.116006	other
nt5dc4.L	6	0.690373	other
pex11g.L	6	0.363328	other
pisd-like.2.L	6	0.152353	other
polr1d.1.L	6	0.44065	other
polr1d.1.S	6	0.819167	other
pyroxd1.L	6	0.218265	other
rbmx2.L	6	0.116252	other
rpl27a-like.S	6	0.068961	other
rtn4.S	6	0.2546	other
sema3d.L	6	0.74529	other
sfpq.L	6	0.402534	other
sgf29.S	6	0.108355	other
slc30a1.L	6	0.315208	other
slc30a1.S	6	0.571513	other
slc41a3.L	6	0.0987346	other
smdt1.L	6	0.253096	other
srms.S	6	0.314664	other
srrt.L	6	0.508221	other
srsf5.L	6	0.0874778	other
trip4.L	6	0.34585	other
ube2d3.L	6	0.254802	other
ufl1.L	6	0.265645	other
Xelaev18036062m.g	6	0.486392	other
Xelaev18038572m.g	6	0.108648	other
Xelaev18043637m.g	6	0.395674	other
Xelaev18046153m.g	6	0.448104	other
Xelaev18046261m.g	6	0.354541	other
xpc.L	6	0.820962	other
xpo7.L	6	0.297462	other
abcf1.L	7	0.772864	other
brix1.S	7	0.248235	other
ccdc25.L	7	0.57823	other
cox5a.L	7	0.418957	other
ddx27.L	7	0.207881	other
ebna1bp2.L	7	0.1972	other
eif5b-like.S	7	0.333805	other
esf1.L	7	0.521584	other
fau.L	7	0.219654	other
glrx5.L	7	0.139641	other
gpatch4.L	7	0.222745	other
hgh1.L	7	0.303858	other
hnrnpdl.S	7	0.137688	other
hspa9.S	7	0.290875	other
llph.S	7	0.428633	other
loc100496637.S	7	0.326454	other
ltv1.L	7	0.169723	other
mak16.L	7	0.200225	other
mrpl15.L	7	0.524403	other
mrps25.S	7	0.121966	other
mrto4.L	7	0.228928	other
nip7.L	7	0.227411	other
noc2l.L	7	0.220323	other
nolc1.L	7	0.262835	other
nop2.L	7	0.299122	other
nudc.S	7	0.315194	other
polr2f.S	7	0.292739	other
polr2k.L	7	0.216872	other
ppil4.S	7	0.569885	other
psmd7.S	7	0.442504	other
rpl15.S	7	0.13986	other
rpl35.L	7	0.283214	other
rpl4.L	7	0.192573	other
rps15a.S	7	0.21923	other
rps21.L	7	0.152436	other
rps23.S	7	0.758858	other
rps28p9.L	7	0.37572	other
rps4x.S	7	0.522858	other
rps5.S	7	0.156212	other
rps6.S	7	0.288571	other
rrp12.S	7	0.229533	other
rrs1.L	7	0.333092	other
slc25a3.S	7	0.134105	other
srsf3.S	7	0.194915	other
surf6.L	7	0.476012	other
syncrip.S	7	0.286861	other
tra2b.L	7	0.25153	other
utp11l.L	7	0.206617	other
utp14a.L	7	0.213201	other
utp4.L	7	0.593232	other
Xelaev18012178m.g	7	0.456121	other
Xelaev18013762m.g	7	0.207197	other
Xelaev18016211m.g	7	0.728873	other
Xelaev18026704m.g	7	0.828741	other
Xelaev18035769m.g	7	0.265322	other
Xelaev18039125m.g	7	0.439961	other
Xelaev18046508m.g	7	0.47096	other
Xetrov90006328m.S	7	0.338913	other
acer2.L	8	0.103018	module3
anp32c.S	8	0.155282	module3
azin1.L	8	0.0503914	module3
bccip.L	8	0.151987	module3
btf3.S	8	0.229697	module3
c1qbp.L	8	0.311406	module3
cbs.L	8	0.213435	module3
cct7.L	8	0.0760377	module3
cox17.S	8	0.256263	module3
ddx52.S	8	0.182598	module3
eif2s2.L	8	0.181235	module3
eif3k.S	8	0.397219	module3
eif5a.L	8	0.0692286	module3
fubp1.L	8	0.0908484	module3
fubp1.S	8	0.146583	module3
gltscr2.L	8	0.184596	module3
gnl2.L	8	0.769276	module3
gnl3.L	8	0.720833	module3
grwd1.L	8	0.490607	module3
hbd.L	8	0.0600309	module3
ilf3.S	8	0.283442	module3
impdh2.L	8	0.167661	module3
kri1.L	8	0.227155	module3
lars.L	8	0.142465	module3
loc100170420.S	8	0.0634701	module3
mkrn3.S	8	0.116839	module3
nle1.S	8	0.13004	module3
pdcd2.S	8	0.519255	module3
pes1.S	8	0.303583	module3
pno1.L	8	0.441657	module3
ppan.L	8	0.19321	module3
ppig.S	8	0.170239	module3
rbm25.S	8	0.162923	module3
rbm34.L	8	0.358473	module3
rpl12.S	8	0.147185	module3
rpl15.L	8	0.17343	module3
rpl23.L	8	0.537973	module3
rpl29.L	8	0.199619	module3
rpl30.S	8	0.412587	module3
rpl34.S	8	0.112779	module3
rpl5.L	8	0.0590692	module3
rps10.L	8	0.0887947	module3
rps16.L	8	0.2929	module3
rps21.S	8	0.195943	module3
rps27a.S	8	0.196702	module3
rps3.S	8	0.185856	module3
rrp1b.L	8	0.216592	module3
rrp9.S	8	0.456521	module3
rsl24d1.S	8	0.174988	module3
slc29a1.L	8	0.186439	module3
snrnp70.S	8	0.253206	module3
sod1.L	8	0.0974739	module3
srfbp1.L	8	0.245779	module3
surf2.L	8	0.59121	module3
tpr.S	8	0.117878	module3
triap1.S	8	0.122656	module3
uqcrh.S	8	0.41411	module3
urod.S	8	0.0615033	module3
utp6.L	8	0.215154	module3
wdr74.L	8	0.214298	module3
Xelaev18003966m.g	8	0.0918751	module3
Xelaev18012629m.g	8	0.414107	module3
Xelaev18014665m.g	8	0.0824686	module3
Xelaev18016451m.g	8	0.245317	module3
Xelaev18016915m.g	8	0.0796193	module3
Xelaev18020043m.g	8	0.517465	module3
Xelaev18022104m.g	8	0.229934	module3
Xelaev18045083m.g	8	0.134116	module3
Xelaev18045084m.g	8	0.145311	module3
Xetrov90021734m.S	8	0.118963	module3
actr3.S	9	0.11466	module4
anxa2.L	9	0.245449	module4
aplnr.S	9	0.185919	module4
arhgef11.L	9	0.250141	module4
atp6v0c.S	9	0.136575	module4
btn2a2.1.L	9	0.18977	module4
ccnd2.S	9	0.257393	module4
cldn7.L	9	0.353404	module4
copz1.L	9	0.190882	module4
crat.2.S	9	0.128221	module4
crkl.S	9	0.128408	module4
ctbp1.S	9	0.129254	module4
ech1.L	9	0.159224	module4
epcam.L	9	0.254112	module4
epcam.S	9	0.692497	module4
fabp2.L	9	0.237351	module4
gfi1b.L	9	0.303821	module4
hars2.L	9	0.132064	module4
hba1.L	9	0.415396	module4
hba1.S	9	0.177013	module4
hbg1.L	9	0.484649	module4
hbg1.S	9	0.244958	module4
impdh1.S	9	0.370093	module4
kcmf1.L	9	0.127766	module4
kiaa1671.L	9	0.209721	module4
krt5.6.S	9	0.187918	module4
loc100486967.L	9	0.235172	module4
loc100486967.S	9	0.305574	module4
loc100494945.L	9	0.280656	module4
loc100496873.L	9	0.123031	module4
loc101732334	9	0.419761	module4
loc105947450.S	9	0.259827	module4
loc549668.L	9	0.228187	module4
map2k1.L	9	0.180204	module4
MGC64368.L	9	0.294987	module4
naaa.L	9	0.126412	module4
phyh.S	9	0.289781	module4
psmb9.S	9	0.158022	module4
rcsd1.S	9	0.477922	module4
rhbdf1.S	9	0.187905	module4
rnf31.S	9	0.163175	module4
rpl3.S	9	0.182724	module4
smarce1.L	9	0.45512	module4
tsc22d3.L	9	0.241681	module4
tspyl2.L	9	0.703247	module4
uso1.L	9	0.228897	module4
vamp5.L	9	0.191086	module4
vcam1.S	9	0.407669	module4
Xelaev18001307m.g	9	0.405228	module4
Xelaev18002122m.g	9	0.198602	module4
Xelaev18003410m.g	9	0.169702	module4
Xelaev18005157m.g	9	0.200238	module4
Xelaev18026291m.g	9	0.26892	module4
Xelaev18028634m.g	9	0.349803	module4
Xelaev18044438m.g	9	0.28041	module4
Xetrov90018123m.L	9	0.127237	module4
ywhah.L	9	0.395898	module4
zmym6nb.S	9	0.431617	module4

## Sheet: Neuron
gene	cluster	membership value	module
abhd4.L	1	0.576675	other
acads.L	1	0.411001	other
actg1.S	1	0.176006	other
adipor2.L	1	0.180021	other
agmo.L	1	0.428093	other
ahsa1.S	1	0.435973	other
aldh1a1.S	1	0.30946	other
anks3.L	1	0.342528	other
anxa5.S	1	0.286939	other
atox1.S	1	0.333915	other
atp1a1.L	1	0.543693	other
avpi1.S	1	0.309624	other
bhlhe40.S	1	0.165879	other
c2orf73.L	1	0.203708	other
ca5b.L	1	0.162178	other
capns2.L	1	0.202904	other
capns2.S	1	0.767952	other
capza2.L	1	0.193655	other
cd9.S	1	0.46402	other
cdkn1a.L	1	0.319687	other
ckap2.L	1	0.477905	other
clic1.L	1	0.192999	other
coq10a.S	1	0.158461	other
cpne1.L	1	0.595175	other
crym.S	1	0.521385	other
cs.S	1	0.0625321	other
ctsb.L	1	0.154507	other
cttn.S	1	0.0735929	other
cyb5r3.L	1	0.224126	other
cybrd1.L	1	0.393314	other
ddx5.S	1	0.620398	other
dio3.L	1	0.418376	other
elf1.S	1	0.684855	other
elovl1.L	1	0.643158	other
enpp3.L	1	0.289166	other
fbxo4.L	1	0.490589	other
fdps.S	1	0.0708816	other
fgfbp1.S	1	0.344224	other
fosl1.S	1	0.163885	other
fosl2.S	1	0.293404	other
gba.L	1	0.404446	other
gltp.S	1	0.178439	other
gpc4.S	1	0.283983	other
hs6st1.L	1	0.137684	other
ifrd1.L	1	0.370184	other
ilvbl.L	1	0.121437	other
kctd5.S	1	0.363868	other
kiaa0232.L	1	0.096679	other
klf10.S	1	0.490774	other
kmt2c.S	1	0.0584397	other
lamtor4.S	1	0.225463	other
laptm4a.L	1	0.277208	other
leap2.S	1	0.215086	other
leprot.L	1	0.123165	other
loc100485144.L	1	0.202988	other
loc100487022.L	1	0.200611	other
loc100489843-like.L	1	0.177316	other
loc100490338.L	1	0.26959	other
loc100492029.L	1	0.233994	other
loc100497556.L	1	0.280099	other
loc101733221.S	1	0.424399	other
loc101733629.L	1	0.593499	other
loc733316.S	1	0.238563	other
lpin2.S	1	0.246219	other
ly6g6d.S	1	0.209962	other
maff.L	1	0.238967	other
maff.S	1	0.142822	other
MGC147631.L	1	0.401248	other
MGC75752.S	1	0.0999575	other
mical2.S	1	0.1934	other
ndrg1.L	1	0.385825	other
nlrx1.L	1	0.337579	other
notch1.S	1	0.707254	other
odc1.L	1	0.206324	other
ogdh.L	1	0.0643245	other
p4hb.S	1	0.175921	other
pbxip1.L	1	0.38447	other
pebp1.L	1	0.261559	other
perp.S	1	0.266596	other
pfn1.S	1	0.229323	other
pigr.L	1	0.264257	other
plcb3.L	1	0.25776	other
plod3.L	1	0.497444	other
plp2.S	1	0.252304	other
ppap2c.S	1	0.184401	other
ppdpf.L	1	0.476917	other
psmd12.S	1	0.0687356	other
ptbp1.S	1	0.1181	other
pyroxd2.L	1	0.164497	other
rap2b.L	1	0.428435	other
rbm24.S	1	0.742937	other
rell1.L	1	0.458864	other
rhoa.L	1	0.156345	other
rhoa.S	1	0.296783	other
rnf213.L	1	0.309428	other
sav1.L	1	0.245741	other
sdc2.L	1	0.0896093	other
serpinb4.L	1	0.210597	other
shkbp1.L	1	0.0883047	other
slain2.L	1	0.19148	other
slc1a5.L	1	0.173732	other
smpdl3b.S	1	0.362889	other
st6galnac2.L	1	0.605994	other
sult1a1	1	0.336831	other
tiparp.L	1	0.215866	other
tmed8.S	1	0.222082	other
tmem50a.L	1	0.185769	other
tnfrsf10b.S	1	0.307613	other
tpm4.S	1	0.182713	other
triobp.L	1	0.152452	other
tsku.L	1	0.134821	other
twsg1.S	1	0.60582	other
ucp1.L	1	0.412231	other
vav2.L	1	0.554315	other
wdr16.L	1	0.394639	other
Xelaev18000774m.g	1	0.123848	other
Xelaev18001054m.g	1	0.268931	other
Xelaev18001106m.g	1	0.223618	other
Xelaev18005341m.g	1	0.156812	other
Xelaev18010117m.g	1	0.243572	other
Xelaev18011667m.g	1	0.299286	other
Xelaev18013614m.g	1	0.330024	other
Xelaev18026345m.g	1	0.258482	other
Xelaev18034426m.g	1	0.281244	other
Xelaev18037639m.g	1	0.335229	other
Xelaev18046703m.g	1	0.473354	other
zfp36l2.S	1	0.133957	other
znf516.S	1	0.11642	other
a2m.S	10	0.295058	other
adam11.L	10	0.13277	other
adamtsl3.L	10	0.470823	other
afap1l2.S	10	0.718998	other
akap2.S	10	0.340025	other
alx4.S	10	0.612195	other
anxa8.S	10	0.379364	other
aqp10.L	10	0.971556	other
arhgap31.L	10	0.66175	other
btg5.L	10	0.680108	other
c20orf27.S	10	0.159672	other
c9orf3.L	10	0.260939	other
cav1.L	10	0.800836	other
cav1.S	10	0.570799	other
cav2.L	10	0.839221	other
cav2.S	10	0.556119	other
ccdc3.L	10	0.524741	other
ccl42a.S	10	0.971556	other
cd59-like.L	10	0.161354	other
cdc42ep1.S	10	0.951324	other
cdh19.S	10	0.742741	other
chst3.S	10	0.971556	other
cldn19.S	10	0.97749	other
col28a1.L	10	0.678001	other
col3a1.S	10	0.35579	other
col4a1.S	10	0.848366	other
col4a2.L	10	0.802169	other
col5a2.L	10	0.381954	other
comp.L	10	0.934535	other
coro2b.L	10	0.215426	other
crisp3.L	10	0.971556	other
csrp2.S	10	0.315948	other
cst3.L	10	0.12816	other
ctrb2.L	10	0.90102	other
ctsb.S	10	0.184168	other
ctsv.S	10	0.083642	other
cyp2a13.L	10	0.266975	other
dag1.L	10	0.353061	other
dag1.S	10	0.318853	other
ddit3.L	10	0.236162	other
ddr2.S	10	0.127546	other
dhh.L	10	0.971556	other
dlc1.L	10	0.237979	other
dlc1.S	10	0.39986	other
dmd.1.L	10	0.157778	other
egfl8.S	10	0.828855	other
egr1.L	10	0.0932078	other
egr1.S	10	0.0634079	other
ehd2.L	10	0.369116	other
ehd2.S	10	0.709879	other
emp1.L	10	0.456094	other
emp1.S	10	0.671546	other
emp3.S	10	0.267742	other
entpd2.L	10	0.632273	other
erbb3.S	10	0.425087	other
etnppl.L	10	0.226436	other
fam69c.L	10	0.507933	other
fermt2.S	10	0.352157	other
fgfbp3.S	10	0.372133	other
fgl2.L	10	0.371913	other
fmo3.L	10	0.971556	other
fxyd1.S	10	0.741676	other
gadd45b.S	10	0.721543	other
gas7.S	10	0.121846	other
gfra3.L	10	0.360208	other
gfra3.S	10	0.389628	other
ggt5.L	10	0.369666	other
gldn.S	10	0.952823	other
golim4.S	10	0.804014	other
gpatch8.S	10	0.113522	other
gpr17.L	10	0.971556	other
grik5-like.1.L	10	0.0776254	other
hspg2.L	10	0.640089	other
htra4.L	10	0.921926	other
id3.S	10	0.278759	other
itga5.S	10	0.447674	other
itgb4.S	10	0.971556	other
itgb8.L	10	0.393129	other
itgb8.S	10	0.348581	other
itih5.S	10	0.471507	other
kank3.S	10	0.27857	other
kcnk6.S	10	0.544689	other
krt24-like.1.L	10	0.541576	other
krt24-like.1.S	10	0.971556	other
krt24-like.L	10	0.971556	other
krt6.L	10	0.971556	other
krt6.S	10	0.834237	other
l1cam.S	10	0.0866111	other
lama4.L	10	0.446277	other
lamb1.L	10	0.702985	other
lamb1.S	10	0.614222	other
lamc1.S	10	0.709525	other
lats2.S	10	0.402444	other
lgals1.S	10	0.351445	other
lgals9.L	10	0.353392	other
lgi4.L	10	0.723003	other
loc100129924.L	10	0.0748229	other
loc100135198-like.L	10	0.694509	other
loc100158585.S	10	0.971556	other
loc100486230.L	10	0.971556	other
loc100487399.L	10	0.329385	other
loc100488434.S	10	0.421782	other
loc100488438.L	10	0.971556	other
loc100488554.L	10	0.373762	other
loc100488805.L	10	0.971556	other
loc100489067.L	10	0.425221	other
loc100489782.S	10	0.971556	other
loc100489972.L	10	0.971556	other
loc100490994.S	10	0.971556	other
loc100491114.L	10	0.971556	other
loc100491399.S	10	0.393325	other
loc100492479.L	10	0.548058	other
loc100493463.L	10	0.971556	other
loc100493778.L	10	0.971556	other
loc100493885.L	10	0.971556	other
loc100494454.S	10	0.971556	other
loc100494786.L	10	0.971556	other
loc100495652-like.L	10	0.943554	other
loc100496505.S	10	0.776728	other
loc100496782.S	10	0.940817	other
loc100497018.L	10	0.319257	other
loc100497910.L	10	0.396499	other
loc100498032.L	10	0.971556	other
loc101732678.S	10	0.971556	other
loc101734287.S	10	0.737223	other
loc101735040.S	10	0.971556	other
loc496670.L	10	0.971556	other
loc496913-like.S	10	0.971556	other
loc548945.S	10	0.971556	other
loc734077.S	10	0.480991	other
lrat.S	10	0.971556	other
lrrc8c.L	10	0.466615	other
maoa.L	10	0.402243	other
matn2.L	10	0.971556	other
mcam.L	10	0.243558	other
megf10.L	10	0.346856	other
mfap5.L	10	0.365518	other
MGC147475.L	10	0.506819	other
MGC84460.S	10	0.386117	other
mmp14.L	10	0.287933	other
moxd1.S	10	0.402142	other
mpz.S	10	0.509846	other
mstn.2.L	10	0.971556	other
mxd4.S	10	0.361596	other
mxra8.L	10	0.250303	other
mxra8.S	10	0.43057	other
myh15.L	10	0.509621	other
myl7.L	10	0.48778	other
nid2.S	10	0.633179	other
notch3.L	10	0.620715	other
nov.L	10	0.405176	other
obsl1.L	10	0.451028	other
p2rx7.L	10	0.359378	other
p2ry2.S	10	0.606129	other
pacsin3.S	10	0.486597	other
pamr1.S	10	0.608681	other
paqr6.L	10	0.493235	other
pga4.L	10	0.971556	other
pgc-like.2.S	10	0.971556	other
phkg1.S	10	0.493726	other
phox2b.S	10	0.110732	other
plp1.L	10	0.53802	other
pmp22.L	10	0.345739	other
pmp22.S	10	0.597486	other
ppic.L	10	0.466757	other
ppp1r15a.L	10	0.296774	other
proca1.L	10	0.719096	other
prss35.L	10	0.34789	other
prx.S	10	0.460354	other
pten.L	10	0.149146	other
pvalb.L	10	0.897291	other
pxdc1.L	10	0.552402	other
pygl.S	10	0.411553	other
rassf1.L	10	0.38372	other
rhbdf1.L	10	0.409566	other
rhbdf1.S	10	0.452718	other
rpe65.L	10	0.923797	other
rpe65.S	10	0.6678	other
runx1.L	10	0.485937	other
sdcbp.L	10	0.243174	other
sdpr.L	10	0.636988	other
sdpr.S	10	0.940726	other
sema3b.L	10	0.649202	other
sfrpx.S	10	0.544527	other
sgce.L	10	0.388443	other
shc4.L	10	0.345549	other
shisa2.S	10	0.415918	other
shisa3.L	10	0.372204	other
siah1.S	10	0.183553	other
slc2a5.L	10	0.971556	other
slc47a2.S	10	0.636978	other
slc6a12.S	10	0.525634	other
slc9a3r2.S	10	0.430245	other
slitrk6.L	10	0.521107	other
smad7.L	10	0.283431	other
smim11a.L	10	0.305253	other
snx8.L	10	0.356601	other
sox5.L	10	0.44019	other
sox8.L	10	0.363901	other
spag9-like.1.S	10	0.0627367	other
sppl3.L	10	0.0628803	other
spred1.L	10	0.103034	other
spry1.L	10	0.119488	other
srpx.L	10	0.523581	other
stag1-like.S	10	0.0660477	other
stard9.L	10	0.212906	other
synm.L	10	0.506483	other
tagln.L	10	0.515342	other
tbc1d10a.S	10	0.30809	other
tff1.L	10	0.971556	other
tff1.S	10	0.563736	other
tff2.L	10	0.960776	other
tff2.S	10	0.971556	other
tgm3.2.L	10	0.971556	other
thy1.L	10	0.588932	other
timp-1.L	10	0.557954	other
timp3.L	10	0.919033	other
tinagl1-like.L	10	0.406324	other
tmem204.S	10	0.507355	other
tnfrsf12a	10	0.33361	other
tnfsf10l.L	10	0.475465	other
tnxb.L	10	0.468272	other
tnxb.S	10	0.363348	other
trabd2b.L	10	0.459662	other
txnip.S	10	0.324667	other
vamp5.L	10	0.562333	other
wbp2nl.L	10	0.0817974	other
wsb1.S	10	0.0816142	other
Xelaev18000657m.g	10	0.971556	other
Xelaev18000658m.g	10	0.971556	other
Xelaev18003427m.g	10	0.971556	other
Xelaev18004580m.g	10	0.971556	other
Xelaev18004582m.g	10	0.360605	other
Xelaev18005340m.g	10	0.459875	other
Xelaev18008610m.g	10	0.466292	other
Xelaev18013239m.g	10	0.641772	other
Xelaev18013622m.g	10	0.971556	other
Xelaev18014877m.g	10	0.921506	other
Xelaev18015757m.g	10	0.485579	other
Xelaev18015912m.g	10	0.483243	other
Xelaev18016074m.g	10	0.737288	other
Xelaev18016076m.g	10	0.971556	other
Xelaev18023369m.g	10	0.971556	other
Xelaev18025526m.g	10	0.944986	other
Xelaev18026353m.g	10	0.606889	other
Xelaev18026372m.g	10	0.511797	other
Xelaev18026431m.g	10	0.076455	other
Xelaev18027120m.g	10	0.330237	other
Xelaev18028202m.g	10	0.554737	other
Xelaev18029712m.g	10	0.971556	other
Xelaev18030494m.g	10	0.52064	other
Xelaev18033687m.g	10	0.678097	other
Xelaev18035466m.g	10	0.971556	other
Xelaev18038079m.g	10	0.978547	other
Xelaev18040143m.g	10	0.971556	other
Xelaev18040144m.g	10	0.337176	other
Xelaev18041553m.g	10	0.634469	other
Xelaev18041763m.g	10	0.488733	other
Xelaev18043128m.g	10	0.971556	other
Xelaev18043129m.g	10	0.41801	other
Xelaev18043584m.g	10	0.586822	other
Xelaev18045894m.g	10	0.971556	other
Xelaev18046406m.g	10	0.665895	other
Xelaev18046708m.g	10	0.971556	other
Xelaev18047860m.g	10	0.971556	other
Xetrov90001110m.L	10	0.23257	other
Xetrov90007138m.L	10	0.551394	other
Xetrov90007675m.L	10	0.971556	other
Xetrov90007682m.S	10	0.971556	other
znf536.L	10	0.097386	other
abcg2.S	11	0.682515	module1
acat2.S	11	0.193449	module1
aldh16a1.L	11	0.155437	module1
ankrd35.S	11	0.566229	module1
ano2.S	11	0.456493	module1
ap1m2.S	11	0.261026	module1
arl10.L	11	0.305915	module1
atf5.L	11	0.517015	module1
atp2a2.L	11	0.343544	module1
atp8b2-like.L	11	0.305394	module1
b3gnt5.S	11	0.741313	module1
baiap2l1.L	11	0.238595	module1
baiap2l2.S	11	0.270842	module1
bbip1.S	11	0.207441	module1
c7orf57.L	11	0.752156	module1
capn13.S	11	0.381775	module1
ccdc176.L	11	0.61751	module1
ccdc37.L	11	0.267387	module1
ccdc68.L	11	0.387105	module1
cdcp1.L	11	0.452167	module1
cdh1.S	11	0.235541	module1
cdh17.L	11	0.60979	module1
cdx2.S	11	0.295131	module1
cfap53.L	11	0.51467	module1
chchd3.L	11	0.423052	module1
chmp4c.L	11	0.271444	module1
cib1.L	11	0.390194	module1
cldn18.S	11	0.608536	module1
colgalt1.L	11	0.225631	module1
cpq.L	11	0.342827	module1
cryz.L	11	0.264852	module1
ctbs.L	11	0.294452	module1
ctsk.L	11	0.189241	module1
cwc15.S	11	0.455583	module1
cyp1a1.L	11	0.751319	module1
cyp1a1.S	11	0.377257	module1
enkur.L	11	0.549505	module1
eps8l2.L	11	0.261281	module1
eps8l3.S	11	0.564052	module1
erich2.L	11	0.308233	module1
ets2.L	11	0.675364	module1
ezr.L	11	0.280592	module1
fa2h.L	11	0.14166	module1
fam161b.S	11	0.231586	module1
fam3b.L	11	0.353717	module1
fhdc1.L	11	0.30201	module1
flnb.L	11	0.398714	module1
foxd1.L	11	0.272452	module1
fstl5.S	11	0.311897	module1
fuca2.L	11	0.285079	module1
gata6.S	11	0.377829	module1
gcnt7.L	11	0.341117	module1
gip.L	11	0.565261	module1
gip.S	11	0.309784	module1
gnpda1.S	11	0.128188	module1
golm1.S	11	0.616373	module1
gpbar1.S	11	0.176172	module1
gpx1.L	11	0.181232	module1
gramd1b.S	11	0.200741	module1
grtp1.L	11	0.308681	module1
h2afv.L	11	0.249102	module1
hebp1.L	11	0.747974	module1
hook1.L	11	0.203216	module1
ift46.L	11	0.110409	module1
ina.S	11	0.352523	module1
isyna1.L	11	0.209922	module1
itga3.S	11	0.411117	module1
jmjd1c.S	11	0.299906	module1
kctd14.S	11	0.15192	module1
kctd17.S	11	0.134722	module1
kif5b.L	11	0.11956	module1
kif9.S	11	0.31071	module1
lamp2.L	11	0.43157	module1
lmf2.L	11	0.18992	module1
loc100486125.L	11	0.425454	module1
loc100486305.1.L	11	0.493377	module1
loc100489254.S	11	0.294877	module1
loc100493658.L	11	0.458112	module1
loc100494180.L	11	0.353732	module1
loc100496959.S	11	0.303438	module1
loc100498004.L	11	0.448593	module1
loc100498388.S	11	0.259081	module1
loc101731919.S	11	0.286499	module1
loc101733491.S	11	0.720698	module1
loc101734101.S	11	0.449846	module1
loc101735145.S	11	0.308641	module1
loc496814.S	11	0.171915	module1
mapre1.L	11	0.389939	module1
marveld2.L	11	0.394738	module1
mttp.2.S	11	0.130499	module1
myo1d.L	11	0.50441	module1
osr2.L	11	0.346232	module1
pdia5.S	11	0.194862	module1
pdlim1.L	11	0.233601	module1
pih1d3.L	11	0.320926	module1
ppdpf.S	11	0.306469	module1
prr15.L	11	0.23963	module1
prr15l.S	11	0.306118	module1
prss36.L	11	0.264686	module1
psat1.L	11	0.29184	module1
rab43.S	11	0.324481	module1
rnf115.L	11	0.307382	module1
rnf128.S	11	0.777312	module1
rps8.S	11	0.114705	module1
rrbp1.S	11	0.377207	module1
rrm2.2.S	11	0.256984	module1
rsph3.L	11	0.451757	module1
s1pr5.L	11	0.678814	module1
saxo2.L	11	0.229875	module1
slc30a8.L	11	0.59518	module1
spag17.L	11	0.207825	module1
st3gal2.2.L	11	0.260151	module1
stau1.L	11	0.522923	module1
stk4.S	11	0.21167	module1
tapbp.L	11	0.192845	module1
tctex1d2.L	11	0.424578	module1
tekt3.L	11	0.324098	module1
tekt4.S	11	0.166822	module1
tfcp2l1.L	11	0.474087	module1
tm4sf5.L	11	0.769219	module1
tns4.S	11	0.211973	module1
trpm1.L	11	0.209765	module1
tspan1.S	11	0.43481	module1
ttc25.L	11	0.23335	module1
vamp8.L	11	0.161751	module1
vill.L	11	0.197908	module1
vsig1.L	11	0.500995	module1
wdr93.L	11	0.627965	module1
Xelaev18000360m.g	11	0.414614	module1
Xelaev18002879m.g	11	0.277914	module1
Xelaev18005646m.g	11	0.214522	module1
Xelaev18007619m.g	11	0.35423	module1
Xelaev18009292m.g	11	0.269184	module1
Xelaev18019056m.g	11	0.158303	module1
Xelaev18019588m.g	11	0.206922	module1
Xelaev18021921m.g	11	0.256103	module1
Xelaev18029649m.g	11	0.72254	module1
Xelaev18034436m.g	11	0.220259	module1
Xelaev18040496m.g	11	0.598311	module1
Xelaev18040502m.g	11	0.41889	module1
Xelaev18040876m.g	11	0.614121	module1
Xelaev18042992m.g	11	0.652235	module1
Xelaev18044483m.g	11	0.71917	module1
Xetrov90027878m.L	11	0.305395	module1
xpnpep2.L	11	0.552217	module1
xrra1.L	11	0.687613	module1
actr6.L	12	0.165842	other
amd1.L	12	0.745183	other
ank3.S	12	0.0997858	other
ap2m1.S	12	0.135976	other
arl6ip1.S	12	0.24561	other
arnt2.L	12	0.560551	other
arpc5l.S	12	0.32089	other
atp6v0c.L	12	0.115208	other
atp6v0e2.S	12	0.162695	other
atp6v1c1.L	12	0.251233	other
barhl2.S	12	0.353138	other
basp1.L	12	0.152911	other
basp1.S	12	0.222656	other
brd7.L	12	0.416527	other
bzrap1.S	12	0.260349	other
c1qtnf4.L	12	0.787767	other
cabp1.S	12	0.220197	other
casc4.L	12	0.11528	other
cdh10.S	12	0.265273	other
cdk5r2.L	12	0.165867	other
cplx2.S	12	0.110125	other
crmp1.L	12	0.122769	other
csnk1e.L	12	0.118395	other
dbn1.L	12	0.193899	other
dbn1.S	12	0.421308	other
dctn1.L	12	0.465004	other
dld.S	12	0.129688	other
dnajc7.S	12	0.298142	other
dner.L	12	0.265393	other
dner.S	12	0.137184	other
eef1g.L	12	0.153088	other
eif3d.S	12	0.687628	other
eif3i.L	12	0.154906	other
eif5b.L	12	0.170834	other
elavl3.L	12	0.168189	other
elmo2-like.L	12	0.131758	other
epb41l1.L	12	0.214238	other
ftsj3.L	12	0.480768	other
gad1.1.L	12	0.248094	other
gng3.L	12	0.131809	other
gng3.S	12	0.124175	other
gpr162.L	12	0.113073	other
gpx3.L	12	0.19384	other
hmp19.L	12	0.255842	other
hmp19.S	12	0.417053	other
idh3g.S	12	0.143602	other
iqsec3.L	12	0.357903	other
jarid2.S	12	0.135316	other
kif21b.L	12	0.21404	other
kifap3.L	12	0.225219	other
loc100490228.L	12	0.451959	other
loc100497344-like.L	12	0.546018	other
lppr1.L	12	0.143406	other
lppr3.S	12	0.114503	other
luc7l3.S	12	0.251137	other
lzts1.L	12	0.417656	other
lzts1.S	12	0.201762	other
map2.L	12	0.39347	other
map7d2.L	12	0.226638	other
mapt.S	12	0.4831	other
marcksl1.L	12	0.2216	other
mdh1.L	12	0.0807271	other
mpp2.S	12	0.232729	other
mtf2.L	12	0.799163	other
nasp.L	12	0.124609	other
negr1.L	12	0.437739	other
npas4.L	12	0.187487	other
nptx1.L	12	0.159839	other
pacsin1.S	12	0.226878	other
parp6.S	12	0.287999	other
pax6.L	12	0.0923427	other
pdap1.S	12	0.101113	other
phactr3.S	12	0.167072	other
plcl2.L	12	0.188759	other
ppig.L	12	0.54481	other
ppp1r9b.L	12	0.495082	other
prpf40b.S	12	0.252825	other
rab6a.L	12	0.554127	other
rbm34.L	12	0.117438	other
rgs6.L	12	0.42777	other
riok2.L	12	0.247455	other
rnd1.S	12	0.147668	other
robo2.L	12	0.150372	other
rpl13a.S	12	0.103059	other
rpl27a-like.S	12	0.165361	other
rpl36a.S	12	0.12475	other
rpl4.S	12	0.60365	other
rps25.L	12	0.129778	other
rps25.S	12	0.0931069	other
rsl24d1.S	12	0.115737	other
rtbdn.L	12	0.107636	other
rtn1.L	12	0.806752	other
rtn1.S	12	0.329395	other
scaper.L	12	0.463309	other
scaper.S	12	0.28342	other
scg5.S	12	0.1578	other
scoc.S	12	0.159377	other
sdha.S	12	0.220698	other
sec62.L	12	0.222632	other
sh3gl2.L	12	0.751523	other
slc12a5.L	12	0.236652	other
slc32a1.S	12	0.282788	other
slc3a2.L	12	0.243713	other
slit2.L	12	0.34959	other
slitrk1.L	12	0.208965	other
smarca4.L	12	0.144093	other
smarca4.S	12	0.102322	other
smc3.S	12	0.251657	other
snap25.L	12	0.100401	other
sncb.L	12	0.159714	other
sncb.S	12	0.174915	other
srrt.S	12	0.139946	other
ssrp1.S	12	0.455618	other
stx1a.L	12	0.245997	other
syngap1.S	12	0.267011	other
synpr.L	12	0.157287	other
syp.L	12	0.165425	other
syp.S	12	0.105458	other
syt1-like.L	12	0.465762	other
syt3.L	12	0.212423	other
syt4.L	12	0.248046	other
tmcc2.L	12	0.209743	other
tmeff1.S	12	0.145007	other
tmem132a.L	12	0.0974008	other
tmem240.L	12	0.3004	other
tmem240.S	12	0.64864	other
tmem35.L	12	0.489015	other
tp53bp1.S	12	0.681358	other
ube2e2.L	12	0.321545	other
vash1.L	12	0.189103	other
vdac1.S	12	0.23876	other
Xelaev18003505m.g	12	0.138683	other
Xelaev18016451m.g	12	0.138297	other
Xelaev18016933m.g	12	0.139284	other
Xelaev18019895m.g	12	0.1076	other
Xelaev18022839m.g	12	0.549231	other
Xelaev18024038m.g	12	0.188659	other
Xelaev18024991m.g	12	0.51647	other
Xelaev18026441m.g	12	0.370424	other
Xelaev18029468m.g	12	0.259804	other
Xelaev18032444m.g	12	0.282827	other
Xelaev18038145m.g	12	0.13386	other
Xelaev18039104m.g	12	0.141101	other
Xelaev18044438m.g	12	0.226665	other
Xetrov90007703m.S	12	0.279514	other
Xetrov90028060m.S	12	0.159592	other
xpc.L	12	0.141926	other
zc4h2.L	12	0.108606	other
zic1.S	12	0.169125	other
abat.S	13	0.221507	other
abi2.L	13	0.495331	other
adcyap1r1.L	13	0.645302	other
adgrb2.S	13	0.319209	other
aldh4a1.L	13	0.45684	other
aldh6a1.L	13	0.28482	other
arglu1.S	13	0.250755	other
atp1a3.S	13	0.306782	other
atp2b2-like.S	13	0.718009	other
bsn.S	13	0.591248	other
c15orf59.S	13	0.367268	other
cacng2.L	13	0.345006	other
cactin.L	13	0.348861	other
cdkn1b.L	13	0.531919	other
dlst.L	13	0.265785	other
dnajc6.S	13	0.244823	other
dus1l.S	13	0.288411	other
eif2s3.L	13	0.764183	other
faim2.L	13	0.571921	other
fam49a.S	13	0.529989	other
grik2.L	13	0.390627	other
grik2.S	13	0.302505	other
hdx.L	13	0.45958	other
hk1.L	13	0.373281	other
htra2.S	13	0.216157	other
igf2bp3.L	13	0.389978	other
ivns1abp.L	13	0.191294	other
kidins220.L	13	0.249987	other
klf12.L	13	0.386613	other
loc100489771.L	13	0.344327	other
loc100494929-like.S	13	0.309099	other
lphn1-like.L	13	0.296789	other
lrrc16b.S	13	0.366729	other
luc7l3.L	13	0.573081	other
mapk8ip1.S	13	0.236267	other
mink1.L	13	0.190255	other
mlf2.S	13	0.195819	other
mnt.L	13	0.341104	other
napb.L	13	0.354585	other
negr1.S	13	0.35211	other
nemf-like.L	13	0.261243	other
nova1.L	13	0.170006	other
nova1.S	13	0.562766	other
ntrk2.S	13	0.515307	other
nup107.S	13	0.410668	other
otp.L	13	0.338598	other
pcdh17.L	13	0.257652	other
pcnp.L	13	0.437783	other
pdzd4.S	13	0.321276	other
per3.S	13	0.178037	other
plxna1.L	13	0.242798	other
pou3f2.L	13	0.26529	other
ppp3ca.S	13	0.370451	other
prrc2a.S	13	0.274724	other
ptcd3.L	13	0.414812	other
r3hdm1.S	13	0.191578	other
rab39b.L	13	0.255163	other
ralgps1.L	13	0.503268	other
rasal1.S	13	0.206526	other
rsrc2.L	13	0.68136	other
runx1t1.L	13	0.296057	other
sars.L	13	0.20964	other
scamp4.S	13	0.454067	other
sez6l2.L	13	0.305348	other
slc20a2.S	13	0.203722	other
slc25a3.S	13	0.302128	other
slc4a10-like.L	13	0.535368	other
slc4a10-like.S	13	0.308492	other
snap25.S	13	0.292717	other
srpk3.S	13	0.594779	other
stxbp5l.S	13	0.311192	other
thrap3.L	13	0.295398	other
tnik.S	13	0.248909	other
tspan7.L	13	0.503031	other
tspan7.S	13	0.319882	other
uhrf1bp1.S	13	0.259046	other
vsnl1.S	13	0.605042	other
vstm2b.L	13	0.241462	other
wdr13.L	13	0.228467	other
Xelaev18006635m.g	13	0.290541	other
Xelaev18007710m.g	13	0.334929	other
Xelaev18020277m.g	13	0.424384	other
Xelaev18024159m.g	13	0.683565	other
Xelaev18024523m.g	13	0.216004	other
Xelaev18037749m.g	13	0.316323	other
Xelaev18038827m.g	13	0.223973	other
Xelaev18040024m.g	13	0.29495	other
Xelaev18043202m.g	13	0.445671	other
Xelaev18044247m.g	13	0.279146	other
Xelaev18045055m.g	13	0.166286	other
Xetrov90017250m.S	13	0.235891	other
xpr1.S	13	0.224205	other
ywhah.S	13	0.355544	other
zfhx3.S	13	0.260705	other
zfhx4.L	13	0.489324	other
zfhx4.S	13	0.268931	other
zmiz1.L	13	0.53718	other
znf638.L	13	0.652248	other
aars.L	14	0.119919	module3
abcf1.L	14	0.551095	module3
acadl.L	14	0.226411	module3
acsl3.S	14	0.15046	module3
actr1a.S	14	0.107414	module3
agap1.S	14	0.0859339	module3
ahcyl2.L	14	0.228344	module3
ap1g1.L	14	0.192271	module3
ap1m1.S	14	0.603433	module3
arx.L	14	0.24392	module3
atp1b1.S	14	0.16375	module3
baz2a.L	14	0.177637	module3
bnip3.S	14	0.100636	module3
c14orf37.S	14	0.688237	module3
cct5.S	14	0.139133	module3
cct8.L	14	0.117959	module3
celf1.L	14	0.0761819	module3
chmp1b.L	14	0.271653	module3
cmip.L	14	0.164221	module3
cpeb2-like.L	14	0.173999	module3
ctso.L	14	0.0911249	module3
ddb1.S	14	0.120041	module3
ddost.S	14	0.199803	module3
dhx15.L	14	0.485197	module3
eef1b2.L	14	0.123312	module3
egln2.L	14	0.357257	module3
eif3a.L	14	0.172165	module3
ephb3.S	14	0.210849	module3
fbl.L	14	0.173626	module3
fmr1.L	14	0.402567	module3
fubp1.L	14	0.56809	module3
h1f0.L	14	0.14149	module3
hmgn1.L	14	0.280994	module3
hmgn1.S	14	0.117359	module3
hnrnpa0.S	14	0.199477	module3
hnrnpk.L	14	0.474948	module3
hnrnpk.S	14	0.117321	module3
hspa4.S	14	0.297096	module3
ide.S	14	0.244964	module3
impdh1.L	14	0.113021	module3
jag2.S	14	0.225253	module3
kat6a.L	14	0.141951	module3
khsrp.L	14	0.122505	module3
kiaa0368.L	14	0.223681	module3
lmnb3.L	14	0.140943	module3
loc100497310-like.L	14	0.222327	module3
loc100497659.S	14	0.378055	module3
loc779528.1.L	14	0.212345	module3
lrrc47.L	14	0.15954	module3
lztfl1.L	14	0.1877	module3
madd.L	14	0.128418	module3
maob.S	14	0.21059	module3
mfap3.S	14	0.277124	module3
mut.S	14	0.229854	module3
mxd1.L	14	0.0922281	module3
naa15.L	14	0.173932	module3
naa15.S	14	0.319998	module3
ncam1.L	14	0.366249	module3
ndufs7.L	14	0.423245	module3
nnt.S	14	0.116784	module3
npepps.L	14	0.140168	module3
nudc.S	14	0.152501	module3
pabpn1.L	14	0.213672	module3
pam.L	14	0.120286	module3
pcf11.S	14	0.125864	module3
pdk4.L	14	0.348825	module3
per1.L	14	0.113895	module3
picalm.1.S	14	0.178807	module3
ppm1g.S	14	0.232368	module3
prcc.L	14	0.102669	module3
prnp.L	14	0.157697	module3
ptpn4.L	14	0.166676	module3
ptprf.S	14	0.37584	module3
pum1.S	14	0.126834	module3
rab1a.L	14	0.213103	module3
rab3ip.L	14	0.226742	module3
ribc1.S	14	0.288765	module3
rpl13a.L	14	0.10256	module3
ruvbl2.L	14	0.0733386	module3
ryr3.L	14	0.130981	module3
sds.S	14	0.329305	module3
selt.L	14	0.177445	module3
sf3a1.L	14	0.218197	module3
sf3b1.L	14	0.140836	module3
slc25a5.L	14	0.208429	module3
smarcc1.L	14	0.173348	module3
smek2.S	14	0.212111	module3
sort1.S	14	0.179396	module3
srsf2.L	14	0.114701	module3
ssr1.L	14	0.0863415	module3
ssr1.S	14	0.199998	module3
stard3.L	14	0.249422	module3
taf12.S	14	0.552309	module3
taf7.L	14	0.218002	module3
tef.S	14	0.118161	module3
tm9sf4.L	14	0.158214	module3
tmem184b.L	14	0.187289	module3
tmem33.S	14	0.663189	module3
tmem50a.S	14	0.162508	module3
tnpo3.S	14	0.158061	module3
tp53inp2.S	14	0.177508	module3
ttc39b.L	14	0.219187	module3
uba1.L	14	0.157565	module3
ubald2.L	14	0.255226	module3
ube2m.S	14	0.11697	module3
ulk1.L	14	0.168769	module3
unc119.L	14	0.12859	module3
vdac3.L	14	0.556385	module3
vimp.L	14	0.252645	module3
wdfy1-like.S	14	0.167658	module3
wdr1.S	14	0.15108	module3
Xelaev18001532m.g	14	0.225266	module3
Xelaev18012765m.g	14	0.176074	module3
Xelaev18020203m.g	14	0.394552	module3
Xelaev18027047m.g	14	0.141524	module3
Xelaev18030685m.g	14	0.223967	module3
Xelaev18034892m.g	14	0.386488	module3
Xelaev18038799m.g	14	0.165748	module3
Xelaev18039968m.g	14	0.313111	module3
Xelaev18042878m.g	14	0.434849	module3
Xelaev18043400m.g	14	0.213538	module3
Xelaev18043620m.g	14	0.143832	module3
zcchc9.L	14	0.150001	module3
zmiz2.S	14	0.621903	module3
aamp.S	15	0.0904885	other
actn4.L	15	0.204943	other
adam10.L	15	0.078852	other
adcy3.S	15	0.192351	other
adcyap1.L	15	0.0675637	other
akirin2.L	15	0.122962	other
ankrd11.L	15	0.327695	other
ankrd52.S	15	0.155035	other
anp32b.L	15	0.0822468	other
ap2a1.S	15	0.339665	other
appl1.L	15	0.343918	other
arhgap21.S	15	0.462525	other
arhgef37.S	15	0.224146	other
arrdc3.S	15	0.188632	other
aspscr1.S	15	0.720252	other
atg101.L	15	0.223596	other
atg101.S	15	0.327215	other
bcas4.L	15	0.202662	other
bckdhb.L	15	0.206518	other
birc2.S	15	0.299727	other
btbd2.L	15	0.0655505	other
c6orf62.S	15	0.113459	other
c9orf78.L	15	0.522822	other
cadm3.L	15	0.132686	other
ccdc6.L	15	0.0799541	other
ccnd2.S	15	0.146748	other
cdipt.L	15	0.214767	other
cirbp.L	15	0.0639134	other
cirbp.S	15	0.134213	other
clptm1l.S	15	0.362173	other
cltc.L	15	0.270219	other
cntn1.L	15	0.459233	other
csde1.L	15	0.144781	other
ctdsp2.L	15	0.174101	other
ctsv.L	15	0.0776922	other
cygb.S	15	0.0679422	other
dcaf8.S	15	0.129787	other
dirc2.L	15	0.0748161	other
dmxl1.L	15	0.0811408	other
eef1a2.L	15	0.33154	other
eef1d.L	15	0.0606133	other
egln1.S	15	0.223777	other
eif3e.S	15	0.221591	other
eif5.L	15	0.0915016	other
fbxo33.L	15	0.113676	other
fcho1.S	15	0.169517	other
fip1l1.L	15	0.237582	other
fkbp1b.L	15	0.119065	other
foxk2.S	15	0.138181	other
fubp3.S	15	0.0959487	other
fxr1.S	15	0.132219	other
gabarapl2.L	15	0.0734594	other
gadd45gip1.S	15	0.225045	other
galnt18.S	15	0.241902	other
glud1.L	15	0.307495	other
glyr1.L	15	0.296364	other
glyr1.S	15	0.188537	other
gna11.L	15	0.0608913	other
gorasp2.S	15	0.0936923	other
herc4.S	15	0.102997	other
hif1a.S	15	0.0702517	other
hnrnpc.L	15	0.101494	other
ier5l.1.L	15	0.0772974	other
igf2bp3.S	15	0.206964	other
ipo7.S	15	0.0863449	other
itm2b.L	15	0.199253	other
itpk1.S	15	0.126948	other
kcmf1.S	15	0.294054	other
kdsr.L	15	0.349632	other
loc100127651.L	15	0.130451	other
loc100489013.L	15	0.162184	other
loc100489200-like.L	15	0.166644	other
loc100496652.1.L	15	0.190994	other
lrrc4c.L	15	0.147359	other
lyrm9.1	15	0.106091	other
maf1.L	15	0.0741939	other
map2k7.S	15	0.23815	other
mapk1.S	15	0.0698093	other
mapkap1.L	15	0.0891718	other
marcks.S	15	0.681522	other
mef2d.S	15	0.5885	other
mgea5.L	15	0.339101	other
mgea5.S	15	0.152557	other
mink1.S	15	0.292848	other
mpdz.L	15	0.457855	other
ncam2.L	15	0.120857	other
nckap1.S	15	0.295525	other
nelfe.S	15	0.104922	other
nktr.S	15	0.174933	other
npdc1.2.L	15	0.188676	other
npdc1.2.S	15	0.216254	other
nptn.S	15	0.121993	other
paip2b.L	15	0.329359	other
paip2b.S	15	0.169007	other
pcdh1.L	15	0.141877	other
pcmt1.L	15	0.158	other
pcmtd2.L	15	0.0998943	other
pik3ip1.L	15	0.123191	other
pim1.L	15	0.52581	other
plekha5.S	15	0.0921896	other
pnpla6.L	15	0.156746	other
ppa1.L	15	0.263012	other
ppm1b.L	15	0.0881414	other
ppp3ca.L	15	0.602295	other
ppp3cc.S	15	0.415312	other
ppt2.L	15	0.124619	other
prdm4.S	15	0.160568	other
prnp.S	15	0.124803	other
prpf6.L	15	0.24257	other
prr12.L	15	0.333813	other
prr12.S	15	0.118567	other
ptar1.L	15	0.479405	other
ptpn23.L	15	0.0807838	other
ptpn23.S	15	0.0981665	other
ptprf.L	15	0.164918	other
pura.L	15	0.1742	other
rab11b.1.L	15	0.0551097	other
raf1.L	15	0.223104	other
ralgps1.S	15	0.402873	other
rasal2.L	15	0.131914	other
rimklb-like.S	15	0.215756	other
rpp25l.S	15	0.165807	other
rsf1.S	15	0.625132	other
set.S	15	0.292466	other
sfpq.L	15	0.15338	other
sgcb.S	15	0.0656374	other
sirt4.L	15	0.183401	other
sirt7.L	15	0.0953614	other
slu7.L	15	0.542188	other
snw1.S	15	0.127312	other
son.L	15	0.0682888	other
son.S	15	0.132917	other
spock2.S	15	0.18084	other
sppl3.S	15	0.0668271	other
spry1.S	15	0.0734691	other
sptan1.S	15	0.0802691	other
srek1.S	15	0.174035	other
srp54.L	15	0.110782	other
srp54.S	15	0.049092	other
srsf5.S	15	0.308556	other
srsf6.S	15	0.203607	other
sult4a1.L	15	0.103859	other
svip.S	15	0.0685818	other
taf15.L	15	0.224244	other
taf15.S	15	0.103635	other
tbc1d9b.S	15	0.615014	other
tial1.L	15	0.0754007	other
tnrc6c.S	15	0.746458	other
trappc11.L	15	0.305925	other
ube2d3.L	15	0.264999	other
ube2d3.S	15	0.0828859	other
ube2k.L	15	0.077659	other
upf2.L	15	0.365304	other
usp7.L	15	0.192967	other
vps13c.L	15	0.207751	other
vps29.L	15	0.216023	other
wipi1.L	15	0.202355	other
Xelaev18001247m.g	15	0.0535248	other
Xelaev18004190m.g	15	0.0692454	other
Xelaev18021290m.g	15	0.105096	other
Xelaev18022167m.g	15	0.33392	other
Xelaev18022531m.g	15	0.136267	other
Xelaev18027859m.g	15	0.0725642	other
Xelaev18028074m.g	15	0.190283	other
Xelaev18030731m.g	15	0.228567	other
Xelaev18031273m.g	15	0.0967078	other
Xelaev18031943m.g	15	0.189988	other
Xelaev18037931m.g	15	0.144773	other
Xelaev18038720m.g	15	0.270692	other
Xelaev18047724m.g	15	0.269663	other
yipf5.S	15	0.138195	other
ylpm1.L	15	0.225232	other
zmat2.L	15	0.261531	other
znf395.S	15	0.384361	other
znf605.1.L	15	0.0482767	other
zw10.L	15	0.49083	other
acat2.L	16	0.108898	module4
adh1c.S	16	0.107524	module4
alas1.S	16	0.097017	module4
apoa1.L	16	0.136579	module4
apoa1bp.L	16	0.141781	module4
arf1.L	16	0.597377	module4
arhgdig.L	16	0.155498	module4
arpc2.L	16	0.213791	module4
atp4a.S	16	0.0662479	module4
atp5b.L	16	0.125746	module4
atp5h.S	16	0.445498	module4
atp5i.S	16	0.148571	module4
atp5o.L	16	0.291834	module4
c16orf13.L	16	0.179402	module4
c19orf12.S	16	0.174373	module4
c19orf53.S	16	0.620114	module4
cby1.L	16	0.11541	module4
ccdc109b.L	16	0.238115	module4
ccnb1.2.L	16	0.528305	module4
cct4.S	16	0.445895	module4
cct7.L	16	0.105914	module4
cfl1.L	16	0.245588	module4
clic1.S	16	0.153737	module4
col1a1.S	16	0.0929006	module4
cox5b.1.L	16	0.0785055	module4
cox6b1.L	16	0.132312	module4
cox7a2.L	16	0.0952099	module4
cycs.L	16	0.105391	module4
cycs.S	16	0.291672	module4
cyp51a1.L	16	0.370526	module4
dcn.L	16	0.108939	module4
decr1.L	16	0.152029	module4
dhcr24.L	16	0.195036	module4
dhcr24.S	16	0.213565	module4
dpep1.L	16	0.120834	module4
dpysl3.L	16	0.182627	module4
eef2.1.L	16	0.157434	module4
eny2.S	16	0.104255	module4
fscn1.S	16	0.18488	module4
gap43.L	16	0.0858945	module4
gca.L	16	0.399821	module4
glrx3.L	16	0.563303	module4
gtf2e1.L	16	0.0834698	module4
gtf2f1.L	16	0.214518	module4
hdac1.S	16	0.669436	module4
hnrnpa3.S	16	0.186314	module4
hspa8.S	16	0.161011	module4
hspe1.L	16	0.374308	module4
hspe1.S	16	0.188362	module4
hsph1.L	16	0.114204	module4
ier2.S	16	0.0682103	module4
ilf2.S	16	0.320625	module4
ldlr.L	16	0.0962826	module4
loc100491288.L	16	0.46665	module4
loc100497356.S	16	0.081413	module4
magoh.L	16	0.0824302	module4
map3k15.L	16	0.184381	module4
mdh1.S	16	0.264552	module4
MGC147419.L	16	0.19543	module4
mrpl47.L	16	0.19323	module4
msmo1.S	16	0.117023	module4
mtpn.L	16	0.153596	module4
myl12b.L	16	0.321835	module4
myo5b.S	16	0.14995	module4
nat14.S	16	0.48274	module4
nccrp1.L	16	0.397332	module4
ndufa2.L	16	0.195366	module4
ndufb2.S	16	0.15047	module4
ndufs3.L	16	0.0865098	module4
nop10.S	16	0.100673	module4
pgd.S	16	0.67998	module4
phf5a.L	16	0.158841	module4
prdx6.L	16	0.154396	module4
prickle3-like.S	16	0.0977232	module4
prkx.L	16	0.211142	module4
psma7.S	16	0.195115	module4
psmb4.L	16	0.142062	module4
psmb5.S	16	0.147333	module4
psmb6.S	16	0.227435	module4
psmb7.S	16	0.347917	module4
psmd1.L	16	0.315931	module4
ptpn6.L	16	0.501529	module4
ptrhd1.L	16	0.465633	module4
rars.S	16	0.306023	module4
rbmx.S	16	0.575096	module4
rbp5.L	16	0.175238	module4
reep5.S	16	0.311044	module4
rgs2.L	16	0.52169	module4
riok3.S	16	0.329187	module4
rpl22l1.L	16	0.0957906	module4
rps15.L	16	0.0874797	module4
sec61g.S	16	0.0818881	module4
selenbp1.S	16	0.0777722	module4
serpinb1.L	16	0.125632	module4
shd.L	16	0.197121	module4
skp1.L	16	0.49877	module4
sord.L	16	0.337512	module4
stmn1.L	16	0.134782	module4
stmn1.S	16	0.100208	module4
szrd1.L	16	0.167039	module4
tm7sf2.L	16	0.462803	module4
tmem256.L	16	0.408306	module4
tmsb4x.L	16	0.0677955	module4
tpi1.L	16	0.0962	module4
tpi1.S	16	0.105196	module4
traf4.L	16	0.197799	module4
tspan36.L	16	0.268803	module4
tuba1b.L	16	0.0821001	module4
tuba1b.S	16	0.134663	module4
tubb.L	16	0.156564	module4
tubb2b.S	16	0.100508	module4
tubb3.S	16	0.187726	module4
ufc1.S	16	0.118839	module4
ugt1a6.S	16	0.147238	module4
usmg5.L	16	0.133559	module4
Xelaev18002547m.g	16	0.328526	module4
Xelaev18004930m.g	16	0.355839	module4
Xelaev18008739m.g	16	0.0801865	module4
Xelaev18010215m.g	16	0.166007	module4
Xelaev18011978m.g	16	0.0748092	module4
Xelaev18014375m.g	16	0.0937637	module4
Xelaev18014918m.g	16	0.204773	module4
Xelaev18024221m.g	16	0.139679	module4
Xelaev18026291m.g	16	0.21639	module4
Xelaev18029462m.g	16	0.110355	module4
Xelaev18036120m.g	16	0.269009	module4
Xelaev18037562m.g	16	0.33247	module4
Xelaev18038892m.g	16	0.131483	module4
Xelaev18042604m.g	16	0.0918138	module4
Xelaev18042888m.g	16	0.176964	module4
Xelaev18043640m.g	16	0.611634	module4
Xelaev18044325m.g	16	0.100811	module4
Xelaev18046261m.g	16	0.226181	module4
Xetrov90018753m.L	16	0.128012	module4
Xetrov90030535m.S	16	0.229659	module4
acer2.L	17	0.668855	module1
adh6.L	17	0.355551	module1
adipoq.L	17	0.579073	module1
akap13.S	17	0.399091	module1
angptl2.L	17	0.239244	module1
angptl2.S	17	0.423941	module1
angptl4.L	17	0.18244	module1
anxa2.L	17	0.255144	module1
anxa2.S	17	0.336779	module1
asah2.L	17	0.172121	module1
aspm.L	17	0.206086	module1
atp6v0e1.S	17	0.266062	module1
azin1.L	17	0.14603	module1
bcas1.L	17	0.320302	module1
bcas2.L	17	0.235352	module1
bcl2l14.L	17	0.179654	module1
c5orf15.S	17	0.27999	module1
capns1-like.L	17	0.228452	module1
ccnl1.L	17	0.0711599	module1
ccnl2.L	17	0.279225	module1
cnn3.L	17	0.277892	module1
col2a1.L	17	0.384789	module1
creb3.S	17	0.0511159	module1
crtap.S	17	0.302459	module1
csrnp1.L	17	0.365195	module1
cyp1b1.L	17	0.476878	module1
dgat2.L	17	0.26409	module1
dgka.S	17	0.210664	module1
dusp1.S	17	0.489396	module1
efhd1.L	17	0.320264	module1
elmsan1.S	17	0.109435	module1
enpp7.L	17	0.203438	module1
erf.L	17	0.429646	module1
etv6.L	17	0.277293	module1
fads2.L	17	0.331906	module1
fam129b.S	17	0.356488	module1
fam46c.L	17	0.270877	module1
fbxo2.S	17	0.43213	module1
fkbp10.L	17	0.361514	module1
fkbp10.S	17	0.233015	module1
gcc1.S	17	0.0723795	module1
gcnt1.L	17	0.177245	module1
gem.L	17	0.305503	module1
glis2.L	17	0.102736	module1
gprc5a.L	17	0.44047	module1
gss.L	17	0.624633	module1
hey1.L	17	0.338317	module1
hey1.S	17	0.407163	module1
higd1b.L	17	0.766697	module1
hs3st1.S	17	0.188479	module1
itgav.L	17	0.198588	module1
itgb1.S	17	0.279318	module1
itgb4.L	17	0.844194	module1
klf6.L	17	0.236218	module1
klf6.S	17	0.435934	module1
klhl25.L	17	0.257224	module1
kynu.L	17	0.266489	module1
lasp1.S	17	0.0617017	module1
lgals4.L	17	0.56679	module1
lima1.S	17	0.659546	module1
loc100485037-like.S	17	0.800878	module1
loc100486572.S	17	0.252043	module1
loc100487404-like.L	17	0.450143	module1
loc100488052.S	17	0.326938	module1
loc100491114.S	17	0.354952	module1
loc100493091.L	17	0.100025	module1
loc100495965-like.L	17	0.729777	module1
loc100495965-like.S	17	0.558231	module1
loc100496644.L	17	0.463279	module1
loc100498318-like.S	17	0.442375	module1
loc100498586.L	17	0.345665	module1
loc101731995.1	17	0.30527	module1
loc733735.L	17	0.38627	module1
mcl1.S	17	0.526454	module1
mmp19.L	17	0.247211	module1
mvp.S	17	0.471942	module1
myd88.S	17	0.287002	module1
nfe2l2.L	17	0.447723	module1
npc2.S	17	0.289073	module1
paf1.L	17	0.054696	module1
pam.S	17	0.0644597	module1
pcolce2.L	17	0.222895	module1
pcyt2.L	17	0.11121	module1
piezo1.L	17	0.22866	module1
pip5k1a.S	17	0.227555	module1
plekhb2.S	17	0.354611	module1
plekhg4.L	17	0.536435	module1
pmepa1.L	17	0.221513	module1
ran.L	17	0.12253	module1
rbms1.S	17	0.0844761	module1
rcan1.S	17	0.70886	module1
s100p.L	17	0.294451	module1
sat1.L	17	0.403517	module1
scnn1a.L	17	0.548701	module1
sdc2.S	17	0.10757	module1
sema3b.S	17	0.417862	module1
serpine2.S	17	0.666045	module1
sfrp1.L	17	0.328783	module1
slc15a1.S	17	0.546851	module1
slc7a3.L	17	0.346192	module1
snx33.L	17	0.284611	module1
sparc.L	17	0.779106	module1
sparc.S	17	0.242645	module1
st6galnac2.S	17	0.268965	module1
stat1.L	17	0.146698	module1
tac1.S	17	0.176777	module1
tagln2.L	17	0.166121	module1
tfe3.S	17	0.31823	module1
tgif1.L	17	0.7478	module1
tgif1.S	17	0.870438	module1
tinagl1.S	17	0.366409	module1
tmbim1.S	17	0.201529	module1
tmem150b.L	17	0.741245	module1
tmem2.S	17	0.239347	module1
tmem56.2.S	17	0.619675	module1
tnfrsf10b.L	17	0.321813	module1
tnni3.S	17	0.308131	module1
traf4.S	17	0.447991	module1
tram2.S	17	0.463936	module1
trpv2.L	17	0.205774	module1
ttc31.L	17	0.27204	module1
ubxn2a.S	17	0.138617	module1
ugt8.L	17	0.772527	module1
ugt8.S	17	0.489718	module1
vcl.S	17	0.308178	module1
vwa5a-like.S	17	0.200687	module1
Xelaev18000656m.g	17	0.514256	module1
Xelaev18000874m.g	17	0.496591	module1
Xelaev18001105m.g	17	0.522552	module1
Xelaev18002248m.g	17	0.167487	module1
Xelaev18003350m.g	17	0.459298	module1
Xelaev18003734m.g	17	0.146499	module1
Xelaev18004849m.g	17	0.0651562	module1
Xelaev18011290m.g	17	0.430498	module1
Xelaev18021648m.g	17	0.226344	module1
Xelaev18024674m.g	17	0.394363	module1
Xelaev18034929m.g	17	0.464842	module1
Xelaev18036767m.g	17	0.308927	module1
Xelaev18038705m.g	17	0.467499	module1
Xelaev18040838m.g	17	0.151836	module1
Xelaev18043506m.g	17	0.751751	module1
Xelaev18043568m.g	17	0.485678	module1
Xelaev18044512m.g	17	0.0802583	module1
Xelaev18045649m.g	17	0.447707	module1
Xelaev18046482m.g	17	0.356531	module1
Xetrov90011361m.L	17	0.300977	module1
Xetrov90018123m.L	17	0.513606	module1
Xetrov90018123m.S	17	0.395221	module1
Xetrov90022225m.L	17	0.620508	module1
zfp36.S	17	0.206863	module1
znf516.L	17	0.123852	module1
abcb11.L	18	0.73617	other
ace2.S	18	0.406959	other
adamts4.L	18	0.345573	other
add3.L	18	0.091138	other
afap1l1.L	18	0.370423	other
agap1.L	18	0.1243	other
agxt.L	18	0.272163	other
ahnak-like.S	18	0.706508	other
ano6.L	18	0.52353	other
anpep.S	18	0.713965	other
anxa1.L	18	0.497275	other
anxa1.S	18	0.506923	other
anxa6.S	18	0.168294	other
aqp3.L	18	0.374244	other
c4a.L	18	0.381214	other
ccl4.L	18	0.291585	other
cdc42ep1.L	18	0.57167	other
cela3b.L	18	0.45413	other
ckm.S	18	0.603499	other
clic5.S	18	0.218947	other
cmtm5.L	18	0.453762	other
cmtm5.S	18	0.287807	other
col11a1-like.L	18	0.344932	other
cpeb2-like.S	18	0.0514147	other
ctf1.S	18	0.6191	other
cxcl16.S	18	0.492166	other
dennd2c.L	18	0.70466	other
dennd2c.S	18	0.548903	other
dmpk.S	18	0.228307	other
echdc2.L	18	0.303462	other
emp2.L	18	0.263051	other
fabp4.L	18	0.55891	other
fam181b.L	18	0.624808	other
fam53a.S	18	0.484749	other
faxdc2.L	18	0.304895	other
fgl2.S	18	0.278713	other
gal3st1.S	18	0.582842	other
gkn1.S	18	0.411587	other
gpm6b-like.L	18	0.671857	other
gpr37l1.S	18	0.287982	other
hbegf.L	18	0.414578	other
hes1.L	18	0.151783	other
hes1.S	18	0.670753	other
htra1.L	18	0.361374	other
ids.L	18	0.37006	other
il15.S	18	0.544604	other
itga5.L	18	0.667793	other
itgb1.L	18	0.288095	other
itprip.S	18	0.429311	other
kmt2c.L	18	0.0770521	other
lamc1.L	18	0.607702	other
ldlrad4.S	18	0.399046	other
loc100124841.S	18	0.0705942	other
loc100135382.L	18	0.322632	other
loc100145149.L	18	0.427556	other
loc100487777.L	18	0.753183	other
loc100489307.L	18	0.472123	other
loc100490146.L	18	0.753701	other
loc100495295.L	18	0.39071	other
loc100495318-like.L	18	0.646856	other
loc100498415.L	18	0.590753	other
loc100498622.L	18	0.6453	other
loc101734576.L	18	0.462974	other
map3k14.S	18	0.531397	other
mcam.S	18	0.826796	other
mcm5.L	18	0.158585	other
metrnl.S	18	0.290274	other
MGC64389	18	0.286966	other
MGC75752.L	18	0.129128	other
MGC76328.L	18	0.442394	other
MGC84172.L	18	0.342561	other
micall2.L	18	0.424412	other
micall2.S	18	0.361273	other
mmp15.S	18	0.39953	other
mmp28.L	18	0.372293	other
myd88.L	18	0.583272	other
myh6.S	18	0.188849	other
myl3.S	18	0.471681	other
myl7.S	18	0.821567	other
mylip.L	18	0.172579	other
nacc2.L	18	0.435117	other
nbl1.L	18	0.24055	other
nfkb2.L	18	0.43872	other
nid2.L	18	0.65533	other
olfml2a.S	18	0.510932	other
pgq.L	18	0.285718	other
phldb1.L	18	0.600035	other
pik3r6.L	18	0.757071	other
polr2a.S	18	0.122998	other
prx.L	18	0.527876	other
pxn.S	18	0.484818	other
rab38.S	18	0.242988	other
rap1a.L	18	0.335297	other
rbms2.L	18	0.442123	other
rbms2.S	18	0.104892	other
rhob.S	18	0.5667	other
rtn4.S	18	0.0682281	other
s100a11.L	18	0.227649	other
sash1.S	18	0.388856	other
sccpdh.L	18	0.534458	other
scn4b.L	18	0.147943	other
serpinb5.S	18	0.441964	other
serpine2.L	18	0.698126	other
serpinh1.S	18	0.235681	other
slc13a2.S	18	0.362304	other
smo.S	18	0.251511	other
smox.S	18	0.32385	other
sntb1.L	18	0.404871	other
sox10.L	18	0.528229	other
sox10.S	18	0.532374	other
spata13.S	18	0.419338	other
sptbn1.S	18	0.467532	other
st3gal5.L	18	0.674882	other
st5.S	18	0.491037	other
stard8.L	18	0.416662	other
tll2-like.1.L	18	0.571762	other
tmem56.2.L	18	0.357392	other
tnfrsf12a.L	18	0.208696	other
tpm2.L	18	0.225824	other
tprn.L	18	0.258383	other
vmac.L	18	0.419857	other
vwa1.S	18	0.619407	other
wipi1.S	18	0.0529733	other
wls.L	18	0.230605	other
Xelaev18002841m.g	18	0.254528	other
Xelaev18008278m.g	18	0.597573	other
Xelaev18008634m.g	18	0.249951	other
Xelaev18009718m.g	18	0.488298	other
Xelaev18013613m.g	18	0.323827	other
Xelaev18013621m.g	18	0.326929	other
Xelaev18016075m.g	18	0.541013	other
Xelaev18019842m.g	18	0.21277	other
Xelaev18022912m.g	18	0.399718	other
Xelaev18023989m.g	18	0.184265	other
Xelaev18025140m.g	18	0.770021	other
Xelaev18028574m.g	18	0.398819	other
Xelaev18030240m.g	18	0.0539307	other
Xelaev18034325m.g	18	0.470696	other
Xelaev18034625m.g	18	0.265344	other
Xelaev18034951m.g	18	0.342352	other
Xelaev18038699m.g	18	0.695341	other
Xelaev18039786m.g	18	0.50102	other
Xelaev18040312m.g	18	0.598478	other
Xelaev18040313m.g	18	0.553566	other
Xelaev18040854m.g	18	0.364829	other
Xelaev18041485m.g	18	0.412077	other
Xelaev18042944m.g	18	0.166465	other
Xelaev18043074m.g	18	0.253669	other
Xelaev18044066m.g	18	0.283643	other
Xetrov90002071m.L	18	0.185334	other
Xetrov90016595m.L	18	0.672094	other
Xetrov90019509m.L	18	0.410933	other
yap1.L	18	0.568682	other
zbtb20.S	18	0.802064	other
adh1b.L	19	0.332596	other
alg13.L	19	0.176597	other
anxa13.L	19	0.155685	other
arntl.L	19	0.127213	other
atp5j2.L	19	0.179267	other
bcl7b.S	19	0.649953	other
c18orf32.S	19	0.146288	other
c2orf49.L	19	0.201077	other
ca9.L	19	0.304914	other
casp9.S	19	0.15203	other
ccdc125.S	19	0.417018	other
ccdc64b.L	19	0.359159	other
ccdc68.S	19	0.211705	other
ccdc88c.L	19	0.196895	other
ccng1.L	19	0.142865	other
cdhr5.L	19	0.146725	other
cdr2.L	19	0.153147	other
cfap70.L	19	0.741993	other
chchd3.S	19	0.172126	other
chd4.L	19	0.0964214	other
chga.S	19	0.182616	other
cldn15.2.L	19	0.129994	other
clta.S	19	0.138384	other
cntn4.L	19	0.173298	other
cox7b.S	19	0.190896	other
crispld1.L	19	0.807777	other
crx.L	19	0.732063	other
ctse.L	19	0.264247	other
ctss.S	19	0.243312	other
cyb5b.L	19	0.150718	other
cyp46a1-like.2.L	19	0.51331	other
dbndd1.S	19	0.150046	other
dctn2.L	19	0.376381	other
dgat2.S	19	0.497088	other
dnali1.S	19	0.807986	other
dpagt1.L	19	0.249041	other
dsg2.L	19	0.647005	other
efcab1.S	19	0.155715	other
eif3h.L	19	0.140641	other
etf1.S	19	0.281797	other
ezh2.L	19	0.310843	other
fam166b.S	19	0.574714	other
fbxo46.L	19	0.303904	other
fgfbp1.L	19	0.198994	other
fhl3.L	19	0.265932	other
foxa1.S	19	0.474862	other
frrs1.L	19	0.295288	other
fstl5.L	19	0.220123	other
fut1.S	19	0.361587	other
g3bp1.L	19	0.165843	other
gck.L	19	0.28448	other
gimd1-like.S	19	0.326208	other
gipc2.S	19	0.246698	other
gng13.L	19	0.43004	other
gpr160.L	19	0.47961	other
grb2.L	19	0.182236	other
grb7.L	19	0.845735	other
h2afy2.L	19	0.159492	other
haao.L	19	0.451544	other
hkdc1.L	19	0.741495	other
hm13.S	19	0.292797	other
hopx.S	19	0.433317	other
hyou1.S	19	0.465057	other
kcnk1.L	19	0.245953	other
kdm3a.S	19	0.165353	other
kiaa1324l.S	19	0.274901	other
kif5b.S	19	0.242206	other
kirrel2.L	19	0.173679	other
krt18.S	19	0.179641	other
krtcap3.L	19	0.271374	other
lmnb1.S	19	0.311272	other
loc100127659.L	19	0.215942	other
loc100127750.L	19	0.164121	other
loc100145297.L	19	0.433253	other
loc100145297.S	19	0.201271	other
loc100486572.L	19	0.54895	other
loc100487462.L	19	0.200406	other
loc100487796-like.S	19	0.133268	other
loc100489027.L	19	0.700337	other
loc100489282.S	19	0.394434	other
loc100489718.L	19	0.31145	other
loc100493336.L	19	0.275639	other
loc100495760.S	19	0.649577	other
loc100496620.L	19	0.283907	other
loc100497104.L	19	0.27997	other
loc100497740.S	19	0.655249	other
loc100498388.L	19	0.265073	other
loc101732042-like.L	19	0.484095	other
loc101732280-like.S	19	0.678741	other
loc101732754.L	19	0.135236	other
loc101732808.L	19	0.495921	other
map3k19.L	19	0.502087	other
MGC76064.L	19	0.470596	other
mpp6.S	19	0.71325	other
msi1.L	19	0.119948	other
myo15b.S	19	0.652496	other
myo5b.L	19	0.818709	other
myo7b.L	19	0.156234	other
myrfl.L	19	0.329526	other
nampt.S	19	0.13893	other
ndufb10.S	19	0.200182	other
neurod1.L	19	0.374874	other
neurod1.S	19	0.12417	other
nfib.L	19	0.212935	other
ninl.L	19	0.16385	other
nme9.L	19	0.269741	other
nuak2.L	19	0.226706	other
pcp2.L	19	0.340313	other
pgls.S	19	0.206107	other
phactr4.L	19	0.158479	other
plekhg5.L	19	0.784632	other
pomp.L	19	0.118259	other
ppid.L	19	0.557135	other
psma2.S	19	0.146027	other
psmd6.L	19	0.458196	other
rhbdf2.S	19	0.231033	other
rhou.S	19	0.628742	other
rsbn1l.S	19	0.254418	other
s1pr5.S	19	0.479393	other
serpinb6.L	19	0.139256	other
skap2.S	19	0.221369	other
slc15a1.L	19	0.212353	other
slc22a23.L	19	0.160527	other
slc30a9.L	19	0.598966	other
srsf3.S	19	0.125806	other
ssb.L	19	0.141105	other
stom-like.S	19	0.144783	other
sult1e1.L	19	0.261635	other
taf13.S	19	0.173897	other
tbata.L	19	0.349898	other
tekt2.L	19	0.31827	other
timm8a.L	19	0.416983	other
tmem45b.L	19	0.62125	other
tmem98.L	19	0.378767	other
traf3ip1.S	19	0.211452	other
tspan8.L	19	0.475106	other
tuba4b.S	19	0.151224	other
uggt2.L	19	0.190033	other
usp5.S	19	0.127215	other
usp53.S	19	0.140348	other
vasp.S	19	0.217703	other
vil1.S	19	0.185911	other
vsx1.L	19	0.401795	other
wnt9a.L	19	0.210825	other
Xelaev18002137m.g	19	0.339629	other
Xelaev18004929m.g	19	0.786055	other
Xelaev18010901m.g	19	0.762965	other
Xelaev18013919m.g	19	0.211857	other
Xelaev18016849m.g	19	0.283149	other
Xelaev18026181m.g	19	0.14295	other
Xelaev18032516m.g	19	0.149728	other
Xelaev18034626m.g	19	0.293237	other
Xelaev18036000m.g	19	0.411248	other
Xelaev18036495m.g	19	0.725904	other
Xelaev18042972m.g	19	0.224289	other
Xelaev18043847m.g	19	0.5831	other
Xelaev18047032m.g	19	0.301981	other
Xetrov90012156m.S	19	0.167196	other
Xetrov90012787m.L	19	0.44078	other
znf207.S	19	0.186392	other
abcc3.L	2	0.263081	module2
adprm.L	2	0.143235	module2
agbl2.L	2	0.244272	module2
anxa10.L	2	0.58677	module2
ap1g2.S	2	0.334572	module2
ap1m2.L	2	0.529692	module2
aqp4.L	2	0.305507	module2
atad2b-like.S	2	0.326224	module2
b4galnt3.L	2	0.115043	module2
baiap2l1.S	2	0.393133	module2
bmf.L	2	0.3708	module2
c15orf26.L	2	0.429947	module2
c18orf32.L	2	0.182773	module2
c6orf165.L	2	0.575497	module2
calb2.S	2	0.211702	module2
calca.L	2	0.718994	module2
caps.L	2	0.270674	module2
ccdc24.L	2	0.307281	module2
ccdc78.S	2	0.204767	module2
cd151.L	2	0.420093	module2
cd82.L	2	0.340233	module2
cdh1.L	2	0.309377	module2
cers2.L	2	0.193611	module2
chmp5.S	2	0.109559	module2
cldn3.L	2	0.443708	module2
cldn6.1.L	2	0.229986	module2
cldn6.1.S	2	0.178271	module2
cldn7.S	2	0.234485	module2
cmpk1.S	2	0.733598	module2
cpeb1.L	2	0.246947	module2
crk.L	2	0.277447	module2
decr2.L	2	0.331308	module2
diras3.L	2	0.12386	module2
dsg2.S	2	0.329546	module2
ebf2.S	2	0.649547	module2
ell3.L	2	0.252693	module2
emx2.L	2	0.180286	module2
enah.S	2	0.212731	module2
epcam.S	2	0.170681	module2
esrp1.L	2	0.216846	module2
faap24.L	2	0.148692	module2
fdxr.L	2	0.133362	module2
foxa1.L	2	0.242246	module2
foxj1.2.S	2	0.640716	module2
galc.L	2	0.177022	module2
glb1l2.L	2	0.575938	module2
glmp.S	2	0.208033	module2
gng13.S	2	0.562171	module2
gng8.L	2	0.222998	module2
gngt1.L	2	0.798515	module2
gpa33.L	2	0.208814	module2
gsr.L	2	0.170235	module2
hap1.L	2	0.520708	module2
hdac1.L	2	0.213962	module2
hdlbp.L	2	0.149279	module2
hnrnpa1.S	2	0.186739	module2
hopx.L	2	0.396721	module2
hs3st6.S	2	0.237016	module2
hsd17b4.L	2	0.215976	module2
il17re.L	2	0.79661	module2
iqgap2.L	2	0.125886	module2
irak1.L	2	0.301514	module2
itgb6.L	2	0.688347	module2
jup.L	2	0.227834	module2
kcnj2.L	2	0.562111	module2
laptm4a.S	2	0.738916	module2
loc100145115.L	2	0.46901	module2
loc100485014.L	2	0.423227	module2
loc100486034.L	2	0.516539	module2
loc100487362.1	2	0.316525	module2
loc100487834.S	2	0.441019	module2
loc100489057.L	2	0.262731	module2
loc100491791.S	2	0.204231	module2
loc100493581.S	2	0.223919	module2
loc100494095-like.L	2	0.417567	module2
loc100495179.L	2	0.549235	module2
loc100496462.S	2	0.290593	module2
loc100496655.L	2	0.390668	module2
loc101733151-like.L	2	0.41942	module2
loc105948070.L	2	0.381993	module2
lrba.S	2	0.224385	module2
lsm3.L	2	0.213646	module2
marveld2.S	2	0.221289	module2
MGC147419.S	2	0.593494	module2
mki67.L	2	0.21963	module2
mst1r.S	2	0.34058	module2
mthfd2.S	2	0.188575	module2
muc1.S	2	0.40223	module2
myh9.S	2	0.778652	module2
naga.L	2	0.223226	module2
nipal1.L	2	0.803704	module2
nmral1.S	2	0.325144	module2
nuak2.S	2	0.819323	module2
osr2.S	2	0.239831	module2
pdcl3.L	2	0.275323	module2
pdia3.L	2	0.195411	module2
pkp3.S	2	0.20462	module2
pls1.S	2	0.497738	module2
pls3.S	2	0.340736	module2
plxnd1.L	2	0.147486	module2
ptbp1.L	2	0.342365	module2
pyy.L	2	0.26848	module2
rap1b.S	2	0.203633	module2
rarg-like.2.L	2	0.130182	module2
rassf6.S	2	0.586768	module2
rnf223.L	2	0.27761	module2
rpn1.S	2	0.128864	module2
scamp2.L	2	0.320217	module2
scpep1.L	2	0.612384	module2
sept2-a.S	2	0.436203	module2
slc35a2.L	2	0.17968	module2
slc39a11.L	2	0.129489	module2
smagp.S	2	0.562096	module2
spef2.L	2	0.426725	module2
stt3a.S	2	0.562125	module2
sumf1.L	2	0.243968	module2
surf4.2.S	2	0.152232	module2
tekt3.S	2	0.348605	module2
thoc7.S	2	0.436678	module2
tjp3.L	2	0.598064	module2
tmem221.L	2	0.203218	module2
tmem51.S	2	0.66371	module2
tmigd1.L	2	0.399505	module2
trim13.L	2	0.54901	module2
ttc34.S	2	0.327247	module2
tulp2.L	2	0.402133	module2
ube2l3.S	2	0.207332	module2
uggt1-like.L	2	0.307125	module2
ulk2.L	2	0.417817	module2
vill.S	2	0.265444	module2
Xelaev18003383m.g	2	0.148701	module2
Xelaev18005230m.g	2	0.439801	module2
Xelaev18010085m.g	2	0.345539	module2
Xelaev18013340m.g	2	0.394972	module2
Xelaev18013493m.g	2	0.218301	module2
Xelaev18015367m.g	2	0.51159	module2
Xelaev18020357m.g	2	0.22177	module2
Xelaev18022559m.g	2	0.131891	module2
Xelaev18024815m.g	2	0.452293	module2
Xelaev18030471m.g	2	0.206821	module2
Xelaev18038264m.g	2	0.584211	module2
Xelaev18039358m.g	2	0.243706	module2
Xelaev18041419m.g	2	0.303438	module2
Xelaev18043700m.g	2	0.348293	module2
Xelaev18044345m.g	2	0.237098	module2
Xelaev18044499m.g	2	0.27459	module2
Xelaev18047022m.g	2	0.488819	module2
Xetrov90010607m.L	2	0.695013	module2
Xetrov90017730m.L	2	0.218508	module2
zfyve28-like.2.L	2	0.246632	module2
abhd17b.L	20	0.406316	other
acot12.L	20	0.323118	other
acsbg2.L	20	0.277971	other
adh1b.S	20	0.393119	other
agr3.L	20	0.306792	other
aim1.L	20	0.590522	other
aim1l.L	20	0.829448	other
alb.L	20	0.829448	other
amdhd1.L	20	0.829448	other
anks4b.L	20	0.829448	other
anpep.L	20	0.408548	other
ap1g2.L	20	0.286039	other
aqp7.S	20	0.763411	other
arl3.2.L	20	0.306229	other
atoh7.S	20	0.968544	other
atp2a3.L	20	0.301743	other
b4galnt3.S	20	0.5396	other
bcan.L	20	0.288815	other
bspry.L	20	0.490854	other
c14orf79.L	20	0.417931	other
c1orf158.L	20	0.829448	other
c1orf173.S	20	0.568402	other
c1orf194.L	20	0.829448	other
c2orf50.L	20	0.863725	other
c3orf58.S	20	0.74648	other
c4orf47.L	20	0.39861	other
c9orf116.S	20	0.385022	other
cacna2d4.L	20	0.341809	other
calm2.L	20	0.460325	other
capn13.L	20	0.615365	other
capn8.S	20	0.87157	other
caps.S	20	0.864613	other
ccdc151.L	20	0.390373	other
ccdc153-like.L	20	0.829448	other
ccdc173.L	20	0.346641	other
cdca5.L	20	0.279467	other
cdh3.L	20	0.61257	other
cdx1.S	20	0.829448	other
cdx2.L	20	0.341886	other
cerk.L	20	0.359483	other
cerk.S	20	0.187483	other
cfap52.S	20	0.308373	other
cgn.S	20	0.254049	other
cldn6.2.L	20	0.893115	other
cnfn.S	20	0.829448	other
crb3.L	20	0.539291	other
cryba2.S	20	0.65361	other
cyp2c37.L	20	0.77604	other
cystm1.L	20	0.619685	other
cyyr1.L	20	0.456633	other
daw1.S	20	0.330589	other
dcdc2.S	20	0.308056	other
ddx39a.L	20	0.780412	other
degs3.L	20	0.681368	other
diras3.S	20	0.197053	other
dnah1.L	20	0.813829	other
dnah9.S	20	0.956552	other
dnai1.L	20	0.309906	other
dnajb11.L	20	0.21192	other
dnajb9.L	20	0.574036	other
drc1.L	20	0.374126	other
dsc3.S	20	0.231429	other
dydc1.L	20	0.288608	other
efcab10-like.L	20	0.371085	other
ell3.S	20	0.434148	other
elovl3.L	20	0.627686	other
eps8l2.S	20	0.517035	other
esyt3.L	20	0.393494	other
f11r.L	20	0.177975	other
fam160a1.S	20	0.241358	other
fam179a.S	20	0.829448	other
fam46c.S	20	0.53109	other
fermt1.L	20	0.761206	other
foxa2.L	20	0.183512	other
fuca1.L	20	0.321435	other
fzd5.S	20	0.172873	other
gata4.L	20	0.829448	other
gck.S	20	0.829448	other
gfral.L	20	0.317974	other
gh1.L	20	0.907868	other
gh1.S	20	0.964038	other
ghrl.L	20	0.469857	other
gjb2.L	20	0.411061	other
gk.S	20	0.319882	other
gnb1.L	20	0.180486	other
gnb1.S	20	0.284624	other
golm1.L	20	0.297677	other
grb7.S	20	0.500214	other
grina.S	20	0.459417	other
gsta1.L	20	0.261113	other
gucy2c.S	20	0.804971	other
hadhb.S	20	0.207047	other
hbg1.S	20	0.829448	other
hepacam2.L	20	0.829448	other
hepacam2.S	20	0.829448	other
hes6.1.S	20	0.225912	other
hvcn1.L	20	0.261391	other
hydin.S	20	0.207325	other
ifi30.L	20	0.399133	other
igfbp5.S	20	0.286311	other
il13ra1.S	20	0.829448	other
ins.L	20	0.775494	other
ins.S	20	0.462204	other
insl5.S	20	0.715689	other
iqca1.L	20	0.540935	other
iqcd.L	20	0.365328	other
iqub.L	20	0.829448	other
kcnk15.S	20	0.293221	other
kdf1.L	20	0.398772	other
kiaa1211l.S	20	0.829448	other
kiaa1324.L	20	0.945322	other
kif19.L	20	0.829448	other
krt5.7.L	20	0.436916	other
larp4.L	20	0.281868	other
lhb.L	20	0.900909	other
lmx1a.L	20	0.530289	other
loc100145095.L	20	0.829448	other
loc100485794-like.L	20	0.2768	other
loc100486385.S	20	0.829448	other
loc100487393.L	20	0.632423	other
loc100488336.L	20	0.233599	other
loc100489221.S	20	0.240155	other
loc100489853.L	20	0.220702	other
loc100490289-like.L	20	0.9153	other
loc100491128.L	20	0.260746	other
loc100492971.L	20	0.236402	other
loc100493594.L	20	0.377273	other
loc100494478.L	20	0.495495	other
loc100495020-like.L	20	0.662931	other
loc100495429.L	20	0.248245	other
loc100496618.L	20	0.257438	other
loc100497083.L	20	0.198196	other
loc100498004.S	20	0.966727	other
loc100498229-like.L	20	0.231517	other
loc100498463.L	20	0.891194	other
loc100498590.L	20	0.203218	other
loc101730280.L	20	0.181109	other
loc101731580.L	20	0.93211	other
loc101731877.L	20	0.286517	other
loc101732954.L	20	0.286469	other
loc101733017.1.S	20	0.490634	other
loc101734744.L	20	0.557858	other
loc105946776.S	20	0.349143	other
loc105947254.L	20	0.829448	other
lrp2bp.S	20	0.829448	other
lrrc18.L	20	0.326278	other
lrrc19.L	20	0.863982	other
malrd1.L	20	0.829448	other
mansc4-like.L	20	0.393459	other
mlxipl.L	20	0.484148	other
morn3.L	20	0.829448	other
morn3.S	20	0.52205	other
mrpl54.S	20	0.210185	other
msln.S	20	0.206021	other
mttp.1.L	20	0.829448	other
myrf.L	20	0.525317	other
ndrg1.S	20	0.404376	other
nek5.L	20	0.311465	other
[truncated: 2,645 more rows]
