# Supplementary material for: Cell landscape of larval and adult Xenopus laevis at single-cell resolution
Source: Nat Commun. 2022 Jul 25;13:4306. doi: 10.1038/s41467-022-31949-2 (PMC9314398; doi:10.1038/s41467-022-31949-2)
Supplement: Supplementary file 10 — Dataset 8 [file 41467_2022_31949_MOESM10_ESM.xlsx]

## Sheet: Neuron
Table S8 GO term for each module
source	term_name	term_id	adjusted_p_value	negative_log10_of_adjusted_p_value	term_size	query_size	intersection_size	effective_domain_size	intersections	type
GO:BP	antigen processing and presentation of exogenous peptide antigen via MHC class I, TAP-dependent	GO:0002479	1.27697e-12	11.8938	66	368	20	13799	PDIA3,PSMA2,PSMA3,PSMA4,PSMA5,PSMA6,PSMA7,PSMB2,PSMB3,PSMB4,PSMB5,PSMB6,PSMB7,PSMC1,PSMC2,PSMD1,PSMD4,PSMD12,VAMP8,PSMD6	module1
GO:BP	antigen processing and presentation of exogenous peptide antigen via MHC class I	GO:0042590	1.68776e-12	11.7727	69	368	20	13799	PDIA3,PSMA2,PSMA3,PSMA4,PSMA5,PSMA6,PSMA7,PSMB2,PSMB3,PSMB4,PSMB5,PSMB6,PSMB7,PSMC1,PSMC2,PSMD1,PSMD4,PSMD12,VAMP8,PSMD6	module1
GO:BP	regulation of cellular amino acid metabolic process	GO:0006521	1.90379e-12	11.7204	62	368	19	13799	OAZ1,PSMA2,PSMA3,PSMA4,PSMA5,PSMA6,PSMA7,PSMB2,PSMB3,PSMB4,PSMB5,PSMB6,PSMB7,PSMC1,PSMC2,PSMD1,PSMD4,PSMD12,PSMD6	module1
GO:BP	proteasomal ubiquitin-independent protein catabolic process	GO:0010499	1.36651e-11	10.8644	20	368	12	13799	PSMA2,PSMA3,PSMA4,PSMA5,PSMA6,PSMA7,PSMB2,PSMB3,PSMB4,PSMB5,PSMB6,PSMB7	module1
GO:BP	regulation of DNA-templated transcription in response to stress	GO:0043620	2.00231e-11	10.6985	113	368	23	13799	RGS14,HSPA5,DNAJB1,MUC1,PSMA2,PSMA3,PSMA4,PSMA5,PSMA6,PSMA7,PSMB2,PSMB3,PSMB4,PSMB5,PSMB6,PSMB7,PSMC1,PSMC2,PSMD1,PSMD4,PSMD12,TMBIM6,PSMD6	module1
GO:BP	pre-replicative complex assembly	GO:0036388	2.93082e-11	10.533	64	368	18	13799	PSMA2,PSMA3,PSMA4,PSMA5,PSMA6,PSMA7,PSMB2,PSMB3,PSMB4,PSMB5,PSMB6,PSMB7,PSMC1,PSMC2,PSMD1,PSMD4,PSMD12,PSMD6	module1
GO:BP	antigen processing and presentation of peptide antigen via MHC class I	GO:0002474	3.10681e-11	10.5077	84	368	20	13799	PDIA3,PSMA2,PSMA3,PSMA4,PSMA5,PSMA6,PSMA7,PSMB2,PSMB3,PSMB4,PSMB5,PSMB6,PSMB7,PSMC1,PSMC2,PSMD1,PSMD4,PSMD12,VAMP8,PSMD6	module1
GO:BP	regulation of transcription from RNA polymerase II promoter in response to stress	GO:0043618	3.74684e-11	10.4263	107	368	22	13799	HSPA5,DNAJB1,MUC1,PSMA2,PSMA3,PSMA4,PSMA5,PSMA6,PSMA7,PSMB2,PSMB3,PSMB4,PSMB5,PSMB6,PSMB7,PSMC1,PSMC2,PSMD1,PSMD4,PSMD12,TMBIM6,PSMD6	module1
GO:BP	regulation of cellular amine metabolic process	GO:0033238	6.73711e-11	10.1715	78	368	19	13799	OAZ1,PSMA2,PSMA3,PSMA4,PSMA5,PSMA6,PSMA7,PSMB2,PSMB3,PSMB4,PSMB5,PSMB6,PSMB7,PSMC1,PSMC2,PSMD1,PSMD4,PSMD12,PSMD6	module1
GO:BP	stimulatory C-type lectin receptor signaling pathway	GO:0002223	7.11102e-11	10.1481	89	368	20	13799	MUC1,PSMA2,PSMA3,PSMA4,PSMA5,PSMA6,PSMA7,PSMB2,PSMB3,PSMB4,PSMB5,PSMB6,PSMB7,PSMC1,PSMC2,PSMD1,PSMD4,PSMD12,SKP1,PSMD6	module1
GO:BP	cellular response to lectin	GO:1990858	7.43558e-11	10.1287	90	368	20	13799	MUC1,PSMA2,PSMA3,PSMA4,PSMA5,PSMA6,PSMA7,PSMB2,PSMB3,PSMB4,PSMB5,PSMB6,PSMB7,PSMC1,PSMC2,PSMD1,PSMD4,PSMD12,SKP1,PSMD6	module1
GO:BP	response to lectin	GO:1990840	7.43558e-11	10.1287	90	368	20	13799	MUC1,PSMA2,PSMA3,PSMA4,PSMA5,PSMA6,PSMA7,PSMB2,PSMB3,PSMB4,PSMB5,PSMB6,PSMB7,PSMC1,PSMC2,PSMD1,PSMD4,PSMD12,SKP1,PSMD6	module1
GO:BP	negative regulation of cell cycle G2/M phase transition	GO:1902750	7.97207e-11	10.0984	91	368	20	13799	ATF5,PSMA2,PSMA3,PSMA4,PSMA5,PSMA6,PSMA7,PSMB2,PSMB3,PSMB4,PSMB5,PSMB6,PSMB7,PSMC1,PSMC2,PSMD1,PSMD4,PSMD12,SKP1,PSMD6	module1
GO:BP	innate immune response activating cell surface receptor signaling pathway	GO:0002220	7.97207e-11	10.0984	91	368	20	13799	MUC1,PSMA2,PSMA3,PSMA4,PSMA5,PSMA6,PSMA7,PSMB2,PSMB3,PSMB4,PSMB5,PSMB6,PSMB7,PSMC1,PSMC2,PSMD1,PSMD4,PSMD12,SKP1,PSMD6	module1
GO:BP	regulation of hematopoietic stem cell differentiation	GO:1902036	8.52933e-11	10.0691	71	368	18	13799	PSMA2,PSMA3,PSMA4,PSMA5,PSMA6,PSMA7,PSMB2,PSMB3,PSMB4,PSMB5,PSMB6,PSMB7,PSMC1,PSMC2,PSMD1,PSMD4,PSMD12,PSMD6	module1
GO:BP	innate immune response-activating signal transduction	GO:0002758	8.6987e-11	10.0605	92	368	20	13799	MUC1,PSMA2,PSMA3,PSMA4,PSMA5,PSMA6,PSMA7,PSMB2,PSMB3,PSMB4,PSMB5,PSMB6,PSMB7,PSMC1,PSMC2,PSMD1,PSMD4,PSMD12,SKP1,PSMD6	module1
GO:BP	Fc-epsilon receptor signaling pathway	GO:0038095	1.13814e-10	9.9438	105	368	21	13799	GRB2,PSMA2,PSMA3,PSMA4,PSMA5,PSMA6,PSMA7,PSMB2,PSMB3,PSMB4,PSMB5,PSMB6,PSMB7,PSMC1,PSMC2,PSMD1,PSMD4,PSMD12,SKP1,CALM2,PSMD6	module1
GO:BP	regulation of cellular ketone metabolic process	GO:0010565	1.13814e-10	9.9438	169	368	26	13799	SCAP,DKK3,APOA1,INSIG1,ACADVL,OAZ1,MLXIPL,PSMA2,PSMA3,PSMA4,PSMA5,PSMA6,PSMA7,PSMB2,PSMB3,PSMB4,PSMB5,PSMB6,PSMB7,PSMC1,PSMC2,PSMD1,PSMD4,PSMD12,CD74,PSMD6	module1
GO:BP	SCF-dependent proteasomal ubiquitin-dependent protein catabolic process	GO:0031146	1.70551e-10	9.76815	85	368	19	13799	PSMA2,PSMA3,PSMA4,PSMA5,PSMA6,PSMA7,PSMB2,PSMB3,PSMB4,PSMB5,PSMB6,PSMB7,PSMC1,PSMC2,PSMD1,PSMD4,PSMD12,SKP1,PSMD6	module1
GO:BP	regulation of transcription from RNA polymerase II promoter in response to hypoxia	GO:0061418	1.78569e-10	9.74819	75	368	18	13799	PSMA2,PSMA3,PSMA4,PSMA5,PSMA6,PSMA7,PSMB2,PSMB3,PSMB4,PSMB5,PSMB6,PSMB7,PSMC1,PSMC2,PSMD1,PSMD4,PSMD12,PSMD6	module1
GO:BP	cellular ketone metabolic process	GO:0042180	3.11258e-10	9.50688	238	368	30	13799	SCAP,DKK3,HMGCR,APOA1,INSIG1,ACADVL,OAZ1,MLXIPL,PSMA2,PSMA3,PSMA4,PSMA5,PSMA6,PSMA7,PSMB2,PSMB3,PSMB4,PSMB5,PSMB6,PSMB7,PSMC1,PSMC2,PSMD1,PSMD4,PSMD12,SCP2,TPI1,COQ10A,CD74,PSMD6	module1
GO:BP	negative regulation of G2/M transition of mitotic cell cycle	GO:0010972	3.5582e-10	9.44877	89	368	19	13799	PSMA2,PSMA3,PSMA4,PSMA5,PSMA6,PSMA7,PSMB2,PSMB3,PSMB4,PSMB5,PSMB6,PSMB7,PSMC1,PSMC2,PSMD1,PSMD4,PSMD12,SKP1,PSMD6	module1
GO:BP	interleukin-1-mediated signaling pathway	GO:0070498	4.21047e-10	9.37567	90	368	19	13799	PSMA2,PSMA3,PSMA4,PSMA5,PSMA6,PSMA7,PSMB2,PSMB3,PSMB4,PSMB5,PSMB6,PSMB7,PSMC1,PSMC2,PSMD1,PSMD4,PSMD12,SKP1,PSMD6	module1
GO:BP	activation of innate immune response	GO:0002218	5.40756e-10	9.267	115	368	21	13799	MUC1,PSMA2,PSMA3,PSMA4,PSMA5,PSMA6,PSMA7,PSMB2,PSMB3,PSMB4,PSMB5,PSMB6,PSMB7,PSMC1,PSMC2,PSMD1,PSMD4,PSMD12,SFPQ,SKP1,PSMD6	module1
GO:BP	neutrophil degranulation	GO:0043312	6.61519e-10	9.17946	387	368	38	13799	CAP1,CCT2,IQGAP2,PGRMC1,RAB10,SLC27A2,CSNK2B,DDOST,DDX3X,EEF2,TUBB,UBR4,FUCA2,GCA,ANPEP,GSN,HSPA8,ILF2,JUP,LAMP1,LAMP2,RAB14,PGAM1,SERPINB6,PKM,PSMA2,PSMA5,PSMB7,PSMC2,PSMD1,PSMD12,RAP1B,SURF4,DYNLT1,VAMP8,CD63,IST1,PSMD6	module1
GO:BP	neutrophil activation involved in immune response	GO:0002283	8.50723e-10	9.07021	391	368	38	13799	CAP1,CCT2,IQGAP2,PGRMC1,RAB10,SLC27A2,CSNK2B,DDOST,DDX3X,EEF2,TUBB,UBR4,FUCA2,GCA,ANPEP,GSN,HSPA8,ILF2,JUP,LAMP1,LAMP2,RAB14,PGAM1,SERPINB6,PKM,PSMA2,PSMA5,PSMB7,PSMC2,PSMD1,PSMD12,RAP1B,SURF4,DYNLT1,VAMP8,CD63,IST1,PSMD6	module1
GO:BP	anaphase-promoting complex-dependent catabolic process	GO:0031145	8.50723e-10	9.07021	83	368	18	13799	PSMA2,PSMA3,PSMA4,PSMA5,PSMA6,PSMA7,PSMB2,PSMB3,PSMB4,PSMB5,PSMB6,PSMB7,PSMC1,PSMC2,PSMD1,PSMD4,PSMD12,PSMD6	module1
GO:BP	hematopoietic stem cell differentiation	GO:0060218	1.26162e-09	8.89907	85	368	18	13799	PSMA2,PSMA3,PSMA4,PSMA5,PSMA6,PSMA7,PSMB2,PSMB3,PSMB4,PSMB5,PSMB6,PSMB7,PSMC1,PSMC2,PSMD1,PSMD4,PSMD12,PSMD6	module1
GO:BP	neutrophil activation	GO:0042119	1.55881e-09	8.80721	400	368	38	13799	CAP1,CCT2,IQGAP2,PGRMC1,RAB10,SLC27A2,CSNK2B,DDOST,DDX3X,EEF2,TUBB,UBR4,FUCA2,GCA,ANPEP,GSN,HSPA8,ILF2,JUP,LAMP1,LAMP2,RAB14,PGAM1,SERPINB6,PKM,PSMA2,PSMA5,PSMB7,PSMC2,PSMD1,PSMD12,RAP1B,SURF4,DYNLT1,VAMP8,CD63,IST1,PSMD6	module1
GO:BP	neutrophil mediated immunity	GO:0002446	1.85709e-09	8.73117	403	368	38	13799	CAP1,CCT2,IQGAP2,PGRMC1,RAB10,SLC27A2,CSNK2B,DDOST,DDX3X,EEF2,TUBB,UBR4,FUCA2,GCA,ANPEP,GSN,HSPA8,ILF2,JUP,LAMP1,LAMP2,RAB14,PGAM1,SERPINB6,PKM,PSMA2,PSMA5,PSMB7,PSMC2,PSMD1,PSMD12,RAP1B,SURF4,DYNLT1,VAMP8,CD63,IST1,PSMD6	module1
GO:BP	Fc receptor signaling pathway	GO:0038093	1.85709e-09	8.73117	165	368	24	13799	ACTR3,ARPC2,GRB2,PSMA2,PSMA3,PSMA4,PSMA5,PSMA6,PSMA7,PSMB2,PSMB3,PSMB4,PSMB5,PSMB6,PSMB7,PSMC1,PSMC2,PSMD1,PSMD4,PSMD12,SKP1,YES1,CALM2,PSMD6	module1
GO:BP	regulation of hematopoietic progenitor cell differentiation	GO:1901532	2.05712e-09	8.68674	88	368	18	13799	PSMA2,PSMA3,PSMA4,PSMA5,PSMA6,PSMA7,PSMB2,PSMB3,PSMB4,PSMB5,PSMB6,PSMB7,PSMC1,PSMC2,PSMD1,PSMD4,PSMD12,PSMD6	module1
GO:BP	granulocyte activation	GO:0036230	2.0905e-09	8.67975	406	368	38	13799	CAP1,CCT2,IQGAP2,PGRMC1,RAB10,SLC27A2,CSNK2B,DDOST,DDX3X,EEF2,TUBB,UBR4,FUCA2,GCA,ANPEP,GSN,HSPA8,ILF2,JUP,LAMP1,LAMP2,RAB14,PGAM1,SERPINB6,PKM,PSMA2,PSMA5,PSMB7,PSMC2,PSMD1,PSMD12,RAP1B,SURF4,DYNLT1,VAMP8,CD63,IST1,PSMD6	module1
GO:BP	regulation of mRNA catabolic process	GO:0061013	2.0905e-09	8.67975	228	368	28	13799	HNRNPR,SYNCRIP,HNRNPA0,PKP3,DHX9,LSM3,APEX1,HSPA8,MYEF2,EXOSC4,PSMA2,PSMA3,PSMA4,PSMA5,PSMA6,PSMA7,PSMB2,PSMB3,PSMB4,PSMB5,PSMB6,PSMB7,PSMC1,PSMC2,PSMD1,PSMD4,PSMD12,PSMD6	module1
GO:BP	positive regulation of innate immune response	GO:0045089	2.13883e-09	8.66982	167	368	24	13799	DHX9,LAMP1,MUC1,PSMA2,PSMA3,PSMA4,PSMA5,PSMA6,PSMA7,PSMB2,PSMB3,PSMB4,PSMB5,PSMB6,PSMB7,PSMC1,PSMC2,PSMD1,PSMD4,PSMD12,SFPQ,SKP1,RIOK3,PSMD6	module1
GO:BP	mRNA catabolic process	GO:0006402	2.24251e-09	8.64927	351	368	35	13799	HNRNPR,SYNCRIP,HNRNPA0,PKP3,DDX5,DHX9,ETF1,LSM3,APEX1,HSPA8,MAGOH,RPL10A,MYEF2,EXOSC4,PSMA2,PSMA3,PSMA4,PSMA5,PSMA6,PSMA7,PSMB2,PSMB3,PSMB4,PSMB5,PSMB6,PSMB7,PSMC1,PSMC2,PSMD1,PSMD4,PSMD12,RPL3,RPS8,SSB,PSMD6	module1
GO:BP	leukocyte degranulation	GO:0043299	2.30412e-09	8.6375	428	368	39	13799	CAP1,CCT2,IQGAP2,PGRMC1,RAB10,SLC27A2,CHGA,CSNK2B,DDOST,DDX3X,EEF2,TUBB,UBR4,FUCA2,GCA,ANPEP,GSN,HSPA8,ILF2,JUP,LAMP1,LAMP2,RAB14,PGAM1,SERPINB6,PKM,PSMA2,PSMA5,PSMB7,PSMC2,PSMD1,PSMD12,RAP1B,SURF4,DYNLT1,VAMP8,CD63,IST1,PSMD6	module1
GO:BP	regulation of mRNA metabolic process	GO:1903311	4.5712e-09	8.33997	342	368	34	13799	HNRNPR,SYNCRIP,HNRNPA0,PKP3,DDX5,DHX9,LSM3,RBMX,HNRNPA1,APEX1,HSPA8,MAGOH,MYEF2,EXOSC4,PSMA2,PSMA3,PSMA4,PSMA5,PSMA6,PSMA7,PSMB2,PSMB3,PSMB4,PSMB5,PSMB6,PSMB7,PSMC1,PSMC2,PSMD1,PSMD4,PSMD12,SRSF2,SRSF3,PSMD6	module1
GO:BP	regulation of mRNA stability	GO:0043488	4.81704e-09	8.31722	221	368	27	13799	HNRNPR,SYNCRIP,HNRNPA0,DHX9,LSM3,APEX1,HSPA8,MYEF2,EXOSC4,PSMA2,PSMA3,PSMA4,PSMA5,PSMA6,PSMA7,PSMB2,PSMB3,PSMB4,PSMB5,PSMB6,PSMB7,PSMC1,PSMC2,PSMD1,PSMD4,PSMD12,PSMD6	module1
GO:BP	myeloid cell activation involved in immune response	GO:0002275	4.9353e-09	8.30669	440	368	39	13799	CAP1,CCT2,IQGAP2,PGRMC1,RAB10,SLC27A2,CHGA,CSNK2B,DDOST,DDX3X,EEF2,TUBB,UBR4,FUCA2,GCA,ANPEP,GSN,HSPA8,ILF2,JUP,LAMP1,LAMP2,RAB14,PGAM1,SERPINB6,PKM,PSMA2,PSMA5,PSMB7,PSMC2,PSMD1,PSMD12,RAP1B,SURF4,DYNLT1,VAMP8,CD63,IST1,PSMD6	module1
GO:BP	regulation of stem cell differentiation	GO:2000736	5.9095e-09	8.22845	107	368	19	13799	KDM3A,PSMA2,PSMA3,PSMA4,PSMA5,PSMA6,PSMA7,PSMB2,PSMB3,PSMB4,PSMB5,PSMB6,PSMB7,PSMC1,PSMC2,PSMD1,PSMD4,PSMD12,PSMD6	module1
GO:BP	positive regulation of response to biotic stimulus	GO:0002833	6.02877e-09	8.21977	192	368	25	13799	DHX9,HSPD1,LAMP1,MUC1,PSMA2,PSMA3,PSMA4,PSMA5,PSMA6,PSMA7,PSMB2,PSMB3,PSMB4,PSMB5,PSMB6,PSMB7,PSMC1,PSMC2,PSMD1,PSMD4,PSMD12,SFPQ,SKP1,RIOK3,PSMD6	module1
GO:BP	myeloid leukocyte mediated immunity	GO:0002444	7.89342e-09	8.10273	448	368	39	13799	CAP1,CCT2,IQGAP2,PGRMC1,RAB10,SLC27A2,CHGA,CSNK2B,DDOST,DDX3X,EEF2,TUBB,UBR4,FUCA2,GCA,ANPEP,GSN,HSPA8,ILF2,JUP,LAMP1,LAMP2,RAB14,PGAM1,SERPINB6,PKM,PSMA2,PSMA5,PSMB7,PSMC2,PSMD1,PSMD12,RAP1B,SURF4,DYNLT1,VAMP8,CD63,IST1,PSMD6	module1
GO:BP	antigen processing and presentation of exogenous peptide antigen	GO:0002478	8.13288e-09	8.08976	150	368	22	13799	CLTA,PDIA3,PSMA2,PSMA3,PSMA4,PSMA5,PSMA6,PSMA7,PSMB2,PSMB3,PSMB4,PSMB5,PSMB6,PSMB7,PSMC1,PSMC2,PSMD1,PSMD4,PSMD12,VAMP8,CD74,PSMD6	module1
GO:BP	antigen processing and presentation of exogenous antigen	GO:0019884	1.18153e-08	7.92755	153	368	22	13799	CLTA,PDIA3,PSMA2,PSMA3,PSMA4,PSMA5,PSMA6,PSMA7,PSMB2,PSMB3,PSMB4,PSMB5,PSMB6,PSMB7,PSMC1,PSMC2,PSMD1,PSMD4,PSMD12,VAMP8,CD74,PSMD6	module1
GO:BP	positive regulation of canonical Wnt signaling pathway	GO:0090263	1.19964e-08	7.92095	139	368	21	13799	DDX3X,JUP,PSMA2,PSMA3,PSMA4,PSMA5,PSMA6,PSMA7,PSMB2,PSMB3,PSMB4,PSMB5,PSMB6,PSMB7,PSMC1,PSMC2,PSMD1,PSMD4,PSMD12,RUVBL1,PSMD6	module1
GO:BP	regulation of RNA stability	GO:0043487	1.23207e-08	7.90937	232	368	27	13799	HNRNPR,SYNCRIP,HNRNPA0,DHX9,LSM3,APEX1,HSPA8,MYEF2,EXOSC4,PSMA2,PSMA3,PSMA4,PSMA5,PSMA6,PSMA7,PSMB2,PSMB3,PSMB4,PSMB5,PSMB6,PSMB7,PSMC1,PSMC2,PSMD1,PSMD4,PSMD12,PSMD6	module1
GO:BP	biological process involved in interspecies interaction between organisms	GO:0044419	1.81535e-08	7.74104	1166	368	69	13799	ACTR3,SYNCRIP,CEBPG,CFL1,HNRNPA0,CHGA,CHMP4B,DDX3X,DHX9,TUBB,FLNB,FUCA2,CHMP2B,PPP1R14B,GRB2,ANPEP,GSN,GTF2F1,HDAC1,HDAC2,HSPA8,HSPD1,APOB,KIF5B,LAMP1,MUC1,NFIB,ATP2A2,F11R,PCK2,CHMP5,RAB14,EXOSC4,PPIB,PPID,ABCF3,PSMA2,PSMA3,PSMA4,PSMA5,PSMA6,PSMA7,PSMB2,PSMB3,PSMB4,PSMB5,PSMB6,PSMB7,PSMC1,PSMC2,PSMD1,PSMD4,PSMD12,SFPQ,SKP1,TCP1,DYNLT1,VIL1,YES1,UNC93B1,CASP9,VAMP8,RIOK3,MTDH,ULK2,CD74,IST1,PSMD6…	module1
GO:BP	myeloid leukocyte activation	GO:0002274	1.86914e-08	7.72836	526	368	42	13799	NAMPT,CAP1,CCT2,IQGAP2,PGRMC1,RAB10,SLC27A2,CHGA,CSNK2B,DDOST,DDX3X,EEF2,TUBB,UBR4,FUCA2,GCA,ANPEP,GSN,HSPA8,HSPD1,ILF2,JUP,LAMP1,LAMP2,RAB14,PGAM1,SERPINB6,PKM,PSMA2,PSMA5,PSMB7,PSMC2,PSMD1,PSMD12,RAP1B,SURF4,DYNLT1,VAMP8,CD63,CD74,IST1,PSMD6	module1
GO:BP	RNA catabolic process	GO:0006401	2.43902e-08	7.61279	387	368	35	13799	HNRNPR,SYNCRIP,HNRNPA0,PKP3,DDX5,DHX9,ETF1,LSM3,APEX1,HSPA8,MAGOH,RPL10A,MYEF2,EXOSC4,PSMA2,PSMA3,PSMA4,PSMA5,PSMA6,PSMA7,PSMB2,PSMB3,PSMB4,PSMB5,PSMB6,PSMB7,PSMC1,PSMC2,PSMD1,PSMD4,PSMD12,RPL3,RPS8,SSB,PSMD6	module1
GO:BP	antigen processing and presentation of peptide antigen	GO:0048002	3.22919e-08	7.49091	162	368	22	13799	CLTA,PDIA3,PSMA2,PSMA3,PSMA4,PSMA5,PSMA6,PSMA7,PSMB2,PSMB3,PSMB4,PSMB5,PSMB6,PSMB7,PSMC1,PSMC2,PSMD1,PSMD4,PSMD12,VAMP8,CD74,PSMD6	module1
GO:BP	Wnt signaling pathway, planar cell polarity pathway	GO:0060071	3.82504e-08	7.41736	107	368	18	13799	PSMA2,PSMA3,PSMA4,PSMA5,PSMA6,PSMA7,PSMB2,PSMB3,PSMB4,PSMB5,PSMB6,PSMB7,PSMC1,PSMC2,PSMD1,PSMD4,PSMD12,PSMD6	module1
GO:BP	cellular amine metabolic process	GO:0044106	4.45613e-08	7.35104	150	368	21	13799	INSM1,OAZ1,PSMA2,PSMA3,PSMA4,PSMA5,PSMA6,PSMA7,PSMB2,PSMB3,PSMB4,PSMB5,PSMB6,PSMB7,PSMC1,PSMC2,PSMD1,PSMD4,PSMD12,TPH1,PSMD6	module1
GO:BP	regulation of cell cycle G2/M phase transition	GO:1902749	4.63784e-08	7.33368	197	368	24	13799	TUBB,ATF5,MAPRE1,PSMA2,PSMA3,PSMA4,PSMA5,PSMA6,PSMA7,PSMB2,PSMB3,PSMB4,PSMB5,PSMB6,PSMB7,PSMC1,PSMC2,PSMD1,PSMD4,PSMD12,SKP1,YWHAE,SSNA1,PSMD6	module1
GO:BP	regulation of establishment of planar polarity	GO:0090175	4.95112e-08	7.3053	109	368	18	13799	PSMA2,PSMA3,PSMA4,PSMA5,PSMA6,PSMA7,PSMB2,PSMB3,PSMB4,PSMB5,PSMB6,PSMB7,PSMC1,PSMC2,PSMD1,PSMD4,PSMD12,PSMD6	module1
GO:BP	cellular response to interleukin-1	GO:0071347	5.16184e-08	7.2872	137	368	20	13799	RBMX,PSMA2,PSMA3,PSMA4,PSMA5,PSMA6,PSMA7,PSMB2,PSMB3,PSMB4,PSMB5,PSMB6,PSMB7,PSMC1,PSMC2,PSMD1,PSMD4,PSMD12,SKP1,PSMD6	module1
GO:BP	amine metabolic process	GO:0009308	7.67479e-08	7.11493	155	368	21	13799	INSM1,OAZ1,PSMA2,PSMA3,PSMA4,PSMA5,PSMA6,PSMA7,PSMB2,PSMB3,PSMB4,PSMB5,PSMB6,PSMB7,PSMC1,PSMC2,PSMD1,PSMD4,PSMD12,TPH1,PSMD6	module1
GO:BP	regulation of G2/M transition of mitotic cell cycle	GO:0010389	9.1935e-08	7.03652	188	368	23	13799	TUBB,MAPRE1,PSMA2,PSMA3,PSMA4,PSMA5,PSMA6,PSMA7,PSMB2,PSMB3,PSMB4,PSMB5,PSMB6,PSMB7,PSMC1,PSMC2,PSMD1,PSMD4,PSMD12,SKP1,YWHAE,SSNA1,PSMD6	module1
GO:BP	antigen processing and presentation	GO:0019882	1.11502e-07	6.95272	190	368	23	13799	RAB10,CLTA,PDIA3,PSMA2,PSMA3,PSMA4,PSMA5,PSMA6,PSMA7,PSMB2,PSMB3,PSMB4,PSMB5,PSMB6,PSMB7,PSMC1,PSMC2,PSMD1,PSMD4,PSMD12,VAMP8,CD74,PSMD6	module1
GO:BP	protein folding	GO:0006457	1.40539e-07	6.8522	209	368	24	13799	PDIA6,TRAP1,CCT4,CCT2,AHSA1,HSPH1,CSNK2B,FKBP2,FKBP4,GNB1,PDIA3,HSPA5,HSPA8,HSPD1,HSPE1,DNAJB1,DNAJB11,PPIB,PPID,PSMC1,TCP1,HSP90B1,PDIA4,CD74	module1
GO:BP	non-canonical Wnt signaling pathway	GO:0035567	1.68642e-07	6.77303	147	368	20	13799	GNB1,PSMA2,PSMA3,PSMA4,PSMA5,PSMA6,PSMA7,PSMB2,PSMB3,PSMB4,PSMB5,PSMB6,PSMB7,PSMC1,PSMC2,PSMD1,PSMD4,PSMD12,CALM2,PSMD6	module1
GO:BP	regulated exocytosis	GO:0045055	1.71717e-07	6.76519	661	368	46	13799	CAP1,CCT2,IQGAP2,PGRMC1,RAB10,SLC27A2,CHGA,CSNK2B,DDOST,DDX3X,EEF2,TUBB,UBR4,FUCA2,GCA,ANPEP,GSN,ANXA5,HSPA8,APOA1,ILF2,JUP,LAMP1,LAMP2,MYH9,ATP2A2,RAB14,PGAM1,SERPINB6,PKM,PSMA2,PSMA5,PSMB7,PSMC2,PSMD1,PSMD12,RAP1B,SURF4,SYT5,DYNLT1,TPH1,CALM2,VAMP8,CD63,IST1,PSMD6	module1
GO:BP	NIK/NF-kappaB signaling	GO:0038061	2.33891e-07	6.63099	150	368	20	13799	DDX3X,PSMA2,PSMA3,PSMA4,PSMA5,PSMA6,PSMA7,PSMB2,PSMB3,PSMB4,PSMB5,PSMB6,PSMB7,PSMC1,PSMC2,PSMD1,PSMD4,PSMD12,SKP1,PSMD6	module1
GO:BP	viral process	GO:0016032	2.7693e-07	6.55763	889	368	55	13799	PDCD6IP,SYNCRIP,AHSA1,CFL1,SRCAP,CHMP4B,DDOST,DDX3X,DDX5,DHX9,EZH2,FDPS,UBR4,CHMP2B,GRB2,SPCS1,ANPEP,GSN,GTF2F1,HDAC1,HNRNPA1,HSPA8,HSPD1,STT3A,LAMP1,RPL10A,F11R,UBAP1,CHMP5,POLR2F,PPIB,PPID,PSMA3,PSMA4,PSMA7,PSMB2,PSMB3,PSMB4,PSMB5,PSMB6,PSMB7,RANBP1,RPL3,RPN1,RPS8,SKP1,SSB,STAU1,DYNLT1,YWHAE,CALM2,VAMP8,CD74,CD151,IST1	module1
GO:BP	chaperone-mediated protein folding	GO:0061077	2.78386e-07	6.55535	59	368	13	13799	TRAP1,CCT2,HSPH1,FKBP2,FKBP4,HSPA5,HSPA8,HSPE1,DNAJB1,PPIB,PPID,PDIA4,CD74	module1
GO:BP	negative regulation of canonical Wnt signaling pathway	GO:0090090	2.85229e-07	6.54481	168	368	21	13799	TMEM170B,DKK3,HDAC1,PSMA2,PSMA3,PSMA4,PSMA5,PSMA6,PSMA7,PSMB2,PSMB3,PSMB4,PSMB5,PSMB6,PSMB7,PSMC1,PSMC2,PSMD1,PSMD4,PSMD12,PSMD6	module1
GO:BP	leukocyte activation involved in immune response	GO:0002366	2.85229e-07	6.54481	559	368	41	13799	CAP1,CCT2,IQGAP2,PGRMC1,RAB10,SLC27A2,CHGA,CSNK2B,DDOST,DDX3X,EEF2,TUBB,UBR4,FUCA2,GCA,ANPEP,GSN,HSPA8,HSPD1,ILF2,JUP,LAMP1,LAMP2,RAB14,PGAM1,SERPINB6,PKM,PSMA2,PSMA5,PSMB7,PSMC2,PSMD1,PSMD12,RAP1B,SURF4,DYNLT1,VAMP8,CD63,CD74,IST1,PSMD6	module1
GO:BP	cell cycle G2/M phase transition	GO:0044839	2.85229e-07	6.54481	253	368	26	13799	TUBB,ATF5,MAPRE1,ABCB1,PSMA2,PSMA3,PSMA4,PSMA5,PSMA6,PSMA7,PSMB2,PSMB3,PSMB4,PSMB5,PSMB6,PSMB7,PSMC1,PSMC2,PSMD1,PSMD4,PSMD12,SKP1,YWHAE,CALM2,SSNA1,PSMD6	module1
GO:BP	leukocyte mediated immunity	GO:0002443	3.04181e-07	6.51687	606	368	43	13799	CAP1,CEBPG,CCT2,IQGAP2,PGRMC1,RAB10,SLC27A2,CHGA,CSNK2B,DDOST,DDX3X,EEF2,TUBB,UBR4,FUCA2,GCA,ANPEP,GSN,HSPA8,HSPD1,ILF2,JUP,KIF5B,LAMP1,LAMP2,RAB14,PGAM1,SERPINB6,PKM,PSMA2,PSMA5,PSMB7,PSMC2,PSMD1,PSMD12,RAP1B,SURF4,DYNLT1,VAMP8,CD63,CD74,IST1,PSMD6	module1
GO:BP	positive regulation of Wnt signaling pathway	GO:0030177	3.0443e-07	6.51651	169	368	21	13799	DDX3X,JUP,PSMA2,PSMA3,PSMA4,PSMA5,PSMA6,PSMA7,PSMB2,PSMB3,PSMB4,PSMB5,PSMB6,PSMB7,PSMC1,PSMC2,PSMD1,PSMD4,PSMD12,RUVBL1,PSMD6	module1
GO:BP	T cell receptor signaling pathway	GO:0050852	3.0443e-07	6.51651	169	368	21	13799	CRKL,PSMA2,PSMA3,PSMA4,PSMA5,PSMA6,PSMA7,PSMB2,PSMB3,PSMB4,PSMB5,PSMB6,PSMB7,PSMC1,PSMC2,PSMD1,PSMD4,PSMD12,SKP1,EZR,PSMD6	module1
GO:BP	cell activation involved in immune response	GO:0002263	3.2684e-07	6.48566	563	368	41	13799	CAP1,CCT2,IQGAP2,PGRMC1,RAB10,SLC27A2,CHGA,CSNK2B,DDOST,DDX3X,EEF2,TUBB,UBR4,FUCA2,GCA,ANPEP,GSN,HSPA8,HSPD1,ILF2,JUP,LAMP1,LAMP2,RAB14,PGAM1,SERPINB6,PKM,PSMA2,PSMA5,PSMB7,PSMC2,PSMD1,PSMD12,RAP1B,SURF4,DYNLT1,VAMP8,CD63,CD74,IST1,PSMD6	module1
GO:BP	establishment of tissue polarity	GO:0007164	3.58347e-07	6.4457	125	368	18	13799	PSMA2,PSMA3,PSMA4,PSMA5,PSMA6,PSMA7,PSMB2,PSMB3,PSMB4,PSMB5,PSMB6,PSMB7,PSMC1,PSMC2,PSMD1,PSMD4,PSMD12,PSMD6	module1
GO:BP	establishment of planar polarity	GO:0001736	3.58347e-07	6.4457	125	368	18	13799	PSMA2,PSMA3,PSMA4,PSMA5,PSMA6,PSMA7,PSMB2,PSMB3,PSMB4,PSMB5,PSMB6,PSMB7,PSMC1,PSMC2,PSMD1,PSMD4,PSMD12,PSMD6	module1
GO:BP	G2/M transition of mitotic cell cycle	GO:0000086	4.61624e-07	6.33571	242	368	25	13799	TUBB,MAPRE1,ABCB1,PSMA2,PSMA3,PSMA4,PSMA5,PSMA6,PSMA7,PSMB2,PSMB3,PSMB4,PSMB5,PSMB6,PSMB7,PSMC1,PSMC2,PSMD1,PSMD4,PSMD12,SKP1,YWHAE,CALM2,SSNA1,PSMD6	module1
GO:BP	establishment of localization in cell	GO:0051649	4.89727e-07	6.31005	2434	368	109	13799	ACTR3,DDX39A,CAP1,CCT2,RGS14,CFL1,IQGAP2,PGRMC1,RAB10,KDELR1,SEC61B,SLC27A2,CHGA,COPE,CLTA,CLTB,CHMP4B,BBS5,CSNK2B,DDOST,DDX3X,DHX9,EEF2,TUBB,SCAP,UBR4,SEC61G,FUCA2,GCA,CHMP2B,CHTOP,ARFGAP3,GDI1,SPCS1,ANPEP,GSN,ANXA5,HMGCR,HNRNPA1,HSPA5,HSPA8,HSPD1,APOA1,ILF2,INSIG1,JUP,KIF5B,LAMP1,LAMP2,MAGOH,MYH9,MYO1D,MYO6,RPL10A,ATP1A1,NEUROD1,ATP2A2,NUCB1,OAZ1,UBAP1,CHMP5,RAB14,PGAM1,SERPINB6,PKM,MAP2K1,PSMA…	module1
GO:BP	response to interleukin-1	GO:0070555	6.62601e-07	6.17875	161	368	20	13799	RBMX,PSMA2,PSMA3,PSMA4,PSMA5,PSMA6,PSMA7,PSMB2,PSMB3,PSMB4,PSMB5,PSMB6,PSMB7,PSMC1,PSMC2,PSMD1,PSMD4,PSMD12,SKP1,PSMD6	module1
GO:BP	tumor necrosis factor-mediated signaling pathway	GO:0033209	6.99831e-07	6.15501	146	368	19	13799	APOA1,PSMA2,PSMA3,PSMA4,PSMA5,PSMA6,PSMA7,PSMB2,PSMB3,PSMB4,PSMB5,PSMB6,PSMB7,PSMC1,PSMC2,PSMD1,PSMD4,PSMD12,PSMD6	module1
GO:BP	morphogenesis of a polarized epithelium	GO:0001738	6.99831e-07	6.15501	146	368	19	13799	RAB10,PSMA2,PSMA3,PSMA4,PSMA5,PSMA6,PSMA7,PSMB2,PSMB3,PSMB4,PSMB5,PSMB6,PSMB7,PSMC1,PSMC2,PSMD1,PSMD4,PSMD12,PSMD6	module1
GO:BP	carboxylic acid metabolic process	GO:0019752	7.76393e-07	6.10992	896	368	54	13799	MTHFD2,SLC27A2,LYPLA2,ADH1B,ETFA,ACSL4,SCAP,DECR2,PPA2,HPGDS,GSTA1,PSAT1,HSD17B4,APOA1,INSIG1,ACADVL,ACAT2,MDH1,MDH2,MGST3,ACO1,OAZ1,PCK2,MLXIPL,PGAM1,PGD,PKLR,PKM,PSMA2,PSMA3,PSMA4,PSMA5,PSMA6,PSMA7,PSMB2,PSMB3,PSMB4,PSMB5,PSMB6,PSMB7,PSMC1,PSMC2,PSMD1,PSMD4,PSMD12,ABCD3,QDPR,SCPEP1,SCP2,ELOVL1,TPI1,ACSBG2,CD74,PSMD6	module1
GO:BP	organic acid metabolic process	GO:0006082	8.64428e-07	6.06327	950	368	56	13799	MTHFD2,SLC27A2,LYPLA2,ADH1B,ETFA,ACSL4,SCAP,DECR2,PPA2,HPGDS,GSTA1,PSAT1,HSD17B4,APOA1,INSIG1,ACADVL,ACAT2,MDH1,MDH2,MGST3,ACO1,OAZ1,PCK2,MLXIPL,PGAM1,PGD,PKLR,PKM,PRPS1,PSMA2,PSMA3,PSMA4,PSMA5,PSMA6,PSMA7,PSMB2,PSMB3,PSMB4,PSMB5,PSMB6,PSMB7,PSMC1,PSMC2,PSMD1,PSMD4,PSMD12,ABCD3,QDPR,SCPEP1,SCP2,ELOVL1,TPH1,TPI1,ACSBG2,CD74,PSMD6	module1
GO:BP	positive regulation of defense response	GO:0031349	9.14189e-07	6.03896	270	368	26	13799	DHX9,HSPD1,LAMP1,MUC1,PSMA2,PSMA3,PSMA4,PSMA5,PSMA6,PSMA7,PSMB2,PSMB3,PSMB4,PSMB5,PSMB6,PSMB7,PSMC1,PSMC2,PSMD1,PSMD4,PSMD12,SFPQ,SKP1,VAMP8,RIOK3,PSMD6	module1
GO:BP	mRNA metabolic process	GO:0016071	1.50727e-06	5.82181	789	368	49	13799	DDX39A,HNRNPR,SYNCRIP,CEBPG,HNRNPA0,PKP3,DDX5,DHX9,ETF1,HNRNPA3,CHTOP,LSM3,RBMX,GTF2F1,HNRNPA1,APEX1,HSPA8,MAGOH,RPL10A,MYEF2,CWC15,POLR2F,EXOSC4,PSMA2,PSMA3,PSMA4,PSMA5,PSMA6,PSMA7,PSMB2,PSMB3,PSMB4,PSMB5,PSMB6,PSMB7,PSMC1,PSMC2,PSMD1,PSMD4,PSMD12,RPL3,RPS8,SFPQ,SRSF2,SRSF3,SNRPD3,SNRPG,SSB,PSMD6	module1
GO:BP	exocytosis	GO:0006887	1.59196e-06	5.79807	766	368	48	13799	PDCD6IP,CAP1,CCT2,IQGAP2,PGRMC1,RAB10,SLC27A2,CHGA,CSNK2B,DDOST,DDX3X,EEF2,TUBB,UBR4,FUCA2,GCA,ANPEP,GSN,ANXA5,HSPA8,APOA1,ILF2,JUP,LAMP1,LAMP2,MYH9,ATP2A2,RAB14,PGAM1,SERPINB6,PKM,PSMA2,PSMA5,PSMB7,PSMC2,PSMD1,PSMD12,RAP1B,SURF4,SYT5,DYNLT1,TPH1,CALM2,VAMP8,HAP1,CD63,IST1,PSMD6	module1
GO:BP	immune effector process	GO:0002252	1.79634e-06	5.74561	794	368	49	13799	ACTR3,ARPC2,CAP1,CEBPG,CCT2,IQGAP2,PGRMC1,RAB10,SLC27A2,CHGA,CSNK2B,DDOST,DDX3X,EEF2,TUBB,UBR4,FUCA2,GCA,GRB2,ANPEP,GSN,HSPA8,HSPD1,APOA1,ILF2,JUP,KIF5B,LAMP1,LAMP2,RAB14,PGAM1,SERPINB6,PKM,PSMA2,PSMA5,PSMB7,PSMC2,PSMD1,PSMD12,RAP1B,SURF4,DYNLT1,TMBIM6,YES1,VAMP8,CD63,CD74,IST1,PSMD6	module1
GO:BP	regulation of innate immune response	GO:0045088	1.94518e-06	5.71104	243	368	24	13799	DHX9,LAMP1,MUC1,PSMA2,PSMA3,PSMA4,PSMA5,PSMA6,PSMA7,PSMB2,PSMB3,PSMB4,PSMB5,PSMB6,PSMB7,PSMC1,PSMC2,PSMD1,PSMD4,PSMD12,SFPQ,SKP1,RIOK3,PSMD6	module1
GO:BP	oxoacid metabolic process	GO:0043436	2.10024e-06	5.67773	925	368	54	13799	MTHFD2,SLC27A2,LYPLA2,ADH1B,ETFA,ACSL4,SCAP,DECR2,PPA2,HPGDS,GSTA1,PSAT1,HSD17B4,APOA1,INSIG1,ACADVL,ACAT2,MDH1,MDH2,MGST3,ACO1,OAZ1,PCK2,MLXIPL,PGAM1,PGD,PKLR,PKM,PSMA2,PSMA3,PSMA4,PSMA5,PSMA6,PSMA7,PSMB2,PSMB3,PSMB4,PSMB5,PSMB6,PSMB7,PSMC1,PSMC2,PSMD1,PSMD4,PSMD12,ABCD3,QDPR,SCPEP1,SCP2,ELOVL1,TPI1,ACSBG2,CD74,PSMD6	module1
GO:BP	cellular response to decreased oxygen levels	GO:0036294	2.87898e-06	5.54076	194	368	21	13799	NAMPT,GNB1,PSMA2,PSMA3,PSMA4,PSMA5,PSMA6,PSMA7,PSMB2,PSMB3,PSMB4,PSMB5,PSMB6,PSMB7,PSMC1,PSMC2,PSMD1,PSMD4,PSMD12,TMBIM6,PSMD6	module1
GO:BP	negative regulation of mitotic cell cycle phase transition	GO:1901991	2.929e-06	5.53328	212	368	22	13799	EZH2,MUC1,PSMA2,PSMA3,PSMA4,PSMA5,PSMA6,PSMA7,PSMB2,PSMB3,PSMB4,PSMB5,PSMB6,PSMB7,PSMC1,PSMC2,PSMD1,PSMD4,PSMD12,SKP1,ZNF207,PSMD6	module1
GO:BP	transport	GO:0006810	2.94406e-06	5.53105	4402	368	166	13799	PDCD6IP,ABCF2,SCAMP3,ACTR3,ARPC2,DDX39A,CAP1,CCT4,CCT2,RGS14,IQGAP2,HSPH1,PGRMC1,RAB10,KDELR1,SEC61B,SLC27A2,CACFD1,CHGA,COPE,CLTA,CLTB,CHMP4B,BBS5,COX6B1,COX6C,CLDN4,CLDN3,CSNK2B,CYP51A1,DDOST,DDX3X,DHX9,EEF2,TUBB,ACSL4,HNRNPA3,FKBP4,SCAP,UBR4,SEC61G,FUCA2,GCA,CHMP2B,CHTOP,ARFGAP3,GDI1,GNB1,GRB2,SPCS1,ANPEP,GSN,HDAC1,HDLBP,ANXA5,ANXA11,HMGCR,HNRNPA1,HSPA5,HSPA8,HSPD1,APOA1,APOB,ILF2,INSIG1,JUP,S…	module1
GO:BP	small molecule metabolic process	GO:0044281	3.21251e-06	5.49316	1682	368	81	13799	NAMPT,MTHFD2,SLC27A2,LYPLA2,ADH1B,CYP51A1,SDR16C5,ETFA,ALDH2,ACSL4,FDPS,SCAP,FUCA2,DECR2,PPA2,DKK3,HPGDS,GSR,GSTA1,PSAT1,HDLBP,HINT1,HMGCR,HMGCS1,HSD17B4,APOA1,APOB,IDI1,INSIG1,ACADVL,ACAT2,MDH1,MDH2,MGST3,NFE2L1,ACO1,OAZ1,PCK2,MLXIPL,ISYNA1,CMPK1,PGAM1,PGD,PKLR,PKM,NANS,UGGT2,KDM3A,PRPS1,PSMA2,PSMA3,PSMA4,PSMA5,PSMA6,PSMA7,PSMB2,PSMB3,PSMB4,PSMB5,PSMB6,PSMB7,PSMC1,PSMC2,PSMD1,PSMD4,PSMD12,ABCD3,…	module1
GO:BP	response to chemical	GO:0042221	3.24137e-06	5.48927	3796	368	148	13799	ACTR3,PDIA6,TRAP1,NAMPT,TUBB3,SYNCRIP,SPINT2,CFL1,HSPH1,RAB10,HNRNPA0,SEC61B,CHGA,LYPLA2,CLDN4,CLDN3,CRKL,CRYZ,CSNK2B,DDOST,DDX3X,DDX5,DHX9,EEF2,EZH2,ACSL4,SCAP,FLNB,PRDX5,GDI1,DKK3,RBMX,GNB1,GRB2,PDIA3,GSN,GSR,GSTA1,GTF2F1,HDAC1,HDAC2,ANXA11,HMGCR,HMGCS1,HNRNPA1,APEX1,HSPA5,HSPA8,HSPD1,HSPE1,DNAJB1,APOA1,APOB,INSIG1,ACADVL,JUP,KIF5B,SERP2,MGST3,MUC1,MYLK,MYO6,RPL10A,ATP1A1,NEUROD1,NFE2L1,NFIB,AC…	module1
GO:BP	export from cell	GO:0140352	3.24137e-06	5.48927	1205	368	64	13799	PDCD6IP,CAP1,CCT2,IQGAP2,PGRMC1,RAB10,SLC27A2,CHGA,CSNK2B,CYP51A1,DDOST,DDX3X,EEF2,TUBB,ACSL4,UBR4,FUCA2,GCA,ARFGAP3,ANPEP,GSN,HDAC1,ANXA5,HMGCR,HSPA8,APOA1,ILF2,JUP,KIF5B,LAMP1,LAMP2,MYH9,ATP1A1,NEUROD1,ATP2A2,PCK2,RAB14,PGAM1,ABCB1,SERPINB6,PKM,PPID,PSMA2,PSMA5,ENY2,PSMB7,PSMC2,PSMD1,PSMD12,RAP1B,SCG5,SURF4,SYT5,DYNLT1,TPH1,EZR,YWHAE,CALM2,VAMP8,HAP1,PDIA4,CD63,IST1,PSMD6	module1
GO:BP	post-translational protein modification	GO:0043687	3.24137e-06	5.48927	329	368	28	13799	PDIA6,FUCA2,SUMF1,APOA1,APOB,STT3A,NUCB1,GOLM1,PSMA2,PSMA3,PSMA4,PSMA5,PSMA6,PSMA7,PSMB2,PSMB3,PSMB4,PSMB5,PSMB6,PSMB7,PSMC1,PSMC2,PSMD1,PSMD4,PSMD12,SKP1,HSP90B1,PSMD6	module1
GO:BP	small molecule biosynthetic process	GO:0044283	3.24137e-06	5.48927	593	368	40	13799	SLC27A2,CYP51A1,FDPS,SCAP,DECR2,DKK3,HPGDS,PSAT1,HINT1,HMGCR,HMGCS1,HSD17B4,APOA1,APOB,IDI1,INSIG1,ACADVL,ACAT2,MDH1,MDH2,MGST3,PCK2,MLXIPL,ISYNA1,PGAM1,PGD,PKLR,KDM3A,PRPS1,ABCD3,QDPR,SCP2,ELOVL1,TKT,TM7SF2,TPI1,ACSBG2,COQ10A,SPTLC2,CD74	module1
GO:BP	cellular response to tumor necrosis factor	GO:0071356	3.69811e-06	5.43202	234	368	23	13799	DHX9,HDAC1,APOA1,APOB,PCK2,PSMA2,PSMA3,PSMA4,PSMA5,PSMA6,PSMA7,PSMB2,PSMB3,PSMB4,PSMB5,PSMB6,PSMB7,PSMC1,PSMC2,PSMD1,PSMD4,PSMD12,PSMD6	module1
GO:BP	negative regulation of Wnt signaling pathway	GO:0030178	3.7237e-06	5.42902	198	368	21	13799	TMEM170B,DKK3,HDAC1,PSMA2,PSMA3,PSMA4,PSMA5,PSMA6,PSMA7,PSMB2,PSMB3,PSMB4,PSMB5,PSMB6,PSMB7,PSMC1,PSMC2,PSMD1,PSMD4,PSMD12,PSMD6	module1
GO:BP	hematopoietic progenitor cell differentiation	GO:0002244	3.81222e-06	5.41882	164	368	19	13799	EEF2,PSMA2,PSMA3,PSMA4,PSMA5,PSMA6,PSMA7,PSMB2,PSMB3,PSMB4,PSMB5,PSMB6,PSMB7,PSMC1,PSMC2,PSMD1,PSMD4,PSMD12,PSMD6	module1
GO:BP	cellular response to chemical stimulus	GO:0070887	4.14209e-06	5.38278	2827	368	118	13799	ACTR3,PDIA6,TRAP1,NAMPT,SYNCRIP,SPINT2,CFL1,RAB10,CHGA,CRKL,CRYZ,CSNK2B,DDX3X,DDX5,DHX9,EEF2,EZH2,FLNB,PRDX5,DKK3,RBMX,GNB1,GRB2,PDIA3,GSN,GSR,GSTA1,GTF2F1,HDAC1,HDAC2,HMGCR,HMGCS1,HNRNPA1,APEX1,HSPA5,HSPA8,HSPD1,APOA1,APOB,INSIG1,ACADVL,JUP,KIF5B,SERP2,MGST3,MUC1,MYLK,ATP1A1,NEUROD1,NFE2L1,ATP2A2,RNF165,F11R,PCK2,MLXIPL,CHMP5,RAB14,DNAJB11,SERPINB6,PKLR,PKM,CYCS,POLR2F,PPIB,UGGT2,KDM3A,PSMA2,PSM…	module1
GO:BP	establishment of localization	GO:0051234	4.23644e-06	5.373	4534	368	169	13799	PDCD6IP,ABCF2,SCAMP3,ACTR3,ARPC2,DDX39A,CAP1,CCT4,CCT2,RGS14,CFL1,IQGAP2,HSPH1,PGRMC1,RAB10,KDELR1,SEC61B,SLC27A2,CACFD1,CHGA,COPE,CLTA,CLTB,CHMP4B,BBS5,COX6B1,COX6C,CLDN4,CLDN3,CSNK2B,CYP51A1,DDOST,DDX3X,DHX9,EEF2,TUBB,ACSL4,HNRNPA3,FKBP4,SCAP,UBR4,SEC61G,FUCA2,GCA,CHMP2B,CHTOP,ARFGAP3,GDI1,GNB1,GRB2,SPCS1,ANPEP,GSN,HDAC1,HDLBP,ANXA5,ANXA11,HMGCR,HNRNPA1,HSPA5,HSPA8,HSPD1,APOA1,APOB,ILF2,INSIG1,…	module1
GO:BP	alcohol biosynthetic process	GO:0046165	4.2672e-06	5.36986	133	368	17	13799	CYP51A1,FDPS,SCAP,DKK3,HMGCR,HMGCS1,APOA1,APOB,IDI1,INSIG1,ACAT2,PCK2,ISYNA1,QDPR,SCP2,TM7SF2,SPTLC2	module1
GO:BP	immune response-activating signal transduction	GO:0002757	4.67375e-06	5.33033	296	368	26	13799	ACTR3,ARPC2,CRKL,GRB2,MUC1,PSMA2,PSMA3,PSMA4,PSMA5,PSMA6,PSMA7,PSMB2,PSMB3,PSMB4,PSMB5,PSMB6,PSMB7,PSMC1,PSMC2,PSMD1,PSMD4,PSMD12,SKP1,EZR,YES1,PSMD6	module1
GO:BP	posttranscriptional regulation of gene expression	GO:0010608	4.67375e-06	5.33033	603	368	40	13799	TRAP1,HNRNPR,SYNCRIP,HNRNPA0,PKP3,DDX3X,DDX5,DHX9,EEF2,ETF1,LSM3,APEX1,HSPA8,MAGOH,ACO1,MYEF2,PKM,POLR2F,EXOSC4,MAP2K1,PSMA2,PSMA3,PSMA4,PSMA5,PSMA6,PSMA7,PSMB2,PSMB3,PSMB4,PSMB5,PSMB6,PSMB7,PSMC1,PSMC2,PSMD1,PSMD4,PSMD12,RGS2,EIF3H,PSMD6	module1
GO:BP	immune response-activating cell surface receptor signaling pathway	GO:0002429	4.67375e-06	5.33033	296	368	26	13799	ACTR3,ARPC2,CRKL,GRB2,MUC1,PSMA2,PSMA3,PSMA4,PSMA5,PSMA6,PSMA7,PSMB2,PSMB3,PSMB4,PSMB5,PSMB6,PSMB7,PSMC1,PSMC2,PSMD1,PSMD4,PSMD12,SKP1,EZR,YES1,PSMD6	module1
GO:BP	immune response	GO:0006955	4.69321e-06	5.32853	1616	368	78	13799	ACTR3,ARPC2,CAP1,SYNCRIP,CEBPG,CCT2,IQGAP2,PGRMC1,RAB10,SLC27A2,CHGA,CRKL,CSNK2B,CTSK,DDOST,DDX3X,DHX9,EEF2,TUBB,SCAP,FLNB,UBR4,FUCA2,GCA,PPP1R14B,GNB1,GRB2,ANPEP,GSN,HSPA8,HSPD1,APOA1,ILF2,JUP,KIF5B,LAMP1,LAMP2,MUC1,MYH9,RAB14,PGAM1,SERPINB6,PKM,EXOSC4,ABCF3,PSMA2,PSMA3,PSMA4,PSMA5,PSMA6,PSMA7,PSMB2,PSMB3,PSMB4,PSMB5,PSMB6,PSMB7,PSMC1,PSMC2,PSMD1,PSMD4,PSMD12,RAP1B,SFPQ,SKP1,SURF4,DYNLT1,EZR,YES…	module1
GO:BP	cellular response to hypoxia	GO:0071456	4.69321e-06	5.32853	184	368	20	13799	GNB1,PSMA2,PSMA3,PSMA4,PSMA5,PSMA6,PSMA7,PSMB2,PSMB3,PSMB4,PSMB5,PSMB6,PSMB7,PSMC1,PSMC2,PSMD1,PSMD4,PSMD12,TMBIM6,PSMD6	module1
GO:BP	nucleobase-containing compound catabolic process	GO:0034655	4.69321e-06	5.32853	511	368	36	13799	HNRNPR,SYNCRIP,HNRNPA0,PKP3,DDX5,DHX9,ETF1,LSM3,HINT1,APEX1,HSPA8,MAGOH,RPL10A,MYEF2,EXOSC4,PSMA2,PSMA3,PSMA4,PSMA5,PSMA6,PSMA7,PSMB2,PSMB3,PSMB4,PSMB5,PSMB6,PSMB7,PSMC1,PSMC2,PSMD1,PSMD4,PSMD12,RPL3,RPS8,SSB,PSMD6	module1
GO:BP	immune response-regulating cell surface receptor signaling pathway	GO:0002768	5.09987e-06	5.29244	318	368	27	13799	ACTR3,ARPC2,CRKL,GRB2,MUC1,PSMA2,PSMA3,PSMA4,PSMA5,PSMA6,PSMA7,PSMB2,PSMB3,PSMB4,PSMB5,PSMB6,PSMB7,PSMC1,PSMC2,PSMD1,PSMD4,PSMD12,SKP1,EZR,YES1,CALM2,PSMD6	module1
GO:BP	immune response-regulating signaling pathway	GO:0002764	5.38742e-06	5.26862	319	368	27	13799	ACTR3,ARPC2,CRKL,GRB2,MUC1,PSMA2,PSMA3,PSMA4,PSMA5,PSMA6,PSMA7,PSMB2,PSMB3,PSMB4,PSMB5,PSMB6,PSMB7,PSMC1,PSMC2,PSMD1,PSMD4,PSMD12,SKP1,EZR,YES1,CALM2,PSMD6	module1
GO:BP	organic hydroxy compound biosynthetic process	GO:1901617	5.39629e-06	5.2679	222	368	22	13799	SLC27A2,CYP51A1,FDPS,SCAP,DKK3,PSAT1,HMGCR,HMGCS1,HSD17B4,APOA1,APOB,IDI1,INSIG1,INSM1,ACAT2,PCK2,ISYNA1,QDPR,SCP2,TM7SF2,TPH1,SPTLC2	module1
GO:BP	protein-DNA complex subunit organization	GO:0071824	5.4626e-06	5.2626	260	368	24	13799	SRCAP,CENPV,PSMA2,PSMA3,PSMA4,PSMA5,PSMA6,PSMA7,PSMB2,PSMB3,PSMB4,PSMB5,PSMB6,PSMB7,PSMC1,PSMC2,PSMD1,PSMD4,PSMD12,SMARCE1,ANP32E,SMARCA5,RUVBL1,PSMD6	module1
GO:BP	protein-containing complex subunit organization	GO:0043933	5.656e-06	5.24749	1771	368	83	13799	PDCD6IP,ACTR3,ARPC2,CCT2,CFL1,IQGAP2,SRCAP,DSTN,CLTA,CLTB,CHMP4B,CRYZ,CSNK2B,DDX3X,DHX9,CENPV,ETF1,FKBP4,MAPRE1,FLII,CHMP2B,RBMX,GRB2,GSN,HDAC1,HSPA5,HSPA8,HSPD1,APOA1,APOB,INSM1,KIF5B,LAMP2,NDUFA2,NDUFB7,NDUFB10,DRG1,ATP2A2,VILL,POMP,CHMP5,PPID,PSMA2,PSMA3,PSMA4,PSMA5,PSMA6,PSMA7,PSMB2,PSMB3,PSMB4,PSMB5,PSMB6,PSMB7,PSMC1,PSMC2,PSMD1,PSMD4,PSMD12,RAP1B,RPL3,SKP1,SMARCE1,FSCN1,SNRPD3,SNRPG,TCP1,VA…	module1
GO:BP	response to other organism	GO:0051707	5.75439e-06	5.24	1014	368	56	13799	ACTR3,SYNCRIP,CEBPG,CFL1,HNRNPA0,CHGA,DDX3X,DHX9,TUBB,FLNB,FUCA2,PPP1R14B,GSN,GTF2F1,HDAC1,HDAC2,HSPD1,APOB,KIF5B,LAMP1,MUC1,NFIB,ATP2A2,PCK2,CHMP5,RAB14,EXOSC4,ABCF3,PSMA2,PSMA3,PSMA4,PSMA5,PSMA6,PSMA7,PSMB2,PSMB3,PSMB4,PSMB5,PSMB6,PSMB7,PSMC1,PSMC2,PSMD1,PSMD4,PSMD12,SFPQ,SKP1,VIL1,YES1,UNC93B1,CASP9,VAMP8,RIOK3,MTDH,CD74,PSMD6	module1
GO:BP	response to external biotic stimulus	GO:0043207	5.89424e-06	5.22957	1015	368	56	13799	ACTR3,SYNCRIP,CEBPG,CFL1,HNRNPA0,CHGA,DDX3X,DHX9,TUBB,FLNB,FUCA2,PPP1R14B,GSN,GTF2F1,HDAC1,HDAC2,HSPD1,APOB,KIF5B,LAMP1,MUC1,NFIB,ATP2A2,PCK2,CHMP5,RAB14,EXOSC4,ABCF3,PSMA2,PSMA3,PSMA4,PSMA5,PSMA6,PSMA7,PSMB2,PSMB3,PSMB4,PSMB5,PSMB6,PSMB7,PSMC1,PSMC2,PSMD1,PSMD4,PSMD12,SFPQ,SKP1,VIL1,YES1,UNC93B1,CASP9,VAMP8,RIOK3,MTDH,CD74,PSMD6	module1
GO:BP	actin filament severing	GO:0051014	5.90556e-06	5.22874	17	368	7	13799	CFL1,DSTN,FLII,GSN,MYH9,VILL,VIL1	module1
GO:BP	secondary alcohol biosynthetic process	GO:1902653	5.934e-06	5.22665	54	368	11	13799	CYP51A1,FDPS,SCAP,HMGCR,HMGCS1,APOA1,APOB,IDI1,INSIG1,ACAT2,TM7SF2	module1
GO:BP	cholesterol biosynthetic process	GO:0006695	5.934e-06	5.22665	54	368	11	13799	CYP51A1,FDPS,SCAP,HMGCR,HMGCS1,APOA1,APOB,IDI1,INSIG1,ACAT2,TM7SF2	module1
GO:BP	aromatic compound catabolic process	GO:0019439	6.11363e-06	5.2137	565	368	38	13799	HNRNPR,SYNCRIP,HNRNPA0,PKP3,DDX5,DHX9,ETF1,LSM3,GSTA1,HINT1,APEX1,HSPA8,MAGOH,RPL10A,MYEF2,EXOSC4,PSMA2,PSMA3,PSMA4,PSMA5,PSMA6,PSMA7,PSMB2,PSMB3,PSMB4,PSMB5,PSMB6,PSMB7,PSMC1,PSMC2,PSMD1,PSMD4,PSMD12,QDPR,RPL3,RPS8,SSB,PSMD6	module1
GO:BP	response to oxygen levels	GO:0070482	6.48657e-06	5.18798	365	368	29	13799	NAMPT,CLDN3,ALAS1,SCAP,GNB1,HDAC1,HDAC2,HSPD1,PKLR,PSMA2,PSMA3,PSMA4,PSMA5,PSMA6,PSMA7,PSMB2,PSMB3,PSMB4,PSMB5,PSMB6,PSMB7,PSMC1,PSMC2,PSMD1,PSMD4,PSMD12,TMBIM6,HSP90B1,PSMD6	module1
GO:BP	secretion by cell	GO:0032940	7.09718e-06	5.14891	1157	368	61	13799	PDCD6IP,CAP1,CCT2,IQGAP2,PGRMC1,RAB10,SLC27A2,CHGA,CSNK2B,CYP51A1,DDOST,DDX3X,EEF2,TUBB,ACSL4,UBR4,FUCA2,GCA,ARFGAP3,ANPEP,GSN,HDAC1,ANXA5,HMGCR,HSPA8,APOA1,ILF2,JUP,KIF5B,LAMP1,LAMP2,MYH9,NEUROD1,ATP2A2,PCK2,RAB14,PGAM1,SERPINB6,PKM,PPID,PSMA2,PSMA5,ENY2,PSMB7,PSMC2,PSMD1,PSMD12,RAP1B,SCG5,SURF4,SYT5,DYNLT1,TPH1,EZR,CALM2,VAMP8,HAP1,PDIA4,CD63,IST1,PSMD6	module1
GO:BP	antigen receptor-mediated signaling pathway	GO:0050851	7.54555e-06	5.12231	209	368	21	13799	CRKL,PSMA2,PSMA3,PSMA4,PSMA5,PSMA6,PSMA7,PSMB2,PSMB3,PSMB4,PSMB5,PSMB6,PSMB7,PSMC1,PSMC2,PSMD1,PSMD4,PSMD12,SKP1,EZR,PSMD6	module1
GO:BP	response to biotic stimulus	GO:0009607	7.69064e-06	5.11404	1052	368	57	13799	ACTR3,SYNCRIP,CEBPG,CFL1,HNRNPA0,CHGA,DDX3X,DHX9,TUBB,FLNB,FUCA2,PPP1R14B,GSN,GTF2F1,HDAC1,HDAC2,HSPA5,HSPD1,APOB,KIF5B,LAMP1,MUC1,NFIB,ATP2A2,PCK2,CHMP5,RAB14,EXOSC4,ABCF3,PSMA2,PSMA3,PSMA4,PSMA5,PSMA6,PSMA7,PSMB2,PSMB3,PSMB4,PSMB5,PSMB6,PSMB7,PSMC1,PSMC2,PSMD1,PSMD4,PSMD12,SFPQ,SKP1,VIL1,YES1,UNC93B1,CASP9,VAMP8,RIOK3,MTDH,CD74,PSMD6	module1
GO:BP	heterocycle catabolic process	GO:0046700	7.85116e-06	5.10507	548	368	37	13799	HNRNPR,SYNCRIP,HNRNPA0,PKP3,DDX5,DHX9,ETF1,LSM3,GSTA1,HINT1,APEX1,HSPA8,MAGOH,RPL10A,MYEF2,EXOSC4,PSMA2,PSMA3,PSMA4,PSMA5,PSMA6,PSMA7,PSMB2,PSMB3,PSMB4,PSMB5,PSMB6,PSMB7,PSMC1,PSMC2,PSMD1,PSMD4,PSMD12,RPL3,RPS8,SSB,PSMD6	module1
GO:BP	cellular response to oxygen levels	GO:0071453	8.65331e-06	5.06282	211	368	21	13799	NAMPT,GNB1,PSMA2,PSMA3,PSMA4,PSMA5,PSMA6,PSMA7,PSMB2,PSMB3,PSMB4,PSMB5,PSMB6,PSMB7,PSMC1,PSMC2,PSMD1,PSMD4,PSMD12,TMBIM6,PSMD6	module1
GO:BP	regulation of canonical Wnt signaling pathway	GO:0060828	9.1544e-06	5.03837	269	368	24	13799	TMEM170B,DDX3X,DKK3,HDAC1,JUP,PSMA2,PSMA3,PSMA4,PSMA5,PSMA6,PSMA7,PSMB2,PSMB3,PSMB4,PSMB5,PSMB6,PSMB7,PSMC1,PSMC2,PSMD1,PSMD4,PSMD12,RUVBL1,PSMD6	module1
GO:BP	response to tumor necrosis factor	GO:0034612	1.01013e-05	4.99562	251	368	23	13799	DHX9,HDAC1,APOA1,APOB,PCK2,PSMA2,PSMA3,PSMA4,PSMA5,PSMA6,PSMA7,PSMB2,PSMB3,PSMB4,PSMB5,PSMB6,PSMB7,PSMC1,PSMC2,PSMD1,PSMD4,PSMD12,PSMD6	module1
GO:BP	cellular nitrogen compound catabolic process	GO:0044270	1.09025e-05	4.96247	556	368	37	13799	HNRNPR,SYNCRIP,HNRNPA0,PKP3,DDX5,DHX9,ETF1,LSM3,GSTA1,HINT1,APEX1,HSPA8,MAGOH,RPL10A,MYEF2,EXOSC4,PSMA2,PSMA3,PSMA4,PSMA5,PSMA6,PSMA7,PSMB2,PSMB3,PSMB4,PSMB5,PSMB6,PSMB7,PSMC1,PSMC2,PSMD1,PSMD4,PSMD12,RPL3,RPS8,SSB,PSMD6	module1
GO:BP	cellular catabolic process	GO:0044248	1.13117e-05	4.94647	2076	368	92	13799	PDCD6IP,NAMPT,HNRNPR,SYNCRIP,HNRNPA0,SEC61B,SLC27A2,PKP3,LYPLA2,CLTA,CHMP4B,CRYZ,CSNK2B,CTSK,DDX5,DHX9,ETF1,ETFA,UBR4,PRDX5,RNF19A,CHMP2B,DECR2,LSM3,ANPEP,GSTA1,HINT1,APEX1,HSD17B4,HSPA5,HSPA8,APOA1,APOB,ACADVL,ACAT2,LAMP2,MAGOH,RPL10A,ATP2A2,MYEF2,PCK2,MLXIPL,UBAP1,UFC1,PGAM1,PGD,EXOSC4,UGGT2,PSMA2,PSMA3,PSMA4,PSMA5,PSMA6,PSMA7,PSMB2,PSMB3,PSMB4,PSMB5,PSMB6,PSMB7,PSMC1,PSMC2,PSMD1,PSMD4,PSMD12,A…	module1
GO:BP	negative regulation of cell cycle phase transition	GO:1901988	1.24626e-05	4.90439	274	368	24	13799	EZH2,ATF5,MUC1,PSMA2,PSMA3,PSMA4,PSMA5,PSMA6,PSMA7,PSMB2,PSMB3,PSMB4,PSMB5,PSMB6,PSMB7,PSMC1,PSMC2,PSMD1,PSMD4,PSMD12,SKP1,ZNF207,DOT1L,PSMD6	module1
GO:BP	response to decreased oxygen levels	GO:0036293	1.53466e-05	4.81399	339	368	27	13799	NAMPT,CLDN3,ALAS1,SCAP,GNB1,HSPD1,PKLR,PSMA2,PSMA3,PSMA4,PSMA5,PSMA6,PSMA7,PSMB2,PSMB3,PSMB4,PSMB5,PSMB6,PSMB7,PSMC1,PSMC2,PSMD1,PSMD4,PSMD12,TMBIM6,HSP90B1,PSMD6	module1
GO:BP	sterol biosynthetic process	GO:0016126	1.63173e-05	4.78735	60	368	11	13799	CYP51A1,FDPS,SCAP,HMGCR,HMGCS1,APOA1,APOB,IDI1,INSIG1,ACAT2,TM7SF2	module1
GO:BP	organic cyclic compound catabolic process	GO:1901361	1.63173e-05	4.78735	590	368	38	13799	HNRNPR,SYNCRIP,HNRNPA0,PKP3,DDX5,DHX9,ETF1,LSM3,GSTA1,HINT1,APEX1,HSPA8,MAGOH,RPL10A,MYEF2,EXOSC4,PSMA2,PSMA3,PSMA4,PSMA5,PSMA6,PSMA7,PSMB2,PSMB3,PSMB4,PSMB5,PSMB6,PSMB7,PSMC1,PSMC2,PSMD1,PSMD4,PSMD12,QDPR,RPL3,RPS8,SSB,PSMD6	module1
GO:BP	secretion	GO:0046903	1.71693e-05	4.76525	1274	368	64	13799	PDCD6IP,CAP1,CCT2,IQGAP2,PGRMC1,RAB10,SLC27A2,CHGA,CSNK2B,CYP51A1,DDOST,DDX3X,EEF2,TUBB,ACSL4,UBR4,FUCA2,GCA,ARFGAP3,ANPEP,GSN,HDAC1,ANXA5,HMGCR,HSPA8,APOA1,ILF2,JUP,KIF5B,LAMP1,LAMP2,MYH9,MYO6,NEUROD1,ATP2A2,PCK2,RAB14,PGAM1,SERPINB6,PKM,PPID,PSMA2,PSMA5,ENY2,PSMB7,PSMC2,PSMD1,PSMD12,RAP1B,SCG5,SURF4,SYT5,DYNLT1,TPH1,EZR,CALM2,VAMP8,ABCC3,HAP1,PDIA4,CD63,CD74,IST1,PSMD6	module1
GO:BP	cellular response to cytokine stimulus	GO:0071345	1.72492e-05	4.76323	868	368	49	13799	ACTR3,SYNCRIP,CFL1,CRKL,CSNK2B,DHX9,FLNB,RBMX,GRB2,PDIA3,GSN,HDAC1,HSPA5,HSPA8,HSPD1,APOA1,APOB,KIF5B,MUC1,PCK2,KDM3A,PSMA2,PSMA3,PSMA4,PSMA5,PSMA6,PSMA7,PSMB2,PSMB3,PSMB4,PSMB5,PSMB6,PSMB7,PSMC1,PSMC2,PSMD1,PSMD4,PSMD12,RAP1B,RPL3,SRSF3,SKP1,FSCN1,TCP1,HSP90B1,SMARCA5,INA,CD74,PSMD6	module1
GO:BP	protein-DNA complex assembly	GO:0065004	1.72855e-05	4.76232	221	368	21	13799	CENPV,PSMA2,PSMA3,PSMA4,PSMA5,PSMA6,PSMA7,PSMB2,PSMB3,PSMB4,PSMB5,PSMB6,PSMB7,PSMC1,PSMC2,PSMD1,PSMD4,PSMD12,SMARCA5,RUVBL1,PSMD6	module1
GO:BP	regulation of mitotic cell cycle phase transition	GO:1901990	1.83676e-05	4.73595	386	368	29	13799	DDX3X,TUBB,EZH2,MAPRE1,APEX1,MUC1,PSMA2,PSMA3,PSMA4,PSMA5,PSMA6,PSMA7,PSMB2,PSMB3,PSMB4,PSMB5,PSMB6,PSMB7,PSMC1,PSMC2,PSMD1,PSMD4,PSMD12,SKP1,YWHAE,ZNF207,SSNA1,TM4SF5,PSMD6	module1
GO:BP	response to hypoxia	GO:0001666	2.07855e-05	4.68224	324	368	26	13799	CLDN3,ALAS1,SCAP,GNB1,HSPD1,PKLR,PSMA2,PSMA3,PSMA4,PSMA5,PSMA6,PSMA7,PSMB2,PSMB3,PSMB4,PSMB5,PSMB6,PSMB7,PSMC1,PSMC2,PSMD1,PSMD4,PSMD12,TMBIM6,HSP90B1,PSMD6	module1
GO:BP	cellular response to stress	GO:0033554	2.23486e-05	4.65075	1898	368	85	13799	PDIA6,TRAP1,NAMPT,CEBPG,RGS14,HSPH1,SEC61B,CRKL,DDX3X,DDX5,DHX9,EEF2,EZH2,MTURN,FKBP4,SCAP,PRDX5,GNB1,GRB2,PDIA3,GSR,HDAC1,HDAC2,HMGCR,HNRNPA1,APEX1,HSPA5,HSPA8,HSPD1,DNAJB1,APOA1,INSIG1,ACADVL,SERP2,LAMP2,MUC1,MYLK,MYO6,NFE2L1,ATP2A2,MYEF2,UFC1,DNAJB11,SERPINB6,CYCS,POLR2F,UGGT2,MAP2K1,PSMA2,PSMA3,PSMA4,PSMA5,PSMA6,PSMA7,PSMB2,PSMB3,PSMB4,PSMB5,PSMB6,PSMB7,PSMC1,PSMC2,PSMD1,PSMD4,PSMD12,RAP2A,SF…	module1
GO:BP	response to organic substance	GO:0010033	2.45399e-05	4.61013	2873	368	116	13799	ACTR3,PDIA6,NAMPT,SYNCRIP,SPINT2,CFL1,HSPH1,RAB10,HNRNPA0,SEC61B,CLDN4,CLDN3,CRKL,CSNK2B,DDOST,DDX5,DHX9,EEF2,EZH2,ACSL4,SCAP,FLNB,DKK3,RBMX,GNB1,GRB2,PDIA3,GSN,GTF2F1,HDAC1,HDAC2,HMGCR,HMGCS1,HNRNPA1,APEX1,HSPA5,HSPA8,HSPD1,HSPE1,DNAJB1,APOA1,APOB,INSIG1,ACADVL,JUP,KIF5B,SERP2,MGST3,MUC1,RPL10A,ATP1A1,NEUROD1,ATP2A2,RNF165,F11R,PCK2,MLXIPL,CHMP5,RAB14,DNAJB11,PKLR,PKM,POLR2F,UGGT2,KDM3A,PSMA2,PS…	module1
GO:BP	cellular protein-containing complex assembly	GO:0034622	2.45399e-05	4.61013	986	368	53	13799	ACTR3,ARPC2,CCT2,IQGAP2,CLTA,CLTB,CHMP4B,CSNK2B,DDX3X,DHX9,CENPV,FKBP4,MAPRE1,FLII,GRB2,GSN,HSPD1,NDUFA2,NDUFB7,NDUFB10,DRG1,VILL,POMP,PSMA2,PSMA3,PSMA4,PSMA5,PSMA6,PSMA7,PSMB2,PSMB3,PSMB4,PSMB5,PSMB6,PSMB7,PSMC1,PSMC2,PSMD1,PSMD4,PSMD12,RPL3,SNRPD3,SNRPG,TCP1,VASP,VIL1,ZNF207,SMARCA5,RUVBL1,EIF3H,EIF3J,VAMP8,PSMD6	module1
GO:BP	mitotic cell cycle phase transition	GO:0044772	2.69106e-05	4.57008	508	368	34	13799	CHMP4B,DDX3X,TUBB,EZH2,MAPRE1,APEX1,MUC1,ABCB1,PSMA2,PSMA3,PSMA4,PSMA5,PSMA6,PSMA7,PSMB2,PSMB3,PSMB4,PSMB5,PSMB6,PSMB7,PSMC1,PSMC2,PSMD1,PSMD4,PSMD12,SKP1,YWHAE,ZNF207,CALM2,KLF11,SSNA1,CCNG1,TM4SF5,PSMD6	module1
GO:BP	innate immune response	GO:0045087	3.36553e-05	4.47295	585	368	37	13799	ACTR3,SYNCRIP,CEBPG,CHGA,DDX3X,DHX9,TUBB,FLNB,PPP1R14B,GSN,KIF5B,LAMP1,MUC1,PSMA2,PSMA3,PSMA4,PSMA5,PSMA6,PSMA7,PSMB2,PSMB3,PSMB4,PSMB5,PSMB6,PSMB7,PSMC1,PSMC2,PSMD1,PSMD4,PSMD12,SFPQ,SKP1,YES1,UNC93B1,RIOK3,CD74,PSMD6	module1
GO:BP	cellular localization	GO:0051641	3.41788e-05	4.46624	3121	368	123	13799	ACTR3,DDX39A,CAP1,CCT4,CCT2,RGS14,CFL1,IQGAP2,PGRMC1,RAB10,KDELR1,SEC61B,SLC27A2,CHGA,PKP3,COPE,CLTA,CLTB,CHMP4B,BBS5,CRKL,CSNK2B,DDOST,DDX3X,DHX9,EEF2,TUBB,EZH2,MAPRE1,SCAP,UBR4,SEC61G,FUCA2,GCA,CHMP2B,CHTOP,ARFGAP3,GDI1,SPCS1,ANPEP,GSN,ANXA5,HMGCR,HNRNPA1,HSPA5,HSPA8,HSPD1,APOA1,ILF2,INSIG1,JUP,KIF5B,LAMP1,LAMP2,MAGOH,MYH9,MYO1D,MYO6,RPL10A,ATP1A1,NEUROD1,ATP2A2,NUCB1,OAZ1,F11R,EMC4,UBAP1,CHMP5…	module1
GO:BP	response to cytokine	GO:0034097	3.42536e-05	4.46529	944	368	51	13799	ACTR3,SYNCRIP,CFL1,CRKL,CSNK2B,DDOST,DHX9,ACSL4,FLNB,RBMX,GRB2,PDIA3,GSN,HDAC1,HSPA5,HSPA8,HSPD1,APOA1,APOB,KIF5B,MUC1,PCK2,KDM3A,PSMA2,PSMA3,PSMA4,PSMA5,PSMA6,PSMA7,PSMB2,PSMB3,PSMB4,PSMB5,PSMB6,PSMB7,PSMC1,PSMC2,PSMD1,PSMD4,PSMD12,RAP1B,RPL3,SRSF3,SKP1,FSCN1,TCP1,HSP90B1,SMARCA5,INA,CD74,PSMD6	module1
GO:BP	catabolic process	GO:0009056	3.55922e-05	4.44865	2416	368	101	13799	PDCD6IP,NAMPT,HNRNPR,SYNCRIP,HNRNPA0,SEC61B,SLC27A2,PKP3,LYPLA2,CLTA,CHMP4B,CRYZ,CSNK2B,CTSK,CYP51A1,DDX5,DHX9,ETF1,ETFA,ALDH2,UBR4,FUCA2,PRDX5,RNF19A,CHMP2B,DECR2,LSM3,ANPEP,GSTA1,HINT1,HMGCR,APEX1,HSD17B4,HSPA5,HSPA8,APOA1,APOB,ACADVL,ACAT2,LAMP2,MAGOH,RPL10A,ATP2A2,RNF165,OAZ1,MYEF2,PCK2,MLXIPL,UBAP1,UFC1,PGAM1,PGD,PKLR,PKM,EXOSC4,UGGT2,PSMA2,PSMA3,PSMA4,PSMA5,PSMA6,PSMA7,PSMB2,PSMB3,PSMB4,PSM…	module1
GO:BP	regulation of animal organ morphogenesis	GO:2000027	3.65666e-05	4.43692	176	368	18	13799	PSMA2,PSMA3,PSMA4,PSMA5,PSMA6,PSMA7,PSMB2,PSMB3,PSMB4,PSMB5,PSMB6,PSMB7,PSMC1,PSMC2,PSMD1,PSMD4,PSMD12,PSMD6	module1
GO:BP	regulation of small molecule metabolic process	GO:0062012	3.95519e-05	4.40283	380	368	28	13799	SCAP,DKK3,APOA1,APOB,INSIG1,ACADVL,OAZ1,MLXIPL,PGAM1,PSMA2,PSMA3,PSMA4,PSMA5,PSMA6,PSMA7,PSMB2,PSMB3,PSMB4,PSMB5,PSMB6,PSMB7,PSMC1,PSMC2,PSMD1,PSMD4,PSMD12,CD74,PSMD6	module1
GO:BP	cell cycle phase transition	GO:0044770	3.95761e-05	4.40257	590	368	37	13799	CHMP4B,DDX3X,TUBB,EZH2,ATF5,MAPRE1,APEX1,MUC1,ABCB1,PSMA2,PSMA3,PSMA4,PSMA5,PSMA6,PSMA7,PSMB2,PSMB3,PSMB4,PSMB5,PSMB6,PSMB7,PSMC1,PSMC2,PSMD1,PSMD4,PSMD12,SKP1,UBE2L3,YWHAE,ZNF207,CALM2,DOT1L,KLF11,SSNA1,CCNG1,TM4SF5,PSMD6	module1
GO:BP	macromolecule catabolic process	GO:0009057	5.03803e-05	4.29774	1290	368	63	13799	PDCD6IP,HNRNPR,SYNCRIP,HNRNPA0,SEC61B,PKP3,LYPLA2,CLTA,CHMP4B,CTSK,CYP51A1,DDX5,DHX9,ETF1,UBR4,RNF19A,LSM3,HMGCR,APEX1,HSPA5,HSPA8,APOB,LAMP2,MAGOH,RPL10A,RNF165,OAZ1,MYEF2,UBAP1,EXOSC4,UGGT2,PSMA2,PSMA3,PSMA4,PSMA5,PSMA6,PSMA7,PSMB2,PSMB3,PSMB4,PSMB5,PSMB6,PSMB7,PSMC1,PSMC2,PSMD1,PSMD4,PSMD12,RPL3,RPS8,SKP1,SSB,HSP90B1,UBA1,UBE2A,UBE2L3,EZR,CALM2,USP5,HM13,EIF3H,PSMD6,CDH1	module1
GO:BP	biological process involved in symbiotic interaction	GO:0044403	5.24109e-05	4.28058	258	368	22	13799	CFL1,CHMP4B,FUCA2,CHMP2B,GRB2,ANPEP,GSN,HDAC1,HSPA8,HSPD1,LAMP1,F11R,PPIB,PPID,SFPQ,TCP1,DYNLT1,VAMP8,ULK2,CD74,IST1,CDH1	module1
GO:BP	regulation of response to biotic stimulus	GO:0002831	5.39773e-05	4.26779	321	368	25	13799	DHX9,HSPD1,LAMP1,MUC1,PSMA2,PSMA3,PSMA4,PSMA5,PSMA6,PSMA7,PSMB2,PSMB3,PSMB4,PSMB5,PSMB6,PSMB7,PSMC1,PSMC2,PSMD1,PSMD4,PSMD12,SFPQ,SKP1,RIOK3,PSMD6	module1
GO:BP	positive regulation of immune response	GO:0050778	5.9223e-05	4.22751	504	368	33	13799	ACTR3,ARPC2,CRKL,DHX9,GRB2,HSPD1,LAMP1,MUC1,PSMA2,PSMA3,PSMA4,PSMA5,PSMA6,PSMA7,PSMB2,PSMB3,PSMB4,PSMB5,PSMB6,PSMB7,PSMC1,PSMC2,PSMD1,PSMD4,PSMD12,SFPQ,SKP1,EZR,YES1,VAMP8,RIOK3,CD74,PSMD6	module1
GO:BP	activation of immune response	GO:0002253	6.10263e-05	4.21448	367	368	27	13799	ACTR3,ARPC2,CRKL,GRB2,MUC1,PSMA2,PSMA3,PSMA4,PSMA5,PSMA6,PSMA7,PSMB2,PSMB3,PSMB4,PSMB5,PSMB6,PSMB7,PSMC1,PSMC2,PSMD1,PSMD4,PSMD12,SFPQ,SKP1,EZR,YES1,PSMD6	module1
GO:BP	protein polyubiquitination	GO:0000209	6.37611e-05	4.19544	303	368	24	13799	DDX3X,RNF19A,RNF165,PSMA2,PSMA3,PSMA4,PSMA5,PSMA6,PSMA7,PSMB2,PSMB3,PSMB4,PSMB5,PSMB6,PSMB7,PSMC1,PSMC2,PSMD1,PSMD4,PSMD12,SKP1,UBE2A,UBE2L3,PSMD6	module1
GO:BP	positive regulation of response to external stimulus	GO:0032103	6.56831e-05	4.18255	391	368	28	13799	DHX9,HSPD1,LAMP1,MUC1,PSMA2,PSMA3,PSMA4,PSMA5,PSMA6,PSMA7,PSMB2,PSMB3,PSMB4,PSMB5,PSMB6,PSMB7,PSMC1,PSMC2,PSMD1,PSMD4,PSMD12,SFPQ,SKP1,AKIRIN1,VAMP8,RIOK3,CD74,PSMD6	module1
GO:BP	stem cell differentiation	GO:0048863	7.03769e-05	4.15257	243	368	21	13799	EPCAM,KDM3A,PSMA2,PSMA3,PSMA4,PSMA5,PSMA6,PSMA7,PSMB2,PSMB3,PSMB4,PSMB5,PSMB6,PSMB7,PSMC1,PSMC2,PSMD1,PSMD4,PSMD12,ELL3,PSMD6	module1
GO:BP	regulation of cell cycle process	GO:0010564	7.11491e-05	4.14783	707	368	41	13799	PDCD6IP,CHMP4B,DDX3X,CENPV,TUBB,EZH2,ATF5,MAPRE1,CHMP2B,APEX1,INSM1,MUC1,DRG1,CHMP5,PSMA2,PSMA3,PSMA4,PSMA5,PSMA6,PSMA7,PSMB2,PSMB3,PSMB4,PSMB5,PSMB6,PSMB7,PSMC1,PSMC2,PSMD1,PSMD4,PSMD12,RANBP1,SFPQ,SKP1,YWHAE,ZNF207,CALM2,DOT1L,SSNA1,TM4SF5,PSMD6	module1
GO:BP	cellular macromolecule catabolic process	GO:0044265	7.21168e-05	4.14196	1081	368	55	13799	PDCD6IP,HNRNPR,SYNCRIP,HNRNPA0,SEC61B,PKP3,CLTA,CHMP4B,CTSK,DDX5,DHX9,ETF1,UBR4,RNF19A,LSM3,APEX1,HSPA5,HSPA8,LAMP2,MAGOH,RPL10A,MYEF2,UBAP1,EXOSC4,UGGT2,PSMA2,PSMA3,PSMA4,PSMA5,PSMA6,PSMA7,PSMB2,PSMB3,PSMB4,PSMB5,PSMB6,PSMB7,PSMC1,PSMC2,PSMD1,PSMD4,PSMD12,RPL3,RPS8,SKP1,SSB,HSP90B1,UBA1,UBE2A,UBE2L3,EZR,USP5,HM13,EIF3H,PSMD6	module1
GO:BP	protein deubiquitination	GO:0016579	7.3734e-05	4.13233	244	368	21	13799	PSMA2,PSMA3,PSMA4,PSMA5,PSMA6,PSMA7,PSMB2,PSMB3,PSMB4,PSMB5,PSMB6,ENY2,PSMB7,PSMC1,PSMC2,PSMD1,PSMD4,PSMD12,USP5,RUVBL1,PSMD6	module1
GO:BP	cellular response to organic substance	GO:0071310	7.40225e-05	4.13064	2333	368	97	13799	ACTR3,PDIA6,NAMPT,SYNCRIP,SPINT2,CFL1,RAB10,CRKL,CSNK2B,DDX5,DHX9,EEF2,EZH2,FLNB,DKK3,RBMX,GNB1,GRB2,PDIA3,GSN,GTF2F1,HDAC1,HDAC2,HMGCR,HMGCS1,HNRNPA1,APEX1,HSPA5,HSPA8,HSPD1,APOA1,APOB,INSIG1,ACADVL,JUP,KIF5B,SERP2,MUC1,ATP1A1,NEUROD1,RNF165,F11R,PCK2,MLXIPL,CHMP5,RAB14,DNAJB11,PKLR,PKM,POLR2F,UGGT2,KDM3A,PSMA2,PSMA3,PSMA4,PSMA5,PSMA6,PSMA7,PSMB2,PSMB3,PSMB4,PSMB5,PSMB6,ENY2,PSMB7,PSMC1,PSMC2,PS…	module1
GO:BP	organic substance catabolic process	GO:1901575	7.50598e-05	4.12459	1992	368	86	13799	PDCD6IP,HNRNPR,SYNCRIP,HNRNPA0,SEC61B,SLC27A2,PKP3,LYPLA2,CLTA,CHMP4B,CTSK,CYP51A1,DDX5,DHX9,ETF1,ETFA,ALDH2,UBR4,FUCA2,RNF19A,DECR2,LSM3,ANPEP,GSTA1,HINT1,HMGCR,APEX1,HSD17B4,HSPA5,HSPA8,APOA1,APOB,ACADVL,ACAT2,LAMP2,MAGOH,RPL10A,RNF165,OAZ1,MYEF2,PCK2,MLXIPL,UBAP1,PGAM1,PGD,PKLR,PKM,EXOSC4,UGGT2,PSMA2,PSMA3,PSMA4,PSMA5,PSMA6,PSMA7,PSMB2,PSMB3,PSMB4,PSMB5,PSMB6,PSMB7,PSMC1,PSMC2,PSMD1,PSMD4,PSMD…	module1
GO:BP	negative regulation of mitotic cell cycle	GO:0045930	8.04444e-05	4.0945	266	368	22	13799	EZH2,MUC1,PSMA2,PSMA3,PSMA4,PSMA5,PSMA6,PSMA7,PSMB2,PSMB3,PSMB4,PSMB5,PSMB6,PSMB7,PSMC1,PSMC2,PSMD1,PSMD4,PSMD12,SKP1,ZNF207,PSMD6	module1
GO:BP	regulation of cell cycle phase transition	GO:1901987	8.27995e-05	4.08197	466	368	31	13799	DDX3X,TUBB,EZH2,ATF5,MAPRE1,APEX1,MUC1,PSMA2,PSMA3,PSMA4,PSMA5,PSMA6,PSMA7,PSMB2,PSMB3,PSMB4,PSMB5,PSMB6,PSMB7,PSMC1,PSMC2,PSMD1,PSMD4,PSMD12,SKP1,YWHAE,ZNF207,DOT1L,SSNA1,TM4SF5,PSMD6	module1
GO:BP	protein catabolic process	GO:0030163	9.41095e-05	4.02637	847	368	46	13799	PDCD6IP,SEC61B,LYPLA2,CLTA,CHMP4B,CTSK,CYP51A1,UBR4,RNF19A,HMGCR,HSPA5,HSPA8,APOB,LAMP2,RNF165,OAZ1,UBAP1,UGGT2,PSMA2,PSMA3,PSMA4,PSMA5,PSMA6,PSMA7,PSMB2,PSMB3,PSMB4,PSMB5,PSMB6,PSMB7,PSMC1,PSMC2,PSMD1,PSMD4,PSMD12,SKP1,HSP90B1,UBA1,UBE2A,UBE2L3,EZR,USP5,HM13,EIF3H,PSMD6,CDH1	module1
GO:BP	alcohol metabolic process	GO:0006066	0.00010086	3.99628	334	368	25	13799	ADH1B,CYP51A1,SDR16C5,ALDH2,FDPS,SCAP,DKK3,HDLBP,HMGCR,HMGCS1,APOA1,APOB,IDI1,INSIG1,ACADVL,ACAT2,NFE2L1,PCK2,ISYNA1,QDPR,SCP2,TM7SF2,TPI1,CALM2,SPTLC2	module1
GO:BP	defense response to other organism	GO:0098542	0.000105873	3.97521	720	368	41	13799	ACTR3,SYNCRIP,CEBPG,CHGA,DDX3X,DHX9,TUBB,FLNB,PPP1R14B,GSN,KIF5B,LAMP1,MUC1,RAB14,EXOSC4,ABCF3,PSMA2,PSMA3,PSMA4,PSMA5,PSMA6,PSMA7,PSMB2,PSMB3,PSMB4,PSMB5,PSMB6,PSMB7,PSMC1,PSMC2,PSMD1,PSMD4,PSMD12,SFPQ,SKP1,YES1,UNC93B1,VAMP8,RIOK3,CD74,PSMD6	module1
GO:BP	canonical Wnt signaling pathway	GO:0060070	0.000109446	3.9608	314	368	24	13799	TMEM170B,DDX3X,DKK3,HDAC1,JUP,PSMA2,PSMA3,PSMA4,PSMA5,PSMA6,PSMA7,PSMB2,PSMB3,PSMB4,PSMB5,PSMB6,PSMB7,PSMC1,PSMC2,PSMD1,PSMD4,PSMD12,RUVBL1,PSMD6	module1
GO:BP	protein-containing complex assembly	GO:0065003	0.000134898	3.87	1509	368	69	13799	PDCD6IP,ACTR3,ARPC2,CCT2,IQGAP2,CLTA,CLTB,CHMP4B,CRYZ,CSNK2B,DDX3X,DHX9,CENPV,FKBP4,MAPRE1,FLII,RBMX,GRB2,GSN,HDAC1,HSPA5,HSPA8,HSPD1,APOA1,APOB,INSM1,LAMP2,NDUFA2,NDUFB7,NDUFB10,DRG1,VILL,POMP,PPID,PSMA2,PSMA3,PSMA4,PSMA5,PSMA6,PSMA7,PSMB2,PSMB3,PSMB4,PSMB5,PSMB6,PSMB7,PSMC1,PSMC2,PSMD1,PSMD4,PSMD12,RAP1B,RPL3,SKP1,FSCN1,SNRPD3,SNRPG,TCP1,VASP,VIL1,ZNF207,SMARCA5,RUVBL1,EIF3H,EIF3J,VAMP8,RIOK3,C…	module1
GO:BP	cholesterol metabolic process	GO:0008203	0.000173098	3.76171	125	368	14	13799	CYP51A1,FDPS,SCAP,HDLBP,HMGCR,HMGCS1,APOA1,APOB,IDI1,INSIG1,ACADVL,ACAT2,NFE2L1,TM7SF2	module1
GO:BP	protein modification by small protein removal	GO:0070646	0.000176618	3.75297	259	368	21	13799	PSMA2,PSMA3,PSMA4,PSMA5,PSMA6,PSMA7,PSMB2,PSMB3,PSMB4,PSMB5,PSMB6,ENY2,PSMB7,PSMC1,PSMC2,PSMD1,PSMD4,PSMD12,USP5,RUVBL1,PSMD6	module1
GO:BP	'de novo' protein folding	GO:0006458	0.000200718	3.69741	39	368	8	13799	CCT2,HSPH1,HSPA5,HSPA8,HSPD1,HSPE1,DNAJB1,CD74	module1
GO:BP	autophagosome membrane docking	GO:0016240	0.000201817	3.69504	6	368	4	13799	ATP2A2,CALM2,VMP1,VAMP8	module1
GO:BP	immune system process	GO:0002376	0.000212255	3.67314	2394	368	97	13799	ACTR3,ARPC2,NAMPT,CAP1,SYNCRIP,CEBPG,CCT2,IQGAP2,HSPH1,PGRMC1,RAB10,KDELR1,SLC27A2,CHGA,CLTA,CRKL,CSNK2B,CTSK,DDOST,DDX3X,DHX9,EEF2,TUBB,ALAS1,EZH2,MTURN,SCAP,FLNB,UBR4,FUCA2,GCA,PPP1R14B,GNB1,GRB2,ANPEP,PDIA3,GSN,HDAC1,HSPA8,HSPD1,APOA1,APOB,ILF2,JUP,KIF5B,LAMP1,LAMP2,EPCAM,MUC1,MYH9,F11R,GLRX5,RAB14,PGAM1,SERPINB6,PKM,EXOSC4,PPIB,ABCF3,MAP2K1,PSMA2,PSMA3,PSMA4,PSMA5,PSMA6,PSMA7,PSMB2,PSMB3,PSMB…	module1
GO:BP	DNA-dependent DNA replication	GO:0006261	0.000219601	3.65837	202	368	18	13799	PSMA2,PSMA3,PSMA4,PSMA5,PSMA6,PSMA7,PSMB2,PSMB3,PSMB4,PSMB5,PSMB6,PSMB7,PSMC1,PSMC2,PSMD1,PSMD4,PSMD12,PSMD6	module1
GO:BP	negative regulation of gene expression	GO:0010629	0.000230771	3.63682	1044	368	52	13799	HNRNPR,SYNCRIP,SRCAP,HNRNPA0,PKP3,CLDN3,CRKL,DDX3X,DDX5,DHX9,CENPV,ETF1,EZH2,LSM3,RBMX,HDAC1,HDAC2,ANXA4,APEX1,HSPA8,APOA1,MAGOH,RPL10A,MYEF2,POLR2F,EXOSC4,MAP2K1,PSMA2,PSMA3,PSMA4,PSMA5,PSMA6,PSMA7,PSMB2,PSMB3,PSMB4,PSMB5,PSMB6,PSMB7,PSMC1,PSMC2,PSMD1,PSMD4,PSMD12,RGS2,RPL3,RPS8,SSB,TMBIM6,EZR,DOT1L,PSMD6	module1
GO:BP	vesicle-mediated transport	GO:0016192	0.000230771	3.63682	1806	368	78	13799	PDCD6IP,SCAMP3,ACTR3,ARPC2,CAP1,CCT2,IQGAP2,HSPH1,PGRMC1,RAB10,KDELR1,SLC27A2,CACFD1,CHGA,COPE,CLTA,CLTB,CHMP4B,CSNK2B,DDOST,DDX3X,EEF2,TUBB,SCAP,UBR4,FUCA2,GCA,CHMP2B,ARFGAP3,GDI1,GRB2,ANPEP,GSN,ANXA5,ANXA11,HSPA8,APOA1,APOB,ILF2,INSIG1,JUP,SFT2D2,KIF5B,LAMP1,LAMP2,MYH9,MYO1D,MYO6,ATP2A2,UBAP1,CHMP5,RAB14,PGAM1,SERPINB6,PKM,NEURL1B,MAP2K1,PSMA2,PSMA5,PSMB7,PSMC2,PSMD1,PSMD12,RAP1B,SURF4,SYT5,DYN…	module1
GO:BP	epithelium development	GO:0060429	0.000230771	3.63682	1072	368	53	13799	SPINT2,RAB10,PKP3,CCDC78,BBS5,CLDN3,CSNK2B,CTSK,EZH2,FNDC3A,FLNB,GRB2,GSTA1,TFCP2L1,HDAC1,HDAC2,ANXA4,HSD17B4,INSM1,ACADVL,JUP,EPCAM,MYO6,NEUROD1,NFIB,F11R,PCK2,MAP2K1,PRSS8,PSMA2,PSMA3,PSMA4,PSMA5,PSMA6,PSMA7,PSMB2,PSMB3,PSMB4,PSMB5,PSMB6,PSMB7,PYY,PSMC1,PSMC2,PSMD1,PSMD4,PSMD12,RAP1B,VASP,VIL1,EZR,CD151,PSMD6	module1
GO:BP	leukocyte activation	GO:0045321	0.000253288	3.59639	992	368	50	13799	NAMPT,CAP1,CEBPG,CCT2,IQGAP2,HSPH1,PGRMC1,RAB10,KDELR1,SLC27A2,CHGA,CSNK2B,DDOST,DDX3X,EEF2,TUBB,EZH2,UBR4,FUCA2,GCA,GRB2,ANPEP,GSN,HSPA8,HSPD1,ILF2,JUP,LAMP1,LAMP2,MYH9,RAB14,PGAM1,SERPINB6,PKM,PSMA2,PSMA5,PSMB7,PSMC2,PSMD1,PSMD12,RAP1B,SURF4,DYNLT1,YES1,VAMP8,CD63,CD74,CD151,IST1,PSMD6	module1
GO:BP	steroid biosynthetic process	GO:0006694	0.000274098	3.56209	167	368	16	13799	SLC27A2,CYP51A1,FDPS,SCAP,DKK3,HMGCR,HMGCS1,HSD17B4,APOA1,APOB,IDI1,INSIG1,ACAT2,ATP1A1,SCP2,TM7SF2	module1
GO:BP	establishment of protein localization	GO:0045184	0.000298845	3.52455	1668	368	73	13799	PDCD6IP,SCAMP3,CCT4,CCT2,RAB10,KDELR1,SEC61B,CHGA,COPE,CLTA,CLTB,CHMP4B,BBS5,CYP51A1,ACSL4,SEC61G,CHMP2B,ARFGAP3,GDI1,SPCS1,HDAC1,HMGCR,HSPA5,HSPA8,HSPD1,APOB,INSIG1,JUP,SFT2D2,KIF5B,SERP2,LAMP1,LAMP2,MYH9,MYO1D,MYO6,RPL10A,NEUROD1,NUCB1,OAZ1,PCK2,EMC4,UBAP1,CHMP5,RAB14,NEURL1B,PPID,ENY2,ABCD3,RAP2A,RPL3,RPS8,SCG5,SSR3,TCP1,DYNLT1,TP53BP2,HSP90B1,UBE2L3,EZR,YWHAE,CALM2,HM13,UNC93B1,VMP1,VAMP8,HAP…	module1
GO:BP	secondary alcohol metabolic process	GO:1902652	0.000333022	3.47753	133	368	14	13799	CYP51A1,FDPS,SCAP,HDLBP,HMGCR,HMGCS1,APOA1,APOB,IDI1,INSIG1,ACADVL,ACAT2,NFE2L1,TM7SF2	module1
GO:BP	organic hydroxy compound metabolic process	GO:1901615	0.000346986	3.45969	503	368	31	13799	SLC27A2,ADH1B,CTSK,CYP51A1,SDR16C5,ALDH2,FDPS,SCAP,DKK3,PSAT1,HDLBP,HMGCR,HMGCS1,HSD17B4,APOA1,APOB,IDI1,INSIG1,INSM1,ACADVL,ACAT2,NFE2L1,PCK2,ISYNA1,QDPR,SCP2,TM7SF2,TPH1,TPI1,CALM2,SPTLC2	module1
GO:BP	negative regulation of cell cycle process	GO:0010948	0.000365494	3.43712	339	368	24	13799	EZH2,ATF5,MUC1,PSMA2,PSMA3,PSMA4,PSMA5,PSMA6,PSMA7,PSMB2,PSMB3,PSMB4,PSMB5,PSMB6,PSMB7,PSMC1,PSMC2,PSMD1,PSMD4,PSMD12,SKP1,ZNF207,DOT1L,PSMD6	module1
GO:BP	regulation of Wnt signaling pathway	GO:0030111	0.00040071	3.39717	341	368	24	13799	TMEM170B,DDX3X,DKK3,HDAC1,JUP,PSMA2,PSMA3,PSMA4,PSMA5,PSMA6,PSMA7,PSMB2,PSMB3,PSMB4,PSMB5,PSMB6,PSMB7,PSMC1,PSMC2,PSMD1,PSMD4,PSMD12,RUVBL1,PSMD6	module1
GO:BP	biological process involved in interaction with host	GO:0051701	0.000459248	3.33795	194	368	17	13799	CHMP4B,FUCA2,CHMP2B,GRB2,ANPEP,GSN,LAMP1,F11R,PPID,SFPQ,TCP1,DYNLT1,VAMP8,ULK2,CD74,IST1,CDH1	module1
GO:BP	movement in host environment	GO:0052126	0.000536976	3.27005	139	368	14	13799	CHMP4B,FUCA2,CHMP2B,GRB2,ANPEP,GSN,LAMP1,F11R,PPID,DYNLT1,VAMP8,CD74,IST1,CDH1	module1
GO:BP	sterol metabolic process	GO:0016125	0.000627918	3.2021	141	368	14	13799	CYP51A1,FDPS,SCAP,HDLBP,HMGCR,HMGCS1,APOA1,APOB,IDI1,INSIG1,ACADVL,ACAT2,NFE2L1,TM7SF2	module1
GO:BP	proteolysis	GO:0006508	0.000672737	3.17215	1498	368	66	13799	PDCD6IP,SPINT2,SEC61B,CHMP4B,CLDN4,CLDN3,CTSK,DDX3X,UBR4,PRDX5,RNF19A,RBMX,SPCS1,ANPEP,PDIA3,GSN,HDAC1,HDAC2,HSPA5,HSPD1,HSPE1,MYH9,PCSK1,UBAP1,SERPINB6,CYCS,UGGT2,PRSS8,PSMA2,PSMA3,PSMA4,PSMA5,PSMA6,PSMA7,PSMB2,PSMB3,PSMB4,PSMB5,PSMB6,ENY2,PSMB7,PSMC1,PSMC2,PSMD1,PSMD4,PSMD12,SCPEP1,SCG5,SKP1,HSP90B1,UBA1,UBE2A,UBE2L3,VIL1,XPNPEP1,XPNPEP2,YWHAE,USP5,HM13,CASP9,RUVBL1,EIF3H,SEC11C,CAPN13,IST1,PSM…	module1
GO:BP	proteasome-mediated ubiquitin-dependent protein catabolic process	GO:0043161	0.000691032	3.1605	400	368	26	13799	SEC61B,RNF19A,HSPA5,PSMA2,PSMA3,PSMA4,PSMA5,PSMA6,PSMA7,PSMB2,PSMB3,PSMB4,PSMB5,PSMB6,PSMB7,PSMC1,PSMC2,PSMD1,PSMD4,PSMD12,SKP1,HSP90B1,UBE2A,USP5,EIF3H,PSMD6	module1
GO:BP	cellular protein catabolic process	GO:0044257	0.000803113	3.09522	708	368	38	13799	PDCD6IP,SEC61B,CLTA,CHMP4B,CTSK,UBR4,RNF19A,HSPA5,LAMP2,UBAP1,UGGT2,PSMA2,PSMA3,PSMA4,PSMA5,PSMA6,PSMA7,PSMB2,PSMB3,PSMB4,PSMB5,PSMB6,PSMB7,PSMC1,PSMC2,PSMD1,PSMD4,PSMD12,SKP1,HSP90B1,UBA1,UBE2A,UBE2L3,EZR,USP5,HM13,EIF3H,PSMD6	module1
GO:BP	relaxation of cardiac muscle	GO:0055119	0.000803113	3.09522	15	368	5	13799	CHGA,GSN,ATP1A1,ATP2A2,RGS2	module1
GO:BP	'de novo' posttranslational protein folding	GO:0051084	0.000808018	3.09258	35	368	7	13799	CCT2,HSPH1,HSPA5,HSPA8,HSPE1,DNAJB1,CD74	module1
GO:BP	proteasomal protein catabolic process	GO:0010498	0.000856025	3.06751	454	368	28	13799	SEC61B,RNF19A,HSPA5,UGGT2,PSMA2,PSMA3,PSMA4,PSMA5,PSMA6,PSMA7,PSMB2,PSMB3,PSMB4,PSMB5,PSMB6,PSMB7,PSMC1,PSMC2,PSMD1,PSMD4,PSMD12,SKP1,HSP90B1,UBE2A,USP5,HM13,EIF3H,PSMD6	module1
GO:BP	cellular amino acid metabolic process	GO:0006520	0.0011174	2.95179	318	368	22	13799	PPA2,PSAT1,OAZ1,PSMA2,PSMA3,PSMA4,PSMA5,PSMA6,PSMA7,PSMB2,PSMB3,PSMB4,PSMB5,PSMB6,PSMB7,PSMC1,PSMC2,PSMD1,PSMD4,PSMD12,QDPR,PSMD6	module1
GO:BP	intracellular transport	GO:0046907	0.00112419	2.94916	1555	368	67	13799	DDX39A,RGS14,RAB10,KDELR1,SEC61B,COPE,CLTA,CLTB,CHMP4B,BBS5,DHX9,TUBB,SCAP,SEC61G,CHMP2B,CHTOP,ARFGAP3,GDI1,SPCS1,HNRNPA1,HSPA5,HSPA8,HSPD1,INSIG1,JUP,KIF5B,LAMP1,LAMP2,MAGOH,MYO1D,MYO6,RPL10A,NEUROD1,ATP2A2,NUCB1,OAZ1,UBAP1,CHMP5,RAB14,MAP2K1,ENY2,ABCD3,RANBP1,RPL3,RPS8,SCP2,SFPQ,SRSF2,SRSF3,SCG5,SNRPD3,SNRPG,SSB,SSR3,TP53BP2,HSP90B1,UBE2L3,EZR,YWHAE,REEP5,HM13,UNC93B1,SSNA1,HAP1,CD63,CD74,CDH1	module1
GO:BP	regulation of biological quality	GO:0065008	0.00121988	2.91368	3572	368	129	13799	PDCD6IP,ACTR3,ARPC2,NAMPT,HNRNPR,SYNCRIP,GLRX3,CEBPG,CCT4,CCT2,SCGN,RGS14,CFL1,IQGAP2,HNRNPA0,DSTN,CHGA,TMEM123,ADH1B,CHMP4B,CLDN4,CLDN3,CTSK,DDOST,DDX3X,DHX9,SDR16C5,TUBB,ALAS1,EZH2,ACSL4,JMJD1C,FLII,BRWD3,HYPK,PRDX5,CHMP2B,GDI1,PPA2,DKK3,LSM3,GNB1,GRB2,ANPEP,GSN,GSR,HDAC1,HDAC2,ANXA5,HMGCR,HNRNPA1,APEX1,HSD17B4,HSPA8,HSPD1,APOA1,APOB,INSIG1,ACADVL,JUP,KIF5B,LAMP1,LAMP2,MYH9,ATP1A1,NEUROD1,ACO1,…	module1
GO:BP	response to abiotic stimulus	GO:0009628	0.00126746	2.89707	1145	368	53	13799	NAMPT,RGS14,HSPH1,CLDN3,DDX3X,ALAS1,FKBP4,SCAP,GNB1,GRB2,GSN,HDAC1,HDAC2,HMGCR,HMGCS1,HSPA5,HSPA8,HSPD1,DNAJB1,ACADVL,JUP,MYLK,ATP1A1,ATP2A2,F11R,ABCB1,SERPINB6,PKLR,PPID,PSMA2,PSMA3,PSMA4,PSMA5,PSMA6,PSMA7,PSMB2,PSMB3,PSMB4,PSMB5,PSMB6,PSMB7,PSMC1,PSMC2,PSMD1,PSMD4,PSMD12,TMBIM6,HSP90B1,UBE2A,YWHAE,CALM2,CASP9,PSMD6	module1
GO:BP	protein transport	GO:0015031	0.00132379	2.87818	1564	368	67	13799	PDCD6IP,SCAMP3,RAB10,KDELR1,SEC61B,CHGA,COPE,CLTA,CLTB,CHMP4B,BBS5,CYP51A1,ACSL4,SEC61G,CHMP2B,ARFGAP3,GDI1,SPCS1,HDAC1,HMGCR,HSPA5,HSPA8,HSPD1,APOB,INSIG1,JUP,SFT2D2,KIF5B,SERP2,LAMP2,MYH9,MYO1D,MYO6,RPL10A,NEUROD1,NUCB1,OAZ1,PCK2,UBAP1,CHMP5,RAB14,NEURL1B,PPID,ENY2,ABCD3,RPL3,RPS8,SCG5,SSR3,TCP1,DYNLT1,TP53BP2,HSP90B1,UBE2L3,EZR,YWHAE,HM13,UNC93B1,VMP1,VAMP8,HAP1,BBIP1,PDIA4,CD63,CD74,IST1,CDH1	module1
GO:BP	nitrogen compound transport	GO:0071705	0.00142694	2.84559	1971	368	80	13799	PDCD6IP,SCAMP3,DDX39A,RAB10,KDELR1,SEC61B,CHGA,COPE,CLTA,CLTB,CHMP4B,BBS5,CYP51A1,DHX9,ACSL4,HNRNPA3,SEC61G,CHMP2B,CHTOP,ARFGAP3,GDI1,SPCS1,HDAC1,HMGCR,HNRNPA1,HSPA5,HSPA8,HSPD1,APOB,INSIG1,JUP,SFT2D2,KIF5B,SERP2,LAMP2,MAGOH,MYH9,MYO1D,MYO6,RPL10A,NEUROD1,NUCB1,OAZ1,PCK2,UBAP1,CHMP5,RAB14,ABCB1,NEURL1B,PPID,ENY2,ABCD3,RGS2,RPL3,RPS8,SRSF2,SRSF3,SCG5,SLC1A4,SSB,SSR3,SYT5,TCP1,DYNLT1,TP53BP2,HSP90B…	module1
GO:BP	proteolysis involved in cellular protein catabolic process	GO:0051603	0.00154211	2.81188	651	368	35	13799	PDCD6IP,SEC61B,CHMP4B,CTSK,UBR4,RNF19A,HSPA5,UBAP1,UGGT2,PSMA2,PSMA3,PSMA4,PSMA5,PSMA6,PSMA7,PSMB2,PSMB3,PSMB4,PSMB5,PSMB6,PSMB7,PSMC1,PSMC2,PSMD1,PSMD4,PSMD12,SKP1,HSP90B1,UBA1,UBE2A,UBE2L3,USP5,HM13,EIF3H,PSMD6	module1
GO:BP	NADH metabolic process	GO:0006734	0.00161064	2.793	39	368	7	13799	MDH1,MDH2,PCK2,PGAM1,PKLR,PKM,TPI1	module1
GO:BP	cellular component assembly	GO:0022607	0.00161114	2.79287	2754	368	104	13799	PDCD6IP,ACTR3,ARPC2,GLRX3,CCT2,IQGAP2,PKP3,CLTA,CLTB,CCDC78,CHMP4B,BBS5,CLDN4,CLDN3,CLDN7,CRKL,CRYZ,CSNK2B,DDX3X,DHX9,CENPV,TUBB,FKBP4,MAPRE1,FLII,CHMP2B,LSM3,RBMX,GRB2,GSN,HDAC1,HSPA5,HSPA8,HSPD1,DNAJB1,APOA1,APOB,INSM1,JUP,LAMP2,MYLK,NDUFA2,NDUFB7,NDUFB10,DRG1,ATP2A2,F11R,VILL,GLRX5,POMP,CHMP5,RAB14,PLS3,PPID,PSMA2,PSMA3,PSMA4,PSMA5,PSMA6,PSMA7,PSMB2,PSMB3,PSMB4,PSMB5,PSMB6,PSMB7,PSMC1,PSMC2,PS…	module1
GO:BP	cell activation	GO:0001775	0.00169953	2.76967	1130	368	52	13799	NAMPT,CAP1,CEBPG,CCT2,IQGAP2,HSPH1,PGRMC1,RAB10,KDELR1,SLC27A2,CHGA,CSNK2B,DDOST,DDX3X,EEF2,TUBB,EZH2,UBR4,FUCA2,GCA,GNB1,GRB2,ANPEP,GSN,HSPA8,HSPD1,ILF2,JUP,LAMP1,LAMP2,MYH9,F11R,RAB14,PGAM1,SERPINB6,PKM,PSMA2,PSMA5,PSMB7,PSMC2,PSMD1,PSMD12,RAP1B,SURF4,DYNLT1,YES1,VAMP8,CD63,CD74,CD151,IST1,PSMD6	module1
GO:BP	mitotic cell cycle process	GO:1903047	0.00172555	2.76307	846	368	42	13799	PDCD6IP,CHMP4B,CSNK2B,DDX3X,TUBB,EZH2,MAPRE1,CHMP2B,APEX1,MUC1,DRG1,CHMP5,ABCB1,PSMA2,PSMA3,PSMA4,PSMA5,PSMA6,PSMA7,PSMB2,PSMB3,PSMB4,PSMB5,PSMB6,PSMB7,PSMC1,PSMC2,PSMD1,PSMD4,PSMD12,RANBP1,SKP1,DYNLT1,YWHAE,ZNF207,CALM2,KLF11,SSNA1,CCNG1,TM4SF5,IST1,PSMD6	module1
GO:BP	viral life cycle	GO:0019058	0.00176564	2.7531	306	368	21	13799	PDCD6IP,CHMP4B,DDX3X,DDX5,EZH2,CHMP2B,SPCS1,ANPEP,GSN,HSPA8,LAMP1,F11R,UBAP1,CHMP5,PPIB,PPID,STAU1,DYNLT1,VAMP8,CD74,IST1	module1
GO:BP	posttranslational protein targeting to endoplasmic reticulum membrane	GO:0006620	0.00216668	2.66421	10	368	4	13799	SEC61B,CHMP4B,SEC61G,HSPA5	module1
GO:BP	mitotic cell cycle	GO:0000278	0.00249096	2.60363	974	368	46	13799	PDCD6IP,TUBB3,RGS14,CHMP4B,CSNK2B,DDX3X,TUBB,EZH2,MAPRE1,CHMP2B,APEX1,MUC1,DRG1,CHMP5,ABCB1,PSMA2,PSMA3,PSMA4,PSMA5,PSMA6,PSMA7,PSMB2,PSMB3,PSMB4,PSMB5,PSMB6,PSMB7,PSMC1,PSMC2,PSMD1,PSMD4,PSMD12,RANBP1,SRSF2,SKP1,DYNLT1,YWHAE,ZNF207,TUBA4B,CALM2,KLF11,SSNA1,CCNG1,TM4SF5,IST1,PSMD6	module1
GO:BP	localization	GO:0051179	0.00274567	2.56135	5809	368	190	13799	PDCD6IP,ABCF2,SCAMP3,ACTR3,ARPC2,DDX39A,CAP1,CCT4,CCT2,RGS14,SPINT2,CFL1,IQGAP2,HSPH1,PGRMC1,RAB10,KDELR1,SEC61B,SLC27A2,DSTN,CACFD1,CHGA,PKP3,COPE,CLTA,CLTB,CHMP4B,BBS5,COX6B1,COX6C,CLDN4,CLDN3,CRKL,CSNK2B,CYP51A1,DDOST,DDX3X,DHX9,EEF2,CENPV,TUBB,EZH2,ACSL4,HNRNPA3,RRAS2,FKBP4,MAPRE1,SCAP,UBR4,SEC61G,FUCA2,GCA,CHMP2B,DECR2,CHTOP,ARFGAP3,GDI1,GNB1,GRB2,SPCS1,ANPEP,GSN,HDAC1,HDLBP,ANXA5,ANXA11,HMG…	module1
GO:BP	organic substance biosynthetic process	GO:1901576	0.00275395	2.56004	5082	368	170	13799	ACTR3,TRAP1,NAMPT,HNRNPR,SYNCRIP,CEBPG,CCT4,CCT2,RGS14,HSPH1,SRCAP,PGRMC1,SLC27A2,CHD4,PKP3,GCNT7,CSNK2B,CYP51A1,DDOST,DDX3X,DDX5,DHX9,EEF2,SDR16C5,CENPV,ETF1,ALAS1,ETS2,EZH2,ACSL4,JMJD1C,MTURN,FDPS,ATF5,SCAP,BRWD3,PRDX5,DECR2,MYCBP,PPA2,DKK3,LSM3,HPGDS,RBMX,GSTA1,GTF2F1,TFCP2L1,PSAT1,HDAC1,HDAC2,ANXA4,HINT1,HMGCR,HMGCS1,HNRNPA1,HNRNPAB,APEX1,HSD17B4,HSPA5,HSPA8,HSPD1,DNAJB1,APOA1,APOB,IDI1,ILF2,…	module1
GO:BP	chaperone cofactor-dependent protein refolding	GO:0051085	0.00275395	2.56004	30	368	6	13799	HSPH1,HSPA5,HSPA8,HSPE1,DNAJB1,CD74	module1
GO:BP	cell cycle process	GO:0022402	0.00285067	2.54505	1214	368	54	13799	PDCD6IP,ACTR3,RGS14,CFL1,CHMP4B,CSNK2B,DDX3X,CENPV,TUBB,EZH2,ATF5,MAPRE1,CHMP2B,ANXA11,APEX1,INSM1,MUC1,MYH9,DRG1,CHMP5,ABCB1,PSMA2,PSMA3,PSMA4,PSMA5,PSMA6,PSMA7,PSMB2,PSMB3,PSMB4,PSMB5,PSMB6,PSMB7,PSMC1,PSMC2,PSMD1,PSMD4,PSMD12,RANBP1,SFPQ,SKP1,DYNLT1,UBE2L3,EZR,YWHAE,ZNF207,CALM2,DOT1L,KLF11,SSNA1,CCNG1,TM4SF5,IST1,PSMD6	module1
GO:BP	Wnt signaling pathway	GO:0016055	0.00292352	2.53409	490	368	28	13799	TMEM170B,CSNK2B,DDX3X,DKK3,GNB1,HDAC1,JUP,PSMA2,PSMA3,PSMA4,PSMA5,PSMA6,PSMA7,PSMB2,PSMB3,PSMB4,PSMB5,PSMB6,PSMB7,PSMC1,PSMC2,PSMD1,PSMD4,PSMD12,SKP1,CALM2,RUVBL1,PSMD6	module1
GO:BP	negative regulation of cell cycle	GO:0045786	0.0029683	2.52749	415	368	25	13799	EZH2,ATF5,MUC1,PSMA2,PSMA3,PSMA4,PSMA5,PSMA6,PSMA7,PSMB2,PSMB3,PSMB4,PSMB5,PSMB6,PSMB7,PSMC1,PSMC2,PSMD1,PSMD4,PSMD12,SKP1,TP53BP2,ZNF207,DOT1L,PSMD6	module1
GO:BP	macromolecule localization	GO:0033036	0.00298016	2.52576	2800	368	104	13799	PDCD6IP,SCAMP3,DDX39A,CCT4,CCT2,RAB10,KDELR1,SEC61B,SLC27A2,CHGA,PKP3,COPE,CLTA,CLTB,CHMP4B,BBS5,CRKL,CYP51A1,DDX3X,DHX9,EZH2,ACSL4,HNRNPA3,MAPRE1,SEC61G,CHMP2B,DECR2,CHTOP,ARFGAP3,GDI1,SPCS1,GSN,HDAC1,HDLBP,HMGCR,HNRNPA1,HSD17B4,HSPA5,HSPA8,HSPD1,APOA1,APOB,INSIG1,JUP,SFT2D2,KIF5B,SERP2,LAMP1,LAMP2,ARHGDIG,MAGOH,MYH9,MYO1D,MYO6,RPL10A,NEUROD1,NUCB1,OAZ1,F11R,PCK2,EMC4,UBAP1,CHMP5,RAB14,ABCB1,NEU…	module1
GO:BP	response to external stimulus	GO:0009605	0.00303031	2.51851	2309	368	89	13799	ACTR3,NAMPT,TUBB3,SYNCRIP,CEBPG,CFL1,HNRNPA0,CHGA,LYPLA2,CLDN3,CRKL,DDX3X,DHX9,EEF2,TUBB,ACSL4,FLNB,FUCA2,PPP1R14B,GNB1,GRB2,GSN,GTF2F1,HDAC1,HDAC2,HMGCR,HMGCS1,HNRNPA1,HSPA5,HSPA8,HSPD1,APOA1,APOB,JUP,KIF5B,LAMP1,LAMP2,MUC1,MYH9,ATP1A1,NFIB,ATP2A2,RNF165,F11R,PCK2,CHMP5,RAB14,PKLR,EXOSC4,PPIB,ABCF3,MAP2K1,PSMA2,PSMA3,PSMA4,PSMA5,PSMA6,PSMA7,PSMB2,PSMB3,PSMB4,PSMB5,PSMB6,PSMB7,PSMC1,PSMC2,PSMD1,P…	module1
GO:BP	cell-cell signaling by wnt	GO:0198738	0.0030729	2.51245	492	368	28	13799	TMEM170B,CSNK2B,DDX3X,DKK3,GNB1,HDAC1,JUP,PSMA2,PSMA3,PSMA4,PSMA5,PSMA6,PSMA7,PSMB2,PSMB3,PSMB4,PSMB5,PSMB6,PSMB7,PSMC1,PSMC2,PSMD1,PSMD4,PSMD12,SKP1,CALM2,RUVBL1,PSMD6	module1
GO:BP	generation of precursor metabolites and energy	GO:0006091	0.00316478	2.49966	493	368	28	13799	TRAP1,ADH1B,COX6B1,COX6C,ETFA,ALDH2,GSR,ACADVL,MDH1,MDH2,NDUFA2,NDUFB7,NDUFB10,ACO1,MLXIPL,PGAM1,PGD,PKLR,PKM,CYCS,QDPR,TKT,TPI1,CALM2,CYB5B,SUCLG1,COQ10A,COX5A	module1
GO:BP	monocarboxylic acid biosynthetic process	GO:0072330	0.00329485	2.48216	187	368	15	13799	SLC27A2,SCAP,DECR2,HPGDS,HSD17B4,APOA1,INSIG1,ACADVL,MLXIPL,PKLR,ABCD3,SCP2,ELOVL1,ACSBG2,CD74	module1
GO:BP	cytokine-mediated signaling pathway	GO:0019221	0.00399859	2.39809	579	368	31	13799	CFL1,CRKL,CSNK2B,GRB2,HSPA8,APOA1,MUC1,PSMA2,PSMA3,PSMA4,PSMA5,PSMA6,PSMA7,PSMB2,PSMB3,PSMB4,PSMB5,PSMB6,PSMB7,PSMC1,PSMC2,PSMD1,PSMD4,PSMD12,RAP1B,SKP1,FSCN1,TCP1,HSP90B1,CD74,PSMD6	module1
GO:BP	scaRNA localization to Cajal body	GO:0090666	0.00399859	2.39809	5	368	3	13799	CCT4,CCT2,TCP1	module1
GO:BP	organic substance transport	GO:0071702	0.00400383	2.39752	2329	368	89	13799	PDCD6IP,SCAMP3,DDX39A,RAB10,KDELR1,SEC61B,SLC27A2,CHGA,COPE,CLTA,CLTB,CHMP4B,BBS5,CYP51A1,DHX9,ACSL4,HNRNPA3,SEC61G,CHMP2B,CHTOP,ARFGAP3,GDI1,SPCS1,HDAC1,HDLBP,HMGCR,HNRNPA1,HSPA5,HSPA8,HSPD1,APOA1,APOB,INSIG1,JUP,SFT2D2,KIF5B,SERP2,LAMP2,MAGOH,MYH9,MYO1D,MYO6,RPL10A,NEUROD1,NUCB1,OAZ1,PCK2,UBAP1,CHMP5,RAB14,ABCB1,NEURL1B,PPID,ENY2,GRAMD1B,ABCD3,RGS2,RPL3,RPS8,SCP2,SRSF2,SRSF3,SCG5,SLC1A4,SLC5A1,…	module1
GO:BP	biosynthetic process	GO:0009058	0.00406184	2.39128	5157	368	171	13799	ACTR3,TRAP1,NAMPT,HNRNPR,SYNCRIP,CEBPG,CCT4,CCT2,RGS14,HSPH1,SRCAP,PGRMC1,SLC27A2,CHD4,PKP3,GCNT7,CSNK2B,CYP51A1,DDOST,DDX3X,DDX5,DHX9,EEF2,SDR16C5,CENPV,ETF1,ALAS1,ETS2,EZH2,ACSL4,JMJD1C,MTURN,FDPS,ATF5,SCAP,BRWD3,PRDX5,DECR2,MYCBP,PPA2,DKK3,LSM3,HPGDS,RBMX,GSTA1,GTF2F1,TFCP2L1,PSAT1,HDAC1,HDAC2,ANXA4,HINT1,HMGCR,HMGCS1,HNRNPA1,HNRNPAB,APEX1,HSD17B4,HSPA5,HSPA8,HSPD1,DNAJB1,APOA1,APOB,IDI1,ILF2,…	module1
GO:BP	regulation of response to stress	GO:0080134	0.00409653	2.38758	1264	368	55	13799	TRAP1,NAMPT,CEBPG,HSPH1,CLDN4,CLDN3,DDX5,DHX9,MTURN,FKBP4,GNB1,HMGCR,HSPA5,HSPA8,HSPD1,DNAJB1,APOA1,INSIG1,LAMP1,MUC1,MYH9,MYLK,ABCB1,MAP2K1,PSMA2,PSMA3,PSMA4,PSMA5,PSMA6,PSMA7,PSMB2,PSMB3,PSMB4,PSMB5,PSMB6,PSMB7,PSMC1,PSMC2,PSMD1,PSMD4,PSMD12,RAP2A,SFPQ,SKP1,TMBIM6,VIL1,EZR,YES1,YWHAE,ELL3,CASP9,VAMP8,RIOK3,CD74,PSMD6	module1
GO:BP	protein localization	GO:0008104	0.00437163	2.35936	2401	368	91	13799	PDCD6IP,SCAMP3,CCT4,CCT2,RAB10,KDELR1,SEC61B,SLC27A2,CHGA,PKP3,COPE,CLTA,CLTB,CHMP4B,BBS5,CRKL,CYP51A1,DDX3X,DHX9,EZH2,ACSL4,MAPRE1,SEC61G,CHMP2B,DECR2,ARFGAP3,GDI1,SPCS1,GSN,HDAC1,HMGCR,HSD17B4,HSPA5,HSPA8,HSPD1,APOB,INSIG1,JUP,SFT2D2,KIF5B,SERP2,LAMP1,LAMP2,ARHGDIG,MYH9,MYO1D,MYO6,RPL10A,NEUROD1,NUCB1,OAZ1,F11R,PCK2,EMC4,UBAP1,CHMP5,RAB14,NEURL1B,PPID,ENY2,ABCD3,RAP2A,RPL3,RPS8,SCP2,SCG5,SKP1,S…	module1
GO:BP	response to stress	GO:0006950	0.00442794	2.3538	3338	368	119	13799	ACTR3,PDIA6,TRAP1,NAMPT,SYNCRIP,CEBPG,RGS14,HSPH1,HNRNPA0,SEC61B,CHGA,CLDN4,CLDN3,CRKL,DDX3X,DDX5,DHX9,EEF2,TUBB,ALAS1,EZH2,JMJD1C,MTURN,FKBP4,SCAP,FLNB,PRDX5,PPP1R14B,GNB1,GRB2,PDIA3,GSN,GSR,HDAC1,HDAC2,ANXA5,HMGCR,HNRNPA1,APEX1,HSPA5,HSPA8,HSPD1,HSPE1,DNAJB1,APOA1,INSIG1,ACADVL,KIF5B,SERP2,LAMP1,LAMP2,MUC1,MYH9,MYLK,MYO6,NFE2L1,ATP2A2,MYEF2,F11R,PCK2,UFC1,RAB14,DNAJB11,ABCB1,SERPINB6,PKLR,CYCS,…	module1
GO:BP	regulation of mitotic cell cycle	GO:0007346	0.00463998	2.33348	532	368	29	13799	DDX3X,TUBB,EZH2,MAPRE1,APEX1,MUC1,PSMA2,PSMA3,PSMA4,PSMA5,PSMA6,PSMA7,PSMB2,PSMB3,PSMB4,PSMB5,PSMB6,PSMB7,PSMC1,PSMC2,PSMD1,PSMD4,PSMD12,SKP1,YWHAE,ZNF207,SSNA1,TM4SF5,PSMD6	module1
GO:BP	steroid metabolic process	GO:0008202	0.00463998	2.33348	283	368	19	13799	SLC27A2,CYP51A1,FDPS,SCAP,DKK3,HDLBP,HMGCR,HMGCS1,HSD17B4,APOA1,APOB,IDI1,INSIG1,ACADVL,ACAT2,ATP1A1,NFE2L1,SCP2,TM7SF2	module1
GO:BP	ubiquitin-dependent protein catabolic process	GO:0006511	0.00516303	2.28709	562	368	30	13799	SEC61B,UBR4,RNF19A,HSPA5,UBAP1,PSMA2,PSMA3,PSMA4,PSMA5,PSMA6,PSMA7,PSMB2,PSMB3,PSMB4,PSMB5,PSMB6,PSMB7,PSMC1,PSMC2,PSMD1,PSMD4,PSMD12,SKP1,HSP90B1,UBA1,UBE2A,UBE2L3,USP5,EIF3H,PSMD6	module1
GO:BP	cellular component biogenesis	GO:0044085	0.0053604	2.2708	3015	368	109	13799	PDCD6IP,ACTR3,ARPC2,GLRX3,CCT2,IQGAP2,CHGA,PKP3,CLTA,CLTB,CCDC78,CHMP4B,BBS5,CLDN4,CLDN3,CLDN7,CRKL,CRYZ,CSNK2B,DDX3X,DHX9,CENPV,TUBB,FKBP4,MAPRE1,FLII,CHMP2B,LSM3,RBMX,GRB2,GSN,HDAC1,HSPA5,HSPA8,HSPD1,DNAJB1,APOA1,APOB,INSM1,JUP,LAMP2,MYLK,NDUFA2,NDUFB7,NDUFB10,DRG1,RPL10A,ATP2A2,F11R,VILL,GLRX5,POMP,CHMP5,RAB14,PLS3,GAR1,EXOSC4,PPID,PSMA2,PSMA3,PSMA4,PSMA5,PSMA6,PSMA7,PSMB2,PSMB3,PSMB4,PSMB5,PS…	module1
GO:BP	regulation of cellular catabolic process	GO:0031329	0.00553423	2.25694	812	368	39	13799	NAMPT,HNRNPR,SYNCRIP,HNRNPA0,PKP3,CHMP4B,DHX9,RNF19A,LSM3,APEX1,HSPA8,APOA1,MYEF2,MLXIPL,PGAM1,EXOSC4,PSMA2,PSMA3,PSMA4,PSMA5,PSMA6,PSMA7,PSMB2,PSMB3,PSMB4,PSMB5,PSMB6,PSMB7,PSMC1,PSMC2,PSMD1,PSMD4,PSMD12,EZR,USP5,EIF3H,MTDH,SPTLC2,PSMD6	module1
GO:BP	modification-dependent protein catabolic process	GO:0019941	0.00575049	2.2403	566	368	30	13799	SEC61B,UBR4,RNF19A,HSPA5,UBAP1,PSMA2,PSMA3,PSMA4,PSMA5,PSMA6,PSMA7,PSMB2,PSMB3,PSMB4,PSMB5,PSMB6,PSMB7,PSMC1,PSMC2,PSMD1,PSMD4,PSMD12,SKP1,HSP90B1,UBA1,UBE2A,UBE2L3,USP5,EIF3H,PSMD6	module1
GO:BP	protein localization to endoplasmic reticulum	GO:0070972	0.00588644	2.23015	136	368	12	13799	RAB10,KDELR1,SEC61B,CHMP4B,SEC61G,SPCS1,HSPA5,INSIG1,RPL10A,RPL3,RPS8,SSR3	module1
GO:BP	DNA replication	GO:0006260	0.00646791	2.18924	315	368	20	13799	DHX9,NFIB,PSMA2,PSMA3,PSMA4,PSMA5,PSMA6,PSMA7,PSMB2,PSMB3,PSMB4,PSMB5,PSMB6,PSMB7,PSMC1,PSMC2,PSMD1,PSMD4,PSMD12,PSMD6	module1
GO:BP	posttranslational protein targeting to membrane, translocation	GO:0031204	0.00731579	2.13574	6	368	3	13799	SEC61B,SEC61G,HSPA5	module1
GO:BP	intestinal hexose absorption	GO:0106001	0.00731579	2.13574	6	368	3	13799	SLC5A1,VIL1,EZR	module1
GO:BP	modification-dependent macromolecule catabolic process	GO:0043632	0.00778415	2.10879	577	368	30	13799	SEC61B,UBR4,RNF19A,HSPA5,UBAP1,PSMA2,PSMA3,PSMA4,PSMA5,PSMA6,PSMA7,PSMB2,PSMB3,PSMB4,PSMB5,PSMB6,PSMB7,PSMC1,PSMC2,PSMD1,PSMD4,PSMD12,SKP1,HSP90B1,UBA1,UBE2A,UBE2L3,USP5,EIF3H,PSMD6	module1
GO:BP	positive regulation of viral process	GO:0048524	0.00798084	2.09795	84	368	9	13799	CHMP4B,DDX3X,DHX9,CHMP2B,GTF2F1,POLR2F,PPID,STAU1,CD74	module1
GO:BP	regulation of cell cycle	GO:0051726	0.00798084	2.09795	973	368	44	13799	PDCD6IP,CHMP4B,DDX3X,CENPV,TUBB,EZH2,ATF5,MAPRE1,CHMP2B,APEX1,HSPA8,INSM1,MUC1,DRG1,CHMP5,PSMA2,PSMA3,PSMA4,PSMA5,PSMA6,PSMA7,PSMB2,PSMB3,PSMB4,PSMB5,PSMB6,PSMB7,PSMC1,PSMC2,PSMD1,PSMD4,PSMD12,RANBP1,SFPQ,SKP1,TP53BP2,YWHAE,ZNF207,CALM2,DOT1L,SSNA1,CCNG1,TM4SF5,PSMD6	module1
GO:BP	cytokinetic process	GO:0032506	0.00809488	2.09179	37	368	6	13799	PDCD6IP,CHMP4B,CHMP2B,ANXA11,MYH9,CHMP5	module1
GO:BP	organic cyclic compound biosynthetic process	GO:1901362	0.00813316	2.08974	3495	368	122	13799	ACTR3,NAMPT,CEBPG,CCT4,CCT2,RGS14,SRCAP,PGRMC1,SLC27A2,CHD4,CYP51A1,DDX3X,DDX5,DHX9,SDR16C5,CENPV,ALAS1,ETS2,EZH2,ACSL4,JMJD1C,MTURN,FDPS,ATF5,SCAP,BRWD3,PRDX5,MYCBP,DKK3,RBMX,GTF2F1,TFCP2L1,PSAT1,HDAC1,HDAC2,ANXA4,HINT1,HMGCR,HMGCS1,HNRNPA1,HNRNPAB,APEX1,HSD17B4,HSPA5,HSPA8,HSPD1,DNAJB1,APOA1,APOB,IDI1,ILF2,INSIG1,INSM1,JUP,ACAT2,EPCAM,MUC1,MYO6,DRG1,ATP1A1,NEUROD1,NFE2L1,NFIB,MYEF2,MLXIPL,CMPK1…	module1
GO:BP	aldehyde biosynthetic process	GO:0046184	0.00813316	2.08974	14	368	4	13799	DKK3,KDM3A,TKT,TPI1	module1
GO:BP	mRNA splicing, via spliceosome	GO:0000398	0.00963936	2.01595	326	368	20	13799	DDX39A,HNRNPR,SYNCRIP,HNRNPA0,DDX5,DHX9,HNRNPA3,LSM3,RBMX,GTF2F1,HNRNPA1,HSPA8,MAGOH,CWC15,POLR2F,SFPQ,SRSF2,SRSF3,SNRPD3,SNRPG	module1
GO:BP	RNA splicing, via transesterification reactions with bulged adenosine as nucleophile	GO:0000377	0.00963936	2.01595	326	368	20	13799	DDX39A,HNRNPR,SYNCRIP,HNRNPA0,DDX5,DHX9,HNRNPA3,LSM3,RBMX,GTF2F1,HNRNPA1,HSPA8,MAGOH,CWC15,POLR2F,SFPQ,SRSF2,SRSF3,SNRPD3,SNRPG	module1
GO:BP	regulation of viral process	GO:0050792	0.0100658	1.99715	145	368	12	13799	CHMP4B,DDX3X,DDX5,DHX9,CHMP2B,GSN,GTF2F1,POLR2F,PPID,STAU1,DYNLT1,CD74	module1
GO:BP	organonitrogen compound catabolic process	GO:1901565	0.0100866	1.99626	1194	368	51	13799	PDCD6IP,SEC61B,LYPLA2,CLTA,CHMP4B,CTSK,CYP51A1,UBR4,RNF19A,ANPEP,GSTA1,HINT1,HMGCR,HSPA5,HSPA8,APOB,LAMP2,RNF165,OAZ1,UBAP1,UGGT2,PSMA2,PSMA3,PSMA4,PSMA5,PSMA6,PSMA7,PSMB2,PSMB3,PSMB4,PSMB5,PSMB6,PSMB7,PSMC1,PSMC2,PSMD1,PSMD4,PSMD12,QDPR,SKP1,HSP90B1,UBA1,UBE2A,UBE2L3,EZR,XPNPEP1,USP5,HM13,EIF3H,PSMD6,CDH1	module1
GO:BP	positive regulation of telomerase RNA localization to Cajal body	GO:1904874	0.0106079	1.97437	15	368	4	13799	CCT4,CCT2,TCP1,RUVBL1	module1
GO:BP	RNA splicing, via transesterification reactions	GO:0000375	0.0106501	1.97265	329	368	20	13799	DDX39A,HNRNPR,SYNCRIP,HNRNPA0,DDX5,DHX9,HNRNPA3,LSM3,RBMX,GTF2F1,HNRNPA1,HSPA8,MAGOH,CWC15,POLR2F,SFPQ,SRSF2,SRSF3,SNRPD3,SNRPG	module1
GO:BP	protein-containing complex disassembly	GO:0032984	0.0107934	1.96684	305	368	19	13799	CFL1,DSTN,ETF1,FLII,CHMP2B,GSN,HSPA8,KIF5B,LAMP2,ATP2A2,VILL,CHMP5,SMARCE1,VIL1,CALM2,VMP1,MRPL43,VAMP8,IST1	module1
GO:BP	regulation of catabolic process	GO:0009894	0.011327	1.94589	962	368	43	13799	NAMPT,HNRNPR,SYNCRIP,HNRNPA0,PKP3,CHMP4B,CYP51A1,DHX9,RNF19A,LSM3,HMGCR,APEX1,HSPA8,APOA1,OAZ1,MYEF2,MLXIPL,PGAM1,EXOSC4,PSMA2,PSMA3,PSMA4,PSMA5,PSMA6,PSMA7,PSMB2,PSMB3,PSMB4,PSMB5,PSMB6,PSMB7,PSMC1,PSMC2,PSMD1,PSMD4,PSMD12,EZR,USP5,EIF3H,MTDH,SPTLC2,PSMD6,CDH1	module1
GO:BP	protein localization to cytoplasmic stress granule	GO:1903608	0.0117496	1.92998	7	368	3	13799	DDX3X,DHX9,SSB	module1
GO:BP	mitochondrion-endoplasmic reticulum membrane tethering	GO:1990456	0.0117496	1.92998	7	368	3	13799	ATP2A2,CALM2,VMP1	module1
GO:BP	establishment of protein localization to endoplasmic reticulum	GO:0072599	0.0117954	1.92829	108	368	10	13799	RAB10,SEC61B,CHMP4B,SEC61G,SPCS1,HSPA5,RPL10A,RPL3,RPS8,SSR3	module1
GO:BP	intestinal absorption	GO:0050892	0.0118044	1.92796	40	368	6	13799	APOA1,ACO1,F11R,SLC5A1,VIL1,EZR	module1
GO:BP	relaxation of muscle	GO:0090075	0.0124735	1.90401	27	368	5	13799	CHGA,GSN,ATP1A1,ATP2A2,RGS2	module1
GO:BP	RNA localization	GO:0006403	0.0128514	1.89105	193	368	14	13799	DDX39A,CCT4,CCT2,DHX9,HNRNPA3,CHTOP,HNRNPA1,MAGOH,ENY2,SRSF2,SRSF3,SSB,TCP1,RUVBL1	module1
GO:BP	carboxylic acid biosynthetic process	GO:0046394	0.0128514	1.89105	262	368	17	13799	SLC27A2,SCAP,DECR2,HPGDS,PSAT1,HSD17B4,APOA1,INSIG1,ACADVL,MGST3,MLXIPL,PKLR,ABCD3,SCP2,ELOVL1,ACSBG2,CD74	module1
GO:BP	protein processing in phagocytic vesicle	GO:1900756	0.0131335	1.88162	2	368	2	13799	GSN,MYH9	module1
GO:BP	glyceraldehyde-3-phosphate biosynthetic process	GO:0046166	0.0131335	1.88162	2	368	2	13799	TKT,TPI1	module1
GO:BP	regulation of protein processing in phagocytic vesicle	GO:1903921	0.0131335	1.88162	2	368	2	13799	GSN,MYH9	module1
GO:BP	positive regulation of protein processing in phagocytic vesicle	GO:1903923	0.0131335	1.88162	2	368	2	13799	GSN,MYH9	module1
GO:BP	fatty acid beta-oxidation	GO:0006635	0.0131335	1.88162	73	368	8	13799	SLC27A2,ETFA,DECR2,HSD17B4,ACADVL,ACAT2,ABCD3,SCP2	module1
GO:BP	midbody abscission	GO:0061952	0.0131335	1.88162	16	368	4	13799	PDCD6IP,CHMP4B,CHMP2B,CHMP5	module1
GO:BP	positive regulation of immune system process	GO:0002684	0.013274	1.877	740	368	35	13799	ACTR3,ARPC2,HSPH1,CRKL,DHX9,GRB2,HSPD1,LAMP1,MUC1,PSMA2,PSMA3,PSMA4,PSMA5,PSMA6,PSMA7,PSMB2,PSMB3,PSMB4,PSMB5,PSMB6,PSMB7,PSMC1,PSMC2,PSMD1,PSMD4,PSMD12,SFPQ,SKP1,EZR,YES1,AKIRIN1,VAMP8,RIOK3,CD74,PSMD6	module1
GO:BP	cellular biosynthetic process	GO:0044249	0.0137983	1.86018	4998	368	163	13799	ACTR3,TRAP1,NAMPT,HNRNPR,SYNCRIP,CEBPG,CCT4,CCT2,RGS14,SRCAP,PGRMC1,SLC27A2,CHD4,PKP3,GCNT7,CSNK2B,DDOST,DDX3X,DDX5,DHX9,EEF2,SDR16C5,CENPV,ETF1,ALAS1,ETS2,EZH2,ACSL4,JMJD1C,MTURN,FDPS,ATF5,SCAP,BRWD3,PRDX5,DECR2,MYCBP,PPA2,DKK3,LSM3,HPGDS,RBMX,GSTA1,GTF2F1,TFCP2L1,PSAT1,HDAC1,HDAC2,ANXA4,HINT1,HMGCR,HMGCS1,HNRNPA1,HNRNPAB,APEX1,HSD17B4,HSPA5,HSPA8,HSPD1,DNAJB1,APOA1,APOB,IDI1,ILF2,INSIG1,INSM1,A…	module1
GO:BP	cellular component organization	GO:0016043	0.014171	1.8486	5803	368	185	13799	PDCD6IP,ACTR3,ARPC2,TUBB3,CAP1,GLRX3,CCT4,CCT2,RGS14,SPINT2,CFL1,IQGAP2,SRCAP,RAB10,SEC61B,DSTN,CHD4,CHGA,PKP3,LYPLA2,TMEM123,CLTA,CLTB,CCDC78,CHMP4B,BBS5,CLDN4,CLDN3,CLDN7,CRKL,CRYZ,CSNK2B,CTSK,DDX3X,DHX9,SDR16C5,CENPV,TUBB,ETF1,ALAS1,EZH2,ACSL4,JMJD1C,ATF5,FKBP4,MAPRE1,SCAP,FLII,FLNB,SEC61G,BRWD3,GCA,RNF19A,CHMP2B,CHTOP,ARFGAP3,GDI1,LSM3,RBMX,GRB2,GSN,TFCP2L1,HDAC1,HDAC2,HNRNPA1,APEX1,HSPA5,HSP…	module1
GO:BP	multivesicular body assembly	GO:0036258	0.0141863	1.84813	28	368	5	13799	PDCD6IP,CHMP4B,CHMP2B,CHMP5,IST1	module1
GO:BP	fatty acid metabolic process	GO:0006631	0.0143252	1.8439	339	368	20	13799	SLC27A2,LYPLA2,ETFA,ACSL4,SCAP,DECR2,HPGDS,GSTA1,HSD17B4,APOA1,INSIG1,ACADVL,ACAT2,PCK2,MLXIPL,ABCD3,SCP2,ELOVL1,ACSBG2,CD74	module1
GO:BP	cellular respiration	GO:0045333	0.0144815	1.83919	219	368	15	13799	TRAP1,COX6B1,COX6C,ETFA,MDH1,MDH2,NDUFA2,NDUFB7,NDUFB10,ACO1,MLXIPL,CYCS,SUCLG1,COQ10A,COX5A	module1
GO:BP	regulation of fatty acid biosynthetic process	GO:0042304	0.0145085	1.83838	42	368	6	13799	SCAP,APOA1,INSIG1,ACADVL,MLXIPL,CD74	module1
GO:BP	tissue development	GO:0009888	0.0154384	1.8114	1722	368	67	13799	TUBB3,SPINT2,RAB10,PKP3,CCDC78,BBS5,CLDN3,CSNK2B,CTSK,DDX5,DUSP4,EEF2,ETS2,EZH2,FNDC3A,FLNB,GRB2,GSTA1,TFCP2L1,HDAC1,HDAC2,ANXA4,HMGCR,HNRNPAB,HSD17B4,INSM1,ACADVL,JUP,EPCAM,MYLK,MYO6,NEUROD1,NFIB,ATP2A2,F11R,PCK2,MAP2K1,PRSS8,PSMA2,PSMA3,PSMA4,PSMA5,PSMA6,PSMA7,PSMB2,PSMB3,PSMB4,PSMB5,PSMB6,PSMB7,PYY,PSMC1,PSMC2,PSMD1,PSMD4,PSMD12,RAP1B,RGS2,EBF2,VASP,VIL1,EZR,AKIRIN1,ELL3,SPTLC2,CD151,PSMD6	module1
GO:BP	organic acid biosynthetic process	GO:0016053	0.0162838	1.78824	269	368	17	13799	SLC27A2,SCAP,DECR2,HPGDS,PSAT1,HSD17B4,APOA1,INSIG1,ACADVL,MGST3,MLXIPL,PKLR,ABCD3,SCP2,ELOVL1,ACSBG2,CD74	module1
GO:BP	multivesicular body organization	GO:0036257	0.0164013	1.78512	29	368	5	13799	PDCD6IP,CHMP4B,CHMP2B,CHMP5,IST1	module1
GO:BP	establishment of protein localization to organelle	GO:0072594	0.0167717	1.77542	474	368	25	13799	CCT4,CCT2,RAB10,SEC61B,CHMP4B,SEC61G,SPCS1,HSPA5,HSPA8,HSPD1,JUP,LAMP1,LAMP2,RPL10A,NEURL1B,ABCD3,RPL3,RPS8,SSR3,TCP1,TP53BP2,UBE2L3,YWHAE,CALM2,CDH1	module1
GO:BP	epithelial cell differentiation	GO:0030855	0.0168852	1.77249	583	368	29	13799	SPINT2,RAB10,PKP3,CCDC78,CLDN3,CTSK,EZH2,FNDC3A,FLNB,GSTA1,TFCP2L1,HDAC1,HDAC2,ANXA4,HSD17B4,INSM1,ACADVL,JUP,MYO6,NEUROD1,NFIB,F11R,PCK2,MAP2K1,PRSS8,PYY,RAP1B,VIL1,EZR	module1
GO:BP	response to stimulus	GO:0050896	0.0174853	1.75733	7328	368	225	13799	TMEM170B,ACTR3,ARPC2,PDIA6,TRAP1,NAMPT,TUBB3,CAP1,SYNCRIP,GLRX3,CEBPG,CCT2,RGS14,SPINT2,CFL1,IQGAP2,HSPH1,PGRMC1,RAB10,HNRNPA0,SEC61B,SLC27A2,CHD4,CHGA,LYPLA2,BBS5,CLDN4,CLDN3,CRKL,CRYZ,CSNK2B,CTSK,REM2,DDOST,DDX3X,DDX5,DHX9,DUSP4,EEF2,TUBB,ALAS1,EZH2,ACSL4,JMJD1C,MTURN,RRAS2,FKBP4,SCAP,FLNB,UBR4,FUCA2,GCA,PRDX5,PPP1R14B,GDI1,DKK3,HPGDS,RBMX,GNB1,GNG5,GRB2,ANPEP,PDIA3,GSN,GSR,GSTA1,GTF2F1,HDAC1,H…	module1
GO:BP	NAD metabolic process	GO:0019674	0.0181959	1.74003	44	368	6	13799	MDH1,PCK2,PGAM1,PKLR,PKM,TPI1	module1
GO:BP	regulation of mitotic spindle assembly	GO:1901673	0.0197517	1.7044	18	368	4	13799	CHMP4B,CHMP2B,DRG1,CHMP5	module1
GO:BP	regulation of telomerase RNA localization to Cajal body	GO:1904872	0.0197517	1.7044	18	368	4	13799	CCT4,CCT2,TCP1,RUVBL1	module1
GO:BP	regulation of defense response	GO:0031347	0.0205085	1.68807	619	368	30	13799	DHX9,GNB1,HSPD1,APOA1,LAMP1,MUC1,MYH9,PSMA2,PSMA3,PSMA4,PSMA5,PSMA6,PSMA7,PSMB2,PSMB3,PSMB4,PSMB5,PSMB6,PSMB7,PSMC1,PSMC2,PSMD1,PSMD4,PSMD12,SFPQ,SKP1,YES1,VAMP8,RIOK3,PSMD6	module1
GO:BP	fatty acid biosynthetic process	GO:0006633	0.0215047	1.66747	139	368	11	13799	SCAP,DECR2,HPGDS,APOA1,INSIG1,ACADVL,MLXIPL,ABCD3,ELOVL1,ACSBG2,CD74	module1
GO:BP	cellular metabolic process	GO:0044237	0.0215578	1.66639	8868	368	264	13799	TSTD1,PDCD6IP,ACTR3,PDIA6,TRAP1,NAMPT,DDX39A,HNRNPR,SYNCRIP,GLRX3,CEBPG,CCT4,CCT2,RGS14,SPINT2,MTHFD2,SRCAP,PGRMC1,HNRNPA0,SEC61B,SLC27A2,CHD4,PKP3,LYPLA2,CLTA,ADH1B,CHMP4B,PRRC1,COX6B1,COX6C,CLDN4,CLDN3,CRKL,GCNT7,CRYZ,CSNK2B,CTSK,DDOST,DDX3X,DDX5,DHX9,DUSP4,EEF2,SDR16C5,CENPV,ETF1,ETFA,ALAS1,ETS2,EZH2,ALDH2,ACSL4,HNRNPA3,JMJD1C,MTURN,FDPS,ATF5,FKBP2,FKBP4,SCAP,UBR4,FUCA2,BRWD3,PRDX5,RNF19A,CHMP…	module1
GO:BP	entry into host	GO:0044409	0.022379	1.65016	119	368	10	13799	FUCA2,GRB2,ANPEP,GSN,LAMP1,F11R,DYNLT1,VAMP8,CD74,CDH1	module1
GO:BP	oxaloacetate metabolic process	GO:0006107	0.0237289	1.62472	9	368	3	13799	MDH1,MDH2,PCK2	module1
GO:BP	RNA localization to Cajal body	GO:0090670	0.0237289	1.62472	19	368	4	13799	CCT4,CCT2,TCP1,RUVBL1	module1
GO:BP	telomerase RNA localization to Cajal body	GO:0090671	0.0237289	1.62472	19	368	4	13799	CCT4,CCT2,TCP1,RUVBL1	module1
GO:BP	RNA localization to nucleus	GO:0090685	0.0237289	1.62472	19	368	4	13799	CCT4,CCT2,TCP1,RUVBL1	module1
GO:BP	telomerase RNA localization	GO:0090672	0.0237289	1.62472	19	368	4	13799	CCT4,CCT2,TCP1,RUVBL1	module1
GO:BP	negative regulation of metabolic process	GO:0009892	0.0245114	1.61063	2715	368	96	13799	TRAP1,NAMPT,HNRNPR,SYNCRIP,RGS14,SPINT2,SRCAP,HNRNPA0,PKP3,CHMP4B,CLDN3,CRKL,CYP51A1,DDX3X,DDX5,DHX9,DUSP4,SDR16C5,CENPV,ETF1,ETS2,EZH2,ATF5,SCAP,PRDX5,PPP1R14B,DKK3,LSM3,RBMX,TFCP2L1,HDAC1,HDAC2,ANXA4,HMGCR,HNRNPA1,APEX1,HSPA8,HSPD1,DNAJB1,APOA1,INSIG1,INSM1,ACADVL,MAGOH,MUC1,MYO1D,RPL10A,ATP1A1,NFIB,MYEF2,MLXIPL,SERPINB6,POLR2F,EXOSC4,PPID,HES6,KDM3A,MAP2K1,PSMA2,PSMA3,PSMA4,PSMA5,PSMA6,PSMA7,P…	module1
GO:BP	cell cycle	GO:0007049	0.0252157	1.59833	1631	368	63	13799	PDCD6IP,ACTR3,TUBB3,RGS14,CFL1,CLTA,CHMP4B,CSNK2B,DDX3X,CENPV,TUBB,EZH2,ATF5,MAPRE1,CHMP2B,ANXA11,APEX1,HSPA8,INSM1,MUC1,MYH9,DRG1,CHMP5,ABCB1,PSMA2,PSMA3,PSMA4,PSMA5,PSMA6,PSMA7,PSMB2,PSMB3,PSMB4,PSMB5,PSMB6,PSMB7,PSMC1,PSMC2,PSMD1,PSMD4,PSMD12,RANBP1,RGS2,AVPI1,SFPQ,SRSF2,SKP1,DYNLT1,TP53BP2,UBE2L3,EZR,YWHAE,ZNF207,TUBA4B,CALM2,DOT1L,KLF11,RUVBL1,SSNA1,CCNG1,TM4SF5,IST1,PSMD6	module1
GO:BP	lipid biosynthetic process	GO:0008610	0.0253906	1.59533	686	368	32	13799	SLC27A2,CSNK2B,CYP51A1,ACSL4,FDPS,SCAP,DECR2,DKK3,HPGDS,HMGCR,HMGCS1,HSD17B4,APOA1,APOB,IDI1,INSIG1,ACADVL,ACAT2,ATP1A1,PCK2,MLXIPL,ISYNA1,RAB14,PI4K2B,ETNK1,ABCD3,SCP2,ELOVL1,TM7SF2,ACSBG2,SPTLC2,CD74	module1
GO:BP	regulation of immune response	GO:0050776	0.0254762	1.59386	802	368	36	13799	ACTR3,ARPC2,CRKL,DHX9,GNB1,GRB2,HSPD1,LAMP1,MUC1,MYH9,PSMA2,PSMA3,PSMA4,PSMA5,PSMA6,PSMA7,PSMB2,PSMB3,PSMB4,PSMB5,PSMB6,PSMB7,PSMC1,PSMC2,PSMD1,PSMD4,PSMD12,SFPQ,SKP1,EZR,YES1,CALM2,VAMP8,RIOK3,CD74,PSMD6	module1
GO:BP	positive regulation of protein polymerization	GO:0032273	0.0260983	1.58339	122	368	10	13799	ACTR3,ARPC2,IQGAP2,MAPRE1,GRB2,GSN,DRG1,VILL,VASP,VIL1	module1
GO:BP	positive regulation of supramolecular fiber organization	GO:1902905	0.0266794	1.57382	188	368	13	13799	ACTR3,ARPC2,IQGAP2,DSTN,MAPRE1,GRB2,GSN,APOA1,DRG1,VILL,VASP,VIL1,COLGALT1	module1
GO:BP	mitochondrial electron transport, cytochrome c to oxygen	GO:0006123	0.0283516	1.54742	20	368	4	13799	COX6B1,COX6C,CYCS,COX5A	module1
GO:BP	electron transport chain	GO:0022900	0.0286766	1.54247	167	368	12	13799	COX6B1,COX6C,ETFA,ALDH2,GSR,NDUFA2,NDUFB7,NDUFB10,CYCS,QDPR,CYB5B,COX5A	module1
GO:BP	monocarboxylic acid catabolic process	GO:0072329	0.0289914	1.53773	124	368	10	13799	SLC27A2,ETFA,DECR2,HSD17B4,ACADVL,ACAT2,PCK2,PGD,ABCD3,SCP2	module1
GO:BP	response to topologically incorrect protein	GO:0035966	0.0289914	1.53773	190	368	13	13799	PDIA6,HSPH1,HSPA5,HSPA8,HSPD1,HSPE1,DNAJB1,ACADVL,SERP2,DNAJB11,UGGT2,TMBIM6,HSP90B1	module1
GO:BP	alternative mRNA splicing, via spliceosome	GO:0000380	0.0295594	1.5293	66	368	7	13799	DDX5,DHX9,RBMX,HNRNPA1,MAGOH,SFPQ,SRSF2	module1
GO:BP	response to unfolded protein	GO:0006986	0.0295594	1.5293	168	368	12	13799	PDIA6,HSPH1,HSPA5,HSPA8,HSPD1,HSPE1,DNAJB1,ACADVL,SERP2,DNAJB11,TMBIM6,HSP90B1	module1
GO:BP	RNA splicing	GO:0008380	0.0295594	1.5293	416	368	22	13799	DDX39A,HNRNPR,SYNCRIP,HNRNPA0,DDX5,DHX9,HNRNPA3,LSM3,RBMX,GTF2F1,HNRNPA1,HSPA8,MAGOH,CWC15,POLR2F,SFPQ,SRSF2,SRSF3,SNRPD3,SNRPG,TMBIM6,C2ORF49	module1
GO:BP	fatty acid catabolic process	GO:0009062	0.0295594	1.5293	104	368	9	13799	SLC27A2,ETFA,DECR2,HSD17B4,ACADVL,ACAT2,PCK2,ABCD3,SCP2	module1
GO:BP	ESCRT III complex disassembly	GO:1904903	0.0312299	1.50543	10	368	3	13799	CHMP2B,CHMP5,IST1	module1
GO:BP	ESCRT complex disassembly	GO:1904896	0.0312299	1.50543	10	368	3	13799	CHMP2B,CHMP5,IST1	module1
GO:BP	positive regulation of establishment of protein localization to telomere	GO:1904851	0.0312299	1.50543	10	368	3	13799	CCT4,CCT2,TCP1	module1
GO:BP	protein targeting to ER	GO:0045047	0.0312299	1.50543	105	368	9	13799	SEC61B,CHMP4B,SEC61G,SPCS1,HSPA5,RPL10A,RPL3,RPS8,SSR3	module1
GO:BP	actin nucleation	GO:0045010	0.0321916	1.49226	50	368	6	13799	ACTR3,ARPC2,IQGAP2,GSN,VILL,VIL1	module1
GO:BP	regulation of protein catabolic process at postsynapse, modulating synaptic transmission	GO:0099576	0.0321916	1.49226	3	368	2	13799	RNF19A,CDH1	module1
GO:BP	terminal web assembly	GO:1902896	0.0321916	1.49226	3	368	2	13799	VIL1,EZR	module1
GO:BP	protein targeting to lysosome involved in chaperone-mediated autophagy	GO:0061740	0.0321916	1.49226	3	368	2	13799	HSPA8,LAMP2	module1
GO:BP	glucose catabolic process to pyruvate	GO:0061718	0.0321916	1.49226	21	368	4	13799	PGAM1,PKLR,PKM,TPI1	module1
GO:BP	NADH regeneration	GO:0006735	0.0321916	1.49226	21	368	4	13799	PGAM1,PKLR,PKM,TPI1	module1
GO:BP	fungiform papilla formation	GO:0061198	0.0321916	1.49226	3	368	2	13799	HDAC1,HDAC2	module1
GO:BP	farnesyl diphosphate biosynthetic process	GO:0045337	0.0321916	1.49226	3	368	2	13799	FDPS,HMGCS1	module1
GO:BP	canonical glycolysis	GO:0061621	0.0321916	1.49226	21	368	4	13799	PGAM1,PKLR,PKM,TPI1	module1
GO:BP	intestinal D-glucose absorption	GO:0001951	0.0321916	1.49226	3	368	2	13799	VIL1,EZR	module1
GO:BP	response to drug	GO:0042493	0.0324381	1.48894	368	368	20	13799	CRKL,EEF2,HDAC1,HDAC2,HMGCS1,APEX1,HSPA5,HSPD1,APOA1,MYO6,ATP1A1,NEUROD1,ABCB1,ABCD3,QDPR,RANBP1,RAP1B,RAP2A,ABCC3,CDH1	module1
GO:BP	negative regulation of protein-containing complex assembly	GO:0031333	0.0324532	1.48874	127	368	10	13799	DDX3X,FKBP4,MAPRE1,FLII,GSN,HSPA5,LAMP2,VILL,VIL1,RIOK3	module1
GO:BP	positive regulation of lamellipodium organization	GO:1902745	0.0336463	1.47306	35	368	5	13799	ACTR3,ARPC2,FSCN1,VIL1,AKIRIN1	module1
GO:BP	positive regulation of actin filament polymerization	GO:0030838	0.0336734	1.47271	87	368	8	13799	ACTR3,ARPC2,IQGAP2,GRB2,GSN,VILL,VASP,VIL1	module1
GO:BP	cell surface receptor signaling pathway involved in cell-cell signaling	GO:1905114	0.0351145	1.45451	590	368	28	13799	TMEM170B,CSNK2B,DDX3X,DKK3,GNB1,HDAC1,JUP,PSMA2,PSMA3,PSMA4,PSMA5,PSMA6,PSMA7,PSMB2,PSMB3,PSMB4,PSMB5,PSMB6,PSMB7,PSMC1,PSMC2,PSMD1,PSMD4,PSMD12,SKP1,CALM2,RUVBL1,PSMD6	module1
GO:BP	monocarboxylic acid metabolic process	GO:0032787	0.0359435	1.44438	563	368	27	13799	SLC27A2,LYPLA2,ADH1B,ETFA,ACSL4,SCAP,DECR2,HPGDS,GSTA1,HSD17B4,APOA1,INSIG1,ACADVL,ACAT2,PCK2,MLXIPL,PGAM1,PGD,PKLR,PKM,ABCD3,SCPEP1,SCP2,ELOVL1,TPI1,ACSBG2,CD74	module1
GO:BP	long-chain fatty acid metabolic process	GO:0001676	0.0359435	1.44438	88	368	8	13799	SLC27A2,ACSL4,HPGDS,GSTA1,HSD17B4,SCP2,ELOVL1,ACSBG2	module1
GO:BP	mitotic cytokinetic process	GO:1902410	0.0372425	1.42896	22	368	4	13799	PDCD6IP,CHMP4B,CHMP2B,CHMP5	module1
GO:BP	negative regulation of steroid biosynthetic process	GO:0010894	0.0372425	1.42896	22	368	4	13799	SCAP,DKK3,INSIG1,ATP1A1	module1
GO:BP	positive regulation of organelle organization	GO:0010638	0.0374129	1.42698	565	368	27	13799	PDCD6IP,ACTR3,ARPC2,CCT4,CCT2,IQGAP2,DSTN,SDR16C5,MAPRE1,CHTOP,GRB2,GSN,HNRNPA1,APOA1,KIF5B,MUC1,DRG1,VILL,SFPQ,FSCN1,SURF4,TCP1,TP53BP2,VASP,VIL1,YWHAE,HAP1	module1
GO:BP	regulation of establishment of protein localization to telomere	GO:0070203	0.0386801	1.41251	11	368	3	13799	CCT4,CCT2,TCP1	module1
GO:BP	positive regulation of protein localization to Cajal body	GO:1904871	0.0386801	1.41251	11	368	3	13799	CCT4,CCT2,TCP1	module1
GO:BP	regulation of protein-containing complex assembly	GO:0043254	0.0386801	1.41251	402	368	21	13799	ACTR3,ARPC2,IQGAP2,DDX3X,FKBP4,MAPRE1,FLII,GRB2,GSN,HSPA5,HSPA8,INSM1,LAMP2,DRG1,VILL,PSMC2,RAP1B,FSCN1,VASP,VIL1,RIOK3	module1
GO:BP	regulation of protein localization to Cajal body	GO:1904869	0.0386801	1.41251	11	368	3	13799	CCT4,CCT2,TCP1	module1
GO:BP	signal peptide processing	GO:0006465	0.0386801	1.41251	11	368	3	13799	SPCS1,HM13,SEC11C	module1
GO:BP	response to endoplasmic reticulum stress	GO:0034976	0.0386801	1.41251	272	368	16	13799	PDIA6,SEC61B,DDX3X,EEF2,PDIA3,HSPA5,ACADVL,SERP2,ATP2A2,UFC1,DNAJB11,UGGT2,TMBIM6,HSP90B1,HM13,PDIA4	module1
GO:BP	protein folding in endoplasmic reticulum	GO:0034975	0.0386801	1.41251	11	368	3	13799	PDIA3,HSPA5,HSP90B1	module1
GO:BP	positive regulation of cytoplasmic translation	GO:2000767	0.0386801	1.41251	11	368	3	13799	DHX9,EEF2,PKM	module1
GO:BP	cellular component organization or biogenesis	GO:0071840	0.039366	1.40488	6011	368	187	13799	PDCD6IP,ACTR3,ARPC2,TUBB3,CAP1,GLRX3,CCT4,CCT2,RGS14,SPINT2,CFL1,IQGAP2,SRCAP,RAB10,SEC61B,DSTN,CHD4,CHGA,PKP3,LYPLA2,TMEM123,CLTA,CLTB,CCDC78,CHMP4B,BBS5,CLDN4,CLDN3,CLDN7,CRKL,CRYZ,CSNK2B,CTSK,DDX3X,DHX9,SDR16C5,CENPV,TUBB,ETF1,ALAS1,EZH2,ACSL4,JMJD1C,ATF5,FKBP4,MAPRE1,SCAP,FLII,FLNB,SEC61G,BRWD3,GCA,RNF19A,CHMP2B,CHTOP,ARFGAP3,GDI1,LSM3,RBMX,GRB2,GSN,TFCP2L1,HDAC1,HDAC2,HNRNPA1,APEX1,HSPA5,HSP…	module1
GO:BP	regulation of steroid metabolic process	GO:0019218	0.0397082	1.40112	90	368	8	13799	SCAP,DKK3,APOA1,APOB,INSIG1,ACADVL,ATP1A1,SCP2	module1
GO:BP	actin filament depolymerization	GO:0030042	0.0397687	1.40046	53	368	6	13799	CFL1,DSTN,FLII,GSN,VILL,VIL1	module1
GO:BP	virion assembly	GO:0019068	0.0408168	1.38916	37	368	5	13799	PDCD6IP,CHMP4B,CHMP2B,SPCS1,CHMP5	module1
GO:BP	positive regulation of cellular component organization	GO:0051130	0.0411659	1.38546	1075	368	44	13799	PDCD6IP,ACTR3,ARPC2,CCT4,CCT2,IQGAP2,DSTN,CLDN3,DDX3X,SDR16C5,EZH2,MAPRE1,CHTOP,GDI1,GRB2,GSN,HNRNPA1,HSPA5,APOA1,KIF5B,MUC1,DRG1,VILL,MAP2K1,PSMC2,RANBP1,RAP1B,RGS2,SFPQ,EPS8L2,FSCN1,SURF4,TCP1,DYNLT1,TP53BP2,VASP,VIL1,YWHAE,AKIRIN1,COLGALT1,HAP1,CD63,CD151,IST1	module1
GO:BP	MAPK cascade	GO:0000165	0.0411927	1.38518	803	368	35	13799	RGS14,CRKL,DUSP4,EZH2,MTURN,GRB2,HMGCR,MAP2K1,PSMA2,PSMA3,PSMA4,PSMA5,PSMA6,PSMA7,PSMB2,PSMB3,PSMB4,PSMB5,PSMB6,PSMB7,PSMC1,PSMC2,PSMD1,PSMD4,PSMD12,RAP1B,RAP2A,RGS2,AVPI1,SKP1,EZR,YWHAE,CALM2,CD74,PSMD6	module1
GO:BP	histone mRNA metabolic process	GO:0008334	0.0418229	1.37859	23	368	4	13799	EXOSC4,SNRPD3,SNRPG,SSB	module1
GO:BP	microvillus organization	GO:0032528	0.0418229	1.37859	23	368	4	13799	RAP2A,FSCN1,VIL1,EZR	module1
GO:BP	glycolytic process through glucose-6-phosphate	GO:0061620	0.0418229	1.37859	23	368	4	13799	PGAM1,PKLR,PKM,TPI1	module1
GO:BP	ATP-dependent chromatin remodeling	GO:0043044	0.0444836	1.3518	92	368	8	13799	SRCAP,CHD4,HDAC1,HDAC2,SMARCE1,ANP32E,SMARCA5,RUVBL1	module1
GO:BP	barbed-end actin filament capping	GO:0051016	0.0474798	1.32349	24	368	4	13799	FLII,GSN,VILL,VIL1	module1
GO:BP	positive regulation of striated muscle contraction	GO:0045989	0.0474798	1.32349	12	368	3	13799	CHGA,ATP1A1,RGS2	module1
GO:BP	viral budding	GO:0046755	0.0474798	1.32349	24	368	4	13799	PDCD6IP,CHMP4B,CHMP2B,CHMP5	module1
GO:BP	regulation of establishment of protein localization to chromosome	GO:0070202	0.0474798	1.32349	12	368	3	13799	CCT4,CCT2,TCP1	module1
GO:BP	protein localization to nuclear body	GO:1903405	0.0474798	1.32349	12	368	3	13799	CCT4,CCT2,TCP1	module1
GO:BP	positive regulation of protein localization to chromosome, telomeric region	GO:1904816	0.0474798	1.32349	12	368	3	13799	CCT4,CCT2,TCP1	module1
GO:BP	protein localization to Cajal body	GO:1904867	0.0474798	1.32349	12	368	3	13799	CCT4,CCT2,TCP1	module1
GO:BP	RNA export from nucleus	GO:0006405	0.0474798	1.32349	114	368	9	13799	DDX39A,DHX9,CHTOP,HNRNPA1,MAGOH,ENY2,SRSF2,SRSF3,SSB	module1
GO:BP	regulation of the force of heart contraction	GO:0002026	0.0474798	1.32349	24	368	4	13799	GLRX3,CHGA,ATP1A1,ATP2A2	module1
GO:BP	glycolytic process through fructose-6-phosphate	GO:0061615	0.0474798	1.32349	24	368	4	13799	PGAM1,PKLR,PKM,TPI1	module1
GO:BP	negative regulation of steroid metabolic process	GO:0045939	0.0474798	1.32349	24	368	4	13799	SCAP,DKK3,INSIG1,ATP1A1	module1
GO:BP	morphogenesis of an epithelium	GO:0002009	0.04846	1.31462	523	368	25	13799	SPINT2,RAB10,BBS5,CSNK2B,GRB2,PSMA2,PSMA3,PSMA4,PSMA5,PSMA6,PSMA7,PSMB2,PSMB3,PSMB4,PSMB5,PSMB6,PSMB7,PSMC1,PSMC2,PSMD1,PSMD4,PSMD12,VASP,CD151,PSMD6	module1
GO:BP	energy derivation by oxidation of organic compounds	GO:0015980	0.04846	1.31462	306	368	17	13799	TRAP1,COX6B1,COX6C,ETFA,ACADVL,MDH1,MDH2,NDUFA2,NDUFB7,NDUFB10,ACO1,MLXIPL,CYCS,CALM2,SUCLG1,COQ10A,COX5A	module1
GO:BP	aerobic respiration	GO:0009060	0.04846	1.31462	182	368	12	13799	COX6B1,COX6C,MDH1,MDH2,NDUFA2,NDUFB7,NDUFB10,ACO1,MLXIPL,CYCS,SUCLG1,COX5A	module1
GO:BP	autophagosome maturation	GO:0097352	0.0485936	1.31342	39	368	5	13799	LAMP2,ATP2A2,CALM2,VMP1,VAMP8	module1
GO:BP	cellular nitrogen compound biosynthetic process	GO:0044271	0.048734	1.31217	3978	368	130	13799	ACTR3,TRAP1,NAMPT,HNRNPR,SYNCRIP,CEBPG,CCT4,CCT2,RGS14,SRCAP,PGRMC1,CHD4,PKP3,DDX3X,DDX5,DHX9,EEF2,SDR16C5,CENPV,ETF1,ALAS1,ETS2,EZH2,ACSL4,JMJD1C,MTURN,ATF5,BRWD3,PRDX5,MYCBP,PPA2,DKK3,LSM3,RBMX,GTF2F1,TFCP2L1,PSAT1,HDAC1,HDAC2,ANXA4,HINT1,HNRNPA1,HNRNPAB,APEX1,HSPA5,HSPA8,HSPD1,DNAJB1,ILF2,INSM1,JUP,EPCAM,MAGOH,MUC1,MYO6,DRG1,RPL10A,NEUROD1,NFE2L1,NFIB,ACO1,OAZ1,MYEF2,MLXIPL,PCSK1,CMPK1,PKLR,PK…	module1
GO:BP	RNA splicing	GO:0008380	5.12202e-09	8.29056	416	134	24	13799	RBM6,RBM5,DDX17,SLU7,PSIP1,CIRBP,CLK1,CLK2,SREK1,SNW1,U2SURP,PRPF6,GPKOW,HNRNPC,C9ORF78,PNN,THOC2,SFPQ,SRSF5,SNRNP70,SON,FXR1,CIR1,TGS1	module2
GO:BP	mRNA processing	GO:0006397	2.48068e-07	6.60543	473	134	23	13799	RBM6,RBM5,DDX17,SLU7,PSIP1,CIRBP,SREK1,SNW1,U2SURP,PRPF6,GPKOW,HNRNPC,C9ORF78,PNN,THOC2,SFPQ,SRSF5,SNRNP70,SON,NELFE,FXR1,CIR1,TGS1	module2
GO:BP	RNA splicing, via transesterification reactions with bulged adenosine as nucleophile	GO:0000377	2.66777e-07	6.57385	326	134	19	13799	RBM6,RBM5,DDX17,SLU7,PSIP1,CIRBP,SNW1,U2SURP,PRPF6,GPKOW,HNRNPC,C9ORF78,PNN,SFPQ,SRSF5,SNRNP70,SON,FXR1,TGS1	module2
GO:BP	RNA splicing, via transesterification reactions	GO:0000375	2.66777e-07	6.57385	329	134	19	13799	RBM6,RBM5,DDX17,SLU7,PSIP1,CIRBP,SNW1,U2SURP,PRPF6,GPKOW,HNRNPC,C9ORF78,PNN,SFPQ,SRSF5,SNRNP70,SON,FXR1,TGS1	module2
GO:BP	mRNA splicing, via spliceosome	GO:0000398	2.66777e-07	6.57385	326	134	19	13799	RBM6,RBM5,DDX17,SLU7,PSIP1,CIRBP,SNW1,U2SURP,PRPF6,GPKOW,HNRNPC,C9ORF78,PNN,SFPQ,SRSF5,SNRNP70,SON,FXR1,TGS1	module2
GO:BP	mRNA metabolic process	GO:0016071	9.33232e-07	6.03001	789	134	28	13799	RBM6,RBM5,DDX17,SLU7,PSIP1,CIRBP,SREK1,EEF1D,SNW1,U2SURP,PRPF6,MTOR,GPKOW,HNRNPC,C9ORF78,PNN,THOC2,TNRC6C,SET,SFPQ,SRSF5,SNRNP70,SON,NELFE,FXR1,TAF15,CIR1,TGS1	module2
GO:BP	gene expression	GO:0010467	1.23851e-05	4.9071	4720	134	77	13799	TENM1,RBM6,RBM5,OLFM1,NXF1,DDX17,SLU7,METAP2,PSIP1,CIRBP,ADCYAP1,CLK1,CLK2,SPPL3,CNTN1,SREK1,DEDD2,DDX3X,EEF1A2,EEF1D,EEF2,EIF4B,EIF5,EZH1,FKBP1B,SNW1,U2SURP,SUZ12,PRPF6,MTOR,GGT7,NPTN,GPKOW,PDCD4,HIF1A,HNRNPC,BIRC2,FOXK2,PAIP2B,MEF2D,C9ORF78,RSF1,PIM1,PNN,EGLN1,PPA1,PPM1B,AKIRIN2,PPP2CB,PPP3CA,MAP2K7,PRNP,RELN,THOC2,TNRC6C,PURA,RAF1,SET,SFPQ,SRSF5,SNRNP70,SON,BTF3,TIAL1,TLE2,UBE2D3,NELFE,KDM7A,F…	module2
GO:BP	RNA processing	GO:0006396	1.85017e-05	4.73279	917	134	28	13799	RBM6,RBM5,DDX17,SLU7,PSIP1,CIRBP,CLK1,CLK2,SREK1,DEDD2,DDX3X,SNW1,U2SURP,PRPF6,GPKOW,HNRNPC,C9ORF78,PNN,PPP3CA,THOC2,SFPQ,SRSF5,SNRNP70,SON,NELFE,FXR1,CIR1,TGS1	module2
GO:BP	regulation of RNA splicing	GO:0043484	2.03721e-05	4.69096	131	134	11	13799	RBM5,DDX17,CIRBP,CLK1,CLK2,SNW1,C9ORF78,SRSF5,SNRNP70,SON,FXR1	module2
GO:BP	regulation of nitrogen compound metabolic process	GO:0051171	0.000247196	3.60696	4589	134	72	13799	TENM1,RBM5,DDX17,IPO7,ANP32B,CCNI,CIT,PSIP1,GABARAPL2,CIRBP,ADCYAP1,CLK1,CLK2,CLTC,SPPL3,CNTN1,AP2A1,DEDD2,DDX3X,EEF1A2,EEF2,EIF4B,EIF5,EZH1,FKBP1B,SNW1,TNIK,SUZ12,PRPF6,MTOR,SVIP,NPTN,PDCD4,HIF1A,UBE2K,HNRNPC,BIRC2,FOXK2,PAIP2B,MEF2D,MINK1,C9ORF78,RSF1,PIM1,EGLN1,AKIRIN2,PPP3CA,MAP2K7,PRNP,RELN,TNRC6C,PURA,RAF1,SET,SFPQ,SRSF5,SNRNP70,SON,TIAL1,TLE2,UBE2D3,BAG6,NELFE,KDM7A,FXR1,ACTN4,TAF15,MAF1,G…	module2
GO:BP	regulation of primary metabolic process	GO:0080090	0.000441528	3.35504	4758	134	73	13799	TENM1,RBM5,DDX17,IPO7,ANP32B,CCNI,CIT,PSIP1,GABARAPL2,CIRBP,ADCYAP1,CLK1,CLK2,CLTC,SPPL3,CNTN1,AP2A1,DEDD2,DDX3X,EEF1A2,EEF2,EIF4B,EIF5,EZH1,FKBP1B,SNW1,TNIK,SUZ12,PRPF6,MTOR,SVIP,NPTN,PDCD4,HIF1A,UBE2K,HNRNPC,BIRC2,FOXK2,PAIP2B,MEF2D,MINK1,C9ORF78,RSF1,PIM1,EGLN1,AKIRIN2,PPP3CA,MAP2K7,PRNP,RELN,TNRC6C,PURA,RAF1,SET,SFPQ,SRSF5,SNRNP70,SON,TIAL1,TLE2,UBE2D3,BAG6,NELFE,KDM7A,FXR1,ACTN4,TAF15,MAF1,G…	module2
GO:BP	regulation of mRNA splicing, via spliceosome	GO:0048024	0.000762304	3.11787	92	134	8	13799	RBM5,DDX17,CIRBP,SNW1,C9ORF78,SNRNP70,SON,FXR1	module2
GO:BP	cellular protein metabolic process	GO:0044267	0.000762304	3.11787	4375	134	68	13799	TENM1,IPO7,ANP32B,USP20,CCNI,METAP2,CIT,GABARAPL2,CIRBP,ADCYAP1,CLK1,CLK2,CLTC,SPPL3,CNTN1,CTSV,AP2A1,DDX3X,EEF1A2,EEF1D,EEF2,EIF4B,EIF5,EZH1,FKBP1B,SNW1,TNIK,SUZ12,MTOR,SVIP,PTPN23,GGT7,NPTN,PDCD4,HIF1A,UBE2K,BIRC2,FOXK2,PAIP2B,MINK1,PCMT1,PIM1,EGLN1,PPA1,PPM1B,WIPI1,AKIRIN2,PPP2CB,PCMTD2,PPP3CA,MAP2K7,PRNP,RELN,TNRC6C,PTPRF,PURA,RAF1,SET,SFPQ,UBE2D3,BAG6,NELFE,KDM7A,FXR1,GLYR1,GADD45GIP1,PPT2,D…	module2
GO:BP	regulation of macromolecule metabolic process	GO:0060255	0.000762304	3.11787	5041	134	75	13799	TENM1,RBM5,OLFM1,DDX17,IPO7,ANP32B,CCNI,CIT,PSIP1,GABARAPL2,CIRBP,ADCYAP1,CLK1,CLK2,CLTC,SPPL3,CNTN1,AP2A1,DEDD2,DDX3X,EEF1A2,EEF2,EIF4B,EIF5,EZH1,FKBP1B,SNW1,TNIK,SUZ12,PRPF6,MTOR,SVIP,NPTN,PDCD4,HIF1A,UBE2K,HNRNPC,BIRC2,FOXK2,PAIP2B,MEF2D,MINK1,C9ORF78,RSF1,PIM1,EGLN1,PPM1B,AKIRIN2,PPP2CB,PPP3CA,MAP2K7,PRNP,RELN,TNRC6C,PURA,RAF1,SET,SFPQ,SRSF5,SNRNP70,SON,TIAL1,TLE2,UBE2D3,BAG6,NELFE,KDM7A,FXR1…	module2
GO:BP	regulation of mRNA processing	GO:0050684	0.000912031	3.03999	128	134	9	13799	RBM5,DDX17,CIRBP,SNW1,C9ORF78,SNRNP70,SON,NELFE,FXR1	module2
GO:BP	macromolecule metabolic process	GO:0043170	0.00106409	2.97302	7732	134	100	13799	TENM1,RBM6,RBM5,OLFM1,NXF1,DDX17,IPO7,ANP32B,SLU7,USP20,CCNI,METAP2,CIT,PSIP1,GABARAPL2,CIRBP,ADCYAP1,CLK1,CLK2,CLTC,SPPL3,CNTN1,SREK1,CTSV,AP2A1,DEDD2,DDX3X,EEF1A2,EEF1D,EEF2,EIF4B,EIF5,EZH1,FKBP1B,SNW1,TNIK,U2SURP,SUZ12,PRPF6,MTOR,SVIP,PTPN23,GGT7,NPTN,GPKOW,PDCD4,HIF1A,UBE2K,HNRNPC,BIRC2,FOXK2,PAIP2B,MEF2D,NAP1L1,MINK1,PCMT1,C9ORF78,RSF1,PIM1,PNN,EGLN1,PPA1,PPM1B,WIPI1,AKIRIN2,PPP2CB,PCMTD2,PP…	module2
GO:BP	RNA metabolic process	GO:0016070	0.00106409	2.97302	3703	134	60	13799	TENM1,RBM6,RBM5,DDX17,SLU7,PSIP1,CIRBP,ADCYAP1,CLK1,CLK2,SREK1,DEDD2,DDX3X,EEF1D,EZH1,SNW1,U2SURP,PRPF6,MTOR,GPKOW,PDCD4,HIF1A,HNRNPC,BIRC2,FOXK2,MEF2D,C9ORF78,RSF1,PIM1,PNN,EGLN1,PPA1,AKIRIN2,PPP3CA,MAP2K7,PRNP,RELN,THOC2,TNRC6C,PURA,RAF1,SET,SFPQ,SRSF5,SNRNP70,SON,BTF3,TIAL1,TLE2,UBE2D3,NELFE,KDM7A,FXR1,ACTN4,TAF15,MAF1,GLYR1,AP3D1,CIR1,TGS1	module2
GO:BP	regulation of mRNA metabolic process	GO:1903311	0.00106409	2.97302	342	134	14	13799	RBM5,DDX17,CIRBP,SNW1,MTOR,HNRNPC,C9ORF78,TNRC6C,SET,SNRNP70,SON,NELFE,FXR1,TAF15	module2
GO:BP	regulation of metabolic process	GO:0019222	0.00130721	2.88365	5538	134	79	13799	TENM1,RBM5,OLFM1,DDX17,IPO7,ANP32B,CCNI,CIT,PSIP1,GABARAPL2,CYGB,CIRBP,ADCYAP1,CLK1,CLK2,CLTC,SPPL3,CNTN1,AP2A1,DEDD2,DDX3X,EEF1A2,EEF2,EIF4B,EIF5,EZH1,FKBP1B,SNW1,TNIK,SUZ12,PRPF6,MTOR,SVIP,NPTN,PDCD4,HIF1A,UBE2K,HNRNPC,BIRC2,FOXK2,PAIP2B,MEF2D,MINK1,C9ORF78,RSF1,PIM1,EGLN1,PPM1B,AKIRIN2,PPP2CB,PPP3CA,MAP2K7,PRNP,RELN,TNRC6C,PURA,RAF1,ATG101,SET,SFPQ,SRSF5,SNRNP70,SON,TIAL1,TLE2,UBE2D3,BAG6,NELF…	module2
GO:BP	nitrogen compound metabolic process	GO:0006807	0.00158873	2.79895	8145	134	103	13799	TENM1,RBM6,RBM5,DDX17,IPO7,ANP32B,SLU7,USP20,PNPLA6,CCNI,METAP2,CIT,PSIP1,GABARAPL2,CIRBP,ADCYAP1,CLK1,CLK2,CLTC,SPPL3,CNTN1,SREK1,CTSV,AP2A1,DEDD2,DDX3X,EEF1A2,EEF1D,EEF2,EIF4B,EIF5,EZH1,FKBP1B,SNW1,NT5C2,TNIK,U2SURP,SUZ12,PRPF6,MTOR,KDSR,SVIP,SULT4A1,PTPN23,GGT7,NPTN,GPKOW,PDCD4,HIF1A,UBE2K,HNRNPC,BIRC2,FOXK2,PAIP2B,MEF2D,MINK1,PCMT1,C9ORF78,RSF1,PIM1,PNN,EGLN1,PPA1,PPM1B,WIPI1,AKIRIN2,PPP2CB,P…	module2
GO:BP	regulation of protein metabolic process	GO:0051246	0.00213587	2.67043	2270	134	42	13799	TENM1,IPO7,ANP32B,CCNI,CIT,GABARAPL2,CIRBP,ADCYAP1,SPPL3,CNTN1,DDX3X,EEF1A2,EEF2,EIF4B,EIF5,FKBP1B,SNW1,TNIK,SUZ12,MTOR,SVIP,NPTN,PDCD4,HIF1A,UBE2K,BIRC2,PAIP2B,MINK1,AKIRIN2,MAP2K7,PRNP,RELN,TNRC6C,PURA,RAF1,SET,SNRNP70,BAG6,NELFE,FXR1,GLYR1,ITM2B	module2
GO:BP	regulation of cellular metabolic process	GO:0031323	0.00294286	2.53123	4972	134	72	13799	TENM1,RBM5,DDX17,IPO7,ANP32B,CCNI,CIT,PSIP1,GABARAPL2,CIRBP,ADCYAP1,CLK1,CLK2,SPPL3,CNTN1,DEDD2,DDX3X,EEF1A2,EEF2,EIF4B,EIF5,EZH1,FKBP1B,SNW1,TNIK,SUZ12,PRPF6,MTOR,SVIP,NPTN,PDCD4,HIF1A,UBE2K,HNRNPC,BIRC2,FOXK2,PAIP2B,MEF2D,MINK1,C9ORF78,RSF1,PIM1,EGLN1,AKIRIN2,PPP3CA,MAP2K7,PRNP,RELN,TNRC6C,PURA,RAF1,ATG101,SET,SFPQ,SRSF5,SNRNP70,SON,TIAL1,TLE2,UBE2D3,BAG6,NELFE,KDM7A,FXR1,ACTN4,TAF15,MAF1,GLYR1…	module2
GO:BP	regulation of RNA metabolic process	GO:0051252	0.00485731	2.3136	2940	134	49	13799	TENM1,RBM5,DDX17,PSIP1,CIRBP,ADCYAP1,CLK1,CLK2,DEDD2,DDX3X,EZH1,SNW1,PRPF6,MTOR,PDCD4,HIF1A,HNRNPC,BIRC2,FOXK2,MEF2D,C9ORF78,RSF1,PIM1,EGLN1,AKIRIN2,PPP3CA,MAP2K7,PRNP,RELN,TNRC6C,PURA,RAF1,SET,SFPQ,SRSF5,SNRNP70,SON,TIAL1,TLE2,UBE2D3,NELFE,KDM7A,FXR1,ACTN4,TAF15,MAF1,GLYR1,AP3D1,CIR1	module2
GO:BP	regulation of cellular protein metabolic process	GO:0032268	0.00533343	2.27299	2127	134	39	13799	TENM1,IPO7,ANP32B,CCNI,CIT,GABARAPL2,CIRBP,ADCYAP1,SPPL3,CNTN1,DDX3X,EEF2,EIF4B,EIF5,FKBP1B,SNW1,TNIK,SUZ12,MTOR,SVIP,NPTN,PDCD4,HIF1A,UBE2K,BIRC2,PAIP2B,MINK1,AKIRIN2,MAP2K7,PRNP,RELN,TNRC6C,PURA,RAF1,SET,BAG6,NELFE,FXR1,GLYR1	module2
GO:BP	protein metabolic process	GO:0019538	0.00533531	2.27284	4876	134	70	13799	TENM1,IPO7,ANP32B,USP20,CCNI,METAP2,CIT,GABARAPL2,CIRBP,ADCYAP1,CLK1,CLK2,CLTC,SPPL3,CNTN1,CTSV,AP2A1,DDX3X,EEF1A2,EEF1D,EEF2,EIF4B,EIF5,EZH1,FKBP1B,SNW1,TNIK,SUZ12,MTOR,SVIP,PTPN23,GGT7,NPTN,PDCD4,HIF1A,UBE2K,BIRC2,FOXK2,PAIP2B,MINK1,PCMT1,PIM1,EGLN1,PPA1,PPM1B,WIPI1,AKIRIN2,PPP2CB,PCMTD2,PPP3CA,MAP2K7,PRNP,RELN,TNRC6C,PTPRF,PURA,RAF1,SET,SFPQ,SNRNP70,UBE2D3,BAG6,NELFE,KDM7A,FXR1,GLYR1,GADD45GIP…	module2
GO:BP	negative regulation of nitrogen compound metabolic process	GO:0051172	0.00533531	2.27284	2055	134	38	13799	IPO7,CIT,GABARAPL2,CIRBP,CLTC,AP2A1,DEDD2,DDX3X,EZH1,FKBP1B,SNW1,SUZ12,MTOR,SVIP,PDCD4,HNRNPC,BIRC2,FOXK2,PAIP2B,RSF1,AKIRIN2,PPP3CA,PRNP,TNRC6C,PURA,RAF1,SET,SFPQ,SNRNP70,TLE2,UBE2D3,BAG6,NELFE,FXR1,TAF15,MAF1,ITM2B,CIR1	module2
GO:BP	axo-dendritic transport	GO:0008088	0.00533688	2.27271	67	134	6	13799	HIF1A,KIF5A,PURA,SFPQ,AP3D1,FEZ1	module2
GO:BP	negative regulation of metabolic process	GO:0009892	0.00533688	2.27271	2715	134	46	13799	OLFM1,DDX17,IPO7,CIT,GABARAPL2,CYGB,CIRBP,CLK2,CLTC,AP2A1,DEDD2,DDX3X,EZH1,FKBP1B,SNW1,SUZ12,MTOR,SVIP,NPTN,PDCD4,HIF1A,HNRNPC,BIRC2,FOXK2,PAIP2B,RSF1,PPM1B,AKIRIN2,PPP3CA,PRNP,TNRC6C,PURA,RAF1,SET,SFPQ,SNRNP70,TLE2,UBE2D3,BAG6,NELFE,FXR1,TAF15,MAF1,ITM2B,CIR1,FEZ1	module2
GO:BP	regulation of gene expression	GO:0010468	0.00537766	2.26941	3862	134	59	13799	TENM1,RBM5,OLFM1,DDX17,PSIP1,CIRBP,ADCYAP1,CLK1,CLK2,CNTN1,DEDD2,DDX3X,EEF2,EIF4B,EIF5,EZH1,SNW1,SUZ12,PRPF6,MTOR,NPTN,PDCD4,HIF1A,HNRNPC,BIRC2,FOXK2,PAIP2B,MEF2D,C9ORF78,RSF1,PIM1,EGLN1,PPM1B,AKIRIN2,PPP2CB,PPP3CA,MAP2K7,PRNP,RELN,TNRC6C,PURA,RAF1,SET,SFPQ,SRSF5,SNRNP70,SON,TIAL1,TLE2,UBE2D3,NELFE,KDM7A,FXR1,ACTN4,TAF15,MAF1,GLYR1,AP3D1,CIR1	module2
GO:BP	protein-containing complex localization	GO:0031503	0.00630775	2.20013	268	134	11	13799	NXF1,SLU7,CPLX1,NPTN,KIF5A,RELN,THOC2,PURA,SFPQ,SRSF5,AP3D1	module2
GO:BP	cellular metabolic process	GO:0044237	0.00630775	2.20013	8868	134	107	13799	TENM1,RBM6,RBM5,DDX17,IPO7,ANP32B,SLU7,USP20,PNPLA6,CCNI,METAP2,CIT,PSIP1,GABARAPL2,CYGB,CIRBP,ADCYAP1,CLK1,CLK2,CLTC,SPPL3,CNTN1,SREK1,CTSV,AP2A1,DEDD2,DDX3X,EEF1A2,EEF1D,EEF2,EIF4B,EIF5,EZH1,FKBP1B,SNW1,NT5C2,TNIK,U2SURP,SUZ12,PRPF6,MTOR,KDSR,SVIP,SULT4A1,PTPN23,GGT7,NPTN,GPKOW,PDCD4,HIF1A,UBE2K,HNRNPC,BIRC2,FOXK2,PAIP2B,MEF2D,NAP1L1,MINK1,PCMT1,C9ORF78,RSF1,PIM1,PNN,EGLN1,PPA1,PPM1B,WIPI1,AKIR…	module2
GO:BP	negative regulation of macromolecule metabolic process	GO:0010605	0.00641589	2.19274	2499	134	43	13799	OLFM1,DDX17,IPO7,CIT,GABARAPL2,CIRBP,CLTC,AP2A1,DEDD2,DDX3X,EZH1,FKBP1B,SNW1,SUZ12,MTOR,SVIP,NPTN,PDCD4,HIF1A,HNRNPC,BIRC2,FOXK2,PAIP2B,RSF1,PPM1B,AKIRIN2,PPP3CA,PRNP,TNRC6C,PURA,RAF1,SET,SFPQ,SNRNP70,TLE2,UBE2D3,BAG6,NELFE,FXR1,TAF15,MAF1,ITM2B,CIR1	module2
GO:BP	primary metabolic process	GO:0044238	0.0077181	2.11249	8555	134	104	13799	TENM1,RBM6,RBM5,DDX17,IPO7,ANP32B,SLU7,USP20,PNPLA6,CCNI,METAP2,CIT,PSIP1,GABARAPL2,CYGB,CIRBP,ADCYAP1,CLK1,CLK2,CLTC,SPPL3,CNTN1,SREK1,CTSV,AP2A1,DEDD2,DDX3X,EEF1A2,EEF1D,EEF2,EIF4B,EIF5,EZH1,FKBP1B,SNW1,NT5C2,TNIK,U2SURP,SUZ12,PRPF6,MTOR,KDSR,SVIP,SULT4A1,PTPN23,GGT7,NPTN,GPKOW,PDCD4,HIF1A,UBE2K,HNRNPC,BIRC2,FOXK2,PAIP2B,MEF2D,MINK1,PCMT1,C9ORF78,RSF1,PIM1,PNN,EGLN1,PPA1,PPM1B,WIPI1,AKIRIN2,PPP…	module2
GO:BP	negative regulation of cellular catabolic process	GO:0031330	0.00869389	2.06079	233	134	10	13799	GABARAPL2,CIRBP,MTOR,SVIP,HNRNPC,FOXK2,SNRNP70,BAG6,TAF15,FEZ1	module2
GO:BP	cellular nitrogen compound metabolic process	GO:0034641	0.00894955	2.0482	5283	134	73	13799	TENM1,RBM6,RBM5,DDX17,SLU7,PSIP1,CIRBP,ADCYAP1,CLK1,CLK2,SPPL3,SREK1,DEDD2,DDX3X,EEF1A2,EEF1D,EEF2,EIF4B,EIF5,EZH1,SNW1,NT5C2,U2SURP,PRPF6,MTOR,SULT4A1,GGT7,GPKOW,PDCD4,HIF1A,HNRNPC,BIRC2,FOXK2,PAIP2B,MEF2D,C9ORF78,RSF1,PIM1,PNN,EGLN1,PPA1,AKIRIN2,PPP3CA,MFN1,MAP2K7,PRNP,RELN,THOC2,TNRC6C,PURA,RAF1,MCCC2,SET,SFPQ,SRSF5,SNRNP70,SON,BTF3,TIAL1,TLE2,UBE2D3,NELFE,KDM7A,FXR1,ACTN4,TAF15,MAF1,GLYR1,AP3…	module2
GO:BP	regulation of macromolecule biosynthetic process	GO:0010556	0.00894955	2.0482	3146	134	50	13799	TENM1,DDX17,PSIP1,CIRBP,ADCYAP1,CLTC,AP2A1,DEDD2,DDX3X,EEF2,EIF4B,EIF5,EZH1,SNW1,PRPF6,MTOR,SVIP,PDCD4,HIF1A,HNRNPC,BIRC2,FOXK2,PAIP2B,MEF2D,RSF1,PIM1,EGLN1,AKIRIN2,PPP3CA,MAP2K7,PRNP,RELN,TNRC6C,PURA,RAF1,SET,SFPQ,TIAL1,TLE2,UBE2D3,NELFE,KDM7A,FXR1,ACTN4,TAF15,MAF1,GLYR1,AP3D1,ITM2B,CIR1	module2
GO:BP	dendritic transport	GO:0098935	0.00897106	2.04716	10	134	3	13799	KIF5A,PURA,SFPQ	module2
GO:BP	negative regulation of cellular metabolic process	GO:0031324	0.00904359	2.04366	2223	134	39	13799	IPO7,CIT,GABARAPL2,CIRBP,CLK2,DEDD2,DDX3X,EZH1,FKBP1B,SNW1,SUZ12,MTOR,SVIP,PDCD4,HIF1A,HNRNPC,BIRC2,FOXK2,PAIP2B,RSF1,AKIRIN2,PPP3CA,PRNP,TNRC6C,PURA,RAF1,SET,SFPQ,SNRNP70,TLE2,UBE2D3,BAG6,NELFE,FXR1,TAF15,MAF1,ITM2B,CIR1,FEZ1	module2
GO:BP	regulation of biosynthetic process	GO:0009889	0.0100481	1.99791	3349	134	52	13799	TENM1,DDX17,PSIP1,CYGB,CIRBP,ADCYAP1,CLK2,CLTC,AP2A1,DEDD2,DDX3X,EEF2,EIF4B,EIF5,EZH1,SNW1,PRPF6,MTOR,SVIP,PDCD4,HIF1A,HNRNPC,BIRC2,FOXK2,PAIP2B,MEF2D,RSF1,PIM1,EGLN1,AKIRIN2,PPP3CA,MAP2K7,PRNP,RELN,TNRC6C,PURA,RAF1,SET,SFPQ,TIAL1,TLE2,UBE2D3,NELFE,KDM7A,FXR1,ACTN4,TAF15,MAF1,GLYR1,AP3D1,ITM2B,CIR1	module2
GO:BP	positive regulation of neuron projection development	GO:0010976	0.0100481	1.99791	153	134	8	13799	ADCYAP1,CNTN1,AP2A1,FKBP1B,MTOR,NPTN,RELN,FEZ1	module2
GO:BP	regulation of plasma membrane bounded cell projection organization	GO:0120035	0.0124851	1.90361	580	134	16	13799	TENM1,NCKAP1,ADCYAP1,CNTN1,AP2A1,FKBP1B,TNIK,MTOR,NPTN,PPP3CA,PRNP,RELN,THOC2,PTPRF,FXR1,FEZ1	module2
GO:BP	intracellular transport	GO:0046907	0.0127498	1.8945	1555	134	30	13799	TENM1,NXF1,IPO7,ANP32B,SLU7,PSIP1,CLTC,AP2A1,TBC1D9B,SVIP,PTPN23,ANK1,HIF1A,KIF5A,VPS29,WIPI1,PPP3CA,PRNP,THOC2,PURA,TRAPPC11,SFPQ,SRSF5,SPTAN1,UBE2D3,ACTN4,YIPF5,RANBP3,AP3D1,FEZ1	module2
GO:BP	organic substance metabolic process	GO:0071704	0.0129496	1.88774	9025	134	107	13799	TENM1,RBM6,RBM5,OLFM1,NXF1,DDX17,IPO7,ANP32B,SLU7,USP20,PNPLA6,CCNI,METAP2,CIT,PSIP1,GABARAPL2,CYGB,CIRBP,ADCYAP1,CLK1,CLK2,CLTC,SPPL3,CNTN1,SREK1,CTSV,AP2A1,DEDD2,DDX3X,EEF1A2,EEF1D,EEF2,EIF4B,EIF5,EZH1,FKBP1B,SNW1,NT5C2,TNIK,U2SURP,SUZ12,PRPF6,MTOR,KDSR,SVIP,SULT4A1,PTPN23,GGT7,NPTN,GPKOW,PDCD4,HIF1A,UBE2K,HNRNPC,BIRC2,FOXK2,PAIP2B,MEF2D,NAP1L1,MINK1,PCMT1,C9ORF78,RSF1,PIM1,PNN,EGLN1,PPA1,PPM1B…	module2
GO:BP	cellular macromolecule metabolic process	GO:0044260	0.0142672	1.84566	6710	134	86	13799	TENM1,DDX17,IPO7,ANP32B,USP20,CCNI,METAP2,CIT,PSIP1,GABARAPL2,CIRBP,ADCYAP1,CLK1,CLK2,CLTC,SPPL3,CNTN1,CTSV,AP2A1,DEDD2,DDX3X,EEF1A2,EEF1D,EEF2,EIF4B,EIF5,EZH1,FKBP1B,SNW1,TNIK,SUZ12,PRPF6,MTOR,SVIP,PTPN23,GGT7,NPTN,PDCD4,HIF1A,UBE2K,HNRNPC,BIRC2,FOXK2,PAIP2B,MEF2D,NAP1L1,MINK1,PCMT1,RSF1,PIM1,EGLN1,PPA1,PPM1B,WIPI1,AKIRIN2,PPP2CB,PCMTD2,PPP3CA,MAP2K7,PRNP,RELN,TNRC6C,PTPRF,PURA,RAF1,SET,SFPQ,BTF…	module2
GO:BP	spliceosomal complex assembly	GO:0000245	0.0148398	1.82857	56	134	5	13799	RBM5,SLU7,PSIP1,PRPF6,SRSF5	module2
GO:BP	regulation of cell projection organization	GO:0031344	0.0148398	1.82857	596	134	16	13799	TENM1,NCKAP1,ADCYAP1,CNTN1,AP2A1,FKBP1B,TNIK,MTOR,NPTN,PPP3CA,PRNP,RELN,THOC2,PTPRF,FXR1,FEZ1	module2
GO:BP	nucleobase-containing compound metabolic process	GO:0006139	0.0148398	1.82857	4619	134	65	13799	TENM1,RBM6,RBM5,DDX17,SLU7,PSIP1,CIRBP,ADCYAP1,CLK1,CLK2,SREK1,DEDD2,DDX3X,EEF1D,EZH1,SNW1,NT5C2,U2SURP,PRPF6,MTOR,SULT4A1,GPKOW,PDCD4,HIF1A,HNRNPC,BIRC2,FOXK2,MEF2D,C9ORF78,RSF1,PIM1,PNN,EGLN1,PPA1,AKIRIN2,PPP3CA,MFN1,MAP2K7,PRNP,RELN,THOC2,TNRC6C,PURA,RAF1,MCCC2,SET,SFPQ,SRSF5,SNRNP70,SON,BTF3,TIAL1,TLE2,UBE2D3,NELFE,KDM7A,FXR1,ACTN4,TAF15,MAF1,GLYR1,AP3D1,PPT2,CIR1,TGS1	module2
GO:BP	macromolecule biosynthetic process	GO:0009059	0.0148655	1.82782	4060	134	59	13799	TENM1,DDX17,PSIP1,CIRBP,ADCYAP1,CLTC,AP2A1,DEDD2,DDX3X,EEF1A2,EEF1D,EEF2,EIF4B,EIF5,EZH1,SNW1,PRPF6,MTOR,SVIP,GGT7,PDCD4,HIF1A,HNRNPC,BIRC2,FOXK2,PAIP2B,MEF2D,NAP1L1,RSF1,PIM1,EGLN1,PPA1,PPM1B,WIPI1,AKIRIN2,PPP3CA,MAP2K7,PRNP,RELN,TNRC6C,PURA,RAF1,SET,SFPQ,BTF3,TIAL1,TLE2,UBE2D3,NELFE,KDM7A,FXR1,ACTN4,TAF15,MAF1,GLYR1,AP3D1,GADD45GIP1,ITM2B,CIR1	module2
GO:BP	nucleic acid metabolic process	GO:0090304	0.0150869	1.8214	4158	134	60	13799	TENM1,RBM6,RBM5,DDX17,SLU7,PSIP1,CIRBP,ADCYAP1,CLK1,CLK2,SREK1,DEDD2,DDX3X,EEF1D,EZH1,SNW1,U2SURP,PRPF6,MTOR,GPKOW,PDCD4,HIF1A,HNRNPC,BIRC2,FOXK2,MEF2D,C9ORF78,RSF1,PIM1,PNN,EGLN1,PPA1,AKIRIN2,PPP3CA,MAP2K7,PRNP,RELN,THOC2,TNRC6C,PURA,RAF1,SET,SFPQ,SRSF5,SNRNP70,SON,BTF3,TIAL1,TLE2,UBE2D3,NELFE,KDM7A,FXR1,ACTN4,TAF15,MAF1,GLYR1,AP3D1,CIR1,TGS1	module2
GO:BP	regulation of protein modification process	GO:0031399	0.0152236	1.81748	1434	134	28	13799	TENM1,IPO7,CCNI,CIT,ADCYAP1,SPPL3,CNTN1,DDX3X,FKBP1B,SNW1,TNIK,SUZ12,MTOR,SVIP,NPTN,PDCD4,HIF1A,UBE2K,BIRC2,MINK1,MAP2K7,PRNP,RELN,RAF1,SET,NELFE,FXR1,GLYR1	module2
GO:BP	negative regulation of hyaluronan biosynthetic process	GO:1900126	0.0156203	1.80631	3	134	2	13799	CLTC,AP2A1	module2
GO:BP	dendritic transport of ribonucleoprotein complex	GO:0098961	0.0156203	1.80631	3	134	2	13799	PURA,SFPQ	module2
GO:BP	regulation of nucleobase-containing compound metabolic process	GO:0019219	0.0156203	1.80631	3184	134	49	13799	TENM1,RBM5,DDX17,PSIP1,CIRBP,ADCYAP1,CLK1,CLK2,DEDD2,DDX3X,EZH1,SNW1,PRPF6,MTOR,PDCD4,HIF1A,HNRNPC,BIRC2,FOXK2,MEF2D,C9ORF78,RSF1,PIM1,EGLN1,AKIRIN2,PPP3CA,MAP2K7,PRNP,RELN,TNRC6C,PURA,RAF1,SET,SFPQ,SRSF5,SNRNP70,SON,TIAL1,TLE2,UBE2D3,NELFE,KDM7A,FXR1,ACTN4,TAF15,MAF1,GLYR1,AP3D1,CIR1	module2
GO:BP	dendritic transport of messenger ribonucleoprotein complex	GO:0098963	0.0156203	1.80631	3	134	2	13799	PURA,SFPQ	module2
GO:BP	positive regulation of RNA splicing	GO:0033120	0.0156203	1.80631	32	134	4	13799	CIRBP,SNW1,SRSF5,SNRNP70	module2
GO:BP	positive regulation of protein K63-linked ubiquitination	GO:1902523	0.0156203	1.80631	3	134	2	13799	DDX3X,BIRC2	module2
GO:BP	negative regulation of protein metabolic process	GO:0051248	0.0156203	1.80631	939	134	21	13799	IPO7,CIT,GABARAPL2,CIRBP,DDX3X,FKBP1B,SUZ12,MTOR,SVIP,PDCD4,BIRC2,PAIP2B,PRNP,TNRC6C,PURA,RAF1,SET,SNRNP70,BAG6,FXR1,ITM2B	module2
GO:BP	organonitrogen compound metabolic process	GO:1901564	0.0156203	1.80631	5733	134	76	13799	TENM1,IPO7,ANP32B,USP20,PNPLA6,CCNI,METAP2,CIT,GABARAPL2,CIRBP,ADCYAP1,CLK1,CLK2,CLTC,SPPL3,CNTN1,CTSV,AP2A1,DDX3X,EEF1A2,EEF1D,EEF2,EIF4B,EIF5,EZH1,FKBP1B,SNW1,NT5C2,TNIK,SUZ12,MTOR,KDSR,SVIP,SULT4A1,PTPN23,GGT7,NPTN,PDCD4,HIF1A,UBE2K,BIRC2,FOXK2,PAIP2B,MINK1,PCMT1,PIM1,EGLN1,PPA1,PPM1B,WIPI1,AKIRIN2,PPP2CB,PCMTD2,PPP3CA,MFN1,MAP2K7,PRNP,RELN,TNRC6C,PTPRF,PURA,RAF1,MCCC2,SET,SFPQ,SNRNP70,UBE2D3,…	module2
GO:BP	regulation of cellular macromolecule biosynthetic process	GO:2000112	0.0183096	1.73732	3119	134	48	13799	TENM1,DDX17,PSIP1,CIRBP,ADCYAP1,DEDD2,DDX3X,EEF2,EIF4B,EIF5,EZH1,SNW1,PRPF6,MTOR,SVIP,PDCD4,HIF1A,HNRNPC,BIRC2,FOXK2,PAIP2B,MEF2D,RSF1,PIM1,EGLN1,AKIRIN2,PPP3CA,MAP2K7,PRNP,RELN,TNRC6C,PURA,RAF1,SET,SFPQ,TIAL1,TLE2,UBE2D3,NELFE,KDM7A,FXR1,ACTN4,TAF15,MAF1,GLYR1,AP3D1,ITM2B,CIR1	module2
GO:BP	positive regulation of nitrogen compound metabolic process	GO:0051173	0.0207407	1.68318	2701	134	43	13799	TENM1,DDX17,ANP32B,PSIP1,CIRBP,ADCYAP1,SPPL3,CNTN1,DDX3X,EEF2,EZH1,SNW1,TNIK,PRPF6,MTOR,SVIP,NPTN,HIF1A,UBE2K,BIRC2,FOXK2,MEF2D,MINK1,RSF1,PIM1,AKIRIN2,PPP3CA,MAP2K7,PRNP,RELN,TNRC6C,RAF1,SFPQ,SRSF5,SNRNP70,BAG6,NELFE,KDM7A,FXR1,ACTN4,TAF15,GLYR1,AP3D1	module2
GO:BP	positive regulation of RNA metabolic process	GO:0051254	0.0207656	1.68266	1559	134	29	13799	DDX17,PSIP1,CIRBP,ADCYAP1,DDX3X,EZH1,SNW1,PRPF6,MTOR,HIF1A,BIRC2,FOXK2,MEF2D,RSF1,PIM1,AKIRIN2,PPP3CA,MAP2K7,TNRC6C,RAF1,SFPQ,SRSF5,SNRNP70,NELFE,KDM7A,ACTN4,TAF15,GLYR1,AP3D1	module2
GO:BP	ribonucleoprotein complex assembly	GO:0022618	0.0207656	1.68266	182	134	8	13799	RBM5,SLU7,PSIP1,EIF4B,EIF5,PRPF6,SRSF5,TGS1	module2
GO:BP	positive regulation of cellular protein metabolic process	GO:0032270	0.0207656	1.68266	1254	134	25	13799	TENM1,ANP32B,CIRBP,ADCYAP1,SPPL3,CNTN1,DDX3X,EEF2,SNW1,TNIK,MTOR,SVIP,NPTN,UBE2K,BIRC2,MINK1,AKIRIN2,MAP2K7,PRNP,RELN,RAF1,BAG6,NELFE,FXR1,GLYR1	module2
GO:BP	alternative mRNA splicing, via spliceosome	GO:0000380	0.0226001	1.64589	66	134	5	13799	RBM5,DDX17,SLU7,SFPQ,FXR1	module2
GO:BP	negative regulation of catabolic process	GO:0009895	0.0240355	1.61915	287	134	10	13799	GABARAPL2,CIRBP,MTOR,SVIP,HNRNPC,FOXK2,SNRNP70,BAG6,TAF15,FEZ1	module2
GO:BP	calcineurin-NFAT signaling cascade	GO:0033173	0.0240355	1.61915	38	134	4	13799	SPPL3,MTOR,PPP3CA,PRNP	module2
GO:BP	cellular protein modification process	GO:0006464	0.0240885	1.61819	3443	134	51	13799	TENM1,IPO7,USP20,CCNI,METAP2,CIT,ADCYAP1,CLK1,CLK2,SPPL3,CNTN1,DDX3X,EZH1,FKBP1B,SNW1,TNIK,SUZ12,MTOR,SVIP,PTPN23,GGT7,NPTN,PDCD4,HIF1A,UBE2K,BIRC2,FOXK2,MINK1,PCMT1,PIM1,EGLN1,PPM1B,WIPI1,PPP2CB,PCMTD2,PPP3CA,MAP2K7,PRNP,RELN,PTPRF,RAF1,SET,SFPQ,UBE2D3,BAG6,NELFE,KDM7A,FXR1,GLYR1,PPT2,DNAJC6	module2
GO:BP	protein modification process	GO:0036211	0.0240885	1.61819	3443	134	51	13799	TENM1,IPO7,USP20,CCNI,METAP2,CIT,ADCYAP1,CLK1,CLK2,SPPL3,CNTN1,DDX3X,EZH1,FKBP1B,SNW1,TNIK,SUZ12,MTOR,SVIP,PTPN23,GGT7,NPTN,PDCD4,HIF1A,UBE2K,BIRC2,FOXK2,MINK1,PCMT1,PIM1,EGLN1,PPM1B,WIPI1,PPP2CB,PCMTD2,PPP3CA,MAP2K7,PRNP,RELN,PTPRF,RAF1,SET,SFPQ,UBE2D3,BAG6,NELFE,KDM7A,FXR1,GLYR1,PPT2,DNAJC6	module2
GO:BP	ribonucleoprotein complex subunit organization	GO:0071826	0.0240885	1.61819	189	134	8	13799	RBM5,SLU7,PSIP1,EIF4B,EIF5,PRPF6,SRSF5,TGS1	module2
GO:BP	cellular macromolecule biosynthetic process	GO:0034645	0.0247566	1.60631	4001	134	57	13799	TENM1,DDX17,PSIP1,CIRBP,ADCYAP1,DEDD2,DDX3X,EEF1A2,EEF1D,EEF2,EIF4B,EIF5,EZH1,SNW1,PRPF6,MTOR,SVIP,GGT7,PDCD4,HIF1A,HNRNPC,BIRC2,FOXK2,PAIP2B,MEF2D,NAP1L1,RSF1,PIM1,EGLN1,PPA1,PPM1B,WIPI1,AKIRIN2,PPP3CA,MAP2K7,PRNP,RELN,TNRC6C,PURA,RAF1,SET,SFPQ,BTF3,TIAL1,TLE2,UBE2D3,NELFE,KDM7A,FXR1,ACTN4,TAF15,MAF1,GLYR1,AP3D1,GADD45GIP1,ITM2B,CIR1	module2
GO:BP	positive regulation of protein modification process	GO:0031401	0.0247566	1.60631	918	134	20	13799	TENM1,ADCYAP1,SPPL3,CNTN1,DDX3X,SNW1,TNIK,MTOR,SVIP,NPTN,UBE2K,BIRC2,MINK1,MAP2K7,PRNP,RELN,RAF1,NELFE,FXR1,GLYR1	module2
GO:BP	heterocycle metabolic process	GO:0046483	0.0260079	1.58489	4771	134	65	13799	TENM1,RBM6,RBM5,DDX17,SLU7,PSIP1,CIRBP,ADCYAP1,CLK1,CLK2,SREK1,DEDD2,DDX3X,EEF1D,EZH1,SNW1,NT5C2,U2SURP,PRPF6,MTOR,SULT4A1,GPKOW,PDCD4,HIF1A,HNRNPC,BIRC2,FOXK2,MEF2D,C9ORF78,RSF1,PIM1,PNN,EGLN1,PPA1,AKIRIN2,PPP3CA,MFN1,MAP2K7,PRNP,RELN,THOC2,TNRC6C,PURA,RAF1,MCCC2,SET,SFPQ,SRSF5,SNRNP70,SON,BTF3,TIAL1,TLE2,UBE2D3,NELFE,KDM7A,FXR1,ACTN4,TAF15,MAF1,GLYR1,AP3D1,PPT2,CIR1,TGS1	module2
GO:BP	phosphate-containing compound metabolic process	GO:0006796	0.0260079	1.58489	2581	134	41	13799	TENM1,IPO7,PNPLA6,CCNI,CIT,ADCYAP1,CLK1,CLK2,SPPL3,CNTN1,DDX3X,EEF1A2,FKBP1B,NT5C2,TNIK,SUZ12,MTOR,SULT4A1,PTPN23,NPTN,PDCD4,HIF1A,UBE2K,FOXK2,MINK1,PIM1,PPA1,PPM1B,PPP2CB,PPP3CA,MFN1,MAP2K7,PRNP,RELN,PTPRF,RAF1,MCCC2,SET,FXR1,PPT2,DNAJC6	module2
GO:BP	protein dephosphorylation	GO:0006470	0.0264293	1.57791	295	134	10	13799	SPPL3,FKBP1B,MTOR,PTPN23,PPM1B,PPP2CB,PPP3CA,PTPRF,SET,DNAJC6	module2
GO:BP	regulation of cellular biosynthetic process	GO:0031326	0.0264293	1.57791	3292	134	49	13799	TENM1,DDX17,PSIP1,CIRBP,ADCYAP1,CLK2,DEDD2,DDX3X,EEF2,EIF4B,EIF5,EZH1,SNW1,PRPF6,MTOR,SVIP,PDCD4,HIF1A,HNRNPC,BIRC2,FOXK2,PAIP2B,MEF2D,RSF1,PIM1,EGLN1,AKIRIN2,PPP3CA,MAP2K7,PRNP,RELN,TNRC6C,PURA,RAF1,SET,SFPQ,TIAL1,TLE2,UBE2D3,NELFE,KDM7A,FXR1,ACTN4,TAF15,MAF1,GLYR1,AP3D1,ITM2B,CIR1	module2
GO:BP	regulation of translational initiation	GO:0006446	0.0264293	1.57791	71	134	5	13799	DDX3X,EIF4B,EIF5,MTOR,PAIP2B	module2
GO:BP	metabolic process	GO:0008152	0.0264293	1.57791	9468	134	109	13799	TENM1,RBM6,RBM5,OLFM1,NXF1,DDX17,IPO7,ANP32B,SLU7,USP20,PNPLA6,CCNI,METAP2,CIT,PSIP1,GABARAPL2,CYGB,CIRBP,ADCYAP1,CLK1,CLK2,CLTC,SPPL3,CNTN1,SREK1,CTSV,AP2A1,DEDD2,DDX3X,EEF1A2,EEF1D,EEF2,EIF4B,EIF5,EZH1,FKBP1B,SNW1,NT5C2,TNIK,U2SURP,SUZ12,PRPF6,MTOR,KDSR,SVIP,SULT4A1,PTPN23,GGT7,NPTN,GPKOW,PDCD4,HIF1A,UBE2K,HNRNPC,BIRC2,FOXK2,PAIP2B,MEF2D,NAP1L1,MINK1,PCMT1,C9ORF78,RSF1,PIM1,PNN,EGLN1,PPA1,PPM1B…	module2
GO:BP	calcineurin-mediated signaling	GO:0097720	0.0269902	1.56879	41	134	4	13799	SPPL3,MTOR,PPP3CA,PRNP	module2
GO:BP	positive regulation of mRNA splicing, via spliceosome	GO:0048026	0.0269902	1.56879	18	134	3	13799	CIRBP,SNW1,SNRNP70	module2
GO:BP	regulation of cellular component organization	GO:0051128	0.0279234	1.55403	2178	134	36	13799	TENM1,OLFM1,NCKAP1,CPLX1,ADCYAP1,CLTC,CNTN1,AP2A1,DDX3X,FKBP1B,SNW1,TNIK,MTOR,SVIP,PTPN23,NPTN,ANK1,HIF1A,HNRNPC,BIRC2,PPP3CA,MAP2K7,PRNP,RELN,THOC2,PTPRF,RAF1,SET,SFPQ,SPTAN1,NELFE,FXR1,GLYR1,CRIPT,FEZ1,DNAJC6	module2
GO:BP	regulation of neuron projection development	GO:0010975	0.0282593	1.54884	414	134	12	13799	ADCYAP1,CNTN1,AP2A1,FKBP1B,TNIK,MTOR,NPTN,PPP3CA,RELN,THOC2,PTPRF,FEZ1	module2
GO:BP	phosphorus metabolic process	GO:0006793	0.0287635	1.54116	2608	134	41	13799	TENM1,IPO7,PNPLA6,CCNI,CIT,ADCYAP1,CLK1,CLK2,SPPL3,CNTN1,DDX3X,EEF1A2,FKBP1B,NT5C2,TNIK,SUZ12,MTOR,SULT4A1,PTPN23,NPTN,PDCD4,HIF1A,UBE2K,FOXK2,MINK1,PIM1,PPA1,PPM1B,PPP2CB,PPP3CA,MFN1,MAP2K7,PRNP,RELN,PTPRF,RAF1,MCCC2,SET,FXR1,PPT2,DNAJC6	module2
GO:BP	positive regulation of cellular metabolic process	GO:0031325	0.0295908	1.52884	2877	134	44	13799	TENM1,DDX17,ANP32B,PSIP1,CIRBP,ADCYAP1,SPPL3,CNTN1,DDX3X,EEF1A2,EEF2,EZH1,SNW1,TNIK,PRPF6,MTOR,SVIP,NPTN,HIF1A,UBE2K,BIRC2,FOXK2,MEF2D,MINK1,RSF1,PIM1,AKIRIN2,PPP3CA,MAP2K7,PRNP,RELN,TNRC6C,RAF1,SFPQ,SRSF5,SNRNP70,BAG6,NELFE,KDM7A,FXR1,ACTN4,TAF15,GLYR1,AP3D1	module2
GO:BP	cellular aromatic compound metabolic process	GO:0006725	0.0295908	1.52884	4814	134	65	13799	TENM1,RBM6,RBM5,DDX17,SLU7,PSIP1,CIRBP,ADCYAP1,CLK1,CLK2,SREK1,DEDD2,DDX3X,EEF1D,EZH1,SNW1,NT5C2,U2SURP,PRPF6,MTOR,SULT4A1,GPKOW,PDCD4,HIF1A,HNRNPC,BIRC2,FOXK2,MEF2D,C9ORF78,RSF1,PIM1,PNN,EGLN1,PPA1,AKIRIN2,PPP3CA,MFN1,MAP2K7,PRNP,RELN,THOC2,TNRC6C,PURA,RAF1,MCCC2,SET,SFPQ,SRSF5,SNRNP70,SON,BTF3,TIAL1,TLE2,UBE2D3,NELFE,KDM7A,FXR1,ACTN4,TAF15,MAF1,GLYR1,AP3D1,PPT2,CIR1,TGS1	module2
GO:BP	regulation of transcription by RNA polymerase III	GO:0006359	0.0295908	1.52884	19	134	3	13799	TENM1,MTOR,MAF1	module2
GO:BP	negative regulation of cellular protein metabolic process	GO:0032269	0.0308683	1.51049	878	134	19	13799	IPO7,CIT,GABARAPL2,CIRBP,DDX3X,FKBP1B,SUZ12,MTOR,SVIP,PDCD4,BIRC2,PAIP2B,PRNP,TNRC6C,PURA,RAF1,SET,BAG6,FXR1	module2
GO:BP	positive regulation of chemokine (C-C motif) ligand 5 production	GO:0071651	0.033174	1.4792	5	134	2	13799	ADCYAP1,DDX3X	module2
GO:BP	apoptotic process	GO:0006915	0.033174	1.4792	1639	134	29	13799	RBM5,OLFM1,ANP32B,NCKAP1,CIT,ADCYAP1,DEDD2,DDX3X,EEF1A2,SNW1,MTOR,PDCD4,HIF1A,UBE2K,BIRC2,MEF2D,PIM1,PPP2CB,MAP2K7,PRNP,RAF1,SET,SFPQ,SON,TIAL1,UBE2D3,BAG6,FXR1,ACTN4	module2
GO:BP	negative regulation of biosynthetic process	GO:0009890	0.033174	1.4792	1405	134	26	13799	CYGB,CIRBP,CLK2,CLTC,AP2A1,DEDD2,DDX3X,EZH1,SNW1,PDCD4,HNRNPC,FOXK2,PAIP2B,RSF1,AKIRIN2,TNRC6C,PURA,SET,SFPQ,TLE2,UBE2D3,NELFE,FXR1,MAF1,ITM2B,CIR1	module2
GO:BP	programmed cell death	GO:0012501	0.033174	1.4792	1719	134	30	13799	RBM5,OLFM1,ANP32B,NCKAP1,CIT,ADCYAP1,CTSV,DEDD2,DDX3X,EEF1A2,SNW1,MTOR,PDCD4,HIF1A,UBE2K,BIRC2,MEF2D,PIM1,PPP2CB,MAP2K7,PRNP,RAF1,SET,SFPQ,SON,TIAL1,UBE2D3,BAG6,FXR1,ACTN4	module2
GO:BP	positive regulation of protein metabolic process	GO:0051247	0.0341714	1.46634	1332	134	25	13799	TENM1,ANP32B,CIRBP,ADCYAP1,SPPL3,CNTN1,DDX3X,EEF2,SNW1,TNIK,MTOR,SVIP,NPTN,UBE2K,BIRC2,MINK1,AKIRIN2,MAP2K7,PRNP,RELN,RAF1,BAG6,NELFE,FXR1,GLYR1	module2
GO:BP	positive regulation of macromolecule metabolic process	GO:0010604	0.0348882	1.45732	2998	134	45	13799	TENM1,OLFM1,DDX17,ANP32B,PSIP1,CIRBP,ADCYAP1,SPPL3,CNTN1,DDX3X,EEF2,EZH1,SNW1,TNIK,PRPF6,MTOR,SVIP,NPTN,HIF1A,UBE2K,HNRNPC,BIRC2,FOXK2,MEF2D,MINK1,RSF1,PIM1,AKIRIN2,PPP3CA,MAP2K7,PRNP,RELN,TNRC6C,RAF1,SFPQ,SRSF5,SNRNP70,BAG6,NELFE,KDM7A,FXR1,ACTN4,TAF15,GLYR1,AP3D1	module2
GO:BP	negative regulation of gene expression	GO:0010629	0.037908	1.42127	1044	134	21	13799	OLFM1,DDX17,CIRBP,DDX3X,EZH1,SUZ12,MTOR,NPTN,PDCD4,HIF1A,HNRNPC,PAIP2B,PPM1B,AKIRIN2,PPP3CA,PRNP,TNRC6C,PURA,SET,FXR1,TAF15	module2
GO:BP	glial cell proliferation	GO:0014009	0.037908	1.42127	47	134	4	13799	ADCYAP1,EEF2,SNW1,MTOR	module2
GO:BP	regulation of NIK/NF-kappaB signaling	GO:1901222	0.0388717	1.41037	81	134	5	13799	DDX3X,PDCD4,BIRC2,PPM1B,ACTN4	module2
GO:BP	macromolecule modification	GO:0043412	0.038916	1.40987	3652	134	52	13799	TENM1,IPO7,USP20,CCNI,METAP2,CIT,ADCYAP1,CLK1,CLK2,SPPL3,CNTN1,DDX3X,EZH1,FKBP1B,SNW1,TNIK,SUZ12,MTOR,SVIP,PTPN23,GGT7,NPTN,PDCD4,HIF1A,UBE2K,BIRC2,FOXK2,MINK1,PCMT1,PIM1,EGLN1,PPM1B,WIPI1,PPP2CB,PCMTD2,PPP3CA,MAP2K7,PRNP,RELN,PTPRF,RAF1,SET,SFPQ,UBE2D3,BAG6,NELFE,KDM7A,FXR1,GLYR1,PPT2,TGS1,DNAJC6	module2
GO:BP	mRNA stabilization	GO:0048255	0.0394679	1.40376	48	134	4	13799	CIRBP,MTOR,HNRNPC,TAF15	module2
GO:BP	Golgi vesicle transport	GO:0048193	0.0394679	1.40376	380	134	11	13799	GABARAPL2,CLTC,AP2A1,ANK1,KIF5A,WIPI1,TRAPPC11,SPTAN1,YIPF5,AP3D1,DNAJC6	module2
GO:BP	inositol phosphate-mediated signaling	GO:0048016	0.0421212	1.3755	49	134	4	13799	SPPL3,MTOR,PPP3CA,PRNP	module2
GO:BP	positive regulation of cell projection organization	GO:0031346	0.0434244	1.36227	328	134	10	13799	TENM1,NCKAP1,ADCYAP1,CNTN1,AP2A1,FKBP1B,MTOR,NPTN,RELN,FEZ1	module2
GO:BP	cellular component organization	GO:0016043	0.0434244	1.36227	5803	134	74	13799	TENM1,RBM5,OLFM1,ANP32B,SLU7,NCKAP1,CPLX1,CIT,PSIP1,GABARAPL2,CIRBP,ADCYAP1,CLTC,CNTN1,CTSV,AP2A1,DEDD2,DDX3X,EIF4B,EIF5,EZH1,FKBP1B,SNW1,TNIK,SUZ12,PRPF6,MTOR,SVIP,PTPN23,SEZ6L2,NPTN,ANK1,HIF1A,UBE2K,HNRNPC,BIRC2,KIF5A,MARCKS,NAP1L1,MINK1,RSF1,WIPI1,PPP2CB,PPP3CA,MFN1,MAP2K7,PRNP,RELN,THOC2,CADM3,PTPRF,PURA,RAF1,ATG101,TRAPPC11,SET,SFPQ,SRSF5,SON,SPTAN1,TLE2,UBE2D3,BAG6,NELFE,KDM7A,FXR1,GLYR1,AP…	module2
GO:BP	positive regulation of muscle adaptation	GO:0014744	0.0434244	1.36227	6	134	2	13799	MTOR,PPP3CA	module2
GO:BP	regulation of inorganic anion transmembrane transport	GO:1903795	0.0434244	1.36227	6	134	2	13799	MTOR,PRNP	module2
GO:BP	negative regulation of mRNA metabolic process	GO:1903312	0.0440768	1.35579	85	134	5	13799	CIRBP,MTOR,HNRNPC,NELFE,TAF15	module2
GO:BP	cell death	GO:0008219	0.0445793	1.35087	1850	134	31	13799	RBM5,OLFM1,ANP32B,NCKAP1,CIT,ADCYAP1,CTSV,DEDD2,DDX3X,EEF1A2,EEF1D,SNW1,MTOR,PDCD4,HIF1A,UBE2K,BIRC2,MEF2D,PIM1,PPP2CB,MAP2K7,PRNP,RAF1,SET,SFPQ,SON,TIAL1,UBE2D3,BAG6,FXR1,ACTN4	module2
GO:BP	nervous system development	GO:0007399	0.0459833	1.3374	2272	134	36	13799	TENM1,OLFM1,ANP32B,NCKAP1,CIT,ADCYAP1,CNTN1,CTSV,AP2A1,EEF2,EZH1,FKBP1B,SNW1,TNIK,SUZ12,MTOR,SEZ6L2,NPTN,HIF1A,KIF5A,MARCKS,MEF2D,NAP1L1,MINK1,PCDH1,PPP3CA,RELN,THOC2,PTPRF,PURA,SCN2B,SPTAN1,BAG6,KDM7A,ITM2B,FEZ1	module2
GO:BP	translation	GO:0006412	0.0464389	1.33312	647	134	15	13799	CIRBP,DDX3X,EEF1A2,EEF1D,EEF2,EIF4B,EIF5,MTOR,GGT7,PAIP2B,PPA1,TNRC6C,PURA,FXR1,GADD45GIP1	module2
GO:BP	chemical synaptic transmission	GO:0007268	4.20941e-07	6.37578	649	266	39	13799	CPLX2,PRRT2,SLC32A1,DBN1,DLG4,DNM1,ABAT,MAPK8IP2,GAD1,GAD2,NPAS4,NPTN,PCDH17,AMPH,PCLO,GRIK2,APP,KIF5A,NOVA1,MINK1,NLGN3,PPP3CA,PPP3R1,SLC12A5,PTPRD,PTPRN2,NAPB,SLC1A2,SNAP25,SNCB,SYP,YWHAH,CACNA1E,CACNB1,PRRT1,BSN,STXBP5L,SNPH,SV2A	module3
GO:BP	anterograde trans-synaptic signaling	GO:0098916	4.20941e-07	6.37578	649	266	39	13799	CPLX2,PRRT2,SLC32A1,DBN1,DLG4,DNM1,ABAT,MAPK8IP2,GAD1,GAD2,NPAS4,NPTN,PCDH17,AMPH,PCLO,GRIK2,APP,KIF5A,NOVA1,MINK1,NLGN3,PPP3CA,PPP3R1,SLC12A5,PTPRD,PTPRN2,NAPB,SLC1A2,SNAP25,SNCB,SYP,YWHAH,CACNA1E,CACNB1,PRRT1,BSN,STXBP5L,SNPH,SV2A	module3
GO:BP	trans-synaptic signaling	GO:0099537	4.20941e-07	6.37578	656	266	39	13799	CPLX2,PRRT2,SLC32A1,DBN1,DLG4,DNM1,ABAT,MAPK8IP2,GAD1,GAD2,NPAS4,NPTN,PCDH17,AMPH,PCLO,GRIK2,APP,KIF5A,NOVA1,MINK1,NLGN3,PPP3CA,PPP3R1,SLC12A5,PTPRD,PTPRN2,NAPB,SLC1A2,SNAP25,SNCB,SYP,YWHAH,CACNA1E,CACNB1,PRRT1,BSN,STXBP5L,SNPH,SV2A	module3
GO:BP	synaptic signaling	GO:0099536	7.21906e-07	6.14152	675	266	39	13799	CPLX2,PRRT2,SLC32A1,DBN1,DLG4,DNM1,ABAT,MAPK8IP2,GAD1,GAD2,NPAS4,NPTN,PCDH17,AMPH,PCLO,GRIK2,APP,KIF5A,NOVA1,MINK1,NLGN3,PPP3CA,PPP3R1,SLC12A5,PTPRD,PTPRN2,NAPB,SLC1A2,SNAP25,SNCB,SYP,YWHAH,CACNA1E,CACNB1,PRRT1,BSN,STXBP5L,SNPH,SV2A	module3
GO:BP	nervous system development	GO:0007399	2.0632e-06	5.68546	2272	266	82	13799	ABI2,ATP6AP2,BASP1,IGF2BP3,CPLX2,RNF157,TBCB,CRMP1,SLC32A1,DBN1,DCTN1,DLG4,ABAT,ALDH3A2,FAIM2,TNIK,MYCBP2,MAPK8IP2,TENM4,SEZ6L2,NPAS4,CYFIP2,NPTN,PCDH17,BIN1,HTRA2,PCLO,GLUD1,GPM6A,BTBD8,HNRNPD,APLP1,IDH2,APP,JARID2,KCNC1,KIF5A,KIF5C,SLC6A17,MAP2,MDM2,ASTN1,ZFHX3,MYT1,MINK1,PBX1,PCP4,NRN1,HPCAL4,PIN1,PLXNA1,NLGN3,POU3F4,ELP3,PPP3CA,PPP3R1,RGMA,PARP6,ZMIZ1,SLC12A5,KIDINS220,ADGRB2,PTPRD,PTPRO,ROBO…	module3
GO:BP	vesicle-mediated transport in synapse	GO:0099003	2.0632e-06	5.68546	205	266	20	13799	CPLX2,PRRT2,SLC32A1,DNM1,PCDH17,AMPH,PCLO,BTBD8,NLGN3,PPP3R1,NAPB,SNAP25,SNCB,SYP,BSN,AP3D1,STXBP5L,SNPH,SNAP91,SV2A	module3
GO:BP	synaptic vesicle cycle	GO:0099504	2.0632e-06	5.68546	187	266	19	13799	CPLX2,PRRT2,SLC32A1,DNM1,PCDH17,AMPH,PCLO,BTBD8,NLGN3,NAPB,SNAP25,SNCB,SYP,BSN,AP3D1,STXBP5L,SNPH,SNAP91,SV2A	module3
GO:BP	mRNA splicing, via spliceosome	GO:0000398	8.82146e-06	5.05446	326	266	24	13799	CELF2,SF3A3,PSIP1,DDX42,ZMAT2,DHX9,SRPK3,HNRNPD,HNRNPH3,NOVA1,DBR1,LUC7L3,POLR2B,WDR33,SUGP1,CACTIN,SRSF4,SRSF5,SRSF6,SRSF7,DDX39B,FIP1L1,WTAP,THRAP3	module3
GO:BP	RNA splicing, via transesterification reactions with bulged adenosine as nucleophile	GO:0000377	8.82146e-06	5.05446	326	266	24	13799	CELF2,SF3A3,PSIP1,DDX42,ZMAT2,DHX9,SRPK3,HNRNPD,HNRNPH3,NOVA1,DBR1,LUC7L3,POLR2B,WDR33,SUGP1,CACTIN,SRSF4,SRSF5,SRSF6,SRSF7,DDX39B,FIP1L1,WTAP,THRAP3	module3
GO:BP	RNA splicing, via transesterification reactions	GO:0000375	9.47073e-06	5.02362	329	266	24	13799	CELF2,SF3A3,PSIP1,DDX42,ZMAT2,DHX9,SRPK3,HNRNPD,HNRNPH3,NOVA1,DBR1,LUC7L3,POLR2B,WDR33,SUGP1,CACTIN,SRSF4,SRSF5,SRSF6,SRSF7,DDX39B,FIP1L1,WTAP,THRAP3	module3
GO:BP	RNA splicing	GO:0008380	1.29283e-05	4.88846	416	266	27	13799	IVNS1ABP,CELF2,SF3A3,PSIP1,DDX42,ZMAT2,DHX9,SRPK3,HNRNPD,HNRNPH3,NOVA1,DBR1,LUC7L3,POLR2B,WDR33,SUGP1,SCAF1,CACTIN,SRSF4,SRSF5,SRSF6,SRSF7,SUPT6H,DDX39B,FIP1L1,WTAP,THRAP3	module3
GO:BP	protein-containing complex localization	GO:0031503	1.82915e-05	4.73775	268	266	21	13799	GPHN,NUP50,DBN1,DLG4,DNM1,NPTN,KIF5A,KIF5C,WDR33,PPP3R1,NUP107,SRSF4,SRSF5,SRSF6,SRSF7,SNAP25,SUPT6H,TPR,DDX39B,FIP1L1,AP3D1	module3
GO:BP	mRNA processing	GO:0006397	4.19316e-05	4.37746	473	266	28	13799	CELF2,SF3A3,PSIP1,DDX42,ZMAT2,DHX9,SRPK3,HNRNPD,HNRNPH3,APP,NOVA1,DBR1,LUC7L3,POLR2B,WDR33,SUGP1,SCAF1,CACTIN,SRSF4,SRSF5,SRSF6,SRSF7,SUPT6H,DDX39B,FIP1L1,WTAP,CTR9,THRAP3	module3
GO:BP	mRNA transport	GO:0051028	5.47581e-05	4.26155	129	266	14	13799	IGF2BP3,NUP50,DHX9,KIF5C,WDR33,NUP107,SRSF4,SRSF5,SRSF6,SRSF7,SUPT6H,TPR,DDX39B,FIP1L1	module3
GO:BP	transferrin transport	GO:0033572	5.49314e-05	4.26018	34	266	8	13799	ATP6V0E2,ATP6V1D,ATP6V0C,ATP6V1C1,ATP6V1E1,ATP6V1G2,ATP6V0A1,ATP6AP1	module3
GO:BP	synapse organization	GO:0050808	5.75771e-05	4.23975	399	266	25	13799	ABI2,GPHN,RAB39B,DBN1,DCTN1,DLG4,SEZ6L2,NPAS4,NPTN,PCDH17,PCLO,GPM6A,APP,PIN1,NLGN3,PTPRD,PTPRO,ROBO2,SNCB,CACNB1,PRRT1,BSN,WASF1,DNER,SPOCK2	module3
GO:BP	formation of cytoplasmic translation initiation complex	GO:0001732	7.93069e-05	4.10069	16	266	6	13799	EIF3M,EIF3L,EIF3A,EIF3B,EIF3C,EIF2S2	module3
GO:BP	ribonucleoprotein complex assembly	GO:0022618	0.000102884	3.98765	182	266	16	13799	EIF3M,CELF2,SF3A3,PSIP1,DHX9,EIF2S3,SRPK3,EIF3L,LUC7L3,SRSF5,SRSF6,DDX39B,EIF3A,EIF3B,EIF3C,EIF2S2	module3
GO:BP	cellular amino acid catabolic process	GO:0009063	0.000102884	3.98765	100	266	12	13799	DLD,DLST,ABAT,GAD1,GAD2,GLUD1,GOT1,ALDH6A1,ALDH7A1,MCCC1,ALDH4A1,CBS	module3
GO:BP	phagosome acidification	GO:0090383	0.000119118	3.92402	27	266	7	13799	ATP6V0E2,ATP6V1D,ATP6V0C,ATP6V1C1,ATP6V1E1,ATP6V1G2,ATP6V0A1	module3
GO:BP	nitrogen compound transport	GO:0071705	0.000137528	3.86161	1971	266	68	13799	TIMM23,IGF2BP3,NUP50,RAB39B,SLC32A1,ATP6V0E2,AP2A2,DHX9,ABAT,ALDH3A2,APPL1,HTRA2,PCLO,GLUD1,IDH2,KIF5A,KIF5C,SLC6A17,KTN1,MDM2,NSF,ATP6V1D,PFKM,ATP6V0C,ATP6V1C1,ATP6V1E1,ATP6V1G2,ATP6V0A1,ATP6AP1,CCDC93,ATG16L1,PPP3CA,WDR33,PPP3R1,ARFGAP1,NUP107,PTPRN,PTPRN2,NAPB,SRSF4,SRSF5,SRSF6,SRSF7,SCG5,SLC1A2,SLC3A2,SNAP25,SUPT6H,TCF7L2,SEC62,TPR,VSNL1,YWHAB,YWHAH,ZIC1,CACNA1E,SCG2,DDX39B,FIP1L1,RTBDN,RANBP…	module3
GO:BP	ribonucleoprotein complex subunit organization	GO:0071826	0.000143991	3.84167	189	266	16	13799	EIF3M,CELF2,SF3A3,PSIP1,DHX9,EIF2S3,SRPK3,EIF3L,LUC7L3,SRSF5,SRSF6,DDX39B,EIF3A,EIF3B,EIF3C,EIF2S2	module3
GO:BP	pH reduction	GO:0045851	0.000195547	3.70875	56	266	9	13799	ATP6AP2,ATP6V0E2,ATP6V1D,ATP6V0C,ATP6V1C1,ATP6V1E1,ATP6V1G2,ATP6V0A1,ATP6AP1	module3
GO:BP	dicarboxylic acid metabolic process	GO:0043648	0.000279989	3.55286	93	266	11	13799	ALDH1L1,DLD,DLST,GAD1,GAD2,GLUD1,GOT1,IDH2,SDHA,ATCAY,ALDH4A1	module3
GO:BP	nucleic acid transport	GO:0050657	0.000279989	3.55286	155	266	14	13799	IGF2BP3,NUP50,DHX9,KIF5C,WDR33,NUP107,SRSF4,SRSF5,SRSF6,SRSF7,SUPT6H,TPR,DDX39B,FIP1L1	module3
GO:BP	RNA transport	GO:0050658	0.000279989	3.55286	155	266	14	13799	IGF2BP3,NUP50,DHX9,KIF5C,WDR33,NUP107,SRSF4,SRSF5,SRSF6,SRSF7,SUPT6H,TPR,DDX39B,FIP1L1	module3
GO:BP	transport	GO:0006810	0.000284681	3.54564	4402	266	121	13799	TIMM23,ATP6AP2,CDKN1B,IGF2BP3,NUP50,CPLX2,PSIP1,PRRT2,RNF157,RAB39B,ADCYAP1R1,ANKRD13B,GPAT4,SLC32A1,ATP6V0E2,CLVS1,AP2A2,DCTN1,DHX9,DLG4,DNM1,ABAT,EIF2S3,ALDH3A2,ALDOC,NNT,MAPK8IP2,GAD1,GAD2,APPL1,CYFIP2,PCDH17,AMPH,BIN1,HTRA2,PCLO,GLUD1,GPM6A,BTBD8,GRIK2,APLP1,IDH2,APP,KCNC1,KCNC3,KIF5A,KIF5C,SLC6A17,KTN1,MAP2,MDM2,ATP1A3,ATP1B3,NSF,MINK1,DYNC1LI1,ATP6V1D,PFKM,SLC25A3,ATP6V0C,ATP6V1C1,ATP6V1E1,…	module3
GO:BP	RNA export from nucleus	GO:0006405	0.000284681	3.54564	114	266	12	13799	NUP50,DHX9,WDR33,NUP107,SRSF4,SRSF5,SRSF6,SRSF7,SUPT6H,TPR,DDX39B,FIP1L1	module3
GO:BP	cell-cell signaling	GO:0007267	0.000284681	3.54564	1545	266	56	13799	ATP6AP2,CPLX2,PRRT2,SLC32A1,AP2A2,DBN1,DLG4,DNM1,ABAT,TNIK,RTF1,MAPK8IP2,GAD1,GAD2,NPAS4,NPTN,PCDH17,AMPH,PCLO,GLUD1,GRIK2,APP,KIF5A,NOVA1,MINK1,PFKM,ATP6V0C,PIN1,NLGN3,PPP3CA,PPP3R1,SLC12A5,PTPRD,PTPRN,PTPRN2,PTPRO,NAPB,SCG5,SLC1A2,SMARCA4,SNAP25,SNCB,SYP,TCF7L2,VSNL1,YWHAH,CACNA1E,CACNB1,PRRT1,LDB1,BSN,CACNA2D2,STXBP5L,CTR9,SNPH,SV2A	module3
GO:BP	nuclear export	GO:0051168	0.000286469	3.54292	180	266	15	13799	NUP50,DHX9,MDM2,WDR33,NUP107,SRSF4,SRSF5,SRSF6,SRSF7,SUPT6H,TCF7L2,TPR,DDX39B,FIP1L1,RANBP3	module3
GO:BP	establishment of RNA localization	GO:0051236	0.000295188	3.5299	158	266	14	13799	IGF2BP3,NUP50,DHX9,KIF5C,WDR33,NUP107,SRSF4,SRSF5,SRSF6,SRSF7,SUPT6H,TPR,DDX39B,FIP1L1	module3
GO:BP	cytoplasmic translational initiation	GO:0002183	0.000324412	3.4889	33	266	7	13799	EIF3M,EIF2S3,EIF3L,EIF3A,EIF3B,EIF3C,EIF2S2	module3
GO:BP	establishment of localization	GO:0051234	0.000392621	3.40603	4534	266	123	13799	TIMM23,ATP6AP2,CDKN1B,IGF2BP3,NUP50,CPLX2,PSIP1,PRRT2,RNF157,RAB39B,ADCYAP1R1,ANKRD13B,GPAT4,SLC32A1,ATP6V0E2,CLVS1,AP2A2,DCTN1,DHX9,DLG4,DNM1,ABAT,EIF2S3,ALDH3A2,ALDOC,NNT,MAPK8IP2,GAD1,GAD2,APPL1,CYFIP2,PCDH17,AMPH,BIN1,HTRA2,PCLO,GLUD1,GPM6A,BTBD8,GRIK2,HK1,APLP1,IDH2,APP,KCNC1,KCNC3,KIF5A,KIF5C,SLC6A17,KTN1,MAP2,MDM2,ATP1A3,ATP1B3,NSF,MINK1,DYNC1LI1,ATP6V1D,PFKM,SLC25A3,ATP6V0C,ATP6V1C1,ATP6V…	module3
GO:BP	nuclear transport	GO:0051169	0.000414763	3.3822	317	266	20	13799	NUP50,PSIP1,DHX9,APPL1,MDM2,PPP3CA,WDR33,PPP3R1,NUP107,SRSF4,SRSF5,SRSF6,SRSF7,SUPT6H,TCF7L2,TPR,ZIC1,DDX39B,FIP1L1,RANBP3	module3
GO:BP	mRNA export from nucleus	GO:0006406	0.000432003	3.36451	101	266	11	13799	NUP50,WDR33,NUP107,SRSF4,SRSF5,SRSF6,SRSF7,SUPT6H,TPR,DDX39B,FIP1L1	module3
GO:BP	mRNA-containing ribonucleoprotein complex export from nucleus	GO:0071427	0.000432003	3.36451	101	266	11	13799	NUP50,WDR33,NUP107,SRSF4,SRSF5,SRSF6,SRSF7,SUPT6H,TPR,DDX39B,FIP1L1	module3
GO:BP	glutamate catabolic process	GO:0006538	0.000498068	3.30271	7	266	4	13799	GAD1,GAD2,GLUD1,GOT1	module3
GO:BP	cellular localization	GO:0051641	0.000512305	3.29047	3121	266	92	13799	TIMM23,ATP6AP2,GPHN,NUP50,CPLX2,PSIP1,AKAP11,PRRT2,RNF157,ADCYAP1R1,SLC32A1,AP2A2,DBN1,DCTN1,DHX9,DLG4,DNM1,ALDH3A2,ALDOC,TNIK,GAD1,GAD2,APPL1,WIPI2,NPTN,PCDH17,AMPH,BIN1,HTRA2,PCLO,BTBD8,GRIK2,HK1,APP,KIF5A,KIF5C,MAP2,MDM2,ATP1B3,NSF,DYNC1LI1,ATP6V1D,ATP6V0C,PIN1,ATP6V0A1,ATP6AP1,NLGN3,CCDC93,ATG16L1,PPP3CA,WDR33,PPP3R1,MFN1,ARFGAP1,NUP107,DPP10,PTPRN,PTPRN2,NAPB,SRSF4,SRSF5,SRSF6,SRSF7,SCG5,SLC…	module3
GO:BP	RNA localization	GO:0006403	0.000522913	3.28157	193	266	15	13799	IGF2BP3,NUP50,DHX9,KIF5C,WDR33,NUP107,SRSF4,SRSF5,SRSF6,SRSF7,SUPT6H,TPR,DDX39B,FIP1L1,CCT6A	module3
GO:BP	dicarboxylic acid catabolic process	GO:0043649	0.00067071	3.17347	15	266	5	13799	ALDH1L1,GAD1,GAD2,GLUD1,GOT1	module3
GO:BP	synaptic vesicle localization	GO:0097479	0.000693921	3.15869	53	266	8	13799	DNM1,PCDH17,PCLO,KIF5A,KIF5C,MAP2,AP3D1,SNAP91	module3
GO:BP	signal release from synapse	GO:0099643	0.000693921	3.15869	152	266	13	13799	CPLX2,PRRT2,SLC32A1,GAD1,GAD2,PCLO,PTPRN2,NAPB,SNAP25,SYP,STXBP5L,SNPH,SV2A	module3
GO:BP	cellular monovalent inorganic cation homeostasis	GO:0030004	0.000693921	3.15869	108	266	11	13799	ATP6AP2,ATP6V0E2,ATP1A3,ATP1B3,ATP6V1D,ATP6V0C,ATP6V1C1,ATP6V1E1,ATP6V1G2,ATP6V0A1,ATP6AP1	module3
GO:BP	neurotransmitter secretion	GO:0007269	0.000693921	3.15869	152	266	13	13799	CPLX2,PRRT2,SLC32A1,GAD1,GAD2,PCLO,PTPRN2,NAPB,SNAP25,SYP,STXBP5L,SNPH,SV2A	module3
GO:BP	intracellular pH reduction	GO:0051452	0.000693921	3.15869	53	266	8	13799	ATP6AP2,ATP6V0E2,ATP6V1D,ATP6V0C,ATP6V1C1,ATP6V1E1,ATP6V1G2,ATP6V0A1	module3
GO:BP	generation of neurons	GO:0048699	0.000856649	3.0672	1467	266	52	13799	ABI2,RNF157,CRMP1,DBN1,DLG4,FAIM2,TNIK,MYCBP2,MAPK8IP2,TENM4,CYFIP2,NPTN,BIN1,HTRA2,GPM6A,BTBD8,IDH2,APP,KIF5A,KIF5C,MAP2,MDM2,ASTN1,ZFHX3,MINK1,PBX1,PCP4,PIN1,PLXNA1,NLGN3,POU3F4,ELP3,PPP3CA,RGMA,PARP6,ZMIZ1,SLC12A5,KIDINS220,PTPRD,PTPRO,ROBO2,SNAP25,TBCD,YWHAH,LINGO1,ATCAY,TMEFF1,LDB1,WASF1,CDK5R2,DNER,SNPH	module3
GO:BP	iron ion transport	GO:0006826	0.000921578	3.03547	73	266	9	13799	ATP6V0E2,ATP6V1D,ATP6V0C,ATP6V1C1,ATP6V1E1,ATP6V1G2,ATP6V0A1,ATP6AP1,SLC25A28	module3
GO:BP	spliceosomal complex assembly	GO:0000245	0.000930679	3.0312	56	266	8	13799	CELF2,SF3A3,PSIP1,SRPK3,LUC7L3,SRSF5,SRSF6,DDX39B	module3
GO:BP	nucleocytoplasmic transport	GO:0006913	0.000965313	3.01533	315	266	19	13799	NUP50,DHX9,APPL1,MDM2,PPP3CA,WDR33,PPP3R1,NUP107,SRSF4,SRSF5,SRSF6,SRSF7,SUPT6H,TCF7L2,TPR,ZIC1,DDX39B,FIP1L1,RANBP3	module3
GO:BP	neuron projection morphogenesis	GO:0048812	0.00108202	2.96576	633	266	29	13799	ABI2,RNF157,CRMP1,DBN1,DLG4,TNIK,MYCBP2,MAPK8IP2,CYFIP2,NPTN,GPM6A,APP,KIF5A,KIF5C,MAP2,MINK1,PLXNA1,NLGN3,PPP3CA,RGMA,PARP6,KIDINS220,PTPRD,PTPRO,ROBO2,YWHAH,LINGO1,TMEFF1,WASF1	module3
GO:BP	protein localization	GO:0008104	0.00108202	2.96576	2401	266	74	13799	TIMM23,GPHN,NUP50,AKAP11,DDX42,RAB39B,ATP6V0E2,AP2A2,DBN1,DHX9,DLG4,ABAT,ALDH3A2,TNIK,MYCBP2,APPL1,WIPI2,NPTN,HTRA2,PCLO,GLUD1,GRIK2,HK1,IDH2,APP,KIF5A,KIF5C,KTN1,MAP2,MDM2,ATP1B3,NSF,ATP6V1D,PFKM,ATP6V0C,ATP6V1C1,ATP6V1E1,PIN1,ATP6V1G2,ATP6V0A1,ATP6AP1,CCDC93,ATG16L1,PPP3CA,PPP3R1,ARFGAP1,NUP107,DPP10,PTPRN,PTPRN2,NAPB,SCG5,SNAP25,TCF7L2,SEC62,TPR,VSNL1,YWHAB,YWHAH,ZIC1,CACNA1E,SCG2,PRRT1,RANBP3…	module3
GO:BP	cell part morphogenesis	GO:0032990	0.00108202	2.96576	666	266	30	13799	ABI2,RNF157,CRMP1,DBN1,DLG4,TNIK,MYCBP2,MAPK8IP2,POLDIP2,CYFIP2,NPTN,GPM6A,APP,KIF5A,KIF5C,MAP2,MINK1,PLXNA1,NLGN3,PPP3CA,RGMA,PARP6,KIDINS220,PTPRD,PTPRO,ROBO2,YWHAH,LINGO1,TMEFF1,WASF1	module3
GO:BP	macromolecule localization	GO:0033036	0.00113178	2.94624	2800	266	83	13799	TIMM23,GPHN,IGF2BP3,NUP50,AKAP11,DDX42,RAB39B,ATP6V0E2,AP2A2,DBN1,DHX9,DLG4,ABAT,ALDH3A2,TNIK,MYCBP2,APPL1,WIPI2,NPTN,HTRA2,PCLO,GLUD1,GRIK2,HK1,IDH2,APP,KIF5A,KIF5C,KTN1,MAP2,MDM2,ATP1B3,NSF,ATP6V1D,PFKM,ATP6V0C,ATP6V1C1,ATP6V1E1,PIN1,ATP6V1G2,ATP6V0A1,ATP6AP1,CCDC93,ATG16L1,PPP3CA,WDR33,PPP3R1,ARFGAP1,NUP107,DPP10,PTPRN,PTPRN2,NAPB,SRSF4,SRSF5,SRSF6,SRSF7,SCG5,SNAP25,SUPT6H,TCF7L2,SEC62,TPR,VSN…	module3
GO:BP	regulation of neurotransmitter levels	GO:0001505	0.00117316	2.93064	212	266	15	13799	CPLX2,PRRT2,SLC32A1,ABAT,GAD1,GAD2,PCLO,PTPRN2,NAPB,SLC1A2,SNAP25,SYP,STXBP5L,SNPH,SV2A	module3
GO:BP	neurotransmitter transport	GO:0006836	0.001218	2.91435	213	266	15	13799	CPLX2,PRRT2,SLC32A1,GAD1,GAD2,PCLO,SLC6A17,PTPRN2,NAPB,SLC1A2,SNAP25,SYP,STXBP5L,SNPH,SV2A	module3
GO:BP	ribonucleoprotein complex export from nucleus	GO:0071426	0.00125268	2.90216	118	266	11	13799	NUP50,WDR33,NUP107,SRSF4,SRSF5,SRSF6,SRSF7,SUPT6H,TPR,DDX39B,FIP1L1	module3
GO:BP	dendrite morphogenesis	GO:0048813	0.00130938	2.88293	142	266	12	13799	ABI2,DBN1,DLG4,TNIK,MAPK8IP2,MAP2,MINK1,PPP3CA,PARP6,KIDINS220,PTPRD,YWHAH	module3
GO:BP	plasma membrane bounded cell projection morphogenesis	GO:0120039	0.00130938	2.88293	645	266	29	13799	ABI2,RNF157,CRMP1,DBN1,DLG4,TNIK,MYCBP2,MAPK8IP2,CYFIP2,NPTN,GPM6A,APP,KIF5A,KIF5C,MAP2,MINK1,PLXNA1,NLGN3,PPP3CA,RGMA,PARP6,KIDINS220,PTPRD,PTPRO,ROBO2,YWHAH,LINGO1,TMEFF1,WASF1	module3
GO:BP	mRNA splice site selection	GO:0006376	0.00130938	2.88293	30	266	6	13799	CELF2,SF3A3,PSIP1,LUC7L3,SRSF5,SRSF6	module3
GO:BP	phagosome maturation	GO:0090382	0.00130938	2.88293	44	266	7	13799	ATP6V0E2,ATP6V1D,ATP6V0C,ATP6V1C1,ATP6V1E1,ATP6V1G2,ATP6V0A1	module3
GO:BP	ribonucleoprotein complex localization	GO:0071166	0.00130938	2.88293	119	266	11	13799	NUP50,WDR33,NUP107,SRSF4,SRSF5,SRSF6,SRSF7,SUPT6H,TPR,DDX39B,FIP1L1	module3
GO:BP	establishment of protein localization	GO:0045184	0.00132813	2.87676	1668	266	56	13799	TIMM23,NUP50,RAB39B,ATP6V0E2,AP2A2,DLG4,ABAT,ALDH3A2,APPL1,HTRA2,PCLO,GLUD1,HK1,IDH2,APP,KIF5A,KIF5C,KTN1,MDM2,NSF,ATP6V1D,PFKM,ATP6V0C,ATP6V1C1,ATP6V1E1,ATP6V1G2,ATP6V0A1,ATP6AP1,CCDC93,ATG16L1,PPP3CA,PPP3R1,ARFGAP1,NUP107,PTPRN,PTPRN2,NAPB,SCG5,SNAP25,TCF7L2,SEC62,TPR,VSNL1,YWHAB,YWHAH,ZIC1,CACNA1E,SCG2,RANBP3,NAPG,AP3D1,CCT6A,CACNA2D2,STXBP5L,SNAP91,RABGAP1L	module3
GO:BP	cation transmembrane transport	GO:0098655	0.0013815	2.85965	823	266	34	13799	ATP6V0E2,DLG4,NNT,MAPK8IP2,BIN1,GPM6A,APP,KCNC1,KCNC3,SLC6A17,ATP1A3,ATP1B3,MINK1,ATP6V1D,SLC25A3,ATP6V0C,ATP6V1C1,ATP6V1E1,ATP6V1G2,ATP6V0A1,ATP6AP1,FXYD6,NLGN3,SLC12A5,DPP10,SLC1A2,SLC3A2,SNAP25,YWHAH,CACNA1E,CACNB1,PRRT1,SLC25A28,CACNA2D2	module3
GO:BP	cell projection morphogenesis	GO:0048858	0.00139929	2.85409	649	266	29	13799	ABI2,RNF157,CRMP1,DBN1,DLG4,TNIK,MYCBP2,MAPK8IP2,CYFIP2,NPTN,GPM6A,APP,KIF5A,KIF5C,MAP2,MINK1,PLXNA1,NLGN3,PPP3CA,RGMA,PARP6,KIDINS220,PTPRD,PTPRO,ROBO2,YWHAH,LINGO1,TMEFF1,WASF1	module3
GO:BP	gamma-aminobutyric acid biosynthetic process	GO:0009449	0.00175408	2.75595	4	266	3	13799	ABAT,GAD1,GAD2	module3
GO:BP	glutamate metabolic process	GO:0006536	0.00178361	2.7487	32	266	6	13799	GAD1,GAD2,GLUD1,GOT1,ATCAY,ALDH4A1	module3
GO:BP	monovalent inorganic cation homeostasis	GO:0055067	0.00178681	2.74792	148	266	12	13799	ATP6AP2,ATP6V0E2,ATP1A3,ATP1B3,ATP6V1D,ATP6V0C,ATP6V1C1,ATP6V1E1,ATP6V1G2,ATP6V0A1,ATP6AP1,SLC12A5	module3
GO:BP	cation transport	GO:0006812	0.0018455	2.73389	1060	266	40	13799	CDKN1B,ADCYAP1R1,SLC32A1,ATP6V0E2,DLG4,ABAT,NNT,MAPK8IP2,BIN1,GPM6A,APP,KCNC1,KCNC3,SLC6A17,ATP1A3,ATP1B3,NSF,MINK1,ATP6V1D,SLC25A3,ATP6V0C,ATP6V1C1,ATP6V1E1,ATP6V1G2,ATP6V0A1,ATP6AP1,FXYD6,NLGN3,PPP3CA,SLC12A5,DPP10,SLC1A2,SLC3A2,SNAP25,YWHAH,CACNA1E,CACNB1,PRRT1,SLC25A28,CACNA2D2	module3
GO:BP	neurogenesis	GO:0022008	0.0018739	2.72725	1572	266	53	13799	ABI2,RNF157,CRMP1,DBN1,DLG4,FAIM2,TNIK,MYCBP2,MAPK8IP2,TENM4,CYFIP2,NPTN,BIN1,HTRA2,GPM6A,BTBD8,IDH2,APP,KIF5A,KIF5C,MAP2,MDM2,ASTN1,ZFHX3,MINK1,PBX1,PCP4,PIN1,PLXNA1,NLGN3,POU3F4,ELP3,PPP3CA,PPP3R1,RGMA,PARP6,ZMIZ1,SLC12A5,KIDINS220,PTPRD,PTPRO,ROBO2,SNAP25,TBCD,YWHAH,LINGO1,ATCAY,TMEFF1,LDB1,WASF1,CDK5R2,DNER,SNPH	module3
GO:BP	neuron differentiation	GO:0030182	0.00188309	2.72513	1333	266	47	13799	ABI2,RNF157,CRMP1,DBN1,DLG4,FAIM2,TNIK,MYCBP2,MAPK8IP2,TENM4,CYFIP2,NPTN,BIN1,HTRA2,GPM6A,BTBD8,APP,KIF5A,KIF5C,MAP2,MDM2,ZFHX3,MINK1,PBX1,PCP4,PIN1,PLXNA1,NLGN3,POU3F4,PPP3CA,RGMA,PARP6,ZMIZ1,SLC12A5,KIDINS220,PTPRD,PTPRO,ROBO2,SNAP25,TBCD,YWHAH,LINGO1,ATCAY,TMEFF1,LDB1,WASF1,SNPH	module3
GO:BP	tricarboxylic acid cycle	GO:0006099	0.00197211	2.70507	33	266	6	13799	DLD,DLST,NNT,IDH2,IDH3G,SDHA	module3
GO:BP	signal release	GO:0023061	0.00197211	2.70507	465	266	23	13799	CPLX2,PRRT2,SLC32A1,ABAT,GAD1,GAD2,PCLO,GLUD1,PFKM,PPP3CA,PTPRN,PTPRN2,NAPB,SCG5,SNAP25,SYP,TCF7L2,VSNL1,CACNA1E,CACNA2D2,STXBP5L,SNPH,SV2A	module3
GO:BP	alpha-amino acid catabolic process	GO:1901606	0.00203485	2.69147	85	266	9	13799	DLD,DLST,GAD1,GAD2,GLUD1,GOT1,ALDH7A1,ALDH4A1,CBS	module3
GO:BP	regulation of mRNA processing	GO:0050684	0.00203485	2.69147	128	266	11	13799	CELF2,DHX9,SRPK3,NOVA1,SRSF4,SRSF6,SRSF7,SUPT6H,WTAP,CTR9,THRAP3	module3
GO:BP	dendrite development	GO:0016358	0.00208554	2.68078	229	266	15	13799	ABI2,DBN1,DLG4,TNIK,MAPK8IP2,APP,MAP2,MINK1,PPP3CA,PARP6,SLC12A5,KIDINS220,PTPRD,YWHAH,TMEFF1	module3
GO:BP	regulation of cellular pH	GO:0030641	0.0021709	2.66336	86	266	9	13799	ATP6AP2,ATP6V0E2,ATP6V1D,ATP6V0C,ATP6V1C1,ATP6V1E1,ATP6V1G2,ATP6V0A1,ATP6AP1	module3
GO:BP	establishment of localization in cell	GO:0051649	0.00219122	2.65931	2434	266	73	13799	TIMM23,ATP6AP2,NUP50,CPLX2,PSIP1,PRRT2,RNF157,ADCYAP1R1,SLC32A1,AP2A2,DCTN1,DHX9,DNM1,ALDH3A2,ALDOC,GAD1,GAD2,APPL1,PCDH17,AMPH,BIN1,HTRA2,PCLO,BTBD8,APP,KIF5A,KIF5C,MAP2,MDM2,NSF,DYNC1LI1,ATP6V1D,ATP6V0C,ATP6V0A1,NLGN3,CCDC93,PPP3CA,WDR33,PPP3R1,ARFGAP1,NUP107,PTPRN,PTPRN2,NAPB,SRSF4,SRSF5,SRSF6,SRSF7,SCG5,SLC1A2,SNAP25,SNCB,SUPT6H,SYP,TCF7L2,SEC62,TPR,VSNL1,YWHAB,YWHAH,ZIC1,DDX39B,FIP1L1,RANBP3…	module3
GO:BP	localization	GO:0051179	0.00227576	2.64287	5809	266	144	13799	TIMM23,ABI2,ATP6AP2,GPHN,CDKN1B,IGF2BP3,NUP50,CPLX2,PSIP1,AKAP11,PRRT2,DDX42,RNF157,RAB39B,ADCYAP1R1,ANKRD13B,GPAT4,SLC32A1,ATP6V0E2,CLVS1,AP2A2,DBN1,DCTN1,DHX9,DLG4,DNM1,ABAT,EIF2S3,ALDH3A2,ALDOC,TNIK,MYCBP2,NNT,MAPK8IP2,GAD1,GAD2,APPL1,WIPI2,CYFIP2,NPTN,PCDH17,AMPH,BIN1,HTRA2,PCLO,GLUD1,GPM6A,BTBD8,GRIK2,HK1,APLP1,IDH2,APP,KCNC1,KCNC3,KIF5A,KIF5C,SLC6A17,KTN1,MAP2,MDM2,ASTN1,ATP1A3,ATP1B3,NSF,M…	module3
GO:BP	nucleobase-containing compound transport	GO:0015931	0.00247247	2.60687	207	266	14	13799	IGF2BP3,NUP50,DHX9,KIF5C,WDR33,NUP107,SRSF4,SRSF5,SRSF6,SRSF7,SUPT6H,TPR,DDX39B,FIP1L1	module3
GO:BP	cellular component morphogenesis	GO:0032989	0.00247247	2.60687	749	266	31	13799	ABI2,RNF157,CRMP1,DBN1,DLG4,TNIK,MYCBP2,MAPK8IP2,TENM4,POLDIP2,CYFIP2,NPTN,GPM6A,APP,KIF5A,KIF5C,MAP2,MINK1,PLXNA1,NLGN3,PPP3CA,RGMA,PARP6,KIDINS220,PTPRD,PTPRO,ROBO2,YWHAH,LINGO1,TMEFF1,WASF1	module3
GO:BP	cell morphogenesis involved in neuron differentiation	GO:0048667	0.00247247	2.60687	575	266	26	13799	ABI2,CRMP1,DBN1,DLG4,TNIK,MYCBP2,MAPK8IP2,NPTN,APP,KIF5A,KIF5C,MAP2,MINK1,PLXNA1,NLGN3,PPP3CA,RGMA,PARP6,KIDINS220,PTPRD,PTPRO,ROBO2,TBCD,YWHAH,LINGO1,TMEFF1	module3
GO:BP	protein transport	GO:0015031	0.00276013	2.55907	1564	266	52	13799	TIMM23,NUP50,RAB39B,ATP6V0E2,AP2A2,ABAT,ALDH3A2,APPL1,HTRA2,PCLO,GLUD1,IDH2,KIF5A,KIF5C,KTN1,MDM2,NSF,ATP6V1D,PFKM,ATP6V0C,ATP6V1C1,ATP6V1E1,ATP6V1G2,ATP6V0A1,ATP6AP1,CCDC93,ATG16L1,PPP3CA,PPP3R1,ARFGAP1,NUP107,PTPRN,PTPRN2,NAPB,SCG5,SNAP25,TCF7L2,SEC62,TPR,VSNL1,YWHAB,YWHAH,ZIC1,CACNA1E,SCG2,RANBP3,NAPG,AP3D1,CACNA2D2,STXBP5L,SNAP91,RABGAP1L	module3
GO:BP	regulation of long-term neuronal synaptic plasticity	GO:0048169	0.00319168	2.49598	23	266	5	13799	DLG4,NPTN,GRIK2,APP,SYP	module3
GO:BP	synapse assembly	GO:0007416	0.00325869	2.48696	161	266	12	13799	NPAS4,NPTN,PCDH17,PCLO,GPM6A,APP,NLGN3,PTPRD,ROBO2,BSN,DNER,SPOCK2	module3
GO:BP	presynaptic active zone assembly	GO:1904071	0.00326704	2.48585	5	266	3	13799	PCDH17,PCLO,BSN	module3
GO:BP	viral translational termination-reinitiation	GO:0075525	0.00326704	2.48585	5	266	3	13799	EIF3L,EIF3A,EIF3B	module3
GO:BP	organic acid catabolic process	GO:0016054	0.00354026	2.45097	243	266	15	13799	ALDH1L1,DLD,DLST,ABAT,ALDH3A2,GAD1,GAD2,GLUD1,GOT1,ALDH6A1,ALDH7A1,MCCC1,BCAT1,ALDH4A1,CBS	module3
GO:BP	proton transmembrane transport	GO:1902600	0.00364582	2.43821	139	266	11	13799	ATP6V0E2,NNT,ATP1A3,ATP6V1D,SLC25A3,ATP6V0C,ATP6V1C1,ATP6V1E1,ATP6V1G2,ATP6V0A1,ATP6AP1	module3
GO:BP	regulation of pH	GO:0006885	0.00370884	2.43076	94	266	9	13799	ATP6AP2,ATP6V0E2,ATP6V1D,ATP6V0C,ATP6V1C1,ATP6V1E1,ATP6V1G2,ATP6V0A1,ATP6AP1	module3
GO:BP	mRNA 3'-end processing	GO:0031124	0.00370884	2.43076	94	266	9	13799	APP,WDR33,SRSF4,SRSF5,SRSF6,SRSF7,DDX39B,FIP1L1,CTR9	module3
GO:BP	synaptic vesicle recycling	GO:0036465	0.00386243	2.41314	74	266	8	13799	DNM1,AMPH,BTBD8,NLGN3,SNCB,SYP,AP3D1,SNAP91	module3
GO:BP	cell junction organization	GO:0034330	0.00404571	2.39301	667	266	28	13799	ABI2,GPHN,RAB39B,PLEKHA7,DBN1,DCTN1,DLG4,SEZ6L2,NPAS4,NPTN,PCDH17,PCLO,GPM6A,APP,PIN1,NLGN3,PTPRD,PTPRO,ROBO2,SNCB,TBCD,CACNB1,PRRT1,LDB1,BSN,WASF1,DNER,SPOCK2	module3
GO:BP	glutamine family amino acid catabolic process	GO:0009065	0.0043116	2.36536	25	266	5	13799	GAD1,GAD2,GLUD1,GOT1,ALDH4A1	module3
GO:BP	synaptic vesicle membrane organization	GO:0048499	0.0043116	2.36536	25	266	5	13799	CPLX2,PRRT2,SNAP25,SYP,AP3D1	module3
GO:BP	receptor localization to synapse	GO:0097120	0.00455885	2.34114	57	266	7	13799	GPHN,DBN1,DLG4,NPTN,KIF5A,KIF5C,SNAP25	module3
GO:BP	neuron development	GO:0048666	0.00465754	2.33184	1084	266	39	13799	ABI2,RNF157,CRMP1,DBN1,DLG4,TNIK,MYCBP2,MAPK8IP2,TENM4,CYFIP2,NPTN,HTRA2,GPM6A,BTBD8,APP,KIF5A,KIF5C,MAP2,MDM2,MINK1,PBX1,PLXNA1,NLGN3,PPP3CA,RGMA,PARP6,ZMIZ1,SLC12A5,KIDINS220,PTPRD,PTPRO,ROBO2,SNAP25,TBCD,YWHAH,LINGO1,ATCAY,TMEFF1,WASF1	module3
GO:BP	modulation of chemical synaptic transmission	GO:0050804	0.00485076	2.31419	405	266	20	13799	CPLX2,PRRT2,DBN1,DLG4,DNM1,MAPK8IP2,NPAS4,NPTN,PCDH17,GRIK2,APP,NLGN3,PPP3CA,PPP3R1,PTPRD,SNAP25,SYP,YWHAH,PRRT1,STXBP5L	module3
GO:BP	regulation of trans-synaptic signaling	GO:0099177	0.00485076	2.31419	405	266	20	13799	CPLX2,PRRT2,DBN1,DLG4,DNM1,MAPK8IP2,NPAS4,NPTN,PCDH17,GRIK2,APP,NLGN3,PPP3CA,PPP3R1,PTPRD,SNAP25,SYP,YWHAH,PRRT1,STXBP5L	module3
GO:BP	synaptic vesicle transport	GO:0048489	0.00510216	2.29225	41	266	6	13799	DNM1,KIF5A,KIF5C,MAP2,AP3D1,SNAP91	module3
GO:BP	mRNA metabolic process	GO:0016071	0.00520425	2.28364	789	266	31	13799	IGF2BP3,CELF2,SF3A3,PSIP1,DDX42,ZMAT2,DHX9,SRPK3,RPUSD2,HNRNPD,HNRNPH3,APP,NOVA1,DBR1,LUC7L3,POLR2B,WDR33,SUGP1,SCAF1,CACTIN,SRSF4,SRSF5,SRSF6,SRSF7,SUPT6H,YWHAB,DDX39B,FIP1L1,WTAP,CTR9,THRAP3	module3
GO:BP	gamma-aminobutyric acid metabolic process	GO:0009448	0.00548428	2.26088	6	266	3	13799	ABAT,GAD1,GAD2	module3
GO:BP	carboxylic acid catabolic process	GO:0046395	0.0055321	2.25711	228	266	14	13799	ALDH1L1,DLD,DLST,ABAT,ALDH3A2,GAD1,GAD2,GLUD1,GOT1,ALDH6A1,ALDH7A1,MCCC1,ALDH4A1,CBS	module3
GO:BP	regulation of synaptic plasticity	GO:0048167	0.00558663	2.25285	174	266	12	13799	CPLX2,PRRT2,DBN1,DLG4,NPAS4,NPTN,GRIK2,APP,SNAP25,SYP,YWHAH,PRRT1	module3
GO:BP	inhibitory postsynaptic potential	GO:0060080	0.00605867	2.21762	15	266	4	13799	ABAT,NPAS4,GRIK2,NLGN3	module3
GO:BP	cellular protein-containing complex assembly	GO:0034622	0.00605867	2.21762	986	266	36	13799	ABI2,CDKN1B,EIF3M,CELF2,SF3A3,PSIP1,PRRT2,DBN1,DCTN1,DHX9,DNM1,EIF2S3,MAPK8IP2,SRPK3,CYFIP2,BIN1,MAP2,EIF3L,LUC7L3,NUP107,CLIP1,NAPB,SRSF5,SRSF6,SMARCA4,SNAP25,TBCD,UBTF,DDX39B,EIF3A,EIF3B,EIF3C,EIF2S2,WASF1,SNAP91,SV2A	module3
GO:BP	cellular amino acid biosynthetic process	GO:0008652	0.00619762	2.20778	61	266	7	13799	ABAT,GAD1,GAD2,GLUD1,GOT1,BCAT1,CBS	module3
GO:BP	presynaptic endocytosis	GO:0140238	0.00619762	2.20778	61	266	7	13799	DNM1,AMPH,BTBD8,NLGN3,SNCB,SYP,SNAP91	module3
GO:BP	synaptic vesicle endocytosis	GO:0048488	0.00619762	2.20778	61	266	7	13799	DNM1,AMPH,BTBD8,NLGN3,SNCB,SYP,SNAP91	module3
GO:BP	regulation of transport	GO:0051049	0.00626653	2.20297	1591	266	51	13799	CPLX2,PRRT2,ADCYAP1R1,ANKRD13B,DHX9,DLG4,DNM1,ABAT,MAPK8IP2,APPL1,BIN1,HTRA2,PCLO,GLUD1,IDH2,APP,KCNC1,KCNC3,MAP2,MDM2,ATP1B3,NSF,MINK1,PFKM,ATP6AP1,FXYD6,NLGN3,PPP3CA,PPP3R1,ARFGAP1,DPP10,SCG5,SLC1A2,SNAP25,SUPT6H,SYP,TCF7L2,TPR,VSNL1,YWHAB,YWHAH,ZIC1,CACNA1E,CACNB1,PRRT1,BSN,CDK5R2,CACNA2D2,STXBP5L,SNAP91,SV2A	module3
GO:BP	insulin secretion	GO:0030073	0.00645018	2.19043	205	266	13	13799	ABAT,PCLO,GLUD1,PFKM,PPP3CA,PTPRN,PTPRN2,SNAP25,TCF7L2,VSNL1,CACNA1E,CACNA2D2,STXBP5L	module3
GO:BP	regulation of intracellular pH	GO:0051453	0.00655859	2.18319	82	266	8	13799	ATP6AP2,ATP6V0E2,ATP6V1D,ATP6V0C,ATP6V1C1,ATP6V1E1,ATP6V1G2,ATP6V0A1	module3
GO:BP	organic substance transport	GO:0071702	0.00696631	2.157	2329	266	68	13799	TIMM23,IGF2BP3,NUP50,RAB39B,SLC32A1,ATP6V0E2,AP2A2,DHX9,ABAT,ALDH3A2,APPL1,HTRA2,PCLO,GLUD1,IDH2,KIF5A,KIF5C,SLC6A17,KTN1,MDM2,NSF,ATP6V1D,PFKM,ATP6V0C,ATP6V1C1,ATP6V1E1,ATP6V1G2,ATP6V0A1,ATP6AP1,CCDC93,ATG16L1,PPP3CA,WDR33,PPP3R1,ARFGAP1,NUP107,PTPRN,PTPRN2,NAPB,SRSF4,SRSF5,SRSF6,SRSF7,SCG5,SLC1A2,SLC3A2,SNAP25,SUPT6H,TCF7L2,SEC62,TPR,VSNL1,YWHAB,YWHAH,ZIC1,CACNA1E,SCG2,DDX39B,FIP1L1,RTBDN,RANBP…	module3
GO:BP	small molecule catabolic process	GO:0044282	0.00717397	2.14424	389	266	19	13799	ALDH1L1,DLD,DLST,ABAT,ALDH3A2,ALDOC,GAD1,GAD2,GLUD1,GOT1,HK1,FOXK2,ALDH6A1,ALDH7A1,PFKM,MCCC1,BCAT1,ALDH4A1,CBS	module3
GO:BP	cellular homeostasis	GO:0019725	0.00820498	2.08592	853	266	32	13799	ATP6AP2,ADCYAP1R1,ATP6V0E2,DCTN1,DLD,DLG4,NNT,NPTN,GOT1,GRIK2,HK1,APP,FOXK2,ATP1A3,ATP1B3,ATP6V1D,PFKM,ATP6V0C,ATP6V1C1,ATP6V1E1,ATP6V1G2,ATP6V0A1,ATP6AP1,PPP3CA,SLC12A5,PTPRN,PTPRN2,SMARCA4,VSNL1,AP3D1,XPR1,SV2A	module3
GO:BP	central nervous system development	GO:0007417	0.0082485	2.08362	968	266	35	13799	ATP6AP2,BASP1,SLC32A1,DCTN1,ABAT,ALDH3A2,FAIM2,MYCBP2,TENM4,SEZ6L2,BIN1,HTRA2,GLUD1,HNRNPD,APLP1,APP,JARID2,KCNC1,SLC6A17,MAP2,ZFHX3,PBX1,HPCAL4,POU3F4,ELP3,PPP3CA,ZMIZ1,ROBO2,SLC1A2,YWHAH,ZIC1,LDB1,CDK5R2,DNER,SNPH	module3
GO:BP	regulation of neuronal synaptic plasticity	GO:0048168	0.00836921	2.07732	46	266	6	13799	DBN1,DLG4,NPTN,GRIK2,APP,SYP	module3
GO:BP	response to insulin	GO:0032868	0.00911728	2.04013	272	266	15	13799	ATP6V0E2,APPL1,GOT1,ATP6V1D,ATP6V0C,ATP6V1C1,ATP6V1E1,ATP6V1G2,ATP6V0A1,ATP6AP1,NCOA5,PTPRN,SRSF4,SRSF5,SRSF6	module3
GO:BP	synaptic vesicle exocytosis	GO:0016079	0.0101157	1.995	111	266	9	13799	CPLX2,PRRT2,PCLO,NAPB,SNAP25,SYP,STXBP5L,SNPH,SV2A	module3
GO:BP	insulin receptor signaling pathway	GO:0008286	0.0103576	1.98474	136	266	10	13799	ATP6V0E2,APPL1,ATP6V1D,ATP6V0C,ATP6V1C1,ATP6V1E1,ATP6V1G2,ATP6V0A1,ATP6AP1,NCOA5	module3
GO:BP	2-oxoglutarate metabolic process	GO:0006103	0.0113545	1.94483	18	266	4	13799	DLD,DLST,GOT1,IDH2	module3
GO:BP	presynapse assembly	GO:0099054	0.0114139	1.94257	49	266	6	13799	PCDH17,PCLO,APP,NLGN3,PTPRD,BSN	module3
GO:BP	neuron projection development	GO:0031175	0.0115936	1.93578	950	266	34	13799	ABI2,RNF157,CRMP1,DBN1,DLG4,TNIK,MYCBP2,MAPK8IP2,CYFIP2,NPTN,GPM6A,BTBD8,APP,KIF5A,KIF5C,MAP2,MDM2,MINK1,PLXNA1,NLGN3,PPP3CA,RGMA,PARP6,SLC12A5,KIDINS220,PTPRD,PTPRO,ROBO2,SNAP25,YWHAH,LINGO1,ATCAY,TMEFF1,WASF1	module3
GO:BP	ion transmembrane transport	GO:0034220	0.0117361	1.93048	1029	266	36	13799	ATP6V0E2,DLG4,NNT,MAPK8IP2,BIN1,GPM6A,GRIK2,APP,KCNC1,KCNC3,SLC6A17,ATP1A3,ATP1B3,MINK1,ATP6V1D,SLC25A3,ATP6V0C,ATP6V1C1,ATP6V1E1,ATP6V1G2,ATP6V0A1,ATP6AP1,FXYD6,NLGN3,SLC12A5,DPP10,SLC1A2,SLC3A2,SNAP25,YWHAH,CACNA1E,CACNB1,PRRT1,SLC25A28,XPR1,CACNA2D2	module3
GO:BP	protein-containing complex subunit organization	GO:0043933	0.0118067	1.92787	1771	266	54	13799	ABI2,CDKN1B,EIF3M,CELF2,SF3A3,PSIP1,SUPT16H,PRRT2,MRPL52,PLEKHA7,DBN1,DCTN1,DHX9,DLG4,DNM1,EIF2S3,MAPK8IP2,SRPK3,CYFIP2,BIN1,KCNC1,KCNC3,MAP2,MDM2,NSF,EIF3L,LUC7L3,PTCD3,NUP107,MRPS35,CLIP1,NAPB,SRSF5,SRSF6,SLC1A2,SMARCA4,MRPS34,SNAP25,SUPT6H,TBCD,TCF7L2,TP53BP1,TPR,UBTF,DDX39B,EIF3A,EIF3B,EIF3C,NAPG,EIF2S2,WASF1,MAGI1,SNAP91,SV2A	module3
GO:BP	glutamate decarboxylation to succinate	GO:0006540	0.0118067	1.92787	2	266	2	13799	GAD1,GAD2	module3
GO:BP	cellular response to norepinephrine stimulus	GO:0071874	0.0118067	1.92787	2	266	2	13799	APLP1,APP	module3
GO:BP	presynaptic signal transduction	GO:0098928	0.0118067	1.92787	2	266	2	13799	PCLO,BSN	module3
GO:BP	presynapse to nucleus signaling pathway	GO:0099526	0.0118067	1.92787	2	266	2	13799	PCLO,BSN	module3
GO:BP	RNA processing	GO:0006396	0.0122198	1.91294	917	266	33	13799	IVNS1ABP,CELF2,SF3A3,PSIP1,DDX42,ZMAT2,DHX9,SRPK3,RPUSD2,HNRNPD,HNRNPH3,APP,NOVA1,DBR1,LUC7L3,POLR2B,ELP3,PPP3CA,WDR33,SUGP1,SCAF1,CACTIN,DUS1L,SRSF4,SRSF5,SRSF6,SRSF7,SUPT6H,DDX39B,FIP1L1,WTAP,CTR9,THRAP3	module3
GO:BP	cytoplasmic translation	GO:0002181	0.0126474	1.898	141	266	10	13799	EIF3M,DHX9,DRG2,EIF2S3,EIF3L,CNBP,EIF3A,EIF3B,EIF3C,EIF2S2	module3
GO:BP	transition metal ion transport	GO:0000041	0.0126474	1.898	116	266	9	13799	ATP6V0E2,ATP6V1D,ATP6V0C,ATP6V1C1,ATP6V1E1,ATP6V1G2,ATP6V0A1,ATP6AP1,SLC25A28	module3
GO:BP	cellular chemical homeostasis	GO:0055082	0.0133581	1.87426	733	266	28	13799	ATP6AP2,ADCYAP1R1,ATP6V0E2,DLG4,NPTN,GOT1,GRIK2,HK1,APP,FOXK2,ATP1A3,ATP1B3,ATP6V1D,ATP6V0C,ATP6V1C1,ATP6V1E1,ATP6V1G2,ATP6V0A1,ATP6AP1,PPP3CA,SLC12A5,PTPRN,PTPRN2,SMARCA4,VSNL1,AP3D1,XPR1,SV2A	module3
GO:BP	cellular component organization	GO:0016043	0.0138647	1.85809	5803	266	139	13799	TIMM23,ABI2,ATP6AP2,GPHN,CDKN1B,EIF3M,CELF2,CPLX2,SF3A3,PSIP1,SUPT16H,AKAP11,PRRT2,CBX3,RNF157,PHACTR3,RAB39B,MRPL52,ANKRD13B,CRMP1,PLEKHA7,ATP6V0E2,CLVS1,AP2A2,DBN1,DCTN1,DHX9,DLG4,DNM1,EIF2S3,ALDH3A2,TNIK,MYCBP2,RTF1,MAPK8IP2,TENM4,APPL1,POLDIP2,WIPI2,SEZ6L2,SRPK3,NPAS4,CYFIP2,NPTN,PCDH17,AMPH,BIN1,HTRA2,PCLO,GPM6A,BTBD8,BAZ2B,HNRNPD,APLP1,APP,JARID2,KCNC1,KCNC3,KIF5A,KIF5C,MAP2,MDM2,ATP1A3,NSF…	module3
GO:BP	presynapse organization	GO:0099172	0.0142988	1.8447	52	266	6	13799	PCDH17,PCLO,APP,NLGN3,PTPRD,BSN	module3
GO:BP	viral translation	GO:0019081	0.0153887	1.8128	20	266	4	13799	DHX9,EIF3L,EIF3A,EIF3B	module3
GO:BP	branched-chain amino acid catabolic process	GO:0009083	0.0153887	1.8128	20	266	4	13799	DLD,ALDH6A1,MCCC1,BCAT1	module3
GO:BP	inorganic cation transmembrane transport	GO:0098662	0.0160456	1.79464	706	266	27	13799	ATP6V0E2,NNT,BIN1,GPM6A,KCNC1,KCNC3,SLC6A17,ATP1A3,ATP1B3,ATP6V1D,SLC25A3,ATP6V0C,ATP6V1C1,ATP6V1E1,ATP6V1G2,ATP6V0A1,ATP6AP1,FXYD6,SLC12A5,DPP10,SLC3A2,SNAP25,YWHAH,CACNA1E,CACNB1,SLC25A28,CACNA2D2	module3
GO:BP	chemical homeostasis	GO:0048878	0.0163788	1.78572	1054	266	36	13799	ATP6AP2,AKAP11,ADCYAP1R1,ATP6V0E2,DLG4,NNT,NPTN,GOT1,GRIK2,HK1,APP,FOXK2,ATP1A3,ATP1B3,ATP6V1D,PFKM,ATP6V0C,ATP6V1C1,ATP6V1E1,ATP6V1G2,ATP6V0A1,ATP6AP1,PPP3CA,SLC12A5,NCOA5,PTPRN,PTPRN2,SMARCA4,TCF7L2,VSNL1,CNBP,SLC25A28,AP3D1,XPR1,STXBP5L,SV2A	module3
GO:BP	response to peptide	GO:1901652	0.0167091	1.77705	492	266	21	13799	CDKN1B,ATP6V0E2,DNM1,APPL1,GOT1,APP,MDM2,ATP1A3,ATP6V1D,ATP6V0C,ATP6V1C1,ATP6V1E1,ATP6V1G2,ATP6V0A1,ATP6AP1,NCOA5,PTPRN,SRSF4,SRSF5,SRSF6,CACNB1	module3
GO:BP	protein-containing complex assembly	GO:0065003	0.0174944	1.7571	1509	266	47	13799	ABI2,CDKN1B,EIF3M,CELF2,SF3A3,PSIP1,PRRT2,PLEKHA7,DBN1,DCTN1,DHX9,DLG4,DNM1,EIF2S3,MAPK8IP2,SRPK3,CYFIP2,BIN1,KCNC1,KCNC3,MAP2,MDM2,NSF,EIF3L,LUC7L3,NUP107,CLIP1,NAPB,SRSF5,SRSF6,SLC1A2,SMARCA4,SNAP25,TBCD,TCF7L2,TP53BP1,UBTF,DDX39B,EIF3A,EIF3B,EIF3C,NAPG,EIF2S2,WASF1,MAGI1,SNAP91,SV2A	module3
GO:BP	glucose catabolic process to pyruvate	GO:0061718	0.0176833	1.75244	21	266	4	13799	ALDOC,HK1,FOXK2,PFKM	module3
GO:BP	canonical glycolysis	GO:0061621	0.0176833	1.75244	21	266	4	13799	ALDOC,HK1,FOXK2,PFKM	module3
GO:BP	aspartate family amino acid catabolic process	GO:0009068	0.0176833	1.75244	21	266	4	13799	DLD,DLST,GOT1,ALDH7A1	module3
GO:BP	NADH regeneration	GO:0006735	0.0176833	1.75244	21	266	4	13799	ALDOC,HK1,FOXK2,PFKM	module3
GO:BP	cellular response to amino acid starvation	GO:0034198	0.0195933	1.70789	77	266	7	13799	ATP6V0E2,ATP6V1D,ATP6V0C,ATP6V1C1,ATP6V1E1,ATP6V1G2,WDR59	module3
GO:BP	ion transport	GO:0006811	0.0198259	1.70277	1395	266	44	13799	CDKN1B,ADCYAP1R1,SLC32A1,ATP6V0E2,DLG4,ABAT,NNT,MAPK8IP2,BIN1,GPM6A,GRIK2,APP,KCNC1,KCNC3,SLC6A17,ATP1A3,ATP1B3,NSF,MINK1,ATP6V1D,SLC25A3,ATP6V0C,ATP6V1C1,ATP6V1E1,ATP6V1G2,ATP6V0A1,ATP6AP1,FXYD6,NLGN3,PPP3CA,SLC12A5,DPP10,SLC1A2,SLC3A2,SNAP25,YWHAH,CACNA1E,CACNB1,PRRT1,SLC25A28,RTBDN,XPR1,CACNA2D2,SV2A	module3
GO:BP	dendritic transport	GO:0098935	0.0209213	1.67941	10	266	3	13799	KIF5A,KIF5C,WASF1	module3
GO:BP	synaptic vesicle budding	GO:0070142	0.0209213	1.67941	10	266	3	13799	DNM1,AP3D1,SNAP91	module3
GO:BP	presynaptic active zone organization	GO:1990709	0.0209213	1.67941	10	266	3	13799	PCDH17,PCLO,BSN	module3
GO:BP	neuron projection maintenance	GO:1990535	0.0209213	1.67941	10	266	3	13799	DCTN1,APP,ATP1A3	module3
GO:BP	response to amino acid starvation	GO:1990928	0.0219521	1.65852	79	266	7	13799	ATP6V0E2,ATP6V1D,ATP6V0C,ATP6V1C1,ATP6V1E1,ATP6V1G2,WDR59	module3
GO:BP	inorganic ion transmembrane transport	GO:0098660	0.0221318	1.65498	764	266	28	13799	ATP6V0E2,NNT,BIN1,GPM6A,KCNC1,KCNC3,SLC6A17,ATP1A3,ATP1B3,ATP6V1D,SLC25A3,ATP6V0C,ATP6V1C1,ATP6V1E1,ATP6V1G2,ATP6V0A1,ATP6AP1,FXYD6,SLC12A5,DPP10,SLC3A2,SNAP25,YWHAH,CACNA1E,CACNB1,SLC25A28,XPR1,CACNA2D2	module3
GO:BP	peptide hormone secretion	GO:0030072	0.0225471	1.64691	242	266	13	13799	ABAT,PCLO,GLUD1,PFKM,PPP3CA,PTPRN,PTPRN2,SNAP25,TCF7L2,VSNL1,CACNA1E,CACNA2D2,STXBP5L	module3
GO:BP	locomotory behavior	GO:0007626	0.0225471	1.64691	183	266	11	13799	DLG4,ABAT,GAD1,SEZ6L2,HTRA2,APP,ASTN1,ZFHX3,NOVA1,OXR1,SNAP25	module3
GO:BP	glycolytic process through glucose-6-phosphate	GO:0061620	0.0233002	1.63264	23	266	4	13799	ALDOC,HK1,FOXK2,PFKM	module3
GO:BP	chemical synaptic transmission, postsynaptic	GO:0099565	0.0233002	1.63264	104	266	8	13799	DLG4,ABAT,MAPK8IP2,NPAS4,GRIK2,APP,NLGN3,PPP3CA	module3
GO:BP	branched-chain amino acid metabolic process	GO:0009081	0.0233002	1.63264	23	266	4	13799	DLD,ALDH6A1,MCCC1,BCAT1	module3
GO:BP	regulation of biological quality	GO:0065008	0.0237125	1.62502	3572	266	92	13799	ABI2,ATP6AP2,GPHN,IGF2BP3,CPLX2,AKAP11,PRRT2,ADCYAP1R1,GPAT4,SLC32A1,ATP6V0E2,DBN1,DCTN1,DHX9,DLD,DLG4,DNM1,ABAT,EIF2S3,DOCK9,NNT,MAPK8IP2,GAD1,GAD2,NPAS4,CYFIP2,NPTN,BIN1,PCLO,GLUD1,GOT1,GPM6A,GRIK2,BAZ2B,HK1,HNRNPD,APP,FOXK2,MAP2,MDM2,ATP1A3,ATP1B3,NOVA1,ATP6V1D,PFKM,ATP6V0C,ATP6V1C1,ATP6V1E1,PIN1,ATP6V1G2,ATP6V0A1,PLXNA1,ATP6AP1,NLGN3,PPP3CA,PPP3R1,MFN1,YLPM1,RGMA,SLC12A5,NCOA5,PTPRD,PTPRN,PTP…	module3
GO:BP	behavior	GO:0007610	0.0244045	1.61253	548	266	22	13799	DCTN1,DLG4,ABAT,MAPK8IP2,GAD1,SEZ6L2,NPAS4,NPTN,PCDH17,HTRA2,GRIK2,APP,ASTN1,ZFHX3,NOVA1,NLGN3,OXR1,SLC12A5,SLC1A2,SNAP25,PRRT1,PER3	module3
GO:BP	regulation of RNA splicing	GO:0043484	0.0250154	1.60179	131	266	9	13799	CELF2,HNRNPH3,NOVA1,SRSF4,SRSF5,SRSF6,SRSF7,WTAP,THRAP3	module3
GO:BP	glycolytic process	GO:0006096	0.0257407	1.58938	106	266	8	13799	NUP50,ALDOC,HK1,APP,FOXK2,PFKM,NUP107,TPR	module3
GO:BP	peptide secretion	GO:0002790	0.0258589	1.58739	247	266	13	13799	ABAT,PCLO,GLUD1,PFKM,PPP3CA,PTPRN,PTPRN2,SNAP25,TCF7L2,VSNL1,CACNA1E,CACNA2D2,STXBP5L	module3
GO:BP	lysine catabolic process	GO:0006554	0.0259373	1.58608	11	266	3	13799	DLD,DLST,ALDH7A1	module3
GO:BP	cellular response to insulin stimulus	GO:0032869	0.0259373	1.58608	217	266	12	13799	ATP6V0E2,APPL1,GOT1,ATP6V1D,ATP6V0C,ATP6V1C1,ATP6V1E1,ATP6V1G2,ATP6V0A1,ATP6AP1,NCOA5,SRSF5	module3
GO:BP	glycolytic process through fructose-6-phosphate	GO:0061615	0.0261829	1.58198	24	266	4	13799	ALDOC,HK1,FOXK2,PFKM	module3
GO:BP	protein lipidation involved in autophagosome assembly	GO:0061739	0.0263289	1.57957	3	266	2	13799	WIPI2,ATG16L1	module3
GO:BP	response to norepinephrine	GO:0071873	0.0263289	1.57957	3	266	2	13799	APLP1,APP	module3
GO:BP	developmental growth	GO:0048589	0.0263289	1.57957	590	266	23	13799	CDKN1B,BASP1,RNF157,GPAT4,DBN1,RTF1,TENM4,CYFIP2,HTRA2,APP,JARID2,MAP2,PIN1,PLXNA1,NLGN3,PPP3CA,RGMA,ZMIZ1,SLC12A5,SLC1A2,DDX39B,WASF1,CTR9	module3
GO:BP	ATP generation from ADP	GO:0006757	0.0263289	1.57957	107	266	8	13799	NUP50,ALDOC,HK1,APP,FOXK2,PFKM,NUP107,TPR	module3
GO:BP	SNARE complex disassembly	GO:0035494	0.0263289	1.57957	3	266	2	13799	NSF,NAPB	module3
GO:BP	regulation of neuron projection development	GO:0010975	0.0271549	1.56615	414	266	18	13799	ABI2,CRMP1,DBN1,TNIK,NPTN,MAP2,MDM2,PLXNA1,PPP3CA,RGMA,PARP6,KIDINS220,PTPRD,PTPRO,ROBO2,SNAP25,YWHAH,LINGO1	module3
GO:BP	RNA 3'-end processing	GO:0031123	0.0273173	1.56356	134	266	9	13799	APP,WDR33,SRSF4,SRSF5,SRSF6,SRSF7,DDX39B,FIP1L1,CTR9	module3
GO:BP	regulation of dendrite morphogenesis	GO:0048814	0.0284888	1.54533	62	266	6	13799	DBN1,TNIK,PPP3CA,PARP6,PTPRD,YWHAH	module3
GO:BP	regulation of localization	GO:0032879	0.0287371	1.54156	2441	266	67	13799	CDKN1B,CPLX2,PRRT2,ADCYAP1R1,ANKRD13B,DBN1,DHX9,DLG4,DNM1,ABAT,MYCBP2,MAPK8IP2,APPL1,NPTN,PCDH17,BIN1,HTRA2,PCLO,GLUD1,IDH2,APP,KCNC1,KCNC3,MAP2,MDM2,ATP1B3,NSF,MINK1,PFKM,PIN1,PLXNA1,ATP6AP1,FXYD6,NLGN3,ELP3,PPP3CA,PPP3R1,ARFGAP1,DPP10,PTPRO,PTPRR,SCG5,SLC1A2,SNAP25,SUPT6H,SYP,TCF7L2,TPR,VSNL1,YWHAB,YWHAH,ZIC1,CACNA1E,CACNB1,PRRT1,ATCAY,LDB1,BSN,CDK5R2,AP3D1,CCT6A,CACNA2D2,STXBP5L,SPOCK2,SNAP91,…	module3
GO:BP	negative regulation of mRNA metabolic process	GO:1903312	0.0291256	1.53573	85	266	7	13799	DHX9,HNRNPD,SRSF4,SRSF6,SRSF7,CTR9,THRAP3	module3
GO:BP	cell morphogenesis involved in differentiation	GO:0000904	0.0291256	1.53573	709	266	26	13799	ABI2,CRMP1,DBN1,DLG4,TNIK,MYCBP2,MAPK8IP2,NPTN,APP,KIF5A,KIF5C,MAP2,MINK1,PLXNA1,NLGN3,PPP3CA,RGMA,PARP6,KIDINS220,PTPRD,PTPRO,ROBO2,TBCD,YWHAH,LINGO1,TMEFF1	module3
GO:BP	endocytosis	GO:0006897	0.0291651	1.53514	524	266	21	13799	ANKRD13B,AP2A2,DLG4,DNM1,APPL1,AMPH,BIN1,BTBD8,APLP1,APP,NLGN3,PPP3CA,PPP3R1,ARFGAP1,SNAP25,SNCB,SYP,WASF1,DNER,SNAP91,RABGAP1L	module3
GO:BP	pyruvate metabolic process	GO:0006090	0.0308399	1.51089	137	266	9	13799	NUP50,DLD,ALDOC,HK1,APP,FOXK2,PFKM,NUP107,TPR	module3
GO:BP	regulation of RNA export from nucleus	GO:0046831	0.0310618	1.50777	12	266	3	13799	DHX9,SUPT6H,TPR	module3
GO:BP	lysine metabolic process	GO:0006553	0.0310618	1.50777	12	266	3	13799	DLD,DLST,ALDH7A1	module3
GO:BP	regulation of AMPA receptor activity	GO:2000311	0.0325809	1.48704	26	266	4	13799	MAPK8IP2,MINK1,NLGN3,PRRT1	module3
GO:BP	ADP metabolic process	GO:0046031	0.0364272	1.43857	114	266	8	13799	NUP50,ALDOC,HK1,APP,FOXK2,PFKM,NUP107,TPR	module3
GO:BP	cellular component organization or biogenesis	GO:0071840	0.0367364	1.4349	6011	266	140	13799	TIMM23,ABI2,ATP6AP2,GPHN,CDKN1B,EIF3M,CELF2,CPLX2,SF3A3,PSIP1,SUPT16H,AKAP11,PRRT2,CBX3,RNF157,PHACTR3,RAB39B,MRPL52,ANKRD13B,CRMP1,PLEKHA7,ATP6V0E2,CLVS1,AP2A2,DBN1,DCTN1,DHX9,DLG4,DNM1,EIF2S3,ALDH3A2,TNIK,MYCBP2,RTF1,MAPK8IP2,TENM4,APPL1,POLDIP2,WIPI2,SEZ6L2,SRPK3,NPAS4,CYFIP2,NPTN,RPUSD2,PCDH17,AMPH,BIN1,HTRA2,PCLO,GPM6A,BTBD8,BAZ2B,HNRNPD,APLP1,APP,JARID2,KCNC1,KCNC3,KIF5A,KIF5C,MAP2,MDM2,ATP…	module3
GO:BP	protein localization to synapse	GO:0035418	0.0367364	1.4349	66	266	6	13799	DLG4,PCLO,KIF5A,KIF5C,SNAP25,BSN	module3
GO:BP	glucose catabolic process	GO:0006007	0.0367364	1.4349	27	266	4	13799	ALDOC,HK1,FOXK2,PFKM	module3
GO:BP	alternative mRNA splicing, via spliceosome	GO:0000380	0.0367364	1.4349	66	266	6	13799	CELF2,DHX9,NOVA1,SRSF6,WTAP,THRAP3	module3
GO:BP	export from cell	GO:0140352	0.0371666	1.42985	1205	266	38	13799	ATP6AP2,CPLX2,PRRT2,SLC32A1,AP2A2,ABAT,ALDOC,GAD1,GAD2,PCLO,GLUD1,IDH2,APP,ATP1A3,ATP1B3,NSF,DYNC1LI1,ATP6V1D,PFKM,ATP6V0C,ATP6V0A1,ATP6AP1,PPP3CA,PTPRN,PTPRN2,NAPB,SCG5,SNAP25,SYP,TCF7L2,VSNL1,CACNA1E,SCG2,CDK5R2,CACNA2D2,STXBP5L,SNPH,SV2A	module3
GO:BP	tricarboxylic acid metabolic process	GO:0072350	0.0381138	1.41892	13	266	3	13799	GLUD1,IDH2,IDH3G	module3
GO:BP	vesicle-mediated transport	GO:0016192	0.0385813	1.41362	1806	266	52	13799	ATP6AP2,CPLX2,PRRT2,RNF157,RAB39B,ANKRD13B,SLC32A1,CLVS1,AP2A2,DCTN1,DLG4,DNM1,ALDOC,APPL1,CYFIP2,PCDH17,AMPH,BIN1,PCLO,BTBD8,APLP1,APP,KIF5A,NSF,DYNC1LI1,ATP6V1D,ATP6V0C,ATP6V0A1,ATP6AP1,NLGN3,CCDC93,PPP3CA,PPP3R1,ARFGAP1,PTPRN2,NAPB,SNAP25,SNCB,SYP,VSNL1,NAPG,BSN,WASF1,CDK5R2,AP3D1,DNER,MAPK8IP1,STXBP5L,SNPH,SNAP91,SV2A,RABGAP1L	module3
GO:BP	axo-dendritic transport	GO:0008088	0.0388741	1.41034	67	266	6	13799	APP,KIF5A,KIF5C,MAP2,WASF1,AP3D1	module3
GO:BP	cellular response to peptide	GO:1901653	0.0392288	1.4064	363	266	16	13799	ATP6V0E2,APPL1,GOT1,APP,MDM2,ATP1A3,ATP6V1D,ATP6V0C,ATP6V1C1,ATP6V1E1,ATP6V1G2,ATP6V0A1,ATP6AP1,NCOA5,SRSF5,CACNB1	module3
GO:BP	hormone secretion	GO:0046879	0.0392288	1.4064	296	266	14	13799	ABAT,PCLO,GLUD1,PFKM,PPP3CA,PTPRN,PTPRN2,SCG5,SNAP25,TCF7L2,VSNL1,CACNA1E,CACNA2D2,STXBP5L	module3
GO:BP	establishment of protein localization to extracellular region	GO:0035592	0.0409439	1.38781	331	266	15	13799	ABAT,PCLO,GLUD1,IDH2,PFKM,PPP3CA,PTPRN,PTPRN2,SNAP25,TCF7L2,VSNL1,CACNA1E,SCG2,CACNA2D2,STXBP5L	module3
GO:BP	protein secretion	GO:0009306	0.0409439	1.38781	331	266	15	13799	ABAT,PCLO,GLUD1,IDH2,PFKM,PPP3CA,PTPRN,PTPRN2,SNAP25,TCF7L2,VSNL1,CACNA1E,SCG2,CACNA2D2,STXBP5L	module3
GO:BP	regulation of membrane potential	GO:0042391	0.0411627	1.3855	400	266	17	13799	DLD,DLG4,ABAT,NNT,MAPK8IP2,NPAS4,BIN1,GOT1,GRIK2,APP,ATP1A3,ATP1B3,NLGN3,PPP3CA,MFN1,YWHAH,CACNA1E	module3
GO:BP	regulation of mRNA splicing, via spliceosome	GO:0048024	0.0411627	1.3855	92	266	7	13799	CELF2,NOVA1,SRSF4,SRSF6,SRSF7,WTAP,THRAP3	module3
GO:BP	regulation of vesicle-mediated transport	GO:0060627	0.0411627	1.3855	471	266	19	13799	CPLX2,PRRT2,ANKRD13B,DLG4,DNM1,APPL1,BIN1,PCLO,NSF,ATP6AP1,PPP3CA,PPP3R1,ARFGAP1,SYP,VSNL1,BSN,CDK5R2,STXBP5L,SNAP91	module3
GO:BP	biological process involved in intraspecies interaction between organisms	GO:0051703	0.0416385	1.38051	47	266	5	13799	DLG4,MAPK8IP2,GAD1,NPAS4,NLGN3	module3
GO:BP	social behavior	GO:0035176	0.0416385	1.38051	47	266	5	13799	DLG4,MAPK8IP2,GAD1,NPAS4,NLGN3	module3
GO:BP	peptide transport	GO:0015833	0.0420674	1.37605	267	266	13	13799	ABAT,PCLO,GLUD1,PFKM,PPP3CA,PTPRN,PTPRN2,SNAP25,TCF7L2,VSNL1,CACNA1E,CACNA2D2,STXBP5L	module3
GO:BP	anterograde dendritic transport of neurotransmitter receptor complex	GO:0098971	0.0435361	1.36115	4	266	2	13799	KIF5A,KIF5C	module3
GO:BP	protein succinylation	GO:0018335	0.0435361	1.36115	4	266	2	13799	DLD,DLST	module3
GO:BP	histone succinylation	GO:0106077	0.0435361	1.36115	4	266	2	13799	DLD,DLST	module3
GO:BP	negative regulation of mRNA processing	GO:0050686	0.0436428	1.36009	29	266	4	13799	SRSF4,SRSF6,SRSF7,CTR9	module3
GO:BP	CDP-diacylglycerol metabolic process	GO:0046341	0.0436428	1.36009	14	266	3	13799	CDIPT,GPAT4,AGPAT3	module3
GO:BP	gamma-aminobutyric acid transport	GO:0015812	0.0436428	1.36009	14	266	3	13799	SLC32A1,ABAT,SV2A	module3
GO:BP	protein localization to extracellular region	GO:0071692	0.0464055	1.33343	338	266	15	13799	ABAT,PCLO,GLUD1,IDH2,PFKM,PPP3CA,PTPRN,PTPRN2,SNAP25,TCF7L2,VSNL1,CACNA1E,SCG2,CACNA2D2,STXBP5L	module3
GO:BP	developmental cell growth	GO:0048588	0.0464055	1.33343	208	266	11	13799	RNF157,DBN1,CYFIP2,APP,MAP2,PIN1,PLXNA1,NLGN3,RGMA,DDX39B,WASF1	module3
GO:BP	regulation of insulin secretion	GO:0050796	0.0464055	1.33343	178	266	10	13799	ABAT,GLUD1,PFKM,PPP3CA,SNAP25,TCF7L2,VSNL1,CACNA1E,CACNA2D2,STXBP5L	module3
GO:BP	hormone transport	GO:0009914	0.0464055	1.33343	304	266	14	13799	ABAT,PCLO,GLUD1,PFKM,PPP3CA,PTPRN,PTPRN2,SCG5,SNAP25,TCF7L2,VSNL1,CACNA1E,CACNA2D2,STXBP5L	module3
GO:BP	regulation of macroautophagy	GO:0016241	0.0464055	1.33343	149	266	9	13799	ATP6V0E2,POLDIP2,ATP6V1D,ATP6V0C,ATP6V1C1,ATP6V1E1,ATP6V1G2,ATP6V0A1,ATG101	module3
GO:BP	locomotion	GO:0040011	6.70304e-08	7.17373	1590	160	50	13799	COL1A1,COL1A2,COL3A1,CTNNA1,GADD45A,RCAN1,DUSP1,EMP2,GFRA3,GRN,ANXA6,HMGB2,HES1,ITGB1,ITGB4,RHOA,RHOB,LAMC1,SMAD7,MCAM,NFE2L2,LIMA1,PFN1,SERPINE2,PLP2,PPIB,SEMA4C,DNAJA4,RTN4,PTN,ZSWIM6,RAP2B,S100A11,SDC2,SIAH1,ZSWIM4,SOX10,SPARC,SPTBN1,TAC1,ACTG1,VAV2,VCL,VEGFA,ADIPOR2,FOSL1,PIP5K1A,TNFRSF10B,CD9,SLC9A3R1	module4
GO:BP	response to wounding	GO:0009611	9.7101e-08	7.01278	564	160	28	13799	COL1A1,COL1A2,COL3A1,CTNNA1,MAFF,GRN,ANXA2,ANXA5,ANXA6,IRF1,ITGB1,ITGB4,RHOA,MCAM,NFE2L2,SERPINE2,PTN,RAP2B,SPARC,ZFP36L2,ACTG1,VAV2,VCL,VEGFA,ZFP36,ADIPOR2,CAPZA2,CD9	module4
GO:BP	cell migration	GO:0016477	9.7101e-08	7.01278	1272	160	43	13799	COL1A1,COL1A2,COL3A1,CTNNA1,GADD45A,DUSP1,EMP2,GFRA3,GRN,ANXA6,HMGB2,HES1,ITGB1,ITGB4,RHOA,RHOB,LAMC1,SMAD7,MCAM,NFE2L2,LIMA1,PFN1,SERPINE2,PPIB,SEMA4C,DNAJA4,RTN4,PTN,RAP2B,S100A11,SDC2,SOX10,SPARC,TAC1,ACTG1,VAV2,VCL,VEGFA,ADIPOR2,PIP5K1A,TNFRSF10B,CD9,SLC9A3R1	module4
GO:BP	blood vessel development	GO:0001568	7.10588e-07	6.14838	627	160	28	13799	COL1A1,COL1A2,GADD45A,EMP2,HEY1,GRN,ANXA2,HES1,ITGB1,JUN,JUNB,RHOA,RHOB,SMAD7,MCAM,NFE2L2,ANGPTL4,RTN4,PTN,RAP1A,SAT1,SPARC,STAT1,ACTG1,VAV2,VEGFA,ADIPOR2,FOSL1	module4
GO:BP	cell motility	GO:0048870	9.54513e-07	6.02022	1405	160	43	13799	COL1A1,COL1A2,COL3A1,CTNNA1,GADD45A,DUSP1,EMP2,GFRA3,GRN,ANXA6,HMGB2,HES1,ITGB1,ITGB4,RHOA,RHOB,LAMC1,SMAD7,MCAM,NFE2L2,LIMA1,PFN1,SERPINE2,PPIB,SEMA4C,DNAJA4,RTN4,PTN,RAP2B,S100A11,SDC2,SOX10,SPARC,TAC1,ACTG1,VAV2,VCL,VEGFA,ADIPOR2,PIP5K1A,TNFRSF10B,CD9,SLC9A3R1	module4
GO:BP	movement of cell or subcellular component	GO:0006928	9.54513e-07	6.02022	1854	160	51	13799	COL1A1,COL1A2,COL3A1,CTNNA1,GADD45A,DUSP1,EMP2,GFRA3,GRN,ANXA6,HMGB2,HES1,ITGB1,ITGB4,RHOA,RHOB,LAMC1,SMAD7,MCAM,ATP1A1,NFE2L2,LIMA1,PFN1,SERPINE2,PPIB,SEMA4C,DNAJA4,RTN4,PTN,ZSWIM6,RAP2B,BCL6,S100A11,SDC2,SIAH1,ZSWIM4,SOX10,SPARC,SPTBN1,TAC1,ACTG1,TPM4,VAV2,VCL,VEGFA,VIM,ADIPOR2,PIP5K1A,TNFRSF10B,CD9,SLC9A3R1	module4
GO:BP	localization of cell	GO:0051674	9.54513e-07	6.02022	1405	160	43	13799	COL1A1,COL1A2,COL3A1,CTNNA1,GADD45A,DUSP1,EMP2,GFRA3,GRN,ANXA6,HMGB2,HES1,ITGB1,ITGB4,RHOA,RHOB,LAMC1,SMAD7,MCAM,NFE2L2,LIMA1,PFN1,SERPINE2,PPIB,SEMA4C,DNAJA4,RTN4,PTN,RAP2B,S100A11,SDC2,SOX10,SPARC,TAC1,ACTG1,VAV2,VCL,VEGFA,ADIPOR2,PIP5K1A,TNFRSF10B,CD9,SLC9A3R1	module4
GO:BP	vasculature development	GO:0001944	1.01338e-06	5.99423	657	160	28	13799	COL1A1,COL1A2,GADD45A,EMP2,HEY1,GRN,ANXA2,HES1,ITGB1,JUN,JUNB,RHOA,RHOB,SMAD7,MCAM,NFE2L2,ANGPTL4,RTN4,PTN,RAP1A,SAT1,SPARC,STAT1,ACTG1,VAV2,VEGFA,ADIPOR2,FOSL1	module4
GO:BP	regulation of cellular component movement	GO:0051270	1.12595e-06	5.94848	898	160	33	13799	COL1A1,COL3A1,CTNNA1,GADD45A,DUSP1,EMP2,GRN,ITGB1,RHOA,RHOB,SMAD7,MCAM,ATP1A1,NFE2L2,PFN1,SERPINE2,SEMA4C,DNAJA4,RTN4,PTN,ZSWIM6,RAP2B,BCL6,S100A11,ZSWIM4,SPARC,TAC1,ACTG1,VCL,VEGFA,ADIPOR2,CD9,SLC9A3R1	module4
GO:BP	blood vessel morphogenesis	GO:0048514	1.98157e-06	5.70299	552	160	25	13799	GADD45A,EMP2,HEY1,GRN,ANXA2,HES1,ITGB1,JUN,JUNB,RHOA,RHOB,SMAD7,MCAM,NFE2L2,ANGPTL4,RTN4,PTN,RAP1A,SAT1,SPARC,STAT1,ACTG1,VAV2,VEGFA,ADIPOR2	module4
GO:BP	cell differentiation	GO:0030154	2.06808e-06	5.68443	3622	160	76	13799	TOB2,GADD45G,CNN3,COL1A1,COL3A1,KLF6,CREM,CTNNA1,CTSB,DDX5,RCAN1,EMP2,ERF,FABP4,HEY1,FOS,FOSL2,MAFF,GFRA3,GRN,ANXA2,ANXA6,HMGB2,HES1,ID2,IFRD1,IRF1,ITGB1,ITGB4,JUN,JUNB,GSTK1,RHOA,RHOB,LAMC1,SMAD7,MCL1,MMP15,ATF3,NFE2L2,NFKBIA,P4HB,SERPINE2,SEMA4C,RTN4,PTN,ZSWIM6,KMT2C,RAP1A,BCL6,SDC2,SIAH1,ZSWIM4,SOX10,SPTBN1,SREBF1,STAT1,ZFP36L2,TFE3,KLF10,ACTG1,TPM4,VCL,VEGFA,VIM,ZFP36,PPDPF,PIP5K1A,TAGLN2,BHL…	module4
GO:BP	response to mechanical stimulus	GO:0009612	3.56373e-06	5.44809	199	160	15	13799	COL1A1,COL3A1,GADD45A,FOS,IRF1,JUN,RHOA,ATP1A1,NFKBIA,SERPINE2,PTN,STAT1,FOSL1,TNFRSF10B,MAP3K14	module4
GO:BP	cellular developmental process	GO:0048869	3.90282e-06	5.40862	3684	160	76	13799	TOB2,GADD45G,CNN3,COL1A1,COL3A1,KLF6,CREM,CTNNA1,CTSB,DDX5,RCAN1,EMP2,ERF,FABP4,HEY1,FOS,FOSL2,MAFF,GFRA3,GRN,ANXA2,ANXA6,HMGB2,HES1,ID2,IFRD1,IRF1,ITGB1,ITGB4,JUN,JUNB,GSTK1,RHOA,RHOB,LAMC1,SMAD7,MCL1,MMP15,ATF3,NFE2L2,NFKBIA,P4HB,SERPINE2,SEMA4C,RTN4,PTN,ZSWIM6,KMT2C,RAP1A,BCL6,SDC2,SIAH1,ZSWIM4,SOX10,SPTBN1,SREBF1,STAT1,ZFP36L2,TFE3,KLF10,ACTG1,TPM4,VCL,VEGFA,VIM,ZFP36,PPDPF,PIP5K1A,TAGLN2,BHL…	module4
GO:BP	regulation of locomotion	GO:0040012	4.40474e-06	5.35608	868	160	31	13799	COL1A1,COL3A1,CTNNA1,GADD45A,DUSP1,EMP2,GRN,ITGB1,RHOA,RHOB,SMAD7,MCAM,NFE2L2,PFN1,SERPINE2,SEMA4C,DNAJA4,RTN4,PTN,ZSWIM6,RAP2B,S100A11,ZSWIM4,SPARC,TAC1,ACTG1,VCL,VEGFA,ADIPOR2,CD9,SLC9A3R1	module4
GO:BP	wound healing	GO:0042060	4.40474e-06	5.35608	457	160	22	13799	COL1A1,COL1A2,COL3A1,MAFF,ANXA2,ANXA5,ANXA6,IRF1,ITGB1,RHOA,MCAM,NFE2L2,SERPINE2,RAP2B,SPARC,ACTG1,VAV2,VCL,VEGFA,ADIPOR2,CAPZA2,CD9	module4
GO:BP	ameboidal-type cell migration	GO:0001667	4.61104e-06	5.3362	382	160	20	13799	GADD45A,EMP2,GRN,ANXA6,ITGB1,ITGB4,RHOA,RHOB,NFE2L2,PFN1,SEMA4C,DNAJA4,RTN4,PTN,SOX10,SPARC,TAC1,VEGFA,ADIPOR2,PIP5K1A	module4
GO:BP	anatomical structure development	GO:0048856	5.20012e-06	5.28399	5130	160	94	13799	COX17,VAT1,CTSC,TOB2,GADD45G,CNN3,COL1A1,COL1A2,COL3A1,KLF6,CREM,CRIP1,CTNNA1,CTSB,GADD45A,DDX5,RCAN1,DUSP1,EMP1,EMP2,HEY1,FOS,FOSL2,MAFF,GFRA3,GRN,GSS,ANXA2,ANXA6,HMGB2,HES1,ID2,IFRD1,IRF1,ITGB1,ITGB4,JUN,JUNB,GSTK1,RHOA,RHOB,LAMC1,SMAD7,MCAM,MCL1,MMP15,ATF3,NFE2L2,NFKBIA,P4HB,PRDX1,PAM,ANGPTL4,PFKFB3,PFN1,SERPINE2,PPIB,SEMA4C,RTN4,PTN,ZSWIM6,KMT2C,RAP1A,BCL6,SAT1,SDC2,SIAH1,ELOVL1,ZSWIM4,SOX10,…	module4
GO:BP	tube morphogenesis	GO:0035239	5.23547e-06	5.28104	783	160	29	13799	GADD45A,EMP2,HEY1,GRN,ANXA2,HES1,ID2,ITGB1,JUN,JUNB,RHOA,RHOB,SMAD7,MCAM,NFE2L2,ANGPTL4,PFN1,SEMA4C,RTN4,PTN,RAP1A,SAT1,SOX10,SPARC,STAT1,ACTG1,VAV2,VEGFA,ADIPOR2	module4
GO:BP	tissue development	GO:0009888	5.41945e-06	5.26604	1722	160	46	13799	CNN3,COL1A1,COL1A2,CRIP1,CTSB,DDX5,RCAN1,DUSP1,EMP1,HEY1,FOS,FOSL2,MAFF,ANXA6,HES1,ID2,ITGB1,ITGB4,JUNB,GSTK1,RHOA,RHOB,LAMC1,SMAD7,MMP15,ATF3,PFN1,SERPINE2,SEMA4C,RTN4,PTN,RAP1A,SOX10,STAT1,KLF10,ACTG1,VCL,VEGFA,VIM,ZFP36,PIP5K1A,TAGLN2,SERPINH1,PLOD3,SLC9A3R1,ZNF516	module4
GO:BP	multi-multicellular organism process	GO:0044706	5.41945e-06	5.26604	183	160	14	13799	CTSB,EMP2,FOS,MAFF,ITGB4,JUNB,PAM,SERPINE2,CLIC5,PTN,TAC1,VEGFA,ADIPOR2,FOSL1	module4
GO:BP	regulation of multicellular organismal development	GO:2000026	5.41945e-06	5.26604	1204	160	37	13799	CTSC,TOB2,CTNNA1,GADD45A,EMP2,HEY1,FOS,MAFF,GRN,HMGB2,HES1,ID2,IRF1,ITGB1,JUN,RHOA,RHOB,SMAD7,NFE2L2,NFKBIA,ANGPTL4,SERPINE2,SEMA4C,RTN4,PTN,KMT2C,BCL6,SOX10,SPARC,STAT1,ZFP36L2,TFE3,KLF10,VCL,VEGFA,ZFP36,BHLHE40	module4
GO:BP	developmental process	GO:0032502	6.90371e-06	5.16092	5511	160	98	13799	COX17,VAT1,CTSC,TOB2,GADD45G,CNN3,COL1A1,COL1A2,COL3A1,KLF6,CREM,CRIP1,CTNNA1,CTSB,GADD45A,DDX5,RCAN1,DUSP1,EMP1,EMP2,ERF,FABP4,HEY1,FOS,FOSL2,MAFF,GFRA3,GRN,GSS,ANXA2,ANXA6,HMGB2,HES1,ID2,IFRD1,IRF1,ITGB1,ITGB4,JUN,JUNB,GSTK1,RHOA,RHOB,LAMC1,SMAD7,MCAM,MCL1,MMP15,ATF3,NFE2L2,NFKBIA,P4HB,PRDX1,PAM,ANGPTL4,PFKFB3,PFN1,SERPINE2,PPIB,SEMA4C,RTN4,PTN,ZSWIM6,KMT2C,RAP1A,BCL6,SAT1,SDC2,SIAH1,ELOVL1,ZSW…	module4
GO:BP	response to stress	GO:0006950	7.03517e-06	5.15273	3338	160	70	13799	PDIA6,CTSC,GADD45G,COL1A1,COL1A2,COL3A1,CRIP1,CTNNA1,GADD45A,DDX5,RCAN1,DUSP1,FABP4,FOS,MAFF,HIGD1A,GRN,GSS,ANXA2,ANXA5,ANXA6,HMGB2,ID2,IRF1,ITGB1,ITGB4,JUN,RHOA,RHOB,LAMTOR4,SMAD7,MCAM,MCL1,ATF3,ATOX1,NFE2L2,NFKBIA,P4HB,PRDX1,PAM,ANGPTL4,OSER1,SERPINE2,SEMA4C,DNAJA4,RTN4,PTN,RAP2B,BCL6,SPARC,SREBF1,STAT1,ZFP36L2,TAC1,KLF10,ACTG1,TXN,VAV2,VCL,VEGFA,VIM,ZFP36,ADIPOR2,FOSL1,CAPZA2,SERPINH1,TNFRSF10…	module4
GO:BP	circulatory system development	GO:0072359	7.16845e-06	5.14457	1008	160	33	13799	COX17,COL1A1,COL1A2,COL3A1,CRIP1,GADD45A,EMP2,HEY1,GRN,ANXA2,HES1,ID2,ITGB1,JUN,JUNB,RHOA,RHOB,SMAD7,MCAM,NFE2L2,PAM,ANGPTL4,RTN4,PTN,RAP1A,SAT1,SPARC,STAT1,ACTG1,VAV2,VEGFA,ADIPOR2,FOSL1	module4
GO:BP	multicellular organism development	GO:0007275	8.99293e-06	5.0461	4734	160	88	13799	COX17,CTSC,TOB2,GADD45G,COL1A1,COL1A2,COL3A1,KLF6,CREM,CRIP1,CTNNA1,CTSB,GADD45A,DDX5,RCAN1,DUSP1,EMP2,HEY1,FOS,FOSL2,MAFF,GFRA3,GRN,GSS,ANXA2,ANXA6,HMGB2,HES1,ID2,IFRD1,IRF1,ITGB1,ITGB4,JUN,JUNB,RHOA,RHOB,LAMC1,SMAD7,MCAM,MCL1,MMP15,ATF3,NFE2L2,NFKBIA,PRDX1,PAM,ANGPTL4,PFKFB3,PFN1,SERPINE2,PPIB,SEMA4C,RTN4,PTN,ZSWIM6,KMT2C,RAP1A,BCL6,SAT1,SDC2,SIAH1,ELOVL1,ZSWIM4,SOX10,SPARC,SPTBN1,SREBF1,STAT1,…	module4
GO:BP	tube development	GO:0035295	8.99293e-06	5.0461	968	160	32	13799	GADD45A,EMP2,HEY1,GRN,ANXA2,HES1,ID2,ITGB1,JUN,JUNB,RHOA,RHOB,SMAD7,MCAM,NFE2L2,ANGPTL4,PFN1,SERPINE2,SEMA4C,RTN4,PTN,RAP1A,SAT1,SOX10,SPARC,SREBF1,STAT1,ACTG1,VAV2,VEGFA,ADIPOR2,PLOD3	module4
GO:BP	regulation of cell motility	GO:2000145	1.1759e-05	4.92963	828	160	29	13799	COL1A1,COL3A1,CTNNA1,GADD45A,DUSP1,EMP2,GRN,ITGB1,RHOA,RHOB,SMAD7,MCAM,NFE2L2,PFN1,SERPINE2,SEMA4C,DNAJA4,RTN4,PTN,RAP2B,S100A11,SPARC,TAC1,ACTG1,VCL,VEGFA,ADIPOR2,CD9,SLC9A3R1	module4
GO:BP	regulation of cell migration	GO:0030334	1.20362e-05	4.91951	782	160	28	13799	COL1A1,COL3A1,GADD45A,DUSP1,EMP2,GRN,ITGB1,RHOA,RHOB,SMAD7,MCAM,NFE2L2,PFN1,SERPINE2,SEMA4C,DNAJA4,RTN4,PTN,RAP2B,S100A11,SPARC,TAC1,ACTG1,VCL,VEGFA,ADIPOR2,CD9,SLC9A3R1	module4
GO:BP	response to abiotic stimulus	GO:0009628	1.20362e-05	4.91951	1145	160	35	13799	COL1A1,COL3A1,CRIP1,GADD45A,DUSP1,FOS,HIGD1A,ID2,IRF1,ITGB1,JUN,RHOA,RHOB,ATP1A1,NFE2L2,NFKBIA,P4HB,PAM,ANGPTL4,SERPINE2,POLR2A,DNAJA4,RTN4,PTN,SPARC,STAT1,TAC1,TXN,VEGFA,FOSL1,BHLHE40,TNFRSF10B,MAP3K14,CD9,ZNF516	module4
GO:BP	angiogenesis	GO:0001525	1.3403e-05	4.8728	465	160	21	13799	GADD45A,EMP2,HEY1,GRN,ANXA2,ITGB1,JUN,RHOA,RHOB,MCAM,NFE2L2,ANGPTL4,RTN4,PTN,SAT1,SPARC,STAT1,ACTG1,VAV2,VEGFA,ADIPOR2	module4
GO:BP	response to chemical	GO:0042221	1.58752e-05	4.79928	3796	160	75	13799	PDIA6,CTSC,PLIN2,COL1A1,COL1A2,COL3A1,CRIP1,CTNNA1,CTSB,DDX5,CYB5R3,DUSP1,FABP4,HEY1,FOS,HIGD1A,GFRA3,GSS,ACAA1,ANXA2,HMGB2,HES1,IRF1,ITGB1,JUN,JUNB,GSTK1,RHOA,RHOB,LAMTOR4,SMAD7,MCL1,MMP15,ATF3,ATP1A1,NFE2L2,NFKBIA,P4HB,PRDX1,PAM,OSER1,PLP2,POLR2A,SMOX,PPIB,SEMA4C,RTN4,PTN,ZSWIM6,RAP1A,BCL6,SIAH1,ZSWIM4,SOX10,SPARC,SPTBN1,SREBF1,STAT1,ZFP36L2,TAC1,KLF10,ACTG1,TXN,VEGFA,VIM,ZFP36,ADIPOR2,FOSL1,PI…	module4
GO:BP	regulation of multicellular organismal process	GO:0051239	1.74267e-05	4.75878	2326	160	54	13799	CTSC,TOB2,GADD45G,COL1A1,CTNNA1,GADD45A,EMP2,FABP4,HEY1,FOS,MAFF,GRN,ANXA2,ANXA5,ANXA6,HMGB2,HES1,ID2,IRF1,ITGB1,JUN,RHOA,RHOB,SMAD7,ATP1A1,NFE2L2,NFKBIA,ANGPTL4,PFN1,SERPINE2,PPIB,SEMA4C,DNAJA4,RTN4,PTN,KMT2C,BCL6,SOX10,SPARC,SPTBN1,SREBF1,STAT1,ZFP36L2,TAC1,TFE3,KLF10,VCL,VEGFA,ZFP36,ADIPOR2,BHLHE40,CD9,SLC9A3R1,ZNF516	module4
GO:BP	regulation of body fluid levels	GO:0050878	1.75889e-05	4.75476	433	160	20	13799	COL1A1,COL1A2,COL3A1,EMP2,MAFF,ANXA2,ANXA5,IRF1,NFE2L2,PAM,SERPINE2,RAP2B,ELOVL1,TAC1,ACTG1,VAV2,VCL,VEGFA,CAPZA2,CD9	module4
GO:BP	collagen metabolic process	GO:0032963	1.94851e-05	4.7103	96	160	10	13799	COL1A1,COL1A2,CTSB,ITGB1,MMP15,PEPD,RAP1A,VIM,SERPINH1,PLOD3	module4
GO:BP	system development	GO:0048731	2.09157e-05	4.67953	4288	160	81	13799	COX17,CTSC,TOB2,COL1A1,COL1A2,COL3A1,KLF6,CRIP1,CTNNA1,CTSB,GADD45A,DDX5,RCAN1,EMP2,HEY1,FOS,FOSL2,MAFF,GFRA3,GRN,GSS,ANXA2,ANXA6,HMGB2,HES1,ID2,IRF1,ITGB1,ITGB4,JUN,JUNB,RHOA,RHOB,LAMC1,SMAD7,MCAM,ATF3,NFE2L2,NFKBIA,PRDX1,PAM,ANGPTL4,PFKFB3,PFN1,SERPINE2,PPIB,SEMA4C,RTN4,PTN,ZSWIM6,KMT2C,RAP1A,BCL6,SAT1,SDC2,SIAH1,ELOVL1,ZSWIM4,SOX10,SPARC,SPTBN1,SREBF1,STAT1,ZFP36L2,TFE3,KLF10,ACTG1,VAV2,VCL,VE…	module4
GO:BP	positive regulation of apoptotic process	GO:0043065	3.17525e-05	4.49822	495	160	21	13799	CTSC,GADD45G,CTNNA1,GADD45A,DUSP1,GRN,ITGB1,JUN,RHOA,RHOB,MCL1,ATF3,PTN,BCL6,SIAH1,TP53BP2,VAV2,BCL2L14,FOSL1,TNFRSF10B,SLC9A3R1	module4
GO:BP	negative regulation of cellular component movement	GO:0051271	3.76278e-05	4.42449	259	160	15	13799	COL3A1,CTNNA1,GADD45A,DUSP1,RHOA,RHOB,SMAD7,NFE2L2,DNAJA4,PTN,RAP2B,VCL,ADIPOR2,CD9,SLC9A3R1	module4
GO:BP	response to cytokine	GO:0034097	3.9859e-05	4.39947	944	160	30	13799	COL1A1,COL1A2,COL3A1,DUSP1,FABP4,FOS,GSS,ANXA2,IRF1,ITGB1,JUN,JUNB,RHOA,SMAD7,MCL1,NFE2L2,NFKBIA,P4HB,PLP2,BCL6,SPARC,STAT1,ZFP36L2,ACTG1,VEGFA,VIM,ZFP36,ADIPOR2,FOSL1,MAP3K14	module4
GO:BP	positive regulation of programmed cell death	GO:0043068	4.4759e-05	4.34912	508	160	21	13799	CTSC,GADD45G,CTNNA1,GADD45A,DUSP1,GRN,ITGB1,JUN,RHOA,RHOB,MCL1,ATF3,PTN,BCL6,SIAH1,TP53BP2,VAV2,BCL2L14,FOSL1,TNFRSF10B,SLC9A3R1	module4
GO:BP	anatomical structure formation involved in morphogenesis	GO:0048646	4.4759e-05	4.34912	1005	160	31	13799	COL1A1,GADD45A,DUSP1,EMP2,HEY1,GRN,ANXA2,HES1,ITGB1,ITGB4,JUN,JUNB,RHOA,RHOB,MCAM,MMP15,NFE2L2,ANGPTL4,PFN1,SEMA4C,RTN4,PTN,BCL6,SAT1,SPARC,STAT1,ACTG1,VAV2,VEGFA,ADIPOR2,CD9	module4
GO:BP	cellular response to chemical stimulus	GO:0070887	4.82871e-05	4.31617	2827	160	60	13799	PDIA6,COL1A1,COL1A2,COL3A1,CRIP1,CTNNA1,CTSB,DDX5,CYB5R3,DUSP1,FABP4,HEY1,FOS,HIGD1A,ACAA1,ANXA2,HMGB2,HES1,IRF1,ITGB1,JUN,JUNB,GSTK1,RHOA,RHOB,LAMTOR4,SMAD7,MCL1,ATF3,ATP1A1,NFE2L2,NFKBIA,P4HB,PRDX1,OSER1,PLP2,POLR2A,SMOX,PPIB,RTN4,PTN,RAP1A,BCL6,SOX10,SREBF1,STAT1,ZFP36L2,TAC1,KLF10,ACTG1,TXN,VEGFA,VIM,ZFP36,ADIPOR2,PIP5K1A,PLOD3,MAP3K14,SLC9A3R1,SYAP1	module4
GO:BP	regulation of hemopoiesis	GO:1903706	5.23083e-05	4.28143	345	160	17	13799	TOB2,FOS,HMGB2,ID2,IRF1,JUN,RHOA,SMAD7,NFKBIA,PTN,KMT2C,BCL6,STAT1,ZFP36L2,TFE3,KLF10,ZFP36	module4
GO:BP	positive regulation of cell death	GO:0010942	5.65021e-05	4.24794	564	160	22	13799	CTSC,GADD45G,CTNNA1,GADD45A,DUSP1,FOS,GRN,ITGB1,JUN,RHOA,RHOB,MCL1,ATF3,PTN,BCL6,SIAH1,TP53BP2,VAV2,BCL2L14,FOSL1,TNFRSF10B,SLC9A3R1	module4
GO:BP	regulation of cell differentiation	GO:0045595	6.60031e-05	4.18044	1427	160	38	13799	TOB2,COL1A1,CTNNA1,DDX5,EMP2,HEY1,FOS,MAFF,GRN,HMGB2,HES1,ID2,IRF1,ITGB1,JUN,JUNB,RHOA,SMAD7,NFE2L2,NFKBIA,P4HB,SERPINE2,SEMA4C,RTN4,PTN,KMT2C,RAP1A,BCL6,SOX10,STAT1,ZFP36L2,TFE3,KLF10,VCL,VEGFA,ZFP36,BHLHE40,SYAP1	module4
GO:BP	negative regulation of locomotion	GO:0040013	7.28039e-05	4.13785	277	160	15	13799	COL3A1,CTNNA1,GADD45A,DUSP1,RHOA,RHOB,SMAD7,NFE2L2,SEMA4C,DNAJA4,PTN,RAP2B,VCL,ADIPOR2,SLC9A3R1	module4
GO:BP	immune system process	GO:0002376	7.87213e-05	4.10391	2394	160	53	13799	VAT1,CTSC,TOB2,COL1A1,COL1A2,COL3A1,KLF6,CRIP1,CTSB,CYB5R3,DUSP1,EMP2,FOS,GRN,ACAA1,ANXA2,HMGB2,HES1,ID2,IRF1,ITGB1,JUN,JUNB,RHOA,SMAD7,NFE2L2,NFKBIA,PRDX1,PPIB,RTN4,PTN,KMT2C,RAP1A,RAP2B,BCL6,S100A11,SDC2,STAT1,ZFP36L2,TAC1,TFE3,KLF10,ACTG1,VAV2,VCL,VEGFA,VIM,ZFP36,CAPZA2,TNFRSF10B,MAP3K14,CD9,MVP	module4
GO:BP	anatomical structure morphogenesis	GO:0009653	8.17126e-05	4.08771	2466	160	54	13799	VAT1,COL1A1,COL1A2,CRIP1,CTNNA1,GADD45A,DUSP1,EMP2,HEY1,GFRA3,GRN,ANXA2,ANXA6,HES1,ID2,ITGB1,ITGB4,JUN,JUNB,RHOA,RHOB,LAMC1,SMAD7,MCAM,MMP15,NFE2L2,P4HB,PAM,ANGPTL4,PFN1,SERPINE2,SEMA4C,RTN4,PTN,ZSWIM6,RAP1A,BCL6,SAT1,SDC2,SIAH1,ZSWIM4,SOX10,SPARC,SPTBN1,STAT1,ACTG1,VAV2,VCL,VEGFA,ADIPOR2,SERPINH1,PLOD3,CD9,SLC9A3R1	module4
GO:BP	regulation of apoptotic process	GO:0042981	8.9458e-05	4.04838	1273	160	35	13799	CTSC,GADD45G,CTNNA1,CTSB,GADD45A,DUSP1,HIGD1A,GRN,ANXA5,HMGB2,ITGB1,JUN,RHOA,RHOB,MCL1,ATF3,ATOX1,NFE2L2,NFKBIA,P4HB,ANGPTL4,RTN4,PTN,BCL6,SIAH1,SOX10,STAT1,TP53BP2,VAV2,VEGFA,ZFP36,BCL2L14,FOSL1,TNFRSF10B,SLC9A3R1	module4
GO:BP	regulation of epithelial cell migration	GO:0010632	9.43388e-05	4.02531	212	160	13	13799	GADD45A,EMP2,GRN,RHOA,RHOB,NFE2L2,PFN1,DNAJA4,RTN4,PTN,SPARC,TAC1,VEGFA	module4
GO:BP	response to cAMP	GO:0051591	0.000105623	3.97624	93	160	9	13799	COL1A1,DUSP1,FOS,JUN,RAP1A,SPARC,SREBF1,STAT1,FOSL1	module4
GO:BP	blood coagulation	GO:0007596	0.000107339	3.96924	289	160	15	13799	COL1A1,COL1A2,COL3A1,MAFF,ANXA2,ANXA5,IRF1,NFE2L2,SERPINE2,RAP2B,ACTG1,VAV2,VCL,CAPZA2,CD9	module4
GO:BP	negative regulation of cell motility	GO:2000146	0.000107339	3.96924	251	160	14	13799	COL3A1,CTNNA1,GADD45A,DUSP1,RHOA,RHOB,SMAD7,NFE2L2,DNAJA4,PTN,RAP2B,VCL,ADIPOR2,SLC9A3R1	module4
GO:BP	response to steroid hormone	GO:0048545	0.000112895	3.94733	330	160	16	13799	COL1A1,DDX5,DUSP1,HEY1,FOS,HMGB2,RHOA,ATP1A1,PAM,PTN,SOX10,SPARC,SREBF1,ZFP36L2,ZFP36,FOSL1	module4
GO:BP	coagulation	GO:0050817	0.000117579	3.92967	292	160	15	13799	COL1A1,COL1A2,COL3A1,MAFF,ANXA2,ANXA5,IRF1,NFE2L2,SERPINE2,RAP2B,ACTG1,VAV2,VCL,CAPZA2,CD9	module4
GO:BP	hemostasis	GO:0007599	0.000120463	3.91915	293	160	15	13799	COL1A1,COL1A2,COL3A1,MAFF,ANXA2,ANXA5,IRF1,NFE2L2,SERPINE2,RAP2B,ACTG1,VAV2,VCL,CAPZA2,CD9	module4
GO:BP	cell death	GO:0008219	0.00012232	3.9125	1850	160	44	13799	CTSC,GADD45G,CRIP1,CTNNA1,CTSB,GADD45A,DDX5,DUSP1,EMP1,EMP2,FOS,FOSL2,HIGD1A,GRN,ANXA5,ANXA6,HMGB2,IRF1,ITGB1,JUN,RHOA,RHOB,MCL1,ATF3,ATOX1,NFE2L2,NFKBIA,P4HB,ANGPTL4,RTN4,PTN,BCL6,SIAH1,SOX10,STAT1,TP53BP2,TXN,VAV2,VEGFA,ZFP36,BCL2L14,FOSL1,TNFRSF10B,SLC9A3R1	module4
GO:BP	regulation of programmed cell death	GO:0043067	0.000143418	3.8434	1309	160	35	13799	CTSC,GADD45G,CTNNA1,CTSB,GADD45A,DUSP1,HIGD1A,GRN,ANXA5,HMGB2,ITGB1,JUN,RHOA,RHOB,MCL1,ATF3,ATOX1,NFE2L2,NFKBIA,P4HB,ANGPTL4,RTN4,PTN,BCL6,SIAH1,SOX10,STAT1,TP53BP2,VAV2,VEGFA,ZFP36,BCL2L14,FOSL1,TNFRSF10B,SLC9A3R1	module4
GO:BP	regulation of cell death	GO:0010941	0.000148458	3.8284	1431	160	37	13799	CTSC,GADD45G,CTNNA1,CTSB,GADD45A,DUSP1,FOS,HIGD1A,GRN,ANXA5,HMGB2,ITGB1,JUN,RHOA,RHOB,MCL1,ATF3,ATOX1,NFE2L2,NFKBIA,P4HB,ANGPTL4,RTN4,PTN,BCL6,SIAH1,SOX10,STAT1,TP53BP2,TXN,VAV2,VEGFA,ZFP36,BCL2L14,FOSL1,TNFRSF10B,SLC9A3R1	module4
GO:BP	negative regulation of multicellular organismal process	GO:0051241	0.000163127	3.78747	868	160	27	13799	CTSC,TOB2,CTNNA1,GADD45A,HEY1,GRN,ANXA2,ANXA5,HES1,ID2,IRF1,RHOA,SMAD7,ATP1A1,SERPINE2,SEMA4C,DNAJA4,RTN4,PTN,BCL6,SOX10,SPARC,STAT1,TAC1,TFE3,ZFP36,CD9	module4
GO:BP	female pregnancy	GO:0007565	0.000207659	3.68265	163	160	11	13799	CTSB,EMP2,FOS,ITGB4,JUNB,PAM,CLIC5,PTN,VEGFA,ADIPOR2,FOSL1	module4
GO:BP	animal organ development	GO:0048513	0.000207659	3.68265	3125	160	62	13799	COX17,TOB2,COL1A1,COL1A2,COL3A1,KLF6,CRIP1,CTNNA1,CTSB,DDX5,RCAN1,HEY1,FOS,FOSL2,MAFF,ANXA2,ANXA6,HMGB2,HES1,ID2,IRF1,ITGB1,ITGB4,JUN,JUNB,RHOA,LAMC1,SMAD7,ATF3,NFE2L2,NFKBIA,PAM,PFKFB3,PFN1,SERPINE2,PPIB,SEMA4C,RTN4,PTN,ZSWIM6,KMT2C,RAP1A,BCL6,ELOVL1,SOX10,SPARC,SREBF1,STAT1,ZFP36L2,TFE3,KLF10,VEGFA,VIM,ZFP36,ADIPOR2,FOSL1,PIP5K1A,SERPINH1,PLOD3,CD9,SLC9A3R1,ZNF516	module4
GO:BP	multicellular organismal process	GO:0032501	0.000210577	3.67659	6314	160	102	13799	COX17,CTSC,TOB2,GADD45G,COL1A1,COL1A2,COL3A1,KLF6,CREM,CRIP1,CTNNA1,CTSB,GADD45A,DDX5,CYB5R3,RCAN1,DUSP1,EMP2,FABP4,HEY1,FOS,FOSL2,MAFF,GFRA3,GRN,GSS,ANXA2,ANXA5,ANXA6,HMGB2,HES1,ID2,IFRD1,IRF1,ITGB1,ITGB4,JUN,JUNB,RHOA,RHOB,LAMC1,SMAD7,MCAM,MCL1,MMP15,ATF3,ATP1A1,NFE2L2,NFKBIA,P4HB,PRDX1,PAM,ANGPTL4,LIMA1,PFKFB3,PFN1,SERPINE2,CLIC5,PPIB,SEMA4C,DNAJA4,RTN4,PTN,ZSWIM6,KMT2C,RAP1A,RAP2B,BCL6,SAT1,S…	module4
GO:BP	collagen fibril organization	GO:0030199	0.000211471	3.67475	104	160	9	13799	COL1A1,COL1A2,COL3A1,ANXA2,ITGB4,P4HB,PPIB,SERPINH1,PLOD3	module4
GO:BP	epithelial cell migration	GO:0010631	0.000211471	3.67475	271	160	14	13799	GADD45A,EMP2,GRN,ITGB1,RHOA,RHOB,NFE2L2,PFN1,DNAJA4,RTN4,PTN,SPARC,TAC1,VEGFA	module4
GO:BP	epithelium migration	GO:0090132	0.00023595	3.62718	274	160	14	13799	GADD45A,EMP2,GRN,ITGB1,RHOA,RHOB,NFE2L2,PFN1,DNAJA4,RTN4,PTN,SPARC,TAC1,VEGFA	module4
GO:BP	epithelial cell differentiation	GO:0030855	0.000240507	3.61887	583	160	21	13799	CNN3,CTSB,HEY1,FOSL2,MAFF,HES1,ID2,GSTK1,RHOA,RTN4,PTN,RAP1A,STAT1,VCL,VEGFA,VIM,ZFP36,PIP5K1A,TAGLN2,PLOD3,SLC9A3R1	module4
GO:BP	response to external stimulus	GO:0009605	0.000247325	3.60673	2309	160	50	13799	CTSC,COL1A1,COL3A1,GADD45A,DUSP1,FABP4,FOS,GFRA3,GRN,GSS,ANXA2,HMGB2,ID2,IRF1,JUN,RHOA,LAMTOR4,ATF3,ATP1A1,NFE2L2,NFKBIA,ODC1,PRDX1,SERPINE2,PLP2,PPIB,SEMA4C,PTN,ZSWIM6,BCL6,SIAH1,ZSWIM4,SPARC,SPTBN1,SREBF1,STAT1,TAC1,KLF10,ACTG1,VEGFA,VIM,ZFP36,ADIPOR2,FOSL1,CAPZA2,PIP5K1A,BHLHE40,TNFRSF10B,MAP3K14,CD9	module4
GO:BP	negative regulation of cell migration	GO:0030336	0.000257665	3.58894	239	160	13	13799	COL3A1,GADD45A,DUSP1,RHOA,RHOB,SMAD7,NFE2L2,DNAJA4,PTN,RAP2B,VCL,ADIPOR2,SLC9A3R1	module4
GO:BP	tissue migration	GO:0090130	0.000274064	3.56215	279	160	14	13799	GADD45A,EMP2,GRN,ITGB1,RHOA,RHOB,NFE2L2,PFN1,DNAJA4,RTN4,PTN,SPARC,TAC1,VEGFA	module4
GO:BP	cell-substrate adhesion	GO:0031589	0.000313433	3.50386	323	160	15	13799	COL1A1,COL3A1,EMP2,NID2,ITGB1,ITGB4,RHOA,LAMC1,P4HB,PTN,BCL6,ACTG1,VCL,VEGFA,PIP5K1A	module4
GO:BP	regulation of developmental process	GO:0050793	0.000323018	3.49077	2200	160	48	13799	VAT1,CTSC,TOB2,COL1A1,CTNNA1,GADD45A,DDX5,EMP2,HEY1,FOS,MAFF,GRN,HMGB2,HES1,ID2,IRF1,ITGB1,JUN,JUNB,RHOA,RHOB,SMAD7,NFE2L2,NFKBIA,P4HB,ANGPTL4,PFN1,SERPINE2,PPIB,SEMA4C,RTN4,PTN,KMT2C,RAP1A,BCL6,SDC2,SOX10,SPARC,STAT1,ZFP36L2,TFE3,KLF10,VCL,VEGFA,ZFP36,BHLHE40,SLC9A3R1,SYAP1	module4
GO:BP	supramolecular fiber organization	GO:0097435	0.000351965	3.4535	754	160	24	13799	ADD3,COL1A1,COL1A2,COL3A1,CTNNA1,EMP2,ANXA2,ITGB1,ITGB4,RHOA,RHOB,P4HB,LIMA1,PFN1,PPIB,SIAH1,SPTBN1,TAC1,ACTG1,TPM4,VIM,CAPZA2,SERPINH1,PLOD3	module4
GO:BP	cellular response to external stimulus	GO:0071496	0.000351965	3.4535	327	160	15	13799	COL1A1,GADD45A,FOS,IRF1,JUN,LAMTOR4,ATF3,ATP1A1,NFE2L2,PTN,SREBF1,KLF10,FOSL1,TNFRSF10B,MAP3K14	module4
GO:BP	response to endogenous stimulus	GO:0009719	0.000390513	3.40836	1507	160	37	13799	COL1A1,COL1A2,COL3A1,CTNNA1,CTSB,DDX5,DUSP1,HEY1,FOS,ANXA2,HMGB2,HES1,ITGB1,JUN,RHOA,LAMTOR4,SMAD7,ATP1A1,NFE2L2,PAM,PTN,RAP1A,SOX10,SPARC,SREBF1,STAT1,ZFP36L2,TAC1,KLF10,VIM,ZFP36,ADIPOR2,FOSL1,PLOD3,CD9,SLC9A3R1,SYAP1	module4
GO:BP	apoptotic process	GO:0006915	0.000428582	3.36797	1639	160	39	13799	CTSC,GADD45G,CRIP1,CTNNA1,CTSB,GADD45A,DDX5,DUSP1,HIGD1A,GRN,ANXA5,ANXA6,HMGB2,IRF1,ITGB1,JUN,RHOA,RHOB,MCL1,ATF3,ATOX1,NFE2L2,NFKBIA,P4HB,ANGPTL4,RTN4,PTN,BCL6,SIAH1,SOX10,STAT1,TP53BP2,VAV2,VEGFA,ZFP36,BCL2L14,FOSL1,TNFRSF10B,SLC9A3R1	module4
GO:BP	polyamine biosynthetic process	GO:0006596	0.000439911	3.35663	12	160	4	13799	ODC1,AZIN1,SMOX,SAT1	module4
GO:BP	response to organic cyclic compound	GO:0014070	0.0004885	3.31114	879	160	26	13799	PLIN2,COL1A1,CTNNA1,DDX5,DUSP1,HEY1,FOS,HMGB2,JUN,RHOA,MMP15,ATP1A1,NFKBIA,PAM,POLR2A,PTN,RAP1A,SOX10,SPARC,SREBF1,STAT1,ZFP36L2,TAC1,ZFP36,FOSL1,SLC9A3R1	module4
GO:BP	positive regulation of multicellular organismal process	GO:0051240	0.00049005	3.30976	1222	160	32	13799	TOB2,GADD45G,COL1A1,FABP4,FOS,GRN,ANXA2,HMGB2,HES1,ID2,IRF1,ITGB1,JUN,RHOA,RHOB,SMAD7,ATP1A1,NFE2L2,ANGPTL4,SERPINE2,PPIB,RTN4,PTN,BCL6,SOX10,SPTBN1,STAT1,TAC1,KLF10,VEGFA,ADIPOR2,ZNF516	module4
GO:BP	response to organic substance	GO:0010033	0.000518371	3.28536	2873	160	57	13799	PDIA6,CTSC,PLIN2,COL1A1,COL1A2,COL3A1,CRIP1,CTNNA1,CTSB,DDX5,DUSP1,FABP4,HEY1,FOS,GSS,ANXA2,HMGB2,HES1,IRF1,ITGB1,JUN,JUNB,RHOA,LAMTOR4,SMAD7,MCL1,MMP15,ATF3,ATP1A1,NFE2L2,NFKBIA,P4HB,PAM,PLP2,POLR2A,PTN,RAP1A,BCL6,SOX10,SPARC,SREBF1,STAT1,ZFP36L2,TAC1,KLF10,ACTG1,VEGFA,VIM,ZFP36,ADIPOR2,FOSL1,SERPINH1,PLOD3,MAP3K14,CD9,SLC9A3R1,SYAP1	module4
GO:BP	response to corticosteroid	GO:0031960	0.000584037	3.23356	153	160	10	13799	COL1A1,DUSP1,HEY1,FOS,RHOA,PAM,SPARC,ZFP36L2,ZFP36,FOSL1	module4
GO:BP	endothelium development	GO:0003158	0.000584037	3.23356	121	160	9	13799	HEY1,RHOA,RHOB,RTN4,PTN,RAP1A,VCL,VEGFA,PLOD3	module4
GO:BP	negative regulation of cell differentiation	GO:0045596	0.000584037	3.23356	576	160	20	13799	TOB2,CTNNA1,HEY1,HES1,ID2,IRF1,ITGB1,RHOA,SMAD7,NFE2L2,NFKBIA,SEMA4C,RTN4,PTN,BCL6,SOX10,STAT1,ZFP36L2,VEGFA,ZFP36	module4
GO:BP	regulation of immune system process	GO:0002682	0.000591075	3.22836	1237	160	32	13799	CTSC,TOB2,COL1A1,COL1A2,COL3A1,DUSP1,FOS,GRN,HMGB2,HES1,ID2,IRF1,ITGB1,JUN,RHOA,SMAD7,NFKBIA,RTN4,PTN,KMT2C,RAP1A,BCL6,STAT1,ZFP36L2,TAC1,TFE3,KLF10,ACTG1,VAV2,VEGFA,ZFP36,CD9	module4
GO:BP	regulation of endothelial cell migration	GO:0010594	0.000603718	3.21917	154	160	10	13799	GADD45A,EMP2,GRN,RHOA,RHOB,NFE2L2,DNAJA4,PTN,SPARC,VEGFA	module4
GO:BP	response to hormone	GO:0009725	0.00064469	3.19065	843	160	25	13799	COL1A1,CTNNA1,CTSB,DDX5,DUSP1,HEY1,FOS,ANXA2,HMGB2,RHOA,ATP1A1,NFE2L2,PAM,PTN,SOX10,SPARC,SREBF1,STAT1,ZFP36L2,TAC1,ZFP36,ADIPOR2,FOSL1,PLOD3,SYAP1	module4
GO:BP	cell activation	GO:0001775	0.000686747	3.1632	1130	160	30	13799	VAT1,CTSC,COL1A1,COL1A2,COL3A1,KLF6,CTSB,CYB5R3,GRN,ACAA1,ANXA2,HES1,ID2,IRF1,ITGB1,RHOA,SMAD7,PRDX1,SERPINE2,RAP1A,RAP2B,BCL6,S100A11,ZFP36L2,TAC1,ACTG1,VAV2,VCL,CD9,MVP	module4
GO:BP	response to reactive oxygen species	GO:0000302	0.000732031	3.13547	193	160	11	13799	COL1A1,DUSP1,FOS,JUN,RHOB,NFE2L2,PRDX1,OSER1,STAT1,TXN,FOSL1	module4
GO:BP	hemopoiesis	GO:0030097	0.000817276	3.08763	802	160	24	13799	TOB2,KLF6,FOS,ANXA2,HMGB2,HES1,ID2,IRF1,ITGB1,JUN,JUNB,RHOA,SMAD7,NFE2L2,NFKBIA,PTN,KMT2C,BCL6,STAT1,ZFP36L2,TFE3,KLF10,VEGFA,ZFP36	module4
GO:BP	response to oxidative stress	GO:0006979	0.000824699	3.0837	402	160	16	13799	COL1A1,RCAN1,DUSP1,FOS,GSS,JUN,RHOB,MCL1,ATOX1,NFE2L2,P4HB,PRDX1,OSER1,STAT1,TXN,FOSL1	module4
GO:BP	endothelial cell migration	GO:0043542	0.000857359	3.06684	197	160	11	13799	GADD45A,EMP2,GRN,ITGB1,RHOA,RHOB,NFE2L2,DNAJA4,PTN,SPARC,VEGFA	module4
GO:BP	response to hydrogen peroxide	GO:0042542	0.000922397	3.03508	130	160	9	13799	COL1A1,DUSP1,JUN,RHOB,NFE2L2,OSER1,STAT1,TXN,FOSL1	module4
GO:BP	response to organophosphorus	GO:0046683	0.000965927	3.01506	131	160	9	13799	COL1A1,DUSP1,FOS,JUN,RAP1A,SPARC,SREBF1,STAT1,FOSL1	module4
GO:BP	cellular response to cytokine stimulus	GO:0071345	0.000965927	3.01506	868	160	25	13799	COL1A1,COL1A2,DUSP1,FABP4,FOS,ANXA2,IRF1,ITGB1,JUNB,RHOA,SMAD7,MCL1,NFE2L2,NFKBIA,P4HB,PLP2,BCL6,STAT1,ZFP36L2,ACTG1,VEGFA,VIM,ZFP36,ADIPOR2,MAP3K14	module4
GO:BP	programmed cell death	GO:0012501	0.00104154	2.98233	1719	160	39	13799	CTSC,GADD45G,CRIP1,CTNNA1,CTSB,GADD45A,DDX5,DUSP1,HIGD1A,GRN,ANXA5,ANXA6,HMGB2,IRF1,ITGB1,JUN,RHOA,RHOB,MCL1,ATF3,ATOX1,NFE2L2,NFKBIA,P4HB,ANGPTL4,RTN4,PTN,BCL6,SIAH1,SOX10,STAT1,TP53BP2,VAV2,VEGFA,ZFP36,BCL2L14,FOSL1,TNFRSF10B,SLC9A3R1	module4
GO:BP	response to drug	GO:0042493	0.00107512	2.96854	368	160	15	13799	PLIN2,COL1A1,FOS,JUN,RHOA,ATP1A1,NFE2L2,PAM,PTN,RAP1A,SOX10,SREBF1,STAT1,ADIPOR2,FOSL1	module4
GO:BP	regulation of cell development	GO:0060284	0.00107512	2.96854	460	160	17	13799	CTNNA1,HEY1,GRN,HMGB2,HES1,ID2,RHOA,SMAD7,P4HB,SERPINE2,SEMA4C,RTN4,PTN,SOX10,VCL,VEGFA,BHLHE40	module4
GO:BP	regulation of cell population proliferation	GO:0042127	0.00110804	2.95545	1409	160	34	13799	COX17,TOB2,CTNNA1,EMP2,FOSL2,GRN,ANXA2,HMGB2,HES1,ID2,IRF1,ITGB1,JUN,JUNB,RHOA,LAMC1,SMAD7,ATF3,NFKBIA,SERPINE2,RTN4,PTN,BCL6,S100A11,SOX10,SPARC,STAT1,TAC1,KLF10,VEGFA,ZFP36,FOSL1,CD9,SLC9A3R1	module4
GO:BP	response to glucocorticoid	GO:0051384	0.00119566	2.92239	136	160	9	13799	DUSP1,HEY1,FOS,RHOA,PAM,SPARC,ZFP36L2,ZFP36,FOSL1	module4
GO:BP	regulation of vasculogenesis	GO:2001212	0.00119566	2.92239	16	160	4	13799	EMP2,HEY1,RTN4,RAP1A	module4
GO:BP	cell-matrix adhesion	GO:0007160	0.00119566	2.92239	207	160	11	13799	COL3A1,EMP2,NID2,ITGB1,ITGB4,RHOA,BCL6,ACTG1,VCL,VEGFA,PIP5K1A	module4
GO:BP	regulation of angiogenesis	GO:0045765	0.00119566	2.92239	246	160	12	13799	GADD45A,EMP2,GRN,ITGB1,RHOB,NFE2L2,ANGPTL4,RTN4,PTN,SPARC,STAT1,VEGFA	module4
GO:BP	response to inorganic substance	GO:0010035	0.00119566	2.92239	515	160	18	13799	COL1A1,CRIP1,DUSP1,FABP4,FOS,GSS,JUN,JUNB,RHOB,NFE2L2,PRDX1,PAM,OSER1,SPARC,STAT1,TXN,FOSL1,CD9	module4
GO:BP	polyamine metabolic process	GO:0006595	0.00119566	2.92239	16	160	4	13799	ODC1,AZIN1,SMOX,SAT1	module4
GO:BP	regulation of biological quality	GO:0065008	0.0012104	2.91707	3572	160	65	13799	GADD45G,ADD3,COL1A1,COL1A2,COL3A1,CTSB,EMP2,FABP4,ALDH9A1,MAFF,GRN,ANXA2,ANXA5,ANXA6,HMGB2,ID2,IRF1,ITGB1,JUN,RHOA,RHOB,LAMTOR4,LAMC1,SMAD7,MCL1,ATOX1,ATP1A1,NFE2L2,PRDX1,PAM,ANGPTL4,LIMA1,PFN1,SERPINE2,PPIB,SEMA4C,RTN4,PTN,RAP1A,RAP2B,RBP1,BCL6,SIAH1,ELOVL1,SPARC,SPTBN1,SREBF1,STAT1,ZFP36L2,TAC1,TFE3,ACTG1,TP53BP2,TXN,VAV2,VCL,VEGFA,VIM,ZFP36,ADIPOR2,CAPZA2,PLOD3,CD9,SLC9A3R1,ZNF516	module4
GO:BP	response to progesterone	GO:0032570	0.00122271	2.91268	32	160	5	13799	FOS,PTN,SOX10,SREBF1,FOSL1	module4
GO:BP	regulation of vasculature development	GO:1901342	0.00130857	2.8832	249	160	12	13799	GADD45A,EMP2,GRN,ITGB1,RHOB,NFE2L2,ANGPTL4,RTN4,PTN,SPARC,STAT1,VEGFA	module4
GO:BP	myeloid cell differentiation	GO:0030099	0.00135595	2.86776	379	160	15	13799	TOB2,FOS,ANXA2,HMGB2,ID2,JUN,JUNB,NFKBIA,KMT2C,BCL6,STAT1,TFE3,KLF10,VEGFA,ZFP36	module4
GO:BP	hematopoietic or lymphoid organ development	GO:0048534	0.00135808	2.86708	838	160	24	13799	TOB2,KLF6,FOS,ANXA2,HMGB2,HES1,ID2,IRF1,ITGB1,JUN,JUNB,RHOA,SMAD7,NFE2L2,NFKBIA,PTN,KMT2C,BCL6,STAT1,ZFP36L2,TFE3,KLF10,VEGFA,ZFP36	module4
GO:BP	extracellular matrix organization	GO:0030198	0.00137201	2.86264	380	160	15	13799	COL1A1,COL1A2,COL3A1,NID2,ANXA2,ITGB1,ITGB4,LAMC1,MMP15,P4HB,PPIB,SPARC,CAPNS2,SERPINH1,PLOD3	module4
GO:BP	response to stimulus	GO:0050896	0.00138996	2.857	7328	160	110	13799	PDIA6,VAT1,CTSC,GADD45G,PLIN2,COL1A1,COL1A2,COL3A1,CREM,CRIP1,CTNNA1,CTSB,GADD45A,DDX5,CYB5R3,RCAN1,DUSP1,EMP2,FABP4,HEY1,FOS,MAFF,HIGD1A,GFRA3,GRN,GSS,ACAA1,ANXA2,ANXA5,ANXA6,HMGB2,HES1,ID2,IRF1,ITGB1,ITGB4,JUN,JUNB,GSTK1,RHOA,RHOB,LAMTOR4,SMAD7,MCAM,MCL1,MMP15,ATF3,ATOX1,ATP1A1,NFE2L2,NFKBIA,ODC1,P4HB,PRDX1,PAM,ANGPTL4,OSER1,PFN1,SERPINE2,CLIC5,PLP2,POLR2A,SMOX,PPIB,SEMA4C,DNAJA4,RTN4,PTN,ZSWIM…	module4
GO:BP	extracellular structure organization	GO:0043062	0.00138996	2.857	381	160	15	13799	COL1A1,COL1A2,COL3A1,NID2,ANXA2,ITGB1,ITGB4,LAMC1,MMP15,P4HB,PPIB,SPARC,CAPNS2,SERPINH1,PLOD3	module4
GO:BP	external encapsulating structure organization	GO:0045229	0.00141821	2.84826	382	160	15	13799	COL1A1,COL1A2,COL3A1,NID2,ANXA2,ITGB1,ITGB4,LAMC1,MMP15,P4HB,PPIB,SPARC,CAPNS2,SERPINH1,PLOD3	module4
GO:BP	epithelium development	GO:0060429	0.00142143	2.84727	1072	160	28	13799	CNN3,CTSB,HEY1,FOSL2,MAFF,HES1,ID2,GSTK1,RHOA,RHOB,SMAD7,PFN1,SERPINE2,SEMA4C,RTN4,PTN,RAP1A,SOX10,STAT1,ACTG1,VCL,VEGFA,VIM,ZFP36,PIP5K1A,TAGLN2,PLOD3,SLC9A3R1	module4
GO:BP	negative regulation of developmental process	GO:0051093	0.00145138	2.83822	789	160	23	13799	VAT1,TOB2,CTNNA1,GADD45A,HEY1,HES1,ID2,IRF1,ITGB1,RHOA,SMAD7,NFE2L2,NFKBIA,SEMA4C,RTN4,PTN,BCL6,SOX10,SPARC,STAT1,ZFP36L2,VEGFA,ZFP36	module4
GO:BP	positive regulation of cellular component movement	GO:0051272	0.00145173	2.83812	478	160	17	13799	COL1A1,GRN,ITGB1,RHOA,RHOB,MCAM,NFE2L2,PFN1,SEMA4C,RTN4,PTN,BCL6,S100A11,SPARC,TAC1,ACTG1,VEGFA	module4
GO:BP	platelet activation	GO:0030168	0.0014585	2.83609	142	160	9	13799	COL1A1,COL1A2,COL3A1,SERPINE2,RAP2B,ACTG1,VAV2,VCL,CD9	module4
GO:BP	maintenance of blood-brain barrier	GO:0035633	0.00148184	2.8292	34	160	5	13799	ITGB1,LAMC1,ACTG1,VCL,VEGFA	module4
GO:BP	regulation of localization	GO:0032879	0.00148184	2.8292	2441	160	49	13799	COX17,PLIN2,COL1A1,COL3A1,CTNNA1,GADD45A,DUSP1,EMP2,GRN,ANXA2,ANXA6,ITGB1,RHOA,RHOB,SMAD7,MCAM,ATP1A1,NFE2L2,NFKBIA,PAM,AZIN1,PFN1,SERPINE2,CLIC5,SEMA4C,DNAJA4,SAR1A,RTN4,PTN,ZSWIM6,RAN,RAP1A,RAP2B,BCL6,S100A11,ZSWIM4,SPARC,SPTBN1,SREBF1,TAC1,ACTG1,TP53BP2,TXN,VCL,VEGFA,ZFP36,ADIPOR2,CD9,SLC9A3R1	module4
GO:BP	cell adhesion	GO:0007155	0.00155275	2.8089	1200	160	30	13799	CNN3,COL1A1,COL3A1,CTNNA1,DUSP1,EMP2,NID2,ANXA2,HES1,IRF1,ITGB1,ITGB4,RHOA,RHOB,LAMC1,SMAD7,MCAM,P4HB,SERPINE2,RTN4,PTN,RAP2B,BCL6,S100A11,TFE3,ACTG1,VCL,VEGFA,PIP5K1A,CD9	module4
GO:BP	positive regulation of developmental process	GO:0051094	0.00156692	2.80495	1141	160	29	13799	COL1A1,CTNNA1,FOS,GRN,HMGB2,HES1,ID2,ITGB1,JUN,JUNB,RHOA,RHOB,SMAD7,NFE2L2,P4HB,ANGPTL4,SERPINE2,PPIB,RTN4,PTN,RAP1A,BCL6,SOX10,STAT1,TFE3,KLF10,VEGFA,ZFP36,SYAP1	module4
GO:BP	regulation of molecular function	GO:0065009	0.00159562	2.79707	2662	160	52	13799	COX17,AHSA1,GADD45G,AGAP1,CNN3,CTSB,GADD45A,RCAN1,DUSP1,EMP2,FABP4,HEY1,FOS,GRN,ANXA2,ANXA5,HMGB2,HES1,ID2,ITGB1,JUN,RHOA,LAMTOR4,SMAD7,NFKBIA,ANGPTL4,AZIN1,PFN1,SERPINE2,CCNL1,PTN,RAN,RAP1A,RAP2B,AVPI1,BCL6,TXN,VAV2,VEGFA,ZFP36,FOSL1,ITIH5,CCNL2,PIP5K1A,BHLHE40,SERPINH1,TNFRSF10B,MAP3K14,SLC9A3R1,SYAP1,STARD8,MVP	module4
GO:BP	response to purine-containing compound	GO:0014074	0.00162287	2.78972	145	160	9	13799	COL1A1,DUSP1,FOS,JUN,RAP1A,SPARC,SREBF1,STAT1,FOSL1	module4
GO:BP	biological adhesion	GO:0022610	0.00162287	2.78972	1205	160	30	13799	CNN3,COL1A1,COL3A1,CTNNA1,DUSP1,EMP2,NID2,ANXA2,HES1,IRF1,ITGB1,ITGB4,RHOA,RHOB,LAMC1,SMAD7,MCAM,P4HB,SERPINE2,RTN4,PTN,RAP2B,BCL6,S100A11,TFE3,ACTG1,VCL,VEGFA,PIP5K1A,CD9	module4
GO:BP	regulation of myeloid cell differentiation	GO:0045637	0.00186684	2.72889	222	160	11	13799	TOB2,FOS,HMGB2,ID2,JUN,NFKBIA,KMT2C,STAT1,TFE3,KLF10,ZFP36	module4
GO:BP	positive regulation of cell differentiation	GO:0045597	0.00232904	2.63282	763	160	22	13799	COL1A1,CTNNA1,FOS,HMGB2,HES1,ID2,JUN,JUNB,RHOA,SMAD7,P4HB,SERPINE2,PTN,RAP1A,BCL6,SOX10,STAT1,TFE3,KLF10,VEGFA,ZFP36,SYAP1	module4
GO:BP	regulation of leukocyte differentiation	GO:1902105	0.00233685	2.63137	228	160	11	13799	TOB2,FOS,ID2,IRF1,JUN,RHOA,SMAD7,BCL6,ZFP36L2,TFE3,KLF10	module4
GO:BP	positive regulation of cell migration	GO:0030335	0.00236861	2.62551	452	160	16	13799	COL1A1,GRN,ITGB1,RHOA,RHOB,MCAM,NFE2L2,PFN1,SEMA4C,RTN4,PTN,S100A11,SPARC,TAC1,ACTG1,VEGFA	module4
GO:BP	immune system development	GO:0002520	0.00257282	2.58959	882	160	24	13799	TOB2,KLF6,FOS,ANXA2,HMGB2,HES1,ID2,IRF1,ITGB1,JUN,JUNB,RHOA,SMAD7,NFE2L2,NFKBIA,PTN,KMT2C,BCL6,STAT1,ZFP36L2,TFE3,KLF10,VEGFA,ZFP36	module4
GO:BP	response to gravity	GO:0009629	0.00263401	2.57938	8	160	3	13799	FOS,SPARC,FOSL1	module4
GO:BP	putrescine metabolic process	GO:0009445	0.00263401	2.57938	8	160	3	13799	ODC1,AZIN1,SAT1	module4
GO:BP	actin filament-based process	GO:0030029	0.00269486	2.56946	718	160	21	13799	ADD3,CNN3,CTNNA1,EMP2,ITGB1,RHOA,RHOB,ATP1A1,PAM,LIMA1,PFN1,BCL6,SPTBN1,TAC1,ACTG1,TPM4,VIM,CAPZA2,PIP5K1A,SLC9A3R1,STARD8	module4
GO:BP	leukocyte differentiation	GO:0002521	0.00279903	2.55299	460	160	16	13799	TOB2,KLF6,FOS,ANXA2,ID2,IRF1,ITGB1,JUN,JUNB,RHOA,SMAD7,BCL6,ZFP36L2,TFE3,KLF10,VEGFA	module4
GO:BP	response to oxygen-containing compound	GO:1901700	0.00283006	2.5482	1499	160	34	13799	COL1A1,COL1A2,CTNNA1,DUSP1,FOS,GSS,HMGB2,JUN,RHOA,RHOB,LAMTOR4,MMP15,ATP1A1,NFE2L2,NFKBIA,PRDX1,PAM,OSER1,PTN,RAP1A,SOX10,SPARC,SREBF1,STAT1,TAC1,KLF10,TXN,VIM,ZFP36,ADIPOR2,FOSL1,CD9,SLC9A3R1,SYAP1	module4
GO:BP	cell-substrate junction assembly	GO:0007044	0.00315994	2.50032	93	160	7	13799	ITGB4,RHOA,LAMC1,ACTG1,VCL,VEGFA,PIP5K1A	module4
GO:BP	cell surface receptor signaling pathway	GO:0007166	0.00333327	2.47713	2532	160	49	13799	COL1A1,COL1A2,COL3A1,CTNNA1,GADD45A,DDX5,EMP2,HEY1,FOS,GFRA3,ANXA2,HMGB2,HES1,IRF1,ITGB1,ITGB4,JUN,JUNB,RHOA,SMAD7,MCL1,ATF3,NFKBIA,P4HB,PFN1,SERPINE2,PLP2,SEMA4C,RTN4,PTN,RAP1A,BCL6,SDC2,SIAH1,SOX10,SPTBN1,SREBF1,STAT1,ACTG1,TXN,VAV2,VEGFA,VIM,BCL2L14,ADIPOR2,TNFRSF10B,MAP3K14,SLC9A3R1,MVP	module4
GO:BP	positive regulation of cell motility	GO:2000147	0.00333327	2.47713	468	160	16	13799	COL1A1,GRN,ITGB1,RHOA,RHOB,MCAM,NFE2L2,PFN1,SEMA4C,RTN4,PTN,S100A11,SPARC,TAC1,ACTG1,VEGFA	module4
GO:BP	response to lipid	GO:0033993	0.00352839	2.45242	790	160	22	13799	COL1A1,DDX5,DUSP1,HEY1,FOS,HMGB2,JUN,RHOA,MMP15,ATP1A1,NFKBIA,PAM,PTN,SOX10,SPARC,SREBF1,ZFP36L2,TAC1,VIM,ZFP36,ADIPOR2,FOSL1	module4
GO:BP	cellular response to organic substance	GO:0071310	0.00374379	2.42669	2333	160	46	13799	PDIA6,COL1A1,COL1A2,COL3A1,CTNNA1,CTSB,DDX5,DUSP1,FABP4,HEY1,FOS,ANXA2,HMGB2,HES1,IRF1,ITGB1,JUN,JUNB,RHOA,LAMTOR4,SMAD7,MCL1,ATF3,ATP1A1,NFE2L2,NFKBIA,P4HB,PLP2,PTN,RAP1A,BCL6,SOX10,SREBF1,STAT1,ZFP36L2,TAC1,KLF10,ACTG1,VEGFA,VIM,ZFP36,ADIPOR2,PLOD3,MAP3K14,SLC9A3R1,SYAP1	module4
GO:BP	response to acid chemical	GO:0001101	0.00379982	2.42024	129	160	8	13799	COL1A1,COL1A2,GSS,RHOA,LAMTOR4,PTN,VEGFA,CD9	module4
GO:BP	actin cytoskeleton organization	GO:0030036	0.00379982	2.42024	630	160	19	13799	ADD3,CNN3,CTNNA1,EMP2,ITGB1,RHOA,RHOB,PAM,LIMA1,PFN1,BCL6,SPTBN1,TAC1,ACTG1,TPM4,CAPZA2,PIP5K1A,SLC9A3R1,STARD8	module4
GO:BP	p38MAPK cascade	GO:0038066	0.00392734	2.4059	43	160	5	13799	GADD45G,GADD45A,DUSP1,VEGFA,ZFP36	module4
GO:BP	multi-organism process	GO:0051704	0.0040753	2.38984	857	160	23	13799	TOB2,CREM,CTSB,EMP2,FOS,MAFF,ANXA2,HMGB2,ITGB1,ITGB4,JUNB,PAM,SERPINE2,CLIC5,PTN,RAN,BCL6,SIAH1,TAC1,VEGFA,ADIPOR2,FOSL1,CD9	module4
GO:BP	negative regulation of cellular process	GO:0048523	0.0042739	2.36918	4217	160	71	13799	VAT1,CTSC,TOB2,ADD3,COL1A1,COL3A1,CREM,CTNNA1,GADD45A,DDX5,RCAN1,DUSP1,ERF,FABP4,HEY1,HIGD1A,GRN,ANXA2,ANXA5,ANXA6,HMGB2,HES1,ID2,IRF1,ITGB1,JUN,RHOA,RHOB,SMAD7,MCL1,ATF3,ATOX1,ATP1A1,NFE2L2,NFKBIA,ANGPTL4,LIMA1,PFN1,SERPINE2,SEMA4C,DNAJA4,RTN4,PTN,RAP1A,RAP2B,BCL6,S100A11,SIAH1,SOX10,SPARC,SPTBN1,SREBF1,STAT1,ZFP36L2,KLF10,TP53BP2,TXN,VCL,VEGFA,VIM,ZFP36,ADIPOR2,FOSL1,ITIH5,CAPZA2,BHLHE40,SERPIN…	module4
GO:BP	regulation of neurogenesis	GO:0050767	0.00427445	2.36912	336	160	13	13799	CTNNA1,HEY1,HMGB2,HES1,ID2,RHOA,SERPINE2,SEMA4C,RTN4,PTN,SOX10,VEGFA,BHLHE40	module4
GO:BP	cell-substrate junction organization	GO:0150115	0.00431883	2.36463	99	160	7	13799	ITGB4,RHOA,LAMC1,ACTG1,VCL,VEGFA,PIP5K1A	module4
GO:BP	response to nitrogen compound	GO:1901698	0.00431883	2.36463	1039	160	26	13799	COL1A1,COL1A2,CTNNA1,DUSP1,FOS,GSS,ITGB1,JUN,RHOA,LAMTOR4,NFE2L2,NFKBIA,PTN,RAP1A,SPARC,SREBF1,STAT1,TAC1,KLF10,TXN,VIM,ADIPOR2,FOSL1,CD9,SLC9A3R1,SYAP1	module4
GO:BP	positive regulation of locomotion	GO:0040017	0.00431883	2.36463	482	160	16	13799	COL1A1,GRN,ITGB1,RHOA,RHOB,MCAM,NFE2L2,PFN1,SEMA4C,RTN4,PTN,S100A11,SPARC,TAC1,ACTG1,VEGFA	module4
GO:BP	cellular response to endogenous stimulus	GO:0071495	0.00450679	2.34613	1289	160	30	13799	COL1A1,COL1A2,COL3A1,CTNNA1,CTSB,DDX5,DUSP1,HEY1,FOS,HES1,JUN,RHOA,LAMTOR4,SMAD7,ATP1A1,NFE2L2,PTN,RAP1A,SOX10,SREBF1,STAT1,ZFP36L2,TAC1,KLF10,VIM,ZFP36,ADIPOR2,PLOD3,SLC9A3R1,SYAP1	module4
GO:BP	response to organonitrogen compound	GO:0010243	0.00450679	2.34613	983	160	25	13799	COL1A1,COL1A2,CTNNA1,DUSP1,FOS,GSS,ITGB1,JUN,RHOA,LAMTOR4,NFE2L2,NFKBIA,PTN,RAP1A,SPARC,SREBF1,STAT1,TAC1,KLF10,VIM,ADIPOR2,FOSL1,CD9,SLC9A3R1,SYAP1	module4
GO:BP	glial cell differentiation	GO:0010001	0.00450679	2.34613	209	160	10	13799	GRN,HES1,ID2,ITGB4,RHOA,SERPINE2,PTN,SOX10,VIM,CD9	module4
GO:BP	skin morphogenesis	GO:0043589	0.00477697	2.32085	10	160	3	13799	COL1A1,COL1A2,ITGB4	module4
GO:BP	positive regulation of epithelial cell migration	GO:0010634	0.00504695	2.29697	136	160	8	13799	GRN,RHOB,NFE2L2,PFN1,RTN4,SPARC,TAC1,VEGFA	module4
GO:BP	mesenchymal cell differentiation	GO:0048762	0.00515395	2.28786	213	160	10	13799	COL1A1,DDX5,HEY1,ANXA6,HES1,SMAD7,SEMA4C,RTN4,SOX10,STAT1	module4
GO:BP	positive regulation of biological process	GO:0048518	0.00544467	2.26403	5308	160	84	13799	COX17,CTSC,TOB2,GADD45G,PLIN2,COL1A1,COL3A1,KLF6,CREM,CTNNA1,GADD45A,DDX5,DUSP1,EMP2,FABP4,HEY1,FOS,FOSL2,MAFF,ATL3,GRN,ANXA2,HMGB2,HES1,ID2,IRF1,ITGB1,JUN,JUNB,RHOA,RHOB,LAMTOR4,LAMC1,SMAD7,MCAM,MCL1,ATF3,ATP1A1,NFE2L2,NFKBIA,P4HB,ANGPTL4,AZIN1,PFKFB3,PFN1,SERPINE2,PPIB,SEMA4C,DNAJA4,SAR1A,RTN4,PTN,KMT2C,RAN,RAP1A,RAP2B,AVPI1,BCL6,S100A11,SIAH1,SOX10,SPARC,SPTBN1,SREBF1,STAT1,ZFP36L2,TAC1,TFE3,K…	module4
GO:BP	cellular response to mechanical stimulus	GO:0071260	0.00575454	2.23999	74	160	6	13799	COL1A1,GADD45A,IRF1,ATP1A1,TNFRSF10B,MAP3K14	module4
GO:BP	cell development	GO:0048468	0.00604405	2.21867	1906	160	39	13799	CTNNA1,RCAN1,HEY1,FOSL2,GFRA3,GRN,ANXA2,ANXA6,HMGB2,HES1,ID2,ITGB1,ITGB4,RHOA,LAMC1,SMAD7,NFE2L2,P4HB,SERPINE2,SEMA4C,RTN4,PTN,ZSWIM6,RAP1A,BCL6,SDC2,SIAH1,ZSWIM4,SOX10,SPTBN1,ACTG1,VCL,VEGFA,VIM,BHLHE40,SERPINH1,PLOD3,CD9,SLC9A3R1	module4
GO:BP	endothelial cell differentiation	GO:0045446	0.0061192	2.21331	106	160	7	13799	HEY1,RTN4,PTN,RAP1A,VCL,VEGFA,PLOD3	module4
GO:BP	regulated exocytosis	GO:0045055	0.00621246	2.20674	661	160	19	13799	VAT1,CTSC,CTSB,CYB5R3,GRN,ACAA1,ANXA2,ANXA5,RHOA,SCCPDH,RAP1A,RAP2B,S100A11,SPARC,VCL,VEGFA,TAGLN2,CD9,MVP	module4
GO:BP	regulation of response to wounding	GO:1903034	0.0068039	2.16724	143	160	8	13799	GRN,ANXA2,ITGB1,NFE2L2,SERPINE2,PTN,ACTG1,CD9	module4
GO:BP	multi-organism reproductive process	GO:0044703	0.00681619	2.16646	779	160	21	13799	TOB2,CREM,CTSB,EMP2,FOS,MAFF,HMGB2,ITGB1,ITGB4,JUNB,PAM,SERPINE2,CLIC5,PTN,BCL6,SIAH1,TAC1,VEGFA,ADIPOR2,FOSL1,CD9	module4
GO:BP	cell population proliferation	GO:0008283	0.00692766	2.15941	1652	160	35	13799	COX17,TOB2,CTNNA1,EMP2,FOSL2,GRN,ANXA2,HMGB2,HES1,ID2,IRF1,ITGB1,JUN,JUNB,RHOA,LAMC1,SMAD7,ATF3,NFKBIA,PRDX1,SERPINE2,RTN4,PTN,BCL6,S100A11,SOX10,SPARC,STAT1,TAC1,KLF10,VEGFA,ZFP36,FOSL1,CD9,SLC9A3R1	module4
GO:BP	platelet degranulation	GO:0002576	0.00700081	2.15485	109	160	7	13799	ANXA5,SCCPDH,SPARC,VCL,VEGFA,TAGLN2,CD9	module4
GO:BP	positive regulation of apoptotic signaling pathway	GO:2001235	0.00700081	2.15485	109	160	7	13799	CTSC,CTNNA1,MCL1,ATF3,SIAH1,BCL2L14,SLC9A3R1	module4
GO:BP	regulation of catalytic activity	GO:0050790	0.00702469	2.15337	2062	160	41	13799	COX17,GADD45G,AGAP1,CTSB,GADD45A,RCAN1,DUSP1,EMP2,FABP4,GRN,ANXA2,ANXA5,HMGB2,ITGB1,JUN,RHOA,LAMTOR4,SMAD7,ANGPTL4,AZIN1,SERPINE2,CCNL1,PTN,RAP1A,RAP2B,AVPI1,BCL6,TXN,VAV2,VEGFA,ZFP36,ITIH5,CCNL2,PIP5K1A,SERPINH1,TNFRSF10B,MAP3K14,SLC9A3R1,SYAP1,STARD8,MVP	module4
GO:BP	vasculogenesis	GO:0001570	0.00721529	2.14175	78	160	6	13799	EMP2,HEY1,JUNB,RTN4,RAP1A,VEGFA	module4
GO:BP	regulation of nervous system development	GO:0051960	0.007521	2.12372	410	160	14	13799	CTSC,CTNNA1,HEY1,HMGB2,HES1,ID2,RHOA,SERPINE2,SEMA4C,RTN4,PTN,SOX10,VEGFA,BHLHE40	module4
GO:BP	positive regulation of astrocyte differentiation	GO:0048711	0.00778463	2.10876	12	160	3	13799	HES1,ID2,SERPINE2	module4
GO:BP	muscle structure development	GO:0061061	0.00812038	2.09042	569	160	17	13799	CTNNA1,DDX5,RCAN1,HEY1,FOS,MAFF,HES1,ID2,IFRD1,ITGB1,RHOA,SMAD7,ATF3,SEMA4C,ACTG1,VEGFA,CD9	module4
GO:BP	placenta blood vessel development	GO:0060674	0.00814002	2.08937	29	160	4	13799	HEY1,HES1,JUNB,FOSL1	module4
GO:BP	myeloid leukocyte differentiation	GO:0002573	0.00844024	2.07365	188	160	9	13799	TOB2,FOS,ANXA2,ID2,JUN,JUNB,TFE3,KLF10,VEGFA	module4
GO:BP	regulation of neuroblast proliferation	GO:1902692	0.00916686	2.03778	30	160	4	13799	CTNNA1,PTN,SOX10,VEGFA	module4
GO:BP	apoptotic signaling pathway	GO:0097190	0.00916686	2.03778	523	160	16	13799	CTSC,CRIP1,CTNNA1,DDX5,ANXA6,HMGB2,JUN,MCL1,ATF3,NFE2L2,P4HB,SIAH1,TP53BP2,BCL2L14,TNFRSF10B,SLC9A3R1	module4
GO:BP	immune response	GO:0006955	0.00916686	2.03778	1616	160	34	13799	VAT1,CTSC,COL1A1,COL1A2,COL3A1,CRIP1,CTSB,CYB5R3,EMP2,FOS,GRN,ACAA1,ANXA2,HMGB2,IRF1,ITGB1,JUN,RHOA,SMAD7,PRDX1,RTN4,RAP1A,RAP2B,BCL6,S100A11,STAT1,TFE3,ACTG1,VAV2,VCL,VIM,CAPZA2,MAP3K14,MVP	module4
GO:BP	gliogenesis	GO:0042063	0.00925992	2.03339	277	160	11	13799	GRN,HES1,ID2,ITGB4,RHOA,SERPINE2,RTN4,PTN,SOX10,VIM,CD9	module4
GO:BP	polyamine catabolic process	GO:0006598	0.00942701	2.02563	3	160	2	13799	SMOX,SAT1	module4
GO:BP	putrescine biosynthetic process from ornithine	GO:0033387	0.00942701	2.02563	3	160	2	13799	ODC1,AZIN1	module4
GO:BP	alpha-linolenic acid metabolic process	GO:0036109	0.00946716	2.02378	13	160	3	13799	ACAA1,ELOVL1,FADS2	module4
GO:BP	regulation of transcription by RNA polymerase II	GO:0006357	0.00951601	2.02155	1961	160	39	13799	KLF6,CREM,GADD45A,DDX5,ERF,HEY1,FOS,FOSL2,MAFF,HIGD1A,HMGB2,HES1,ID2,IFRD1,IRF1,JUN,JUNB,RHOA,SMAD7,ATF3,NFE2L2,NFKBIA,PAM,PFN1,CCNL1,KMT2C,BCL6,SOX10,SREBF1,STAT1,TFE3,KLF10,TXN,VEGFA,ZFP36,FOSL1,CCNL2,BHLHE40,ZNF516	module4
GO:BP	erythrocyte homeostasis	GO:0034101	0.00982312	2.00775	117	160	7	13799	HMGB2,ID2,PRDX1,BCL6,STAT1,VEGFA,ZFP36	module4
GO:BP	osteoclast differentiation	GO:0030316	0.0105371	1.97728	85	160	6	13799	TOB2,FOS,ANXA2,JUNB,TFE3,KLF10	module4
GO:BP	regulation of cell-substrate adhesion	GO:0010810	0.0106966	1.97075	196	160	9	13799	COL1A1,EMP2,RHOA,P4HB,PTN,BCL6,ACTG1,VCL,VEGFA	module4
GO:BP	platelet aggregation	GO:0070527	0.0106966	1.97075	56	160	5	13799	SERPINE2,RAP2B,ACTG1,VCL,CD9	module4
GO:BP	cellular response to oxygen-containing compound	GO:1901701	0.0110531	1.95651	1057	160	25	13799	COL1A1,COL1A2,CTNNA1,FOS,HMGB2,JUN,RHOA,RHOB,LAMTOR4,NFE2L2,NFKBIA,PRDX1,OSER1,PTN,RAP1A,SOX10,SREBF1,STAT1,KLF10,TXN,VIM,ZFP36,ADIPOR2,SLC9A3R1,SYAP1	module4
GO:BP	negative regulation of biological process	GO:0048519	0.0111009	1.95464	4696	160	75	13799	VAT1,CTSC,TOB2,ADD3,COL1A1,COL3A1,CREM,CTNNA1,GADD45A,DDX5,RCAN1,DUSP1,ERF,FABP4,HEY1,HIGD1A,GRN,ANXA2,ANXA5,ANXA6,HMGB2,HES1,ID2,IRF1,ITGB1,JUN,RHOA,RHOB,SMAD7,MCL1,ATF3,ATOX1,ATP1A1,NFE2L2,NFKBIA,ANGPTL4,LIMA1,AZIN1,PFN1,SERPINE2,SEMA4C,DNAJA4,RTN4,PTN,RAN,RAP1A,RAP2B,BCL6,S100A11,SIAH1,SOX10,SPARC,SPTBN1,SREBF1,STAT1,ZFP36L2,TAC1,TFE3,KLF10,TP53BP2,TXN,VCL,VEGFA,VIM,ZFP36,ADIPOR2,FOSL1,ITIH5,C…	module4
GO:BP	negative regulation of glial cell proliferation	GO:0060253	0.0113687	1.94429	14	160	3	13799	HES1,PTN,SOX10	module4
GO:BP	regulation of axon guidance	GO:1902667	0.0113687	1.94429	14	160	3	13799	ZSWIM6,ZSWIM4,VEGFA	module4
GO:BP	regulation of neural precursor cell proliferation	GO:2000177	0.0114907	1.93965	87	160	6	13799	CTNNA1,ID2,RHOA,PTN,SOX10,VEGFA	module4
GO:BP	negative regulation of cell development	GO:0010721	0.0117402	1.93033	159	160	8	13799	CTNNA1,HES1,RHOA,SEMA4C,RTN4,PTN,SOX10,VEGFA	module4
GO:BP	leukocyte migration	GO:0050900	0.0117745	1.92906	335	160	12	13799	COL1A1,COL1A2,DUSP1,ITGB1,RHOA,PPIB,RTN4,PTN,SDC2,VEGFA,TNFRSF10B,CD9	module4
GO:BP	positive regulation of cellular process	GO:0048522	0.0120969	1.91732	4875	160	77	13799	COX17,CTSC,GADD45G,COL1A1,COL3A1,KLF6,CREM,CTNNA1,GADD45A,DDX5,DUSP1,EMP2,HEY1,FOS,FOSL2,MAFF,ATL3,GRN,ANXA2,HMGB2,HES1,ID2,IRF1,ITGB1,JUN,JUNB,RHOA,RHOB,LAMTOR4,LAMC1,SMAD7,MCAM,MCL1,ATF3,NFE2L2,NFKBIA,P4HB,AZIN1,PFKFB3,PFN1,SERPINE2,SEMA4C,SAR1A,RTN4,PTN,KMT2C,RAN,RAP1A,RAP2B,AVPI1,BCL6,S100A11,SIAH1,SOX10,SPARC,SPTBN1,SREBF1,STAT1,ZFP36L2,TAC1,TFE3,KLF10,ACTG1,TP53BP2,TXN,VAV2,VEGFA,VIM,ZFP36,…	module4
GO:BP	positive regulation of neuron death	GO:1901216	0.0125061	1.90288	89	160	6	13799	FOS,GRN,JUN,RHOA,MCL1,TP53BP2	module4
GO:BP	regulation of intracellular signal transduction	GO:1902531	0.0125061	1.90288	1587	160	33	13799	GADD45G,COL3A1,GADD45A,DDX5,RCAN1,DUSP1,ITGB1,RHOA,RHOB,LAMTOR4,MCL1,ATF3,NFE2L2,NFKBIA,P4HB,PRDX1,SERPINE2,SEMA4C,RTN4,RAP1A,AVPI1,BCL6,SIAH1,STAT1,TP53BP2,TXN,VAV2,VEGFA,PIP5K1A,TNFRSF10B,MAP3K14,SLC9A3R1,STARD8	module4
GO:BP	neutrophil degranulation	GO:0043312	0.0125061	1.90288	387	160	13	13799	VAT1,CTSC,CTSB,CYB5R3,GRN,ACAA1,ANXA2,RHOA,RAP1A,RAP2B,S100A11,VCL,MVP	module4
GO:BP	positive regulation of myeloid cell differentiation	GO:0045639	0.0125061	1.90288	89	160	6	13799	FOS,HMGB2,ID2,JUN,STAT1,KLF10	module4
GO:BP	regulation of response to stress	GO:0080134	0.013089	1.88309	1264	160	28	13799	CTSC,GADD45G,GADD45A,DDX5,DUSP1,FABP4,GRN,ANXA2,HMGB2,IRF1,ITGB1,MCL1,ATF3,NFE2L2,NFKBIA,P4HB,PRDX1,SERPINE2,SEMA4C,PTN,BCL6,STAT1,TAC1,ACTG1,TXN,VEGFA,ZFP36,CD9	module4
GO:BP	response to extracellular stimulus	GO:0009991	0.013089	1.88309	493	160	15	13799	COL1A1,FOS,GSS,JUN,LAMTOR4,ATF3,NFE2L2,PTN,SPARC,SREBF1,STAT1,KLF10,ZFP36,ADIPOR2,FOSL1	module4
GO:BP	neutrophil activation involved in immune response	GO:0002283	0.0131429	1.88131	391	160	13	13799	VAT1,CTSC,CTSB,CYB5R3,GRN,ACAA1,ANXA2,RHOA,RAP1A,RAP2B,S100A11,VCL,MVP	module4
GO:BP	positive regulation of cell population proliferation	GO:0008284	0.0131429	1.88131	774	160	20	13799	COX17,EMP2,FOSL2,GRN,ANXA2,HMGB2,HES1,ID2,ITGB1,JUN,LAMC1,ATF3,RTN4,PTN,BCL6,SOX10,STAT1,TAC1,VEGFA,FOSL1	module4
GO:BP	response to lipopolysaccharide	GO:0032496	0.0131429	1.88131	248	160	10	13799	FOS,HMGB2,JUN,RHOA,NFKBIA,SPARC,TAC1,VIM,ZFP36,ADIPOR2	module4
GO:BP	positive regulation of histone deacetylation	GO:0031065	0.0131429	1.88131	15	160	3	13799	BCL6,SREBF1,VEGFA	module4
GO:BP	Rho protein signal transduction	GO:0007266	0.0131429	1.88131	125	160	7	13799	COL1A2,COL3A1,ITGB1,RHOA,RHOB,BCL6,STARD8	module4
GO:BP	localization	GO:0051179	0.013181	1.88005	5809	160	88	13799	COX17,VAT1,CTSC,AGAP1,ADD3,PLIN2,COL1A1,COL1A2,COL3A1,CTNNA1,CTSB,GADD45A,CYB5R3,DUSP1,EMP2,FABP4,TMEM50A,GFRA3,GRN,ACAA1,ANXA2,ANXA5,ANXA6,HMGB2,HES1,ITGB1,ITGB4,GSTK1,RHOA,RHOB,LAMTOR4,LAMC1,SMAD7,MCAM,MCL1,ATOX1,ATP1A1,NFE2L2,NFKBIA,PAM,SCCPDH,LIMA1,AZIN1,PFN1,SERPINE2,CLIC5,PLP2,PPIB,SEMA4C,DNAJA4,SAR1A,CHMP1B,RTN4,PTN,ZSWIM6,GPR107,RAB2A,RAN,RAP1A,RAP2B,BCL6,S100A11,SDC2,SLC1A5,ZSWIM4,SLC15A…	module4
GO:BP	fat cell differentiation	GO:0045444	0.0132552	1.87761	205	160	9	13799	FABP4,HES1,ID2,SREBF1,ZFP36L2,TFE3,ZFP36,SYAP1,ZNF516	module4
GO:BP	negative regulation of neurogenesis	GO:0050768	0.0134553	1.87111	126	160	7	13799	CTNNA1,HES1,RHOA,SEMA4C,RTN4,PTN,SOX10	module4
GO:BP	leukocyte mediated immunity	GO:0002443	0.013621	1.86579	606	160	17	13799	VAT1,CTSC,CTSB,CYB5R3,EMP2,GRN,ACAA1,ANXA2,RHOA,SMAD7,PRDX1,RAP1A,RAP2B,BCL6,S100A11,VCL,MVP	module4
GO:BP	regulation of cellular component size	GO:0032535	0.0136519	1.86481	344	160	12	13799	ADD3,RHOA,LAMTOR4,LIMA1,PFN1,SEMA4C,RTN4,SPTBN1,VAV2,VEGFA,CAPZA2,SLC9A3R1	module4
GO:BP	amine biosynthetic process	GO:0009309	0.0138135	1.8597	35	160	4	13799	ODC1,AZIN1,SMOX,SAT1	module4
GO:BP	cellular biogenic amine biosynthetic process	GO:0042401	0.0138135	1.8597	35	160	4	13799	ODC1,AZIN1,SMOX,SAT1	module4
GO:BP	positive regulation of gliogenesis	GO:0014015	0.0138484	1.8586	61	160	5	13799	HES1,ID2,SERPINE2,PTN,SOX10	module4
GO:BP	transcription by RNA polymerase II	GO:0006366	0.0152678	1.81622	2095	160	40	13799	KLF6,CREM,GADD45A,DDX5,ERF,HEY1,FOS,FOSL2,MAFF,HIGD1A,HMGB2,HES1,ID2,IFRD1,IRF1,JUN,JUNB,RHOA,SMAD7,ATF3,NFE2L2,NFKBIA,PAM,PFN1,POLR2A,CCNL1,KMT2C,BCL6,SOX10,SREBF1,STAT1,TFE3,KLF10,TXN,VEGFA,ZFP36,FOSL1,CCNL2,BHLHE40,ZNF516	module4
GO:BP	neutrophil activation	GO:0042119	0.0154595	1.8108	400	160	13	13799	VAT1,CTSC,CTSB,CYB5R3,GRN,ACAA1,ANXA2,RHOA,RAP1A,RAP2B,S100A11,VCL,MVP	module4
GO:BP	positive regulation of response to wounding	GO:1903036	0.0158333	1.80043	63	160	5	13799	GRN,ITGB1,NFE2L2,PTN,ACTG1	module4
GO:BP	negative regulation of nervous system development	GO:0051961	0.0162336	1.78958	131	160	7	13799	CTNNA1,HES1,RHOA,SEMA4C,RTN4,PTN,SOX10	module4
GO:BP	neutrophil mediated immunity	GO:0002446	0.0163281	1.78706	403	160	13	13799	VAT1,CTSC,CTSB,CYB5R3,GRN,ACAA1,ANXA2,RHOA,RAP1A,RAP2B,S100A11,VCL,MVP	module4
GO:BP	response to molecule of bacterial origin	GO:0002237	0.0164635	1.78348	258	160	10	13799	FOS,HMGB2,JUN,RHOA,NFKBIA,SPARC,TAC1,VIM,ZFP36,ADIPOR2	module4
GO:BP	cellular response to extracellular stimulus	GO:0031668	0.0164635	1.78348	258	160	10	13799	COL1A1,FOS,JUN,LAMTOR4,ATF3,NFE2L2,PTN,SREBF1,KLF10,FOSL1	module4
GO:BP	mesenchyme development	GO:0060485	0.0164635	1.78348	258	160	10	13799	COL1A1,DDX5,HEY1,ANXA6,HES1,SMAD7,SEMA4C,RTN4,SOX10,STAT1	module4
GO:BP	artery morphogenesis	GO:0048844	0.016548	1.78125	64	160	5	13799	HEY1,HES1,SMAD7,RTN4,VEGFA	module4
GO:BP	immune effector process	GO:0002252	0.0165554	1.78106	794	160	20	13799	VAT1,CTSC,CTSB,CYB5R3,EMP2,GRN,ACAA1,ANXA2,RHOA,SMAD7,PRDX1,RTN4,RAP1A,RAP2B,BCL6,S100A11,ACTG1,VAV2,VCL,MVP	module4
GO:BP	granulocyte activation	GO:0036230	0.0169241	1.77149	406	160	13	13799	VAT1,CTSC,CTSB,CYB5R3,GRN,ACAA1,ANXA2,RHOA,RAP1A,RAP2B,S100A11,VCL,MVP	module4
GO:BP	biological process involved in interspecies interaction between organisms	GO:0044419	0.0169241	1.77149	1166	160	26	13799	CTSB,FABP4,FOS,GRN,ANXA2,HMGB2,IRF1,ITGB1,JUN,RHOA,NFKBIA,ODC1,P4HB,PRDX1,PPIB,SLC1A5,SPARC,STAT1,TAC1,ACTG1,VIM,ZFP36,ADIPOR2,FOSL1,CAPZA2,MAP3K14	module4
GO:BP	negative regulation of cell population proliferation	GO:0008285	0.0170933	1.76718	623	160	17	13799	TOB2,CTNNA1,HES1,IRF1,RHOA,SMAD7,SERPINE2,PTN,BCL6,S100A11,SOX10,SPARC,STAT1,KLF10,FOSL1,CD9,SLC9A3R1	module4
GO:BP	regulation of coagulation	GO:0050818	0.0173631	1.76037	65	160	5	13799	ANXA2,ANXA5,NFE2L2,SERPINE2,CD9	module4
GO:BP	regulation of p38MAPK cascade	GO:1900744	0.0176015	1.75445	38	160	4	13799	GADD45G,GADD45A,DUSP1,VEGFA	module4
GO:BP	integrin-mediated signaling pathway	GO:0007229	0.0179343	1.74631	98	160	6	13799	COL3A1,CTNNA1,EMP2,ITGB1,ITGB4,PTN	module4
GO:BP	regulation of response to stimulus	GO:0048583	0.017943	1.7461	3528	160	59	13799	CTSC,GADD45G,COL1A1,COL1A2,COL3A1,CTNNA1,GADD45A,DDX5,RCAN1,DUSP1,EMP2,FABP4,HEY1,FOS,GRN,ANXA2,HMGB2,HES1,IRF1,ITGB1,JUN,RHOA,RHOB,LAMTOR4,SMAD7,MCL1,ATF3,NFE2L2,NFKBIA,P4HB,PRDX1,SERPINE2,SEMA4C,RTN4,PTN,ZSWIM6,RAP1A,AVPI1,BCL6,SIAH1,ZSWIM4,SOX10,SPTBN1,STAT1,TAC1,ACTG1,TP53BP2,TXN,VAV2,VEGFA,ZFP36,BCL2L14,PIP5K1A,TNFRSF10B,MAP3K14,CD9,SLC9A3R1,STARD8,MVP	module4
GO:BP	cellular response to reactive oxygen species	GO:0034614	0.0181817	1.74037	135	160	7	13799	FOS,JUN,RHOB,NFE2L2,PRDX1,OSER1,TXN	module4
GO:BP	positive regulation of vasculature development	GO:1904018	0.0195573	1.70869	137	160	7	13799	GRN,ITGB1,RHOB,NFE2L2,ANGPTL4,RTN4,VEGFA	module4
GO:BP	positive regulation of angiogenesis	GO:0045766	0.0195573	1.70869	137	160	7	13799	GRN,ITGB1,RHOB,NFE2L2,ANGPTL4,RTN4,VEGFA	module4
GO:BP	regulation of anatomical structure morphogenesis	GO:0022603	0.0195573	1.70869	868	160	21	13799	VAT1,GADD45A,EMP2,GRN,HES1,ITGB1,RHOA,RHOB,NFE2L2,P4HB,ANGPTL4,PFN1,SEMA4C,RTN4,PTN,BCL6,SDC2,SPARC,STAT1,VEGFA,SLC9A3R1	module4
GO:BP	vascular wound healing	GO:0061042	0.0196637	1.70633	18	160	3	13799	MCAM,VEGFA,ADIPOR2	module4
GO:BP	leukocyte activation	GO:0045321	0.0196637	1.70633	992	160	23	13799	VAT1,CTSC,KLF6,CTSB,CYB5R3,GRN,ACAA1,ANXA2,HES1,ID2,IRF1,ITGB1,RHOA,SMAD7,PRDX1,RAP1A,RAP2B,BCL6,S100A11,ZFP36L2,TAC1,VCL,MVP	module4
GO:BP	labyrinthine layer blood vessel development	GO:0060716	0.0196637	1.70633	18	160	3	13799	HEY1,HES1,JUNB	module4
GO:BP	negative regulation of transcription by RNA polymerase II	GO:0000122	0.0199209	1.70069	751	160	19	13799	CREM,GADD45A,DDX5,ERF,HEY1,HES1,ID2,JUN,SMAD7,ATF3,BCL6,SOX10,SREBF1,STAT1,KLF10,TXN,VEGFA,ZFP36,BHLHE40	module4
GO:BP	cytokine-mediated signaling pathway	GO:0019221	0.0200915	1.69699	579	160	16	13799	COL1A2,FOS,ANXA2,IRF1,ITGB1,JUNB,MCL1,NFKBIA,P4HB,PLP2,BCL6,STAT1,VEGFA,VIM,ADIPOR2,MAP3K14	module4
GO:BP	reproductive process	GO:0022414	0.0207728	1.6825	1188	160	26	13799	TOB2,CREM,CRIP1,CTNNA1,CTSB,DUSP1,EMP2,HEY1,FOS,MAFF,HMGB2,HES1,ITGB1,ITGB4,JUNB,PAM,SERPINE2,CLIC5,PTN,BCL6,SIAH1,TAC1,VEGFA,ADIPOR2,FOSL1,CD9	module4
GO:BP	regulation of myeloid leukocyte differentiation	GO:0002761	0.0209708	1.67839	102	160	6	13799	TOB2,FOS,ID2,JUN,TFE3,KLF10	module4
GO:BP	reproduction	GO:0000003	0.0212723	1.67219	1191	160	26	13799	TOB2,CREM,CRIP1,CTNNA1,CTSB,DUSP1,EMP2,HEY1,FOS,MAFF,HMGB2,HES1,ITGB1,ITGB4,JUNB,PAM,SERPINE2,CLIC5,PTN,BCL6,SIAH1,TAC1,VEGFA,ADIPOR2,FOSL1,CD9	module4
GO:BP	endothelial cell development	GO:0001885	0.0212723	1.67219	69	160	5	13799	RTN4,RAP1A,VCL,VEGFA,PLOD3	module4
GO:BP	positive regulation of glial cell differentiation	GO:0045687	0.0219392	1.65878	41	160	4	13799	HES1,ID2,SERPINE2,PTN	module4
GO:BP	regulation of apoptotic signaling pathway	GO:2001233	0.0219606	1.65835	320	160	11	13799	CTSC,CTNNA1,HMGB2,MCL1,ATF3,NFE2L2,P4HB,SIAH1,BCL2L14,TNFRSF10B,SLC9A3R1	module4
GO:BP	positive regulation of protein deacetylation	GO:0090312	0.0222919	1.65185	19	160	3	13799	BCL6,SREBF1,VEGFA	module4
GO:BP	putrescine biosynthetic process	GO:0009446	0.0224136	1.64949	5	160	2	13799	ODC1,AZIN1	module4
GO:BP	myeloid cell homeostasis	GO:0002262	0.0232811	1.633	143	160	7	13799	HMGB2,ID2,PRDX1,BCL6,STAT1,VEGFA,ZFP36	module4
GO:BP	astrocyte differentiation	GO:0048708	0.0232811	1.633	71	160	5	13799	GRN,HES1,ID2,SERPINE2,VIM	module4
GO:BP	regulation of DNA binding	GO:0051101	0.0232811	1.633	105	160	6	13799	HEY1,HMGB2,HES1,JUN,NFKBIA,TXN	module4
GO:BP	collagen catabolic process	GO:0030574	0.0232811	1.633	42	160	4	13799	CTSB,ITGB1,MMP15,PEPD	module4
GO:BP	negative regulation of actin filament depolymerization	GO:0030835	0.0232811	1.633	42	160	4	13799	ADD3,LIMA1,SPTBN1,CAPZA2	module4
GO:BP	exocytosis	GO:0006887	0.0235703	1.62764	766	160	19	13799	VAT1,CTSC,CTSB,CYB5R3,GRN,ACAA1,ANXA2,ANXA5,RHOA,SCCPDH,RAP1A,RAP2B,S100A11,SPARC,VCL,VEGFA,TAGLN2,CD9,MVP	module4
GO:BP	Ras protein signal transduction	GO:0007265	0.0239611	1.62049	325	160	11	13799	COL1A2,COL3A1,ITGB1,JUN,RHOA,RHOB,RTN4,RAP1A,RAP2B,BCL6,STARD8	module4
GO:BP	leukocyte degranulation	GO:0043299	0.0240181	1.61946	428	160	13	13799	VAT1,CTSC,CTSB,CYB5R3,GRN,ACAA1,ANXA2,RHOA,RAP1A,RAP2B,S100A11,VCL,MVP	module4
GO:BP	blood vessel endothelial cell migration	GO:0043534	0.0240253	1.61933	106	160	6	13799	GADD45A,EMP2,ITGB1,RHOA,NFE2L2,VEGFA	module4
GO:BP	cell morphogenesis involved in differentiation	GO:0000904	0.0240253	1.61933	709	160	18	13799	GFRA3,HES1,ITGB1,RHOA,LAMC1,P4HB,SEMA4C,RTN4,PTN,ZSWIM6,SDC2,SIAH1,ZSWIM4,SPTBN1,VCL,VEGFA,PLOD3,SLC9A3R1	module4
GO:BP	negative regulation of biosynthetic process	GO:0009890	0.0240958	1.61806	1405	160	29	13799	TOB2,CREM,GADD45A,DDX5,DUSP1,ERF,FABP4,HEY1,HMGB2,HES1,ID2,IRF1,JUN,RHOA,SMAD7,ATF3,ATP1A1,RAP1A,BCL6,S100A11,SOX10,SREBF1,STAT1,ZFP36L2,KLF10,TXN,VEGFA,ZFP36,BHLHE40	module4
GO:BP	regulation of protein kinase activity	GO:0045859	0.0240958	1.61806	710	160	18	13799	GADD45G,GADD45A,DUSP1,EMP2,FABP4,RHOA,CCNL1,RAP1A,RAP2B,AVPI1,TXN,VEGFA,CCNL2,TNFRSF10B,MAP3K14,SLC9A3R1,SYAP1,MVP	module4
GO:BP	SMAD protein signal transduction	GO:0060395	0.0240958	1.61806	72	160	5	13799	FOS,JUN,SMAD7,SPTBN1,VIM	module4
GO:BP	negative regulation of molecular function	GO:0044092	0.0240958	1.61806	952	160	22	13799	CNN3,GADD45A,DUSP1,FABP4,HEY1,ANXA2,ANXA5,HES1,ID2,JUN,SMAD7,NFKBIA,ANGPTL4,SERPINE2,PTN,VEGFA,ZFP36,ITIH5,BHLHE40,SERPINH1,SLC9A3R1,MVP	module4
GO:BP	negative regulation of lymphocyte differentiation	GO:0045620	0.0243337	1.61379	43	160	4	13799	ID2,IRF1,SMAD7,BCL6	module4
GO:BP	cellular modified amino acid biosynthetic process	GO:0042398	0.0243337	1.61379	43	160	4	13799	ALDH9A1,GSS,NFE2L2,PLOD3	module4
GO:BP	negative regulation of cell adhesion	GO:0007162	0.0247094	1.60714	232	160	9	13799	COL1A1,DUSP1,IRF1,RHOA,SMAD7,SERPINE2,BCL6,VEGFA,CD9	module4
GO:BP	ossification	GO:0001503	0.024802	1.60551	379	160	12	13799	TOB2,COL1A1,COL1A2,DDX5,JUNB,RHOA,SMAD7,PTN,SPARC,TAC1,KLF10,TPM4	module4
GO:BP	chemotaxis	GO:0006935	0.0249191	1.60347	541	160	15	13799	DUSP1,GFRA3,HMGB2,RHOA,PLP2,PPIB,SEMA4C,PTN,ZSWIM6,SIAH1,ZSWIM4,SPTBN1,VEGFA,FOSL1,PIP5K1A	module4
GO:BP	erythrocyte differentiation	GO:0030218	0.0253726	1.59564	108	160	6	13799	HMGB2,ID2,BCL6,STAT1,VEGFA,ZFP36	module4
GO:BP	regulation of metabolic process	GO:0019222	0.0259094	1.58654	5538	160	83	13799	COX17,EIF1,CTSC,TOB2,GADD45G,PLIN2,COL1A1,KLF6,CREM,CRIP1,GADD45A,DDX5,RCAN1,DUSP1,EMP2,ERF,FABP4,HEY1,FOS,FOSL2,MAFF,HIGD1A,GRN,ANXA2,HMGB2,HES1,ID2,IFRD1,IRF1,ITGB1,JUN,JUNB,RHOA,LAMTOR4,SMAD7,MCL1,ATF3,ATP1A1,NFE2L2,NFKBIA,ODC1,PAM,ANGPTL4,AZIN1,PFKFB3,PFN1,SERPINE2,DNAJA4,CCNL1,RTN4,PTN,KMT2C,RAN,RAP1A,RAP2B,AVPI1,BCL6,S100A11,SOX10,SPTBN1,SREBF1,STAT1,ZFP36L2,TFE3,KLF10,ACTG1,TXN,VAV2,VEGFA,…	module4
GO:BP	collagen biosynthetic process	GO:0032964	0.0259094	1.58654	44	160	4	13799	COL1A1,RAP1A,VIM,SERPINH1	module4
GO:BP	taxis	GO:0042330	0.0259094	1.58654	544	160	15	13799	DUSP1,GFRA3,HMGB2,RHOA,PLP2,PPIB,SEMA4C,PTN,ZSWIM6,SIAH1,ZSWIM4,SPTBN1,VEGFA,FOSL1,PIP5K1A	module4
GO:BP	response to amino acid	GO:0043200	0.0261994	1.58171	109	160	6	13799	COL1A1,COL1A2,GSS,RHOA,LAMTOR4,PTN	module4
GO:BP	cellular response to hormone stimulus	GO:0032870	0.0262831	1.58032	602	160	16	13799	CTSB,DDX5,DUSP1,HEY1,FOS,RHOA,ATP1A1,NFE2L2,SOX10,SREBF1,STAT1,ZFP36L2,ZFP36,ADIPOR2,PLOD3,SYAP1	module4
GO:BP	actin filament organization	GO:0007015	0.0262831	1.58032	383	160	12	13799	ADD3,CTNNA1,EMP2,RHOA,RHOB,LIMA1,PFN1,SPTBN1,TAC1,ACTG1,TPM4,CAPZA2	module4
GO:BP	negative regulation of stem cell differentiation	GO:2000737	0.0269616	1.56925	21	160	3	13799	HES1,NFE2L2,ZFP36L2	module4
GO:BP	homotypic cell-cell adhesion	GO:0034109	0.0270126	1.56843	75	160	5	13799	SERPINE2,RAP2B,ACTG1,VCL,CD9	module4
GO:BP	regulation of cell-matrix adhesion	GO:0001952	0.0270126	1.56843	110	160	6	13799	EMP2,RHOA,BCL6,ACTG1,VCL,VEGFA	module4
GO:BP	axon development	GO:0061564	0.0270126	1.56843	492	160	14	13799	CTNNA1,GFRA3,GRN,ITGB1,RHOA,SEMA4C,RTN4,PTN,ZSWIM6,SIAH1,ZSWIM4,SPTBN1,VCL,VEGFA	module4
GO:BP	cellular response to epidermal growth factor stimulus	GO:0071364	0.0272766	1.56421	45	160	4	13799	COL1A1,ZFP36L2,ZFP36,SYAP1	module4
GO:BP	regulation of cell adhesion	GO:0030155	0.0273456	1.56311	606	160	16	13799	COL1A1,DUSP1,EMP2,HES1,IRF1,RHOA,SMAD7,P4HB,SERPINE2,PTN,BCL6,TFE3,ACTG1,VCL,VEGFA,CD9	module4
GO:BP	positive regulation of nitrogen compound metabolic process	GO:0051173	0.0273456	1.56311	2701	160	47	13799	CTSC,GADD45G,COL1A1,KLF6,CREM,GADD45A,DDX5,EMP2,HEY1,FOS,FOSL2,MAFF,GRN,ANXA2,HMGB2,HES1,ID2,IRF1,JUN,JUNB,RHOA,SMAD7,ATF3,NFE2L2,NFKBIA,PFKFB3,KMT2C,RAP1A,RAP2B,AVPI1,BCL6,SOX10,SREBF1,STAT1,ZFP36L2,TFE3,KLF10,TXN,VEGFA,VIM,ZFP36,ADIPOR2,FOSL1,TNFRSF10B,MAP3K14,SYAP1,ZNF516	module4
GO:BP	myeloid cell activation involved in immune response	GO:0002275	0.0278137	1.55574	440	160	13	13799	VAT1,CTSC,CTSB,CYB5R3,GRN,ACAA1,ANXA2,RHOA,RAP1A,RAP2B,S100A11,VCL,MVP	module4
GO:BP	circulatory system process	GO:0003013	0.0280771	1.55165	551	160	15	13799	COL1A2,CYB5R3,EMP2,ID2,RHOA,SMAD7,ATP1A1,SLC1A5,SREBF1,STAT1,TAC1,VEGFA,SLC7A3,PLOD3,SLC9A3R1	module4
GO:BP	positive regulation of transcription from RNA polymerase II promoter in response to hypoxia	GO:0061419	0.0288626	1.53966	6	160	2	13799	NFE2L2,VEGFA	module4
GO:BP	negative regulation of neuroblast proliferation	GO:0007406	0.0288626	1.53966	6	160	2	13799	CTNNA1,PTN	module4
GO:BP	regulation of protein metabolic process	GO:0051246	0.0288626	1.53966	2270	160	41	13799	EIF1,CTSC,GADD45G,GADD45A,RCAN1,DUSP1,EMP2,FABP4,GRN,ANXA2,HES1,RHOA,SMAD7,ATF3,NFE2L2,NFKBIA,ODC1,AZIN1,SERPINE2,CCNL1,RTN4,PTN,RAP1A,RAP2B,AVPI1,BCL6,SREBF1,ZFP36L2,TXN,VEGFA,VIM,ZFP36,ADIPOR2,ITIH5,CCNL2,SERPINH1,TNFRSF10B,MAP3K14,SLC9A3R1,SYAP1,MVP	module4
GO:BP	cellular response to lipid	GO:0071396	0.0297176	1.52699	499	160	14	13799	COL1A1,DDX5,HEY1,HMGB2,RHOA,ATP1A1,NFKBIA,PTN,SOX10,SREBF1,ZFP36L2,VIM,ZFP36,ADIPOR2	module4
GO:BP	negative regulation of leukocyte differentiation	GO:1902106	0.0310006	1.50863	78	160	5	13799	TOB2,ID2,IRF1,SMAD7,BCL6	module4
GO:BP	regulation of transferase activity	GO:0051338	0.0314001	1.50307	918	160	21	13799	GADD45G,GADD45A,DUSP1,EMP2,FABP4,RHOA,SMAD7,CCNL1,RAP1A,RAP2B,AVPI1,TXN,VAV2,VEGFA,ZFP36,CCNL2,TNFRSF10B,MAP3K14,SLC9A3R1,SYAP1,MVP	module4
GO:BP	leukocyte activation involved in immune response	GO:0002366	0.0314788	1.50198	559	160	15	13799	VAT1,CTSC,CTSB,CYB5R3,GRN,ACAA1,ANXA2,RHOA,SMAD7,RAP1A,RAP2B,BCL6,S100A11,VCL,MVP	module4
GO:BP	myeloid leukocyte mediated immunity	GO:0002444	0.0315491	1.50101	448	160	13	13799	VAT1,CTSC,CTSB,CYB5R3,GRN,ACAA1,ANXA2,RHOA,RAP1A,RAP2B,S100A11,VCL,MVP	module4
GO:BP	regulation of wound healing	GO:0061041	0.0319996	1.49486	115	160	6	13799	ANXA2,ITGB1,NFE2L2,SERPINE2,ACTG1,CD9	module4
GO:BP	regulation of protein phosphorylation	GO:0001932	0.0327234	1.48514	1049	160	23	13799	GADD45G,GADD45A,DUSP1,EMP2,FABP4,ANXA2,HES1,RHOA,SMAD7,ATF3,CCNL1,RAP1A,RAP2B,AVPI1,TXN,VEGFA,ADIPOR2,CCNL2,TNFRSF10B,MAP3K14,SLC9A3R1,SYAP1,MVP	module4
GO:BP	response to epidermal growth factor	GO:0070849	0.0327499	1.48479	48	160	4	13799	COL1A1,ZFP36L2,ZFP36,SYAP1	module4
GO:BP	tissue morphogenesis	GO:0048729	0.0327499	1.48479	620	160	16	13799	HEY1,HES1,ITGB1,ITGB4,RHOA,RHOB,SMAD7,PFN1,SEMA4C,SOX10,STAT1,ACTG1,VCL,VEGFA,PLOD3,SLC9A3R1	module4
GO:BP	decidualization	GO:0046697	0.0327499	1.48479	23	160	3	13799	CTSB,JUNB,PTN	module4
GO:BP	cell activation involved in immune response	GO:0002263	0.0329002	1.4828	563	160	15	13799	VAT1,CTSC,CTSB,CYB5R3,GRN,ACAA1,ANXA2,RHOA,SMAD7,RAP1A,RAP2B,BCL6,S100A11,VCL,MVP	module4
GO:BP	focal adhesion assembly	GO:0048041	0.033358	1.4768	80	160	5	13799	RHOA,ACTG1,VCL,VEGFA,PIP5K1A	module4
GO:BP	negative regulation of hemopoiesis	GO:1903707	0.033358	1.4768	80	160	5	13799	TOB2,ID2,IRF1,SMAD7,BCL6	module4
GO:BP	negative regulation of cell activation	GO:0050866	0.0342942	1.46478	158	160	7	13799	GRN,ID2,IRF1,SMAD7,SERPINE2,BCL6,CD9	module4
GO:BP	negative regulation of coagulation	GO:0050819	0.0342942	1.46478	49	160	4	13799	ANXA2,ANXA5,SERPINE2,CD9	module4
GO:BP	regulation of actin filament depolymerization	GO:0030834	0.0342942	1.46478	49	160	4	13799	ADD3,LIMA1,SPTBN1,CAPZA2	module4
GO:BP	pri-miRNA transcription by RNA polymerase II	GO:0061614	0.0342942	1.46478	49	160	4	13799	DDX5,FOS,JUN,FOSL1	module4
GO:BP	glutathione metabolic process	GO:0006749	0.0342942	1.46478	49	160	4	13799	GSS,GSTK1,NFE2L2,CLIC5	module4
GO:BP	regulation of actin filament-based process	GO:0032970	0.0349089	1.45706	349	160	11	13799	ADD3,RHOA,RHOB,ATP1A1,PAM,LIMA1,PFN1,SPTBN1,TAC1,ACTG1,CAPZA2	module4
GO:BP	positive regulation of transcription from RNA polymerase II promoter in response to stress	GO:0036003	0.0357606	1.44659	24	160	3	13799	ATF3,NFE2L2,VEGFA	module4
GO:BP	regulation of histone deacetylation	GO:0031063	0.0357606	1.44659	24	160	3	13799	BCL6,SREBF1,VEGFA	module4
GO:BP	establishment of endothelial barrier	GO:0061028	0.0360991	1.4425	50	160	4	13799	RTN4,RAP1A,VCL,VEGFA	module4
GO:BP	response to tumor necrosis factor	GO:0034612	0.0360991	1.4425	251	160	9	13799	COL1A1,FABP4,GSS,NFE2L2,NFKBIA,STAT1,ZFP36L2,ZFP36,MAP3K14	module4
GO:BP	amino acid import	GO:0043090	0.0360991	1.4425	50	160	4	13799	ITGB1,SLC1A5,SLC7A3,SLC9A3R1	module4
GO:BP	positive regulation of myeloid leukocyte differentiation	GO:0002763	0.0360991	1.4425	50	160	4	13799	FOS,ID2,JUN,KLF10	module4
GO:BP	regulation of timing of cell differentiation	GO:0048505	0.0365722	1.43685	7	160	2	13799	HES1,SERPINE2	module4
GO:BP	forebrain radial glial cell differentiation	GO:0021861	0.0365722	1.43685	7	160	2	13799	HES1,RHOA	module4
GO:BP	regulation of fat cell differentiation	GO:0045598	0.0368047	1.4341	120	160	6	13799	HES1,ID2,ZFP36L2,TFE3,ZFP36,SYAP1	module4
GO:BP	cell morphogenesis involved in neuron differentiation	GO:0048667	0.0378771	1.42162	575	160	15	13799	GFRA3,HES1,ITGB1,RHOA,SEMA4C,RTN4,PTN,ZSWIM6,SDC2,SIAH1,ZSWIM4,SPTBN1,VCL,VEGFA,SLC9A3R1	module4
GO:BP	regulation of kinase activity	GO:0043549	0.0380711	1.4194	815	160	19	13799	GADD45G,GADD45A,DUSP1,EMP2,FABP4,RHOA,CCNL1,RAP1A,RAP2B,AVPI1,TXN,VAV2,VEGFA,CCNL2,TNFRSF10B,MAP3K14,SLC9A3R1,SYAP1,MVP	module4
GO:BP	regulation of epithelial cell proliferation	GO:0050678	0.0386067	1.41334	304	160	10	13799	GRN,HMGB2,HES1,LAMC1,RTN4,PTN,SPARC,STAT1,VEGFA,ZFP36	module4
GO:BP	regulation of oxidative stress-induced intrinsic apoptotic signaling pathway	GO:1902175	0.038878	1.4103	25	160	3	13799	MCL1,NFE2L2,P4HB	module4
GO:BP	response to nutrient levels	GO:0031667	0.0394394	1.40407	465	160	13	13799	COL1A1,GSS,JUN,LAMTOR4,ATF3,NFE2L2,PTN,SPARC,SREBF1,STAT1,KLF10,ZFP36,ADIPOR2	module4
GO:BP	regulation of cellular metabolic process	GO:0031323	0.0394394	1.40407	4972	160	75	13799	COX17,EIF1,CTSC,TOB2,GADD45G,COL1A1,KLF6,CREM,GADD45A,DDX5,RCAN1,DUSP1,EMP2,ERF,FABP4,HEY1,FOS,FOSL2,MAFF,HIGD1A,GRN,ANXA2,HMGB2,HES1,ID2,IFRD1,IRF1,JUN,JUNB,RHOA,LAMTOR4,SMAD7,MCL1,ATF3,ATP1A1,NFE2L2,NFKBIA,ODC1,PAM,AZIN1,PFKFB3,PFN1,SERPINE2,CCNL1,RTN4,PTN,KMT2C,RAP1A,RAP2B,AVPI1,BCL6,S100A11,SOX10,SREBF1,STAT1,ZFP36L2,TFE3,KLF10,TXN,VAV2,VEGFA,VIM,ZFP36,ADIPOR2,FOSL1,ITIH5,CCNL2,BHLHE40,SERPIN…	module4
GO:BP	epithelial cell proliferation	GO:0050673	0.0394394	1.40407	357	160	11	13799	GRN,HMGB2,HES1,ID2,LAMC1,RTN4,PTN,SPARC,STAT1,VEGFA,ZFP36	module4
GO:BP	intrinsic apoptotic signaling pathway	GO:0097193	0.0394655	1.40378	256	160	9	13799	CRIP1,DDX5,MCL1,NFE2L2,P4HB,SIAH1,TP53BP2,TNFRSF10B,SLC9A3R1	module4
GO:BP	export from cell	GO:0140352	0.0397794	1.40034	1205	160	25	13799	VAT1,CTSC,CTSB,CYB5R3,GRN,ACAA1,ANXA2,ANXA5,RHOA,ATP1A1,PAM,SCCPDH,SERPINE2,RAP1A,RAP2B,S100A11,SLC1A5,SPARC,SREBF1,TAC1,VCL,VEGFA,TAGLN2,CD9,MVP	module4
GO:BP	positive regulation of transcription by RNA polymerase II	GO:0045944	0.0397794	1.40034	1074	160	23	13799	KLF6,CREM,HEY1,FOS,FOSL2,MAFF,HMGB2,HES1,IRF1,JUN,JUNB,SMAD7,ATF3,NFE2L2,NFKBIA,KMT2C,SOX10,SREBF1,STAT1,TFE3,KLF10,VEGFA,FOSL1	module4
GO:BP	positive regulation of macromolecule metabolic process	GO:0010604	0.0401729	1.39607	2998	160	50	13799	CTSC,GADD45G,COL1A1,KLF6,CREM,GADD45A,DDX5,EMP2,HEY1,FOS,FOSL2,MAFF,GRN,ANXA2,HMGB2,HES1,ID2,IRF1,JUN,JUNB,RHOA,SMAD7,ATF3,NFE2L2,NFKBIA,DNAJA4,RTN4,KMT2C,RAP1A,RAP2B,AVPI1,BCL6,SOX10,SPTBN1,SREBF1,STAT1,ZFP36L2,TFE3,KLF10,ACTG1,TXN,VEGFA,VIM,ZFP36,ADIPOR2,FOSL1,TNFRSF10B,MAP3K14,SYAP1,ZNF516	module4
GO:BP	regulation of anatomical structure size	GO:0090066	0.0402295	1.39546	467	160	13	13799	ADD3,RHOA,LAMTOR4,LIMA1,PFN1,SEMA4C,RTN4,SPTBN1,VAV2,VEGFA,CAPZA2,PLOD3,SLC9A3R1	module4
GO:BP	angiogenesis involved in wound healing	GO:0060055	0.0419989	1.37676	26	160	3	13799	MCAM,VEGFA,ADIPOR2	module4
GO:BP	positive regulation of p38MAPK cascade	GO:1900745	0.0419989	1.37676	26	160	3	13799	GADD45G,GADD45A,VEGFA	module4
GO:BP	regulation of phosphorylation	GO:0042325	0.0419989	1.37676	1212	160	25	13799	GADD45G,GADD45A,DUSP1,EMP2,FABP4,ANXA2,HES1,RHOA,SMAD7,ATF3,PFKFB3,CCNL1,RAP1A,RAP2B,AVPI1,TXN,VAV2,VEGFA,ADIPOR2,CCNL2,TNFRSF10B,MAP3K14,SLC9A3R1,SYAP1,MVP	module4
GO:BP	positive regulation of neuron apoptotic process	GO:0043525	0.0419989	1.37676	53	160	4	13799	GRN,JUN,RHOA,MCL1	module4
GO:BP	actin filament depolymerization	GO:0030042	0.0419989	1.37676	53	160	4	13799	ADD3,LIMA1,SPTBN1,CAPZA2	module4
GO:BP	regulation of cell size	GO:0008361	0.0424449	1.37217	167	160	7	13799	RHOA,LAMTOR4,SEMA4C,RTN4,VAV2,VEGFA,SLC9A3R1	module4
GO:BP	positive regulation of response to stimulus	GO:0048584	0.0429287	1.36725	1833	160	34	13799	CTSC,GADD45G,COL1A1,COL3A1,CTNNA1,GADD45A,DDX5,EMP2,FABP4,GRN,HMGB2,HES1,ITGB1,RHOA,LAMTOR4,MCL1,ATF3,NFE2L2,NFKBIA,SEMA4C,RTN4,PTN,RAP1A,AVPI1,SIAH1,TAC1,ACTG1,TXN,VAV2,VEGFA,BCL2L14,TNFRSF10B,MAP3K14,SLC9A3R1	module4
GO:BP	negative regulation of transcription, DNA-templated	GO:0045892	0.0432867	1.36365	1084	160	23	13799	TOB2,CREM,GADD45A,DDX5,ERF,FABP4,HEY1,HMGB2,HES1,ID2,IRF1,JUN,SMAD7,ATF3,BCL6,SOX10,SREBF1,STAT1,KLF10,TXN,VEGFA,ZFP36,BHLHE40	module4
GO:BP	neuroblast proliferation	GO:0007405	0.0438206	1.35832	54	160	4	13799	CTNNA1,PTN,SOX10,VEGFA	module4
GO:BP	cellular response to growth factor stimulus	GO:0071363	0.0438206	1.35832	647	160	16	13799	COL1A1,COL1A2,COL3A1,DDX5,FOS,HES1,JUN,RHOA,SMAD7,PTN,RAP1A,ZFP36L2,TAC1,VEGFA,ZFP36,SYAP1	module4
GO:BP	negative regulation of nucleic acid-templated transcription	GO:1903507	0.0438206	1.35832	1086	160	23	13799	TOB2,CREM,GADD45A,DDX5,ERF,FABP4,HEY1,HMGB2,HES1,ID2,IRF1,JUN,SMAD7,ATF3,BCL6,SOX10,SREBF1,STAT1,KLF10,TXN,VEGFA,ZFP36,BHLHE40	module4
GO:BP	regulation of osteoclast differentiation	GO:0045670	0.0438206	1.35832	54	160	4	13799	TOB2,FOS,TFE3,KLF10	module4
GO:BP	response to cadmium ion	GO:0046686	0.0438206	1.35832	54	160	4	13799	FOS,GSS,JUN,SPARC	module4
GO:BP	response to oxygen levels	GO:0070482	0.0439689	1.35685	365	160	11	13799	COL1A1,HIGD1A,RHOA,NFE2L2,P4HB,PAM,ANGPTL4,POLR2A,RTN4,PTN,VEGFA	module4
GO:BP	positive regulation of cold-induced thermogenesis	GO:0120162	0.0439689	1.35685	88	160	5	13799	GADD45G,FABP4,VEGFA,ADIPOR2,ZNF516	module4
GO:BP	regulation of development, heterochronic	GO:0040034	0.0439689	1.35685	8	160	2	13799	HES1,SERPINE2	module4
GO:BP	negative regulation of RNA biosynthetic process	GO:1902679	0.0439689	1.35685	1088	160	23	13799	TOB2,CREM,GADD45A,DDX5,ERF,FABP4,HEY1,HMGB2,HES1,ID2,IRF1,JUN,SMAD7,ATF3,BCL6,SOX10,SREBF1,STAT1,KLF10,TXN,VEGFA,ZFP36,BHLHE40	module4
GO:BP	cellular modified amino acid metabolic process	GO:0006575	0.0439689	1.35685	169	160	7	13799	CTSB,ALDH9A1,GSS,GSTK1,NFE2L2,CLIC5,PLOD3	module4
GO:BP	regulation of cellular protein metabolic process	GO:0032268	0.0440036	1.35651	2127	160	38	13799	EIF1,CTSC,GADD45G,GADD45A,RCAN1,DUSP1,EMP2,FABP4,GRN,ANXA2,HES1,RHOA,SMAD7,ATF3,NFE2L2,NFKBIA,SERPINE2,CCNL1,PTN,RAP1A,RAP2B,AVPI1,BCL6,SREBF1,ZFP36L2,TXN,VEGFA,VIM,ZFP36,ADIPOR2,ITIH5,CCNL2,SERPINH1,TNFRSF10B,MAP3K14,SLC9A3R1,SYAP1,MVP	module4
GO:BP	regulation of primary metabolic process	GO:0080090	0.0440036	1.35651	4758	160	72	13799	EIF1,CTSC,TOB2,GADD45G,COL1A1,KLF6,CREM,GADD45A,DDX5,RCAN1,DUSP1,EMP2,ERF,FABP4,HEY1,FOS,FOSL2,MAFF,HIGD1A,GRN,ANXA2,HMGB2,HES1,ID2,IFRD1,IRF1,JUN,JUNB,RHOA,SMAD7,ATF3,ATP1A1,NFE2L2,NFKBIA,ODC1,PAM,AZIN1,PFKFB3,PFN1,SERPINE2,CCNL1,RTN4,PTN,KMT2C,RAN,RAP1A,RAP2B,AVPI1,BCL6,SOX10,SREBF1,STAT1,ZFP36L2,TFE3,KLF10,TXN,VAV2,VEGFA,VIM,ZFP36,ADIPOR2,FOSL1,ITIH5,CCNL2,BHLHE40,SERPINH1,TNFRSF10B,MAP3K14,SL…	module4
GO:BP	response to bacterium	GO:0009617	0.0440149	1.3564	420	160	12	13799	FABP4,FOS,GRN,HMGB2,JUN,RHOA,NFKBIA,SPARC,TAC1,VIM,ZFP36,ADIPOR2	module4
GO:BP	regulation of signal transduction	GO:0009966	0.0442315	1.35427	2719	160	46	13799	CTSC,GADD45G,COL1A1,COL3A1,CTNNA1,GADD45A,DDX5,RCAN1,DUSP1,EMP2,HEY1,HMGB2,HES1,IRF1,ITGB1,RHOA,RHOB,LAMTOR4,SMAD7,MCL1,ATF3,NFE2L2,NFKBIA,P4HB,PRDX1,SERPINE2,SEMA4C,RTN4,RAP1A,AVPI1,BCL6,SIAH1,SOX10,SPTBN1,STAT1,TP53BP2,TXN,VAV2,VEGFA,BCL2L14,PIP5K1A,TNFRSF10B,MAP3K14,SLC9A3R1,STARD8,MVP	module4
GO:BP	regulation of astrocyte differentiation	GO:0048710	0.0442315	1.35427	27	160	3	13799	HES1,ID2,SERPINE2	module4
GO:BP	secretion by cell	GO:0032940	0.0446962	1.34973	1157	160	24	13799	VAT1,CTSC,CTSB,CYB5R3,GRN,ACAA1,ANXA2,ANXA5,RHOA,PAM,SCCPDH,SERPINE2,RAP1A,RAP2B,S100A11,SLC1A5,SPARC,SREBF1,TAC1,VCL,VEGFA,TAGLN2,CD9,MVP	module4
GO:BP	regulation of actin cytoskeleton organization	GO:0032956	0.0446962	1.34973	315	160	10	13799	ADD3,RHOA,RHOB,PAM,LIMA1,PFN1,SPTBN1,TAC1,ACTG1,CAPZA2	module4
GO:BP	epithelial cell development	GO:0002064	0.0446962	1.34973	216	160	8	13799	FOSL2,RTN4,RAP1A,VCL,VEGFA,VIM,PLOD3,SLC9A3R1	module4
GO:BP	cellular response to oxidative stress	GO:0034599	0.0451602	1.34524	265	160	9	13799	FOS,JUN,RHOB,MCL1,NFE2L2,P4HB,PRDX1,OSER1,TXN	module4
GO:BP	regulation of cellular process	GO:0050794	0.0456915	1.34016	8863	160	119	13799	COX17,PDIA6,EIF1,VAT1,CTSC,TOB2,GADD45G,ADD3,COL1A1,COL1A2,COL3A1,KLF6,CREM,CRIP1,CTNNA1,CTSB,GADD45A,DDX5,RCAN1,DUSP1,EMP2,ERF,FABP4,HEY1,FOS,FOSL2,MAFF,ATL3,HIGD1A,GFRA3,GRN,ANXA2,ANXA5,ANXA6,HMGB2,HES1,ID2,IFRD1,IRF1,ITGB1,ITGB4,JUN,JUNB,RHOA,RHOB,LAMTOR4,LAMC1,SMAD7,MCAM,MCL1,ATF3,ATOX1,ATP1A1,NFE2L2,NFKBIA,ODC1,P4HB,PRDX1,PAM,ANGPTL4,LIMA1,AZIN1,PFKFB3,PFN1,SERPINE2,CLIC5,PLP2,SEMA4C,DNAJA4,…	module4
GO:BP	positive regulation of cellular metabolic process	GO:0031325	0.0456915	1.34016	2877	160	48	13799	CTSC,GADD45G,COL1A1,KLF6,CREM,GADD45A,DDX5,EMP2,HEY1,FOS,FOSL2,MAFF,GRN,ANXA2,HMGB2,HES1,ID2,IRF1,JUN,JUNB,RHOA,SMAD7,ATF3,NFE2L2,NFKBIA,PFKFB3,KMT2C,RAP1A,RAP2B,AVPI1,BCL6,SOX10,SREBF1,STAT1,ZFP36L2,TFE3,KLF10,TXN,VAV2,VEGFA,VIM,ZFP36,ADIPOR2,FOSL1,TNFRSF10B,MAP3K14,SYAP1,ZNF516	module4
GO:BP	positive regulation of hemopoiesis	GO:1903708	0.0462189	1.33518	129	160	6	13799	FOS,ID2,JUN,RHOA,BCL6,KLF10	module4
GO:BP	positive regulation of leukocyte differentiation	GO:1902107	0.0462189	1.33518	129	160	6	13799	FOS,ID2,JUN,RHOA,BCL6,KLF10	module4
GO:BP	artery development	GO:0060840	0.0463116	1.33431	90	160	5	13799	HEY1,HES1,SMAD7,RTN4,VEGFA	module4
GO:BP	maternal process involved in female pregnancy	GO:0060135	0.0470879	1.32709	56	160	4	13799	CTSB,JUNB,PAM,PTN	module4
GO:BP	cellular response to stimulus	GO:0051716	0.0470879	1.32709	6198	160	89	13799	PDIA6,CTSC,GADD45G,COL1A1,COL1A2,COL3A1,CREM,CRIP1,CTNNA1,CTSB,GADD45A,DDX5,CYB5R3,RCAN1,DUSP1,EMP2,FABP4,HEY1,FOS,HIGD1A,GFRA3,GRN,ACAA1,ANXA2,ANXA5,ANXA6,HMGB2,HES1,ID2,IRF1,ITGB1,ITGB4,JUN,JUNB,GSTK1,RHOA,RHOB,LAMTOR4,SMAD7,MCL1,ATF3,ATP1A1,NFE2L2,NFKBIA,P4HB,PRDX1,OSER1,PFN1,SERPINE2,PLP2,POLR2A,SMOX,PPIB,SEMA4C,RTN4,PTN,RAP1A,RAP2B,AVPI1,BCL6,S100A11,SDC2,SIAH1,SOX10,SPTBN1,SREBF1,STAT1,ZFP3…	module4
GO:BP	neurogenesis	GO:0022008	0.0471482	1.32654	1572	160	30	13799	COL3A1,CTNNA1,HEY1,GFRA3,GRN,HMGB2,HES1,ID2,ITGB1,ITGB4,RHOA,NFE2L2,SERPINE2,SEMA4C,RTN4,PTN,ZSWIM6,RAP1A,BCL6,SDC2,SIAH1,ZSWIM4,SOX10,SPTBN1,VCL,VEGFA,VIM,BHLHE40,CD9,SLC9A3R1	module4
GO:BP	positive regulation of metabolic process	GO:0009893	0.0471847	1.3262	3267	160	53	13799	CTSC,GADD45G,COL1A1,KLF6,CREM,GADD45A,DDX5,EMP2,FABP4,HEY1,FOS,FOSL2,MAFF,GRN,ANXA2,HMGB2,HES1,ID2,IRF1,JUN,JUNB,RHOA,SMAD7,ATF3,NFE2L2,NFKBIA,PFKFB3,DNAJA4,RTN4,KMT2C,RAP1A,RAP2B,AVPI1,BCL6,SOX10,SPTBN1,SREBF1,STAT1,ZFP36L2,TFE3,KLF10,ACTG1,TXN,VAV2,VEGFA,VIM,ZFP36,ADIPOR2,FOSL1,TNFRSF10B,MAP3K14,SYAP1,ZNF516	module4
GO:BP	regulation of signaling	GO:0023051	0.0473338	1.32483	3114	160	51	13799	CTSC,GADD45G,COL1A1,COL3A1,CTNNA1,GADD45A,DDX5,RCAN1,DUSP1,EMP2,HEY1,ANXA2,HMGB2,HES1,IRF1,ITGB1,RHOA,RHOB,LAMTOR4,SMAD7,MCL1,ATF3,ATP1A1,NFE2L2,NFKBIA,P4HB,PRDX1,SERPINE2,SEMA4C,RTN4,PTN,RAP1A,AVPI1,BCL6,SIAH1,SOX10,SPTBN1,SREBF1,STAT1,TAC1,TP53BP2,TXN,VAV2,VEGFA,BCL2L14,PIP5K1A,TNFRSF10B,MAP3K14,SLC9A3R1,STARD8,MVP	module4
GO:BP	response to radiation	GO:0009314	0.047834	1.32026	427	160	12	13799	COL3A1,CRIP1,GADD45A,DUSP1,FOS,ID2,ITGB1,JUN,RHOB,PTN,TXN,BHLHE40	module4
GO:BP	cell morphogenesis	GO:0000902	0.0479858	1.31889	971	160	21	13799	GFRA3,HES1,ITGB1,RHOA,RHOB,LAMC1,P4HB,SEMA4C,RTN4,PTN,ZSWIM6,BCL6,SDC2,SIAH1,ZSWIM4,SPARC,SPTBN1,VCL,VEGFA,PLOD3,SLC9A3R1	module4
GO:BP	regulation of cold-induced thermogenesis	GO:0120161	0.0484569	1.31464	131	160	6	13799	GADD45G,FABP4,TFE3,VEGFA,ADIPOR2,ZNF516	module4
GO:BP	cold-induced thermogenesis	GO:0106106	0.0484569	1.31464	131	160	6	13799	GADD45G,FABP4,TFE3,VEGFA,ADIPOR2,ZNF516	module4
GO:BP	transmembrane receptor protein serine/threonine kinase signaling pathway	GO:0007178	0.0487828	1.31173	321	160	10	13799	COL1A2,COL3A1,DDX5,FOS,HES1,JUN,RHOA,SMAD7,SPTBN1,VIM	module4
GO:BP	regulation of epithelial cell differentiation	GO:0030856	0.0499065	1.30184	132	160	6	13799	MAFF,HES1,STAT1,VCL,VEGFA,ZFP36	module4
GO:BP	heart development	GO:0007507	0.0499065	1.30184	544	160	14	13799	COX17,COL3A1,CRIP1,HEY1,HES1,ID2,ITGB1,SMAD7,PAM,RTN4,PTN,SPARC,VEGFA,ADIPOR2	module4

## Sheet: Enterocyte
source	term_name	term_id	adjusted_p_value	negative_log10_of_adjusted_p_value	term_size	query_size	intersection_size	effective_domain_size	intersections	type
GO:BP	vesicle-mediated transport	GO:0016192	3.85235e-20	19.4143	1806	1002	244	13799	ABI1,AP1M2,SCAMP2,SCAMP3,ACTR3,ACTR2,ACTR1A,ADAM10,FLOT1,TCIRG1,TFG,ATG7,DCTN2,AGPAT2,YKT6,KIF1C,CTSC,NCKAP1,VAMP5,PGRMC1,EHD1,AP3M2,STARD3,RAB32,COPS5,RAB35,TMEM115,VPS45,TEX261,GABARAPL2,NOSTRIN,AP2M1,AP1S1,AP3S1,CLCN5,CLTC,WHAMM,TRAPPC5,CHMP4B,COPA,COPB1,ADM,CRK,CSNK2B,CST3,CTNNB1,CTSB,CTSS,AP2A1,AP2A2,AP1B1,DCTN1,DDX3X,DYNC1H1,DSP,TOR1A,EEF2,TXLNA,CTTN,STX2,ACSL3,PPP6R1,EPN2,RAB18,TMCC1,EXOC7…	module1
GO:BP	macromolecule localization	GO:0033036	4.10471e-19	18.3867	2800	1002	330	13799	TIMM23,PARP3,TOM1L1,OCLN,AP1M2,SCAMP2,SCAMP3,ADAM10,FLOT1,GPHN,CDKN1A,SIGMAR1,TCIRG1,SLC25A17,CREB3,ATG7,DCTN2,SLU7,CCT7,TRIM3,YKT6,KDM5B,VAMP5,EHD1,AP3M2,STARD3,OS9,YWHAQ,RAB32,SLC27A4,RAB35,TMEM115,PKP3,PXMP4,SLCO2B1,VPS45,GABARAPL2,OSBPL9,AGAP1,AP2M1,AP1S1,AP3S1,TPP1,CLTC,PLIN2,ABCC2,COL1A1,CHMP4B,NUP35,DNAJC19,COPA,COPB1,CTNNA1,CTNNB1,CYB5A,AP2A1,AP2A2,AP1B1,DDX1,DDX3X,DPP4,DSP,TOR1A,EHHADH,P…	module1
GO:BP	transport	GO:0006810	4.47645e-18	17.3491	4402	1002	458	13799	ABI1,TIMM23,TOM1L1,OCLN,AP1M2,SCAMP2,SCAMP3,ACTR3,ACTR2,ACTR1A,ADAM10,FLOT1,CDKN1A,SIGMAR1,TCIRG1,TFG,SLC25A17,CREB3,ATG7,DCTN2,HTATIP2,AGPAT2,SLC35A1,SLC34A2,SLU7,CCT7,TRIM3,YKT6,KIF1C,CTSC,KDM5B,NCKAP1,VAMP5,PGRMC1,SLC26A1,EHD1,AP3M2,STARD3,OS9,YWHAQ,RAB32,COPS5,SLC27A4,RAB35,TMEM115,SLC7A9,PXMP4,IFT43,SLCO2B1,VPS45,SLC46A1,TEX261,GABARAPL2,SLC2A13,SLC25A25,OSBPL9,NOSTRIN,AGAP1,AP2M1,AP1S1,AP3S…	module1
GO:BP	establishment of localization	GO:0051234	2.84816e-17	16.5454	4534	1002	465	13799	ABI1,TIMM23,TOM1L1,OCLN,AP1M2,SCAMP2,SCAMP3,ACTR3,ACTR2,ACTR1A,ADAM10,FLOT1,CDKN1A,SIGMAR1,TCIRG1,TFG,SLC25A17,CREB3,ATG7,DCTN2,HTATIP2,AGPAT2,SLC35A1,SLC34A2,SLU7,CCT7,TRIM3,YKT6,CFL1,KIF1C,CTSC,KDM5B,NCKAP1,VAMP5,PGRMC1,SLC26A1,EHD1,AP3M2,STARD3,OS9,YWHAQ,RAB32,COPS5,SLC27A4,RAB35,TMEM115,SLC7A9,PXMP4,IFT43,SLCO2B1,VPS45,SLC46A1,TEX261,GABARAPL2,SLC2A13,SLC25A25,OSBPL9,NOSTRIN,AGAP1,AP2M1,AP1S1…	module1
GO:BP	catabolic process	GO:0009056	6.88638e-17	16.162	2416	1002	288	13799	TOM1L1,CALCOCO2,BCKDK,TCIRG1,SLC25A17,ATG7,TRIM3,CTSC,ALDH1L1,CLPX,OS9,ILVBL,SLC27A4,ADRM1,PKP3,EGLN2,SLCO2B1,LYPLA2,RNF13,GABARAPL2,CYP2U1,AP2M1,TPP1,CLTC,ABCC2,RNF19B,CHMP4B,NUP35,AADAC,COL15A1,CRYZ,AMDHD1,CSNK2B,CST3,PM20D1,CTNNB1,CTSB,CTSK,CTSV,CTSS,CYP2D6,FAAH2,AP2A1,AP2A2,DAP,DAPK3,DEDD2,DDB1,DDX5,DYNC1H1,TOR1A,ECE1,EFNA1,EHHADH,PLBD2,PAOX,MARK2,FLCN,PDE12,CTTN,FABP2,FABP6,FBP1,GPC4,ALDOB,F…	module1
GO:BP	localization	GO:0051179	7.5769e-16	15.1205	5809	1002	556	13799	ABI1,TIMM23,PARP3,TOM1L1,OCLN,AP1M2,SCAMP2,SCAMP3,ACTR3,ACTR2,ACTR1A,ADAM10,FLOT1,GPHN,CDKN1A,SIGMAR1,TCIRG1,TFG,SLC25A17,CREB3,ATG7,DCTN2,HTATIP2,AGPAT2,SLC35A1,SLC34A2,SLU7,CCT7,TRIM3,YKT6,SPINT2,CFL1,KIF1C,CTSC,KDM5B,NCKAP1,VAMP5,PGRMC1,SLC26A1,EHD1,AP3M2,STARD3,OS9,YWHAQ,RAB32,COPS5,SLC27A4,RAB35,TMEM115,SLC7A9,PKP3,PXMP4,IFT43,SLCO2B1,VPS45,SLC46A1,TEX261,GABARAPL2,SLC2A13,SLC25A25,OSBPL9,NO…	module1
GO:BP	organic substance transport	GO:0071702	8.01109e-15	14.0963	2329	1002	273	13799	TIMM23,TOM1L1,OCLN,AP1M2,SCAMP2,SCAMP3,FLOT1,CDKN1A,SIGMAR1,TCIRG1,SLC25A17,ATG7,SLC35A1,SLU7,TRIM3,YKT6,KDM5B,VAMP5,SLC26A1,EHD1,AP3M2,STARD3,OS9,YWHAQ,RAB32,SLC27A4,RAB35,TMEM115,SLC7A9,PXMP4,SLCO2B1,VPS45,SLC46A1,GABARAPL2,SLC2A13,SLC25A25,OSBPL9,AGAP1,AP2M1,AP1S1,AP3S1,CLTC,PLIN2,ABCC2,COL1A1,CHMP4B,NUP35,DNAJC19,COPA,COPB1,SLC5A12,AP2A1,AP2A2,AP1B1,DPP4,SLC26A3,TOR1A,EIF5A,CTTN,STX2,ERBB2,AB…	module1
GO:BP	cellular catabolic process	GO:0044248	2.05271e-14	13.6877	2076	1002	249	13799	TOM1L1,CALCOCO2,BCKDK,TCIRG1,SLC25A17,ATG7,TRIM3,CTSC,ALDH1L1,CLPX,OS9,ILVBL,SLC27A4,ADRM1,PKP3,SLCO2B1,LYPLA2,RNF13,GABARAPL2,CYP2U1,AP2M1,TPP1,CLTC,ABCC2,RNF19B,CHMP4B,AADAC,CRYZ,AMDHD1,CSNK2B,CST3,PM20D1,CTNNB1,CTSB,CTSK,CTSV,CTSS,CYP2D6,AP2A1,AP2A2,DAP,DAPK3,DEDD2,DDB1,DDX5,DYNC1H1,TOR1A,ECE1,EFNA1,EHHADH,PLBD2,MARK2,FLCN,PDE12,CTTN,FABP2,FABP6,FOXO3,UBXN4,EXOC7,FMR1,UFL1,AMACR,CD2AP,GALC,RNF…	module1
GO:BP	protein localization	GO:0008104	1.07216e-13	12.9697	2401	1002	275	13799	TIMM23,PARP3,TOM1L1,OCLN,AP1M2,SCAMP2,SCAMP3,ADAM10,FLOT1,GPHN,CDKN1A,TCIRG1,SLC25A17,CREB3,ATG7,DCTN2,SLU7,CCT7,TRIM3,YKT6,VAMP5,EHD1,AP3M2,OS9,YWHAQ,RAB32,RAB35,TMEM115,PKP3,PXMP4,VPS45,GABARAPL2,AGAP1,AP2M1,AP1S1,AP3S1,TPP1,CLTC,COL1A1,CHMP4B,NUP35,DNAJC19,COPA,COPB1,CTNNA1,CTNNB1,CYB5A,AP2A1,AP2A2,AP1B1,DDX1,DDX3X,DPP4,DSP,TOR1A,EHHADH,PAOX,EPHA2,EIF5A,FLCN,CTTN,STX2,ERBB2,ACSL3,GPC4,MAPRE3,R…	module1
GO:BP	cellular localization	GO:0051641	3.49143e-13	12.457	3121	1002	334	13799	TIMM23,PARP3,TOM1L1,OCLN,AP1M2,ACTR3,ACTR2,ACTR1A,ADAM10,FLOT1,GPHN,CDKN1A,TCIRG1,TFG,SLC25A17,ATG7,DCTN2,HTATIP2,AGPAT2,SLU7,CCT7,YKT6,CFL1,KIF1C,CTSC,VAMP5,PGRMC1,EHD1,AP3M2,STARD3,OS9,YWHAQ,RAB32,RAB35,TMEM115,PKP3,PXMP4,IFT43,VPS45,TEX261,GABARAPL2,AP2M1,AP1S1,AP3S1,TPP1,CLTC,WHAMM,TRAPPC5,COL1A1,CHMP4B,NUP35,DNAJC19,COPA,COPB1,CSNK2B,CST3,CTNNA1,CTNNB1,CTSB,CTSS,CYB5A,AP2A1,AP2A2,AP1B1,DCTN1…	module1
GO:BP	neutrophil degranulation	GO:0043312	1.55439e-12	11.8084	387	1002	75	13799	ACTR2,ADAM10,TCIRG1,ATG7,AGPAT2,CTSC,PGRMC1,COPB1,CSNK2B,CST3,CTSB,CTSS,AP2A2,DDX3X,DYNC1H1,DSP,EEF2,RAB18,NCSTN,HEBP2,FUCA2,XRCC6,BRI3,ANPEP,PYCARD,ACAA1,ANXA2,IGF2R,JUP,RHOA,LAMP1,LAMP2,ARSB,MAN2B1,ASAH1,NEU1,NME2,GOLGA7,ATP6V1D,RAB14,YPEL5,ATP6V0C,PKM,CTSA,CMTM6,LAMTOR1,PRCP,TMEM30A,PRKCD,PSEN1,PSMC2,RAB6A,RAC1,RAP1A,S100A11,SDCBP,SPTAN1,STK10,STXBP2,SURF4,DYNLT1,VCL,RAB7A,TXNDC5,CYSTM1,DEGS1,…	module1
GO:BP	granulocyte activation	GO:0036230	2.0358e-12	11.6913	406	1002	77	13799	ACTR2,ADAM10,TCIRG1,ATG7,AGPAT2,CTSC,PGRMC1,COPB1,CSNK2B,CST3,CTSB,CTSS,AP2A2,DDX3X,DYNC1H1,DSP,EEF2,RAB18,NCSTN,HEBP2,FUCA2,XRCC6,BRI3,ANPEP,PYCARD,ACAA1,ANXA2,IGF2R,JUP,RHOA,LAMP1,LAMP2,ARSB,MAN2B1,ASAH1,NEU1,NME2,GOLGA7,ATP6V1D,RAB14,YPEL5,ENPP3,ATP6V0C,PKM,CTSA,CMTM6,LAMTOR1,PI4K2A,PRCP,TMEM30A,PRKCD,PSEN1,PSMC2,RAB6A,RAC1,RAP1A,S100A11,SDCBP,SPTAN1,STK10,STXBP2,SURF4,DYNLT1,VCL,RAB7A,TXNDC5,…	module1
GO:BP	neutrophil activation involved in immune response	GO:0002283	2.33662e-12	11.6314	391	1002	75	13799	ACTR2,ADAM10,TCIRG1,ATG7,AGPAT2,CTSC,PGRMC1,COPB1,CSNK2B,CST3,CTSB,CTSS,AP2A2,DDX3X,DYNC1H1,DSP,EEF2,RAB18,NCSTN,HEBP2,FUCA2,XRCC6,BRI3,ANPEP,PYCARD,ACAA1,ANXA2,IGF2R,JUP,RHOA,LAMP1,LAMP2,ARSB,MAN2B1,ASAH1,NEU1,NME2,GOLGA7,ATP6V1D,RAB14,YPEL5,ATP6V0C,PKM,CTSA,CMTM6,LAMTOR1,PRCP,TMEM30A,PRKCD,PSEN1,PSMC2,RAB6A,RAC1,RAP1A,S100A11,SDCBP,SPTAN1,STK10,STXBP2,SURF4,DYNLT1,VCL,RAB7A,TXNDC5,CYSTM1,DEGS1,…	module1
GO:BP	neutrophil mediated immunity	GO:0002446	3.6559e-12	11.437	403	1002	76	13799	ACTR2,ADAM10,TCIRG1,ATG7,AGPAT2,CTSC,PGRMC1,COPB1,CSNK2B,CST3,CTSB,CTSS,AP2A2,DDX3X,DYNC1H1,DSP,EEF2,RAB18,NCSTN,HEBP2,FUCA2,XRCC6,BRI3,ANPEP,PYCARD,ACAA1,ANXA2,IGF2R,JUP,RHOA,LAMP1,LAMP2,ARSB,MAN2B1,ASAH1,NEU1,NME2,GOLGA7,IRAK4,ATP6V1D,RAB14,YPEL5,ATP6V0C,PKM,CTSA,CMTM6,LAMTOR1,PRCP,TMEM30A,PRKCD,PSEN1,PSMC2,RAB6A,RAC1,RAP1A,S100A11,SDCBP,SPTAN1,STK10,STXBP2,SURF4,DYNLT1,VCL,RAB7A,TXNDC5,CYSTM1,…	module1
GO:BP	neutrophil activation	GO:0042119	7.12307e-12	11.1473	400	1002	75	13799	ACTR2,ADAM10,TCIRG1,ATG7,AGPAT2,CTSC,PGRMC1,COPB1,CSNK2B,CST3,CTSB,CTSS,AP2A2,DDX3X,DYNC1H1,DSP,EEF2,RAB18,NCSTN,HEBP2,FUCA2,XRCC6,BRI3,ANPEP,PYCARD,ACAA1,ANXA2,IGF2R,JUP,RHOA,LAMP1,LAMP2,ARSB,MAN2B1,ASAH1,NEU1,NME2,GOLGA7,ATP6V1D,RAB14,YPEL5,ATP6V0C,PKM,CTSA,CMTM6,LAMTOR1,PRCP,TMEM30A,PRKCD,PSEN1,PSMC2,RAB6A,RAC1,RAP1A,S100A11,SDCBP,SPTAN1,STK10,STXBP2,SURF4,DYNLT1,VCL,RAB7A,TXNDC5,CYSTM1,DEGS1,…	module1
GO:BP	establishment of localization in cell	GO:0051649	8.15343e-12	11.0887	2434	1002	270	13799	TIMM23,TOM1L1,AP1M2,ACTR3,ACTR2,ACTR1A,ADAM10,CDKN1A,TCIRG1,TFG,SLC25A17,ATG7,DCTN2,HTATIP2,AGPAT2,SLU7,YKT6,CFL1,KIF1C,CTSC,PGRMC1,EHD1,AP3M2,STARD3,OS9,YWHAQ,RAB32,RAB35,TMEM115,PXMP4,IFT43,VPS45,TEX261,AP2M1,AP1S1,AP3S1,CLTC,WHAMM,TRAPPC5,CHMP4B,NUP35,DNAJC19,COPA,COPB1,CSNK2B,CST3,CTNNB1,CTSB,CTSS,AP2A1,AP2A2,AP1B1,DCTN1,DDX3X,DYNC1H1,DSP,TOR1A,EEF2,EIF5A,CTTN,STX2,ERBB2,PPP6R1,RAB18,TMCC1,FL…	module1
GO:BP	leukocyte degranulation	GO:0043299	9.0334e-12	11.0441	428	1002	78	13799	ACTR2,ADAM10,TCIRG1,ATG7,AGPAT2,CTSC,PGRMC1,COPB1,CSNK2B,CST3,CTSB,CTSS,AP2A2,DDX3X,DYNC1H1,DSP,EEF2,RAB18,NCSTN,HEBP2,FUCA2,XRCC6,BRI3,ANPEP,PYCARD,ACAA1,ANXA2,IGF2R,JUP,RHOA,LAMP1,LAMP2,ARSB,MAN2B1,ASAH1,NEU1,NME2,GOLGA7,ATP6V1D,RAB14,YPEL5,ATP6V0C,PKM,CTSA,CMTM6,LAMTOR1,PI4K2A,PRCP,TMEM30A,PRKCD,PSEN1,PSMC2,RAB6A,RAC1,RAP1A,S100A11,SDCBP,SPTAN1,STK10,STXBP2,SURF4,DYNLT1,VCL,RAB7A,TXNDC5,CYSTM1…	module1
GO:BP	myeloid leukocyte mediated immunity	GO:0002444	1.23594e-11	10.908	448	1002	80	13799	ACTR2,ADAM10,TCIRG1,ATG7,AGPAT2,CTSC,PGRMC1,COPB1,CSNK2B,CST3,CTSB,CTSS,AP2A2,DDX1,DDX3X,DYNC1H1,DSP,EEF2,RAB18,NCSTN,HEBP2,FUCA2,XRCC6,BRI3,ANPEP,PYCARD,ACAA1,ANXA2,IGF2R,JUP,RHOA,LAMP1,LAMP2,ARSB,MAN2B1,ASAH1,NEU1,NME2,GOLGA7,IRAK4,ATP6V1D,RAB14,YPEL5,ATP6V0C,PKM,CTSA,CMTM6,LAMTOR1,PI4K2A,PRCP,TMEM30A,PRKCD,PSEN1,PSMC2,RAB6A,RAC1,RAP1A,S100A11,SDCBP,SPTAN1,STK10,STXBP2,SURF4,DYNLT1,VCL,RAB7A,TX…	module1
GO:BP	myeloid cell activation involved in immune response	GO:0002275	1.26289e-11	10.8986	440	1002	79	13799	ACTR2,ADAM10,TCIRG1,ATG7,AGPAT2,CTSC,PGRMC1,COPB1,CSNK2B,CST3,CTSB,CTSS,AP2A2,DDX3X,DYNC1H1,DSP,EEF2,RAB18,NCSTN,HEBP2,FUCA2,XRCC6,BRI3,ANPEP,PYCARD,ACAA1,ANXA2,IGF2R,JUP,RHOA,LAMP1,LAMP2,ARSB,MAN2B1,ASAH1,NEU1,NME2,GOLGA7,ATP6V1D,RAB14,YPEL5,ENPP3,ATP6V0C,PKM,CTSA,CMTM6,LAMTOR1,PI4K2A,PRCP,TMEM30A,PRKCD,PSEN1,PSMC2,RAB6A,RAC1,RAP1A,S100A11,SDCBP,SPTAN1,STK10,STXBP2,SURF4,DYNLT1,VCL,RAB7A,TXNDC5,…	module1
GO:BP	protein transport	GO:0015031	2.45596e-11	10.6098	1564	1002	191	13799	TIMM23,TOM1L1,AP1M2,SCAMP2,SCAMP3,CDKN1A,TCIRG1,SLC25A17,ATG7,SLU7,TRIM3,YKT6,VAMP5,EHD1,AP3M2,OS9,YWHAQ,RAB32,RAB35,TMEM115,PXMP4,VPS45,GABARAPL2,AGAP1,AP2M1,AP1S1,AP3S1,CLTC,COL1A1,CHMP4B,NUP35,DNAJC19,COPA,COPB1,AP2A1,AP2A2,AP1B1,DPP4,EIF5A,CTTN,STX2,ERBB2,ACSL3,RAB18,ARL6IP1,EXOC7,TNPO3,CD2AP,NUP62,PTPN23,SEC31B,CHMP2B,APPL1,ARL5A,ARFGAP3,GCKR,CHMP2A,GNAS,AQP11,CCDC22,HOOK2,SNX12,HDAC1,HIF1A,…	module1
GO:BP	establishment of protein localization	GO:0045184	3.07018e-11	10.5128	1668	1002	200	13799	TIMM23,TOM1L1,AP1M2,SCAMP2,SCAMP3,CDKN1A,TCIRG1,SLC25A17,ATG7,SLU7,CCT7,TRIM3,YKT6,VAMP5,EHD1,AP3M2,OS9,YWHAQ,RAB32,RAB35,TMEM115,PXMP4,VPS45,GABARAPL2,AGAP1,AP2M1,AP1S1,AP3S1,CLTC,COL1A1,CHMP4B,NUP35,DNAJC19,COPA,COPB1,CYB5A,AP2A1,AP2A2,AP1B1,DPP4,EIF5A,CTTN,STX2,ERBB2,ACSL3,RAB18,ARL6IP1,EXOC7,TNPO3,CD2AP,NUP62,PTPN23,SEC31B,CHMP2B,APPL1,ARL5A,ARFGAP3,GCKR,CHMP2A,GNAS,AQP11,CCDC22,HOOK2,SNX12,H…	module1
GO:BP	nitrogen compound transport	GO:0071705	3.07018e-11	10.5128	1971	1002	227	13799	TIMM23,TOM1L1,AP1M2,SCAMP2,SCAMP3,FLOT1,CDKN1A,TCIRG1,SLC25A17,ATG7,SLC35A1,SLU7,TRIM3,YKT6,VAMP5,EHD1,AP3M2,OS9,YWHAQ,RAB32,RAB35,TMEM115,SLC7A9,PXMP4,VPS45,SLC46A1,GABARAPL2,SLC25A25,AGAP1,AP2M1,AP1S1,AP3S1,CLTC,ABCC2,COL1A1,CHMP4B,NUP35,DNAJC19,COPA,COPB1,AP2A1,AP2A2,AP1B1,DPP4,TOR1A,EIF5A,CTTN,STX2,ERBB2,ACSL3,RAB18,ARL6IP1,EXOC7,FMR1,TNPO3,CD2AP,NUP62,PTPN23,SEC31B,CHMP2B,APPL1,CHTOP,ARL5A,A…	module1
GO:BP	export from cell	GO:0140352	3.07018e-11	10.5128	1205	1002	157	13799	ACTR2,ADAM10,TCIRG1,ATG7,AGPAT2,YKT6,CTSC,KDM5B,PGRMC1,COPS5,VPS45,ABCC2,COPB1,ADM,CSNK2B,CST3,CTSB,CTSS,AP2A2,DDX3X,DYNC1H1,DPP4,DSP,EEF2,TXLNA,STX2,RAB18,EXOC7,FMR1,NCSTN,HEBP2,CD2AP,FUCA2,XRCC6,BRI3,PTPN23,ARFGAP3,NAAA,CHMP2A,GNAS,ANPEP,PYCARD,ACAA1,SLC40A1,ANXA2,HDAC1,HIF1A,HMGCR,APBB1,APLP2,APOA1,APOE,IGF2R,JUP,RHOA,LAMP1,LAMP2,LLGL2,ARSB,MAN2B1,ASAH1,NEU1,ATP1B1,NME2,ATP2B1,P2RX4,FURIN,PAFA…	module1
GO:BP	exocytosis	GO:0006887	4.40281e-11	10.3563	766	1002	113	13799	ACTR2,ADAM10,TCIRG1,ATG7,AGPAT2,YKT6,CTSC,PGRMC1,COPS5,VPS45,COPB1,CSNK2B,CST3,CTSB,CTSS,AP2A2,DDX3X,DYNC1H1,DSP,EEF2,TXLNA,STX2,RAB18,EXOC7,FMR1,NCSTN,HEBP2,FUCA2,XRCC6,BRI3,CHMP2A,ANPEP,PYCARD,ACAA1,ANXA2,APLP2,APOA1,IGF2R,JUP,RHOA,LAMP1,LAMP2,LLGL2,ARSB,MAN2B1,ASAH1,NEU1,NME2,GOLGA7,ATP6V1D,RAB14,YPEL5,ATP6V0C,PKM,ATP6AP1,TMX3,GTPBP2,CTSA,CMTM6,LAMTOR1,PI4K2A,PRCP,TMEM30A,EXOC2,PRKCD,PSEN1,TME…	module1
GO:BP	intracellular transport	GO:0046907	1.5936e-10	9.79762	1555	1002	187	13799	TIMM23,TOM1L1,AP1M2,ACTR2,ACTR1A,CDKN1A,TFG,SLC25A17,DCTN2,HTATIP2,SLU7,YKT6,KIF1C,CTSC,EHD1,AP3M2,OS9,YWHAQ,RAB32,RAB35,TMEM115,PXMP4,IFT43,VPS45,TEX261,AP2M1,AP1S1,AP3S1,CLTC,WHAMM,TRAPPC5,CHMP4B,NUP35,DNAJC19,COPA,COPB1,AP2A1,AP2A2,AP1B1,DCTN1,DYNC1H1,EIF5A,CTTN,STX2,ERBB2,PPP6R1,RAB18,TMCC1,FLOT2,ARL6IP1,MGRN1,SUN1,TNPO3,TMEM50A,NUP62,GAK,PTPN23,SEC31B,CHMP2B,APPL1,CHTOP,ARL5A,ARFGAP3,GCKR,CH…	module1
GO:BP	secretion by cell	GO:0032940	1.5936e-10	9.79762	1157	1002	150	13799	ACTR2,ADAM10,TCIRG1,ATG7,AGPAT2,YKT6,CTSC,KDM5B,PGRMC1,COPS5,VPS45,COPB1,ADM,CSNK2B,CST3,CTSB,CTSS,AP2A2,DDX3X,DYNC1H1,DPP4,DSP,EEF2,TXLNA,STX2,RAB18,EXOC7,FMR1,NCSTN,HEBP2,CD2AP,FUCA2,XRCC6,BRI3,PTPN23,ARFGAP3,NAAA,CHMP2A,GNAS,ANPEP,PYCARD,ACAA1,ANXA2,HDAC1,HIF1A,HMGCR,APBB1,APLP2,APOA1,APOE,IGF2R,JUP,RHOA,LAMP1,LAMP2,LLGL2,ARSB,MAN2B1,ASAH1,NEU1,NME2,P2RX4,FURIN,PAFAH1B1,PAM,GOLGA7,PCSK5,ATP6V1…	module1
GO:BP	myeloid leukocyte activation	GO:0002274	4.00792e-10	9.39708	526	1002	85	13799	ACTR2,ADAM10,TCIRG1,NDRG1,ATG7,AGPAT2,CTSC,PGRMC1,COPB1,CSNK2B,CST3,CTSB,CTSS,AP2A2,DDX3X,DYNC1H1,DSP,EEF2,RAB18,NCSTN,HEBP2,FUCA2,XRCC6,BRI3,ANPEP,PYCARD,ACAA1,ANXA2,IFNGR2,IGF2R,JUND,JUP,RHOA,LAMP1,LAMP2,ARSB,MAN2B1,ASAH1,NEU1,NME2,GOLGA7,ATP6V1D,RAB14,YPEL5,ENPP3,ATP6V0C,PKM,CTSA,CMTM6,LAMTOR1,PI4K2A,PRCP,TMEM30A,PRKCD,PSEN1,PSMC2,RAB6A,RAC1,RAP1A,S100A11,SDCBP,SPTAN1,STK10,STXBP2,SURF4,DYNLT1…	module1
GO:BP	secretion	GO:0046903	1.22799e-09	8.91081	1274	1002	158	13799	ACTR2,ADAM10,TCIRG1,ATG7,AGPAT2,YKT6,CTSC,KDM5B,PGRMC1,COPS5,VPS45,ABCC2,COPA,COPB1,ADM,CSNK2B,CST3,CTSB,CTSS,AP2A2,DDX3X,DYNC1H1,DPP4,DSP,EEF2,TXLNA,STX2,ERBB3,ACSL3,RAB18,EXOC7,FMR1,NCSTN,HEBP2,CD2AP,FUCA2,XRCC6,BRI3,PTPN23,ARFGAP3,NAAA,CHMP2A,GNAS,ANPEP,PYCARD,ACAA1,ANXA2,HDAC1,HIF1A,HMGCR,APBB1,APLP2,APOA1,APOE,IGF2R,JUP,RHOA,LAMP1,LAMP2,LLGL2,ARSB,MAN2B1,ASAH1,MYO6,NEU1,NME2,P2RX4,FURIN,PAFA…	module1
GO:BP	organic substance catabolic process	GO:1901575	2.71318e-09	8.56652	1992	1002	221	13799	TOM1L1,BCKDK,TCIRG1,SLC25A17,ATG7,TRIM3,CTSC,ALDH1L1,CLPX,OS9,ILVBL,SLC27A4,ADRM1,PKP3,EGLN2,SLCO2B1,LYPLA2,RNF13,GABARAPL2,AP2M1,TPP1,CLTC,ABCC2,RNF19B,CHMP4B,NUP35,AADAC,AMDHD1,CST3,CTNNB1,CTSB,CTSK,CTSV,CTSS,CYP2D6,FAAH2,AP2A1,AP2A2,DEDD2,DDB1,DDX5,TOR1A,ECE1,EFNA1,EHHADH,PLBD2,PAOX,PDE12,FABP2,FABP6,FBP1,GPC4,ALDOB,UBXN4,FMR1,MAN2B2,UFL1,AMACR,CD2AP,NUP62,PLD3,FUCA2,GALC,RNF19A,CNOT10,PTPN23,…	module1
GO:BP	immune system process	GO:0002376	3.279e-09	8.48426	2394	1002	255	13799	ABI1,PARP3,AP1M2,ACTR3,ACTR2,ACTR1A,ADAM10,CALCOCO2,CDKN1A,TCIRG1,NDRG1,CREB3,ATG7,DCTN2,AGPAT2,CTSC,TOB2,NCKAP1,FAXDC2,PGRMC1,SERINC3,RAB32,RAB35,SLC7A9,CHUK,LEAP2,AP2M1,AP1S1,CLTC,RNF19B,COL1A1,COL2A1,COPB1,KLF6,ADM,CRIP1,CRK,CSNK2B,CST3,CTNNB1,CTSB,CTSK,CTSV,CTSS,AP2A1,AP2A2,DAPK3,AP1B1,DCTN1,DDX1,DDX3X,DYNC1H1,DPP4,TSC22D3,DSP,EEF2,EGR1,EPHA2,ELF1,TXLNA,FLCN,PDE12,EPS8,ERBB2,MTURN,RAB18,FOXO3…	module1
GO:BP	process utilizing autophagic mechanism	GO:0061919	4.06887e-09	8.39053	504	1002	80	13799	CALCOCO2,TCIRG1,ATG7,GABARAPL2,CLTC,CHMP4B,CSNK2B,CTSK,DAP,DAPK3,DYNC1H1,MARK2,FLCN,CTTN,FOXO3,EXOC7,UFL1,CHMP2B,POLDIP2,WIPI2,CHMP2A,SESN1,TMEM150B,PYCARD,SLC25A5,HIF1A,ANXA7,RAB43,FOXK2,LAMP2,NBR1,ARSB,MCL1,SH3GLB1,ATP6V1D,UFC1,ATP6V1H,ATP6V0C,ATP6V1C1,ATP6V1E1,CTSA,AUP1,LAMTOR1,WIPI1,PSEN1,UBQLN4,SNX6,RAB1A,BCL2L1,ATG101,BID,VPS16,BNIP3,SREBF1,TMBIM6,TSPO,TSG101,VPS51,RAB7A,MUL1,C19ORF12,ULK1,…	module1
GO:BP	autophagy	GO:0006914	4.06887e-09	8.39053	504	1002	80	13799	CALCOCO2,TCIRG1,ATG7,GABARAPL2,CLTC,CHMP4B,CSNK2B,CTSK,DAP,DAPK3,DYNC1H1,MARK2,FLCN,CTTN,FOXO3,EXOC7,UFL1,CHMP2B,POLDIP2,WIPI2,CHMP2A,SESN1,TMEM150B,PYCARD,SLC25A5,HIF1A,ANXA7,RAB43,FOXK2,LAMP2,NBR1,ARSB,MCL1,SH3GLB1,ATP6V1D,UFC1,ATP6V1H,ATP6V0C,ATP6V1C1,ATP6V1E1,CTSA,AUP1,LAMTOR1,WIPI1,PSEN1,UBQLN4,SNX6,RAB1A,BCL2L1,ATG101,BID,VPS16,BNIP3,SREBF1,TMBIM6,TSPO,TSG101,VPS51,RAB7A,MUL1,C19ORF12,ULK1,…	module1
GO:BP	Golgi vesicle transport	GO:0048193	4.79753e-09	8.31898	380	1002	66	13799	AP1M2,SCAMP2,SCAMP3,ACTR1A,TFG,DCTN2,YKT6,KIF1C,CTSC,VAMP5,TMEM115,TEX261,GABARAPL2,AP1S1,CLTC,WHAMM,TRAPPC5,COPA,COPB1,AP2A1,AP1B1,DCTN1,DYNC1H1,ACSL3,PPP6R1,GAK,SEC31B,ARFGAP3,CHMP2A,GOLGB1,CCDC22,SNX12,RAB7B,ARF4,ARF5,LAMP1,TMED7,GOLGA7,BET1L,SPTBN5,RAB14,CCDC93,TMED9,WIPI1,GOLPH3L,EXOC2,SAR1A,SCYL1,RAB1A,RAB6A,RAB13,SNX2,SPAST,SPTAN1,SURF4,TRAPPC10,VPS51,YIPF5,TXNDC5,CAPZA1,CAPZB,CUL3,USO1,VA…	module1
GO:BP	regulated exocytosis	GO:0045055	1.44382e-08	7.84049	661	1002	95	13799	ACTR2,ADAM10,TCIRG1,ATG7,AGPAT2,CTSC,PGRMC1,COPB1,CSNK2B,CST3,CTSB,CTSS,AP2A2,DDX3X,DYNC1H1,DSP,EEF2,STX2,RAB18,FMR1,NCSTN,HEBP2,FUCA2,XRCC6,BRI3,ANPEP,PYCARD,ACAA1,ANXA2,APLP2,APOA1,IGF2R,JUP,RHOA,LAMP1,LAMP2,ARSB,MAN2B1,ASAH1,NEU1,NME2,GOLGA7,ATP6V1D,RAB14,YPEL5,ATP6V0C,PKM,TMX3,GTPBP2,CTSA,CMTM6,LAMTOR1,PI4K2A,PRCP,TMEM30A,PRKCD,PSEN1,PSMC2,RAB6A,RAC1,RAP1A,S100A11,SDCBP,SPARC,SPTAN1,STK10,STX…	module1
GO:BP	leukocyte activation involved in immune response	GO:0002366	2.03841e-08	7.69071	559	1002	84	13799	PARP3,ACTR2,ADAM10,TCIRG1,ATG7,AGPAT2,CTSC,PGRMC1,COPB1,CSNK2B,CST3,CTSB,CTSS,AP2A2,DDX3X,DYNC1H1,DSP,EEF2,RAB18,NCSTN,HEBP2,FUCA2,XRCC6,BRI3,TMEM98,ANPEP,PYCARD,ACAA1,ANXA2,IGF2R,JUP,RHOA,LAMP1,LAMP2,SMAD7,ARSB,MAN2B1,ASAH1,NEU1,NME2,GOLGA7,ATP6V1D,RAB14,YPEL5,ENPP3,ATP6V0C,PKM,CTSA,CMTM6,LAMTOR1,PI4K2A,PRCP,TMEM30A,PRKCD,PSEN1,PSMC2,RAB6A,RAC1,RAP1A,BCL6,S100A11,SDCBP,SPTAN1,STK10,STXBP2,SURF4,…	module1
GO:BP	response to chemical	GO:0042221	2.11932e-08	7.6738	3796	1002	365	13799	OCLN,ACTR3,ACTR2,ADAM10,FLOT1,CALCOCO2,GPHN,CDKN1A,SIGMAR1,TCIRG1,NDRG1,CREB3,CEBPD,ATG7,AGPAT1,AGPAT2,SLC34A2,SPINT2,CFL1,CTSC,KDM5B,EHD1,OS9,COPS5,SLC27A4,RAB35,EGLN2,EGLN3,LYPLA2,SLC46A1,CYP2U1,CHUK,SLC25A25,AP3S1,TPP1,PLIN2,ABCC2,GJD3,COL1A1,COL2A1,NUP35,AADAC,SLC31A1,ADM,CLDN4,CLDN3,CRIP1,CRK,GATA5,CRYZ,CSNK2B,CREB3L4,CTNNA1,CTNNB1,CTSB,CTSV,CTSS,CYB5A,KLB,CYP2D6,DAPK3,DCTN1,DDX1,DDX3X,DDX5,…	module1
GO:BP	endosomal transport	GO:0016197	2.45742e-08	7.60952	226	1002	46	13799	YKT6,EHD1,RAB35,CLTC,CHMP4B,DCTN1,TMCC1,TMEM50A,PTPN23,CHMP2B,CHMP2A,BLOC1S2,CCDC22,SNX12,RAB7B,CHMP1A,UBAP1,BET1L,RAB14,VPS29,CCDC93,LEPROT,CMTM6,LAMTOR1,CHMP1B,SNX6,RAB6A,RAB13,VPS16,SNX2,TRAPPC10,TSG101,VPS51,RAB7A,MICALL2,SNX27,RILP,VPS25,AP3B1,SNX4,SQSTM1,RAB11B,CHMP4C,MVB12A,RAB9A,VPS26A	module1
GO:BP	cell activation involved in immune response	GO:0002263	2.70939e-08	7.56713	563	1002	84	13799	PARP3,ACTR2,ADAM10,TCIRG1,ATG7,AGPAT2,CTSC,PGRMC1,COPB1,CSNK2B,CST3,CTSB,CTSS,AP2A2,DDX3X,DYNC1H1,DSP,EEF2,RAB18,NCSTN,HEBP2,FUCA2,XRCC6,BRI3,TMEM98,ANPEP,PYCARD,ACAA1,ANXA2,IGF2R,JUP,RHOA,LAMP1,LAMP2,SMAD7,ARSB,MAN2B1,ASAH1,NEU1,NME2,GOLGA7,ATP6V1D,RAB14,YPEL5,ENPP3,ATP6V0C,PKM,CTSA,CMTM6,LAMTOR1,PI4K2A,PRCP,TMEM30A,PRKCD,PSEN1,PSMC2,RAB6A,RAC1,RAP1A,BCL6,S100A11,SDCBP,SPTAN1,STK10,STXBP2,SURF4,…	module1
GO:BP	leukocyte mediated immunity	GO:0002443	3.91711e-08	7.40703	606	1002	88	13799	PARP3,ACTR2,ADAM10,TCIRG1,ATG7,AGPAT2,CTSC,PGRMC1,RNF19B,COPB1,CRK,CSNK2B,CST3,CTSB,CTSS,AP2A2,DDX1,DDX3X,DYNC1H1,DSP,EEF2,RAB18,NCSTN,HEBP2,FUCA2,XRCC6,BRI3,ANPEP,PYCARD,ACAA1,ANXA2,IGF2R,IRF7,JUP,RHOA,LAMP1,LAMP2,SMAD7,ARSB,MAN2B1,ASAH1,NEU1,NME2,PRDX1,GOLGA7,IRAK4,ATP6V1D,RAB14,YPEL5,ATP6V0C,PKM,CTSA,CMTM6,LAMTOR1,PI4K2A,PRCP,TMEM30A,PRKCD,PSEN1,PSMC2,RAB6A,RAC1,RAP1A,BCL6,S100A11,SDCBP,SPTAN1…	module1
GO:BP	endomembrane system organization	GO:0010256	3.9981e-08	7.39815	492	1002	76	13799	FLOT1,NDRG1,WHAMM,CHMP4B,NUP35,CYB5A,DCTN1,TOR1A,STX2,RAB18,TMCC1,ARL6IP1,SUN1,GAK,ATL3,SEC31B,CHMP2B,CHMP2A,GOLGB1,AQP11,BLOC1S2,HOOK2,RAB43,KIFC3,PAFAH1B1,TMED7,SH3GLB1,CHMP1A,EMC4,SPTBN5,GET4,TMED9,LAMTOR1,TMEM38B,GOLPH3L,PI4K2B,PI4K2A,PRKCD,BAIAP2L1,MAP2K1,PLSCR3,CHMP1B,RTN4,ESYT2,RAB1A,SPAST,SURF4,TMF1,TSG101,UGCG,VPS51,YWHAZ,RNF112,RAB7A,REEP5,FA2H,BAG6,SH3TC2,BAIAP2L2,RILP,VPS25,AP3B1,DEGS…	module1
GO:BP	biological process involved in symbiotic interaction	GO:0044403	6.97736e-08	7.15631	258	1002	49	13799	ATG7,CFL1,CHMP4B,CTNNB1,CTNND1,CTSB,DDB1,DPP4,EFNB2,EPHA2,SNW1,EXOC7,FMR1,FUCA2,CHMP2B,CHMP2A,GPX1,ANPEP,ANXA2,HDAC1,IDE,APOE,IGF2R,ITGA2,ITGB1,JUN,KPNA4,LAMP1,F11R,EXOC2,RNF213,BCL2L1,RXRA,DYNLT1,TSG101,RAB7A,ULK1,THOC3,THOC5,CBL,VAMP8,XPR1,CHMP4C,RAB9A,SCARB1,SCARB2,IST1,TRIM14,CDH1	module1
GO:BP	membrane organization	GO:0061024	8.18268e-08	7.0871	858	1002	112	13799	ACTR3,ACTR2,FLOT1,GPHN,TFG,NDRG1,YKT6,CTSC,STARD3,YWHAQ,AP2M1,CLTC,WHAMM,TRAPPC5,CHMP4B,NUP35,CYB5A,AP2A1,AP2A2,DCTN1,TOR1A,CTTN,STX2,ABCA3,PPP6R1,EPN2,TMCC1,FLOT2,ARL6IP1,SUN1,HEBP2,GAK,SEC31B,CHMP2B,ARFGAP3,CHMP2A,BLOC1S2,SLC25A5,ANXA2,ANXA7,AGFG1,APOA1,APOB,RAB7B,APOE,IGF2R,ITGA2,RHOA,GLTPD2,LETM1,ATP1B1,PAFAH1B1,SH3GLB1,CHMP1A,EMC4,BET1L,GET4,ABCB1,TMED9,SLC35F6,GOLPH3L,TMEM30A,PRKCD,BAIAP2L1…	module1
GO:BP	lipid metabolic process	GO:0006629	8.18268e-08	7.0871	1242	1002	148	13799	SLC25A17,AGPAT1,AGPAT2,FAXDC2,STARD3,SERINC3,ILVBL,SLC27A4,LYPLA2,CYP2U1,OSBPL9,TPP1,ADH1C,AADAC,DNAJC19,ADM,CRK,CSNK2B,PM20D1,SIK1,CYP2D6,FAAH2,EGR1,EHHADH,PLBD2,CERS3,ABCA3,FABP2,FABP6,ACSL3,FDPS,GPC4,PTGR1,AMACR,PLD3,KDSR,LCLAT1,G6PD,GALC,TIPARP,TSKU,LRP10,ACOT11,GK,DKK3,NAAA,SMPDL3B,HPGDS,SUMF1,GPS2,GPX1,ORMDL2,CERS2,ACAA1,HDLBP,ST6GALNAC6,HMGCR,ACADL,HSPG2,APOA1,APOB,ST8SIA6,ENPP7,ID2,ACADM,…	module1
GO:BP	organonitrogen compound catabolic process	GO:1901565	1.17296e-07	6.93072	1194	1002	143	13799	TOM1L1,BCKDK,TCIRG1,ATG7,TRIM3,CTSC,ALDH1L1,CLPX,OS9,ADRM1,EGLN2,SLCO2B1,LYPLA2,RNF13,GABARAPL2,AP2M1,TPP1,CLTC,ABCC2,RNF19B,CHMP4B,AMDHD1,CST3,CTNNB1,CTSB,CTSK,CTSV,CTSS,CYP2D6,AP2A1,AP2A2,DDB1,TOR1A,ECE1,EFNA1,PAOX,GPC4,UBXN4,FMR1,UFL1,CD2AP,GALC,RNF19A,PTPN23,TIPARP,RNF167,FBXO4,AMFR,RNF115,SMPDL3B,GLDC,AQP11,GPX1,CCDC22,ANPEP,SNX12,ANXA2,HMGCR,HNMT,ACADL,HSPG2,APOB,ENPP7,IDE,NCCRP1,APOE,ARG2,…	module1
GO:BP	cellular macromolecule localization	GO:0070727	1.30957e-07	6.88287	1689	1002	187	13799	TIMM23,PARP3,TOM1L1,OCLN,AP1M2,ADAM10,FLOT1,GPHN,CDKN1A,TCIRG1,SLC25A17,DCTN2,SLU7,CCT7,VAMP5,EHD1,AP3M2,OS9,YWHAQ,RAB32,RAB35,PKP3,PXMP4,VPS45,GABARAPL2,AP2M1,AP1S1,AP3S1,TPP1,CLTC,COL1A1,CHMP4B,NUP35,DNAJC19,COPA,COPB1,CTNNA1,CTNNB1,CYB5A,AP2A1,AP2A2,AP1B1,DDX1,DDX3X,TOR1A,EPHA2,EIF5A,FLCN,CTTN,STX2,ERBB2,ACSL3,GPC4,MAPRE3,RAB18,FLOT2,ARL6IP1,SUN1,NUDCD3,TNPO3,TSPAN15,CD2AP,NUP62,GAK,SEC31B,TME…	module1
GO:BP	response to organic substance	GO:0010033	1.67621e-07	6.77567	2873	1002	286	13799	OCLN,ACTR3,ACTR2,ADAM10,FLOT1,CALCOCO2,CDKN1A,TCIRG1,CREB3,CEBPD,ATG7,AGPAT1,AGPAT2,SLC34A2,SPINT2,CFL1,CTSC,KDM5B,EHD1,OS9,COPS5,SLC27A4,RAB35,EGLN2,CHUK,AP3S1,TPP1,PLIN2,ABCC2,GJD3,COL1A1,COL2A1,NUP35,ADM,CLDN4,CLDN3,CRIP1,CRK,GATA5,CSNK2B,CREB3L4,CTNNA1,CTNNB1,CTSB,CTSV,CTSS,KLB,DAPK3,DCTN1,DDX1,DDX5,SLC26A3,TOR1A,EEF2,EGR1,EPHA2,ELF1,TXLNA,FLCN,PDE12,EPS8,ERBB2,ABCA3,ACSL3,FGF9,EPN2,SNW1,FOXO…	module1
GO:BP	cellular protein localization	GO:0034613	2.02577e-07	6.69341	1676	1002	185	13799	TIMM23,PARP3,TOM1L1,OCLN,AP1M2,ADAM10,FLOT1,GPHN,CDKN1A,TCIRG1,SLC25A17,DCTN2,SLU7,CCT7,VAMP5,EHD1,AP3M2,OS9,YWHAQ,RAB32,RAB35,PKP3,PXMP4,VPS45,GABARAPL2,AP2M1,AP1S1,AP3S1,TPP1,CLTC,COL1A1,CHMP4B,NUP35,DNAJC19,COPA,COPB1,CTNNA1,CTNNB1,CYB5A,AP2A1,AP2A2,AP1B1,DDX1,DDX3X,TOR1A,EPHA2,EIF5A,FLCN,CTTN,STX2,ERBB2,ACSL3,GPC4,MAPRE3,RAB18,FLOT2,ARL6IP1,SUN1,NUDCD3,TNPO3,TSPAN15,CD2AP,NUP62,GAK,SEC31B,TME…	module1
GO:BP	establishment of organelle localization	GO:0051656	2.02675e-07	6.6932	399	1002	64	13799	AP1M2,ACTR3,ACTR2,TCIRG1,TFG,DCTN2,YKT6,CFL1,KIF1C,CTSC,AP3M2,STARD3,AP3S1,TRAPPC5,CHMP4B,CTNNB1,DCTN1,DYNC1H1,TOR1A,PPP6R1,SUN1,NUP62,CHMP2B,ARFGAP3,CHMP2A,BLOC1S2,HIF1A,ITGB1,LAMP1,LLGL2,MYO6,MYO7B,PAFAH1B1,CHMP1A,ATP6AP1,TMED9,WIPI1,PSEN1,SAR1A,CHMP1B,RAB1A,RAB6A,TRAK2,SPAST,STXBP2,DYNLT1,TRAPPC10,UBE2B,EZR,YWHAZ,ACTN4,CUL3,AP3B1,USO1,CBL,VAMP8,SNX4,NAPA,WASL,HAP1,RAB11B,CHMP4C,SNAP29,SLC9A3R1	module1
GO:BP	cellular response to chemical stimulus	GO:0070887	2.80948e-07	6.55137	2827	1002	281	13799	OCLN,ACTR3,ACTR2,ADAM10,FLOT1,CDKN1A,SIGMAR1,TCIRG1,NDRG1,CREB3,CEBPD,ATG7,AGPAT1,AGPAT2,SPINT2,CFL1,KDM5B,EHD1,COPS5,SLC27A4,RAB35,EGLN2,EGLN3,CYP2U1,CHUK,AP3S1,TPP1,ABCC2,COL1A1,COL2A1,NUP35,AADAC,SLC31A1,CRIP1,CRK,GATA5,CRYZ,CSNK2B,CREB3L4,CTNNA1,CTNNB1,CTSB,CTSS,KLB,CYP2D6,DAPK3,DCTN1,DDX3X,DDX5,DPP4,SLC26A3,TOR1A,EEF2,EGR1,PAOX,EPHA2,ELF1,TXLNA,FLCN,PDE12,STX2,EPS8,ERBB2,FBP1,FGF9,EPN2,SNW1,…	module1
GO:BP	vacuolar transport	GO:0007034	2.84409e-07	6.54606	143	1002	33	13799	CHMP4B,MGRN1,TMEM50A,GAK,CHMP2B,CHMP2A,HOOK2,RAB7B,IGF2R,LAMP1,LAMP2,ARSB,CHMP1A,SPTBN5,NDFIP2,TMEM106B,LEPROT,CHMP1B,VIPAS39,VPS16,TRAK2,TSG101,VPS51,RAB7A,NCOA4,SNX27,RILP,VPS25,AP3B1,ATP6V0D1,CHMP4C,MVB12A,SCARB2	module1
GO:BP	monocarboxylic acid metabolic process	GO:0032787	5.82971e-07	6.23435	563	1002	80	13799	SLC25A17,ILVBL,SLC27A4,LYPLA2,CYP2U1,OSBPL9,CKB,CKMT1B,ABCC2,ADH1C,NUP35,AMDHD1,PM20D1,CYP2D6,FAAH2,EHHADH,ACSL3,FBP1,ALDOB,PTGR1,AMACR,NUP62,GAMT,ACOT11,GCKR,NAAA,HPGDS,GPX1,ACAA1,HAGH,HIF1A,ACADL,APOA1,ACADM,MALRD1,FOXK2,ASAH1,OGDH,PAM,CRYL1,MLXIPL,ADIPOR1,DCXR,HACD3,PFKFB1,PFKFB3,PFKFB4,PFKM,PKLR,PKM,PON2,POR,ELOVL2,PSEN1,SCPEP1,ELOVL5,ACSM3,ALDH8A1,AKR1D1,SREBF1,SULT2A1,TNFRSF1A,NR1H2,FA2H,AD…	module1
GO:BP	biological process involved in interaction with host	GO:0051701	6.60551e-07	6.18009	194	1002	39	13799	ATG7,CHMP4B,CTNNB1,CTNND1,CTSB,DDB1,DPP4,EFNB2,EPHA2,EXOC7,FUCA2,CHMP2B,CHMP2A,ANPEP,IDE,ITGA2,ITGB1,KPNA4,LAMP1,F11R,EXOC2,RNF213,BCL2L1,RXRA,DYNLT1,TSG101,RAB7A,ULK1,THOC3,THOC5,CBL,VAMP8,XPR1,CHMP4C,SCARB1,SCARB2,IST1,TRIM14,CDH1	module1
GO:BP	immune effector process	GO:0002252	1.01821e-06	5.99216	794	1002	102	13799	ABI1,PARP3,ACTR3,ACTR2,ADAM10,TCIRG1,ATG7,AGPAT2,CTSC,NCKAP1,PGRMC1,RNF19B,COPB1,CRK,CSNK2B,CST3,CTSB,CTSS,AP2A2,DDX1,DDX3X,DYNC1H1,DSP,EEF2,RAB18,NCSTN,HEBP2,FUCA2,XRCC6,BRI3,TMEM98,APPL1,ANPEP,PYCARD,ACAA1,ANXA2,APOA1,IGF2R,IRF7,JUP,RHOA,LAMP1,LAMP2,SMAD7,ARSB,MAN2B1,ASAH1,NEU1,NME2,PRDX1,GOLGA7,IRAK4,ATP6V1D,RAB14,YPEL5,ENPP3,ATP6V0C,PKM,CTSA,CMTM6,LAMTOR1,PI4K2A,PRCP,TMEM30A,PRKCD,BRK1,PSEN1,…	module1
GO:BP	macroautophagy	GO:0016236	1.1513e-06	5.93881	317	1002	53	13799	CALCOCO2,TCIRG1,ATG7,GABARAPL2,CHMP4B,CSNK2B,DYNC1H1,EXOC7,UFL1,CHMP2B,POLDIP2,WIPI2,CHMP2A,SESN1,SLC25A5,HIF1A,RAB43,LAMP2,NBR1,SH3GLB1,ATP6V1D,UFC1,ATP6V1H,ATP6V0C,ATP6V1C1,ATP6V1E1,AUP1,LAMTOR1,WIPI1,PSEN1,UBQLN4,SNX6,RAB1A,ATG101,VPS16,BNIP3,TSG101,RAB7A,ULK1,VPS25,MAP1LC3A,LAMTOR3,VAMP8,SQSTM1,ATP6V0E1,ATP6V0D1,CHMP4C,MVB12A,SNAP29,PLAA,VPS26A,FEZ2,MFN2	module1
GO:BP	cell death	GO:0008219	1.44041e-06	5.84151	1850	1002	196	13799	BCL2L10,RBM5,ADAM10,FLOT1,CDKN1A,SIGMAR1,TCIRG1,NDRG1,CREB3,ATG7,HTATIP2,CFL1,CTSC,NCKAP1,SERINC3,YWHAQ,COPS5,SLC27A4,PKP3,EGLN2,EGLN3,TEX261,TMEM123,COL2A1,CHMP4B,ADM,CRIP1,PM20D1,CTNNA1,CTNNB1,SIK1,AIFM3,CTSB,CTSV,DAP,DAPK3,DEDD2,DDB1,DDX3X,DDX5,DSC3,DSG2,TSC22D3,DSP,HIGD2A,EFNA1,EFNB2,EGR1,EPHA2,EIF5A,FLCN,PDE12,CTTN,CERS3,ERBB3,RRAS2,SNW1,FOXO3,FLOT2,ARL6IP1,UFL1,NCSTN,HEBP2,NUP62,G6PD,NGEF,A…	module1
GO:BP	movement in host environment	GO:0052126	1.86736e-06	5.72877	139	1002	31	13799	CHMP4B,CTNNB1,CTNND1,CTSB,DDB1,DPP4,EFNB2,EPHA2,EXOC7,FUCA2,CHMP2B,CHMP2A,ANPEP,IDE,ITGA2,ITGB1,LAMP1,F11R,EXOC2,DYNLT1,TSG101,RAB7A,CBL,VAMP8,XPR1,CHMP4C,SCARB1,SCARB2,IST1,TRIM14,CDH1	module1
GO:BP	programmed cell death	GO:0012501	2.06801e-06	5.68445	1719	1002	184	13799	BCL2L10,RBM5,ADAM10,FLOT1,CDKN1A,SIGMAR1,TCIRG1,NDRG1,CREB3,ATG7,HTATIP2,CFL1,CTSC,NCKAP1,SERINC3,YWHAQ,COPS5,SLC27A4,PKP3,EGLN2,EGLN3,TEX261,COL2A1,ADM,CRIP1,CTNNA1,CTNNB1,SIK1,AIFM3,CTSB,CTSV,DAP,DAPK3,DEDD2,DDB1,DDX3X,DDX5,DSC3,DSG2,TSC22D3,DSP,HIGD2A,EFNA1,EGR1,EPHA2,EIF5A,FLCN,CTTN,CERS3,ERBB3,SNW1,FOXO3,FLOT2,ARL6IP1,UFL1,NCSTN,NUP62,G6PD,NGEF,APPL1,RAI14,FAM162A,CIDEB,PDCD4,GNB1,BLOC1S2,GP…	module1
GO:BP	cellular lipid metabolic process	GO:0044255	3.03749e-06	5.51748	940	1002	114	13799	SLC25A17,AGPAT1,AGPAT2,SERINC3,ILVBL,SLC27A4,LYPLA2,CYP2U1,ADH1C,AADAC,DNAJC19,CSNK2B,PM20D1,SIK1,CYP2D6,FAAH2,EHHADH,PLBD2,CERS3,ABCA3,FABP2,FABP6,ACSL3,FDPS,GPC4,PTGR1,AMACR,KDSR,LCLAT1,GALC,ACOT11,GK,NAAA,SMPDL3B,HPGDS,SUMF1,GPX1,ORMDL2,CERS2,ACAA1,ST6GALNAC6,HMGCR,ACADL,HSPG2,APOA1,APOB,ST8SIA6,ENPP7,ACADM,APOE,IMPA1,AGMO,ASAH1,NAGA,NEU1,PAFAH1B1,PAM,CRYL1,MLXIPL,ADIPOR1,PCYT1A,HACD3,RAB14,PI…	module1
GO:BP	cellular protein catabolic process	GO:0044257	3.05773e-06	5.5146	708	1002	92	13799	TOM1L1,TCIRG1,TRIM3,CTSC,CLPX,OS9,ADRM1,RNF13,GABARAPL2,AP2M1,TPP1,CLTC,RNF19B,CHMP4B,CTNNB1,CTSB,CTSK,CTSV,CTSS,AP2A1,AP2A2,DDB1,TOR1A,EFNA1,UBXN4,FMR1,UFL1,CD2AP,RNF19A,PTPN23,RNF167,FBXO4,AMFR,RNF115,AQP11,GPX1,CCDC22,ANXA2,IDE,NCCRP1,APOE,LAMP2,SMAD7,FURIN,UBAP1,ATRAID,GET4,FBXW5,NDFIP2,TMEM106B,DNAJB12,AUP1,PPP2CB,NGLY1,PSEN1,UBQLN4,PSMC2,PCNP,PSMD9,RNF213,SDCBP,SIAH1,RMND5A,SKP1,BNIP3,TMF1,…	module1
GO:BP	vesicle organization	GO:0016050	3.43528e-06	5.46404	319	1002	52	13799	TFG,CTSC,RAB32,AP2M1,TRAPPC5,CHMP4B,STX2,PPP6R1,TMCC1,CD2AP,SEC31B,CHMP2B,ARFGAP3,CHMP2A,AQP11,BLOC1S2,HOOK2,ANXA2,RAB7B,PAFAH1B1,CHMP1A,RAB14,TMED9,LAMTOR1,GOLPH3L,PI4K2B,PI4K2A,SAR1A,CHMP1B,RAB1A,RAB13,SDC1,SDC4,SDCBP,TRAPPC10,TMF1,TSG101,RAB7A,RILP,VPS25,CUL3,AP3B1,USO1,VAMP8,NAPA,SQSTM1,WASL,CHMP4C,MVB12A,SNAP29,SCARB2,IST1	module1
GO:BP	protein catabolic process	GO:0030163	3.52506e-06	5.45283	847	1002	105	13799	TOM1L1,TCIRG1,ATG7,TRIM3,CTSC,CLPX,OS9,ADRM1,EGLN2,LYPLA2,RNF13,GABARAPL2,AP2M1,TPP1,CLTC,RNF19B,CHMP4B,CST3,CTNNB1,CTSB,CTSK,CTSV,CTSS,AP2A1,AP2A2,DDB1,TOR1A,EFNA1,UBXN4,FMR1,UFL1,CD2AP,RNF19A,PTPN23,TIPARP,RNF167,FBXO4,AMFR,RNF115,AQP11,GPX1,CCDC22,SNX12,ANXA2,HMGCR,APOB,IDE,NCCRP1,APOE,LAMP2,SMAD7,FURIN,UBAP1,ATRAID,GET4,FBXW5,NDFIP2,TMEM106B,CTSA,DNAJB12,AUP1,PPP2CB,NGLY1,PSEN1,UBQLN4,PSMC2,P…	module1
GO:BP	biological process involved in interspecies interaction between organisms	GO:0044419	4.18602e-06	5.3782	1166	1002	134	13799	ACTR3,ACTR2,CALCOCO2,CREB3,ATG7,CFL1,SERINC3,CHUK,LEAP2,AP1S1,ABCC2,RNF19B,CHMP4B,ADM,CRK,CTNNB1,CTNND1,CTSB,DAPK3,DDB1,DDX1,DDX3X,DPP4,EFNB2,EGR1,EPHA2,PDE12,SNW1,FLNB,EXOC7,FMR1,FUCA2,XRCC6,CHMP2B,APPL1,WIPI2,CHMP2A,PDCD4,SMPDL3B,GPX1,ANPEP,PYCARD,ANXA2,HDAC1,HIF1A,APOB,RAB7B,RAB43,IDE,IFNGR2,APOE,IGF2R,IKBKB,IL10RB,IRF1,IRF7,ITGA2,ITGB1,JUN,JUND,ARG2,KPNA4,KRT8,RHOA,LAMP1,NFKBIA,PRDX1,F11R,IRA…	module1
GO:BP	cell activation	GO:0001775	6.39958e-06	5.19385	1130	1002	130	13799	PARP3,ACTR2,ADAM10,CDKN1A,TCIRG1,NDRG1,ATG7,AGPAT2,CTSC,PGRMC1,CLIC1,COL1A1,COPB1,KLF6,CSNK2B,CST3,CTNNB1,CTSB,CTSS,AP2A2,WBP2NL,DDX3X,DYNC1H1,DPP4,DSP,EEF2,EGR1,TXLNA,ERBB2,RAB18,FLOT2,NCSTN,HEBP2,FUCA2,XRCC6,BRI3,TMEM98,GNA11,GNAS,GNB1,GPS2,ANPEP,PYCARD,SLC25A5,ACAA1,ANXA2,ID2,IFNGR2,APOE,IGF2R,IHH,IRF1,ITGB1,JUND,JUP,ARG2,RHOA,LAMP1,LAMP2,SMAD7,ARSB,MAN2B1,ASAH1,NEU1,NME2,P2RX4,PRDX1,PAWR,F11R…	module1
GO:BP	response to stress	GO:0006950	6.68041e-06	5.1752	3338	1002	314	13799	BCL2L10,PARP3,OCLN,ACTR3,ACTR2,FLOT1,CALCOCO2,CDKN1A,SIGMAR1,TCIRG1,NDRG1,CREB3,ATG7,SLU7,CTSC,EHD1,SERINC3,OS9,COPS5,EGLN2,EGLN3,VPS45,RNF13,GABARAPL2,CHUK,LEAP2,CLIC1,TPP1,ABCC2,RNF19B,COL1A1,NUP35,ADM,CLDN4,CLDN3,CRIP1,CRK,GATA5,TLDC2,CST3,CREB3L4,CTNNA1,CTNNB1,SIK1,CTSV,DAP,DAPK3,DCTN1,DDB1,DDX1,DDX3X,DDX5,DPP4,ARID3A,RCAN1,TSC22D3,DSP,TOR1A,EEF2,EGR1,EPHA2,ELF3,FLCN,PDE12,STX2,ERBB2,ERBB3,MT…	module1
GO:BP	cellular response to organic substance	GO:0071310	9.88967e-06	5.00482	2333	1002	232	13799	OCLN,ACTR3,ACTR2,FLOT1,CDKN1A,TCIRG1,CREB3,CEBPD,ATG7,AGPAT1,AGPAT2,SPINT2,CFL1,KDM5B,EHD1,COPS5,SLC27A4,RAB35,EGLN2,CHUK,AP3S1,TPP1,ABCC2,COL1A1,COL2A1,NUP35,CRK,GATA5,CSNK2B,CREB3L4,CTNNA1,CTNNB1,CTSB,CTSS,KLB,DAPK3,DCTN1,DDX5,SLC26A3,TOR1A,EEF2,EGR1,ELF1,TXLNA,FLCN,PDE12,EPS8,ERBB2,FGF9,EPN2,SNW1,FOXO3,FLNB,UFL1,NCSTN,SLC39A14,PTPN23,TIPARP,APPL1,AMFR,GFPT1,NPTN,GJB3,DKK3,SESN1,PDCD4,GNA11,GNA…	module1
GO:BP	plasma lipoprotein particle clearance	GO:0034381	1.0896e-05	4.96273	47	1002	16	13799	EHD1,AP2M1,CLTC,AP2A1,AP2A2,ANXA2,HDLBP,HNRNPK,APOA1,APOB,APOE,SOAT2,DGAT2,KHSRP,CD36,SCARB1	module1
GO:BP	lipid localization	GO:0010876	1.3142e-05	4.88134	380	1002	57	13799	SIGMAR1,SLC25A17,KDM5B,EHD1,STARD3,SLC27A4,SLCO2B1,OSBPL9,PLIN2,ABCC2,ABCA3,FABP2,FABP6,ACSL3,TSKU,LRP10,GPS2,ANXA2,HDLBP,APOA1,APOB,ENPP7,APOE,GLTPD2,MEST,NFKBIA,P2RX4,FURIN,LIMA1,ABCB1,AUP1,LAMTOR1,TMEM30A,PRKCD,PLSCR3,GRAMD1B,ESYT2,PTPN2,RXRA,ABCG8,SREBF1,THBS1,TSPO,TMF1,UGCG,NR1H2,VPS51,NR0B2,SOAT2,PLA2G12B,DGAT2,MFSD2A,DGAT1,TNFRSF11A,CD36,SCARB1,SCARB2	module1
GO:BP	immune response	GO:0006955	1.40845e-05	4.85126	1616	1002	171	13799	ABI1,PARP3,ACTR3,ACTR2,ADAM10,CALCOCO2,TCIRG1,CREB3,ATG7,AGPAT2,CTSC,NCKAP1,PGRMC1,SERINC3,CHUK,LEAP2,RNF19B,COL1A1,COL2A1,COPB1,ADM,CRIP1,CRK,CSNK2B,CST3,CTSB,CTSK,CTSV,CTSS,AP2A2,DAPK3,DDX1,DDX3X,DYNC1H1,DSP,EEF2,EGR1,EPHA2,ELF1,PDE12,RAB18,FLNB,NCSTN,HEBP2,FUCA2,XRCC6,BRI3,TMEM98,APPL1,WIPI2,SMPDL3B,GNAS,GNB1,GPS2,GPX1,ANPEP,PYCARD,ACAA1,ANXA2,APOA1,RAB7B,RAB43,IFNGR2,APOE,IGF2R,IKBKB,IL10RB,I…	module1
GO:BP	leukocyte activation	GO:0045321	1.41114e-05	4.85043	992	1002	116	13799	PARP3,ACTR2,ADAM10,CDKN1A,TCIRG1,NDRG1,ATG7,AGPAT2,CTSC,PGRMC1,COPB1,KLF6,CSNK2B,CST3,CTNNB1,CTSB,CTSS,AP2A2,DDX3X,DYNC1H1,DPP4,DSP,EEF2,EGR1,TXLNA,ERBB2,RAB18,FLOT2,NCSTN,HEBP2,FUCA2,XRCC6,BRI3,TMEM98,GPS2,ANPEP,PYCARD,SLC25A5,ACAA1,ANXA2,ID2,IFNGR2,IGF2R,IHH,IRF1,ITGB1,JUND,JUP,ARG2,RHOA,LAMP1,LAMP2,SMAD7,ARSB,MAN2B1,ASAH1,NEU1,NME2,PRDX1,PAWR,GOLGA7,ATP6V1D,GPR89B,RAB14,YPEL5,ENPP3,ATP6V0C,PKM…	module1
GO:BP	endosome organization	GO:0007032	2.05525e-05	4.68714	74	1002	20	13799	CHMP4B,TMCC1,CHMP2B,CHMP2A,AQP11,HOOK2,CHMP1A,LAMTOR1,PI4K2B,PI4K2A,CHMP1B,TSG101,RAB7A,RILP,VPS25,SQSTM1,CHMP4C,MVB12A,SCARB2,IST1	module1
GO:BP	cellular response to stress	GO:0033554	2.08204e-05	4.68151	1898	1002	194	13799	BCL2L10,PARP3,ACTR2,FLOT1,CDKN1A,SIGMAR1,TCIRG1,NDRG1,CREB3,ATG7,SLU7,SERINC3,OS9,COPS5,EGLN2,EGLN3,RNF13,GABARAPL2,CHUK,TPP1,NUP35,ADM,CRIP1,CREB3L4,CTNNA1,CTNNB1,SIK1,CTSV,DAP,DCTN1,DDB1,DDX1,DDX3X,DDX5,ARID3A,TOR1A,EEF2,EGR1,EPHA2,FLCN,STX2,MTURN,SNW1,FOXO3,UBXN4,FMR1,UFL1,NUP62,G6PD,XRCC6,CNOT10,SYF2,POLDIP2,WIPI2,FBXO4,FAM162A,AMFR,GFPT1,CIDEB,SESN1,PDCD4,GNB1,AQP11,GPS2,GPX1,GRINA,PYCARD,CE…	module1
GO:BP	regulation of biological quality	GO:0065008	2.22466e-05	4.65274	3572	1002	329	13799	PARP3,OCLN,ACTR3,ACTR2,SERF2,ADAM10,FLOT1,GPHN,CDKN1A,TCIRG1,MYL12B,GLRX3,SLC34A2,CCT7,PDLIM5,CFL1,KDM5B,NCKAP1,EHD1,STARD3,YWHAQ,EGLN2,VPS45,SLC46A1,TMEM123,CKB,AP2M1,CLIC1,TPP1,WHAMM,ABCC2,GJD3,ADH1C,COL1A1,COL2A1,CHMP4B,COPA,SLC31A1,ADM,CLDN4,CLDN3,CRK,GATA5,SLC34A3,PM20D1,CTNNB1,CTNND1,CTSB,CTSK,CYP2D6,DAPK3,DEDD2,DCTN1,DDB1,DDX3X,DYNC1H1,DPP4,SLC26A3,DSC3,DSG2,TSC22D3,DSP,TOR1A,ECE1,EFNA1,EG…	module1
GO:BP	low-density lipoprotein particle clearance	GO:0034383	2.22466e-05	4.65274	33	1002	13	13799	EHD1,AP2M1,CLTC,AP2A1,AP2A2,ANXA2,HNRNPK,APOB,SOAT2,DGAT2,KHSRP,CD36,SCARB1	module1
GO:BP	organelle localization	GO:0051640	2.36736e-05	4.62574	607	1002	79	13799	AP1M2,ACTR3,ACTR2,ACTR1A,TCIRG1,TFG,DCTN2,YKT6,CFL1,KIF1C,CTSC,AP3M2,STARD3,VPS45,AP3S1,TRAPPC5,CHMP4B,CTNNB1,DCTN1,DYNC1H1,TOR1A,MARK2,FLCN,STX2,PPP6R1,SUN1,NUP62,CHMP2B,ARFGAP3,CHMP2A,BLOC1S2,HIF1A,ITGB1,LAMP1,LLGL2,MYO6,MYO7B,PAFAH1B1,CHMP1A,PEX1,ATP6AP1,TMEM106B,TMED9,LAMTOR1,WIPI1,PSEN1,SAR1A,CHMP1B,ESYT2,RAB1A,RAB6A,RAB13,TRAK2,SPAST,STXBP2,DYNLT1,TRAPPC10,UBE2B,EZR,YWHAZ,MUL1,ACTN4,CUL3,AP…	module1
GO:BP	establishment of vesicle localization	GO:0051650	2.57958e-05	4.58845	198	1002	36	13799	AP1M2,TCIRG1,TFG,DCTN2,YKT6,KIF1C,CTSC,AP3M2,STARD3,AP3S1,TRAPPC5,CTNNB1,DYNC1H1,TOR1A,PPP6R1,ARFGAP3,BLOC1S2,MYO6,MYO7B,PAFAH1B1,TMED9,WIPI1,PSEN1,SAR1A,RAB1A,TRAK2,TRAPPC10,ACTN4,CUL3,AP3B1,USO1,NAPA,WASL,HAP1,RAB11B,SNAP29	module1
GO:BP	response to nitrogen compound	GO:1901698	2.66014e-05	4.5751	1039	1002	119	13799	ACTR2,FLOT1,CDKN1A,TCIRG1,ATG7,OS9,SLC27A4,CHUK,AP3S1,ABCC2,COL1A1,ADM,CRK,CTNNA1,CTNNB1,DDX1,SLC26A3,TOR1A,EEF2,EGR1,PDE12,FOXO3,UBXN4,FMR1,UFL1,NCSTN,SLC39A14,APPL1,AMFR,SESN1,GLDC,GNA11,GNAS,GNB1,AQP11,HDAC1,HNMT,IDE,NCCRP1,AQP8,APOE,ITGA2,ITGB1,JUN,JUND,JUP,KHK,RHOA,MGST3,NFKBIA,NME2,ATP2B1,NR4A2,P2RX4,ADIPOR1,ATP6V1D,ATP6V1H,GET4,PFKFB1,ATP6V0C,ATP6V1C1,ATP6V1E1,PKLR,PKM,ATP6AP1,XRN1,POR,EGL…	module1
GO:BP	transmembrane receptor protein tyrosine kinase signaling pathway	GO:0007169	2.80946e-05	4.55138	683	1002	86	13799	ABI1,ACTR3,ACTR2,TCIRG1,NCKAP1,SLC27A4,AP2M1,AP3S1,COL1A1,CRK,CTNNB1,KLB,AP2A1,AP2A2,EFNA1,EFNB2,EPHA2,ERBB2,ERBB3,FGF9,EPN2,NCSTN,SLC39A14,NUP62,NGEF,TIPARP,APPL1,NPTN,RNF115,GRB7,HIF1A,IDE,IGF2R,IGFBP4,ARF4,RHOA,HNRNPM,ADIPOR1,ATP6V1D,RAB14,ATP6V1H,ATP6V0C,ATP6V1C1,ATP6V1E1,ATP6AP1,POLR2B,LEPROT,SLC30A10,PRKCD,BRK1,BAIAP2L1,PSEN1,RTN4,PTBP1,PTPN2,SNX6,RAC1,RAF1,RELA,SDC2,SDCBP,SREBF1,THBS1,TIAL…	module1
GO:BP	regulation of plasma lipoprotein particle levels	GO:0097006	2.96884e-05	4.52741	76	1002	20	13799	EHD1,AP2M1,CLTC,AP2A1,AP2A2,ACSL3,ANXA2,HDLBP,HNRNPK,APOA1,APOB,APOE,NR1H2,SOAT2,DGAT2,MFSD2A,KHSRP,DGAT1,CD36,SCARB1	module1
GO:BP	response to cytokine	GO:0034097	3.22759e-05	4.49112	944	1002	110	13799	OCLN,ACTR3,ACTR2,ADAM10,CALCOCO2,CDKN1A,TCIRG1,CEBPD,AGPAT1,AGPAT2,CFL1,KDM5B,CHUK,ABCC2,COL1A1,NUP35,CRK,CSNK2B,DAPK3,EGR1,ELF1,TXLNA,PDE12,EPS8,FOXO3,FLNB,PTPN23,APPL1,PDCD4,GPS2,PYCARD,SLC25A5,ANXA2,HDAC1,HIF1A,HNMT,APOA1,APOB,RAB7B,RAB43,IFNGR2,IKBKB,IL10RB,IRF1,IRF7,ITGB1,JUN,JUNB,KRT8,RHOA,SMAD7,MCL1,ASAH1,NFKBIA,PAFAH1B1,ADIPOR1,IRAK4,TNFRSF12A,PIM1,PLP2,ACP5,RNF31,PRKCD,KDM3A,MAP2K7,PSMC2…	module1
GO:BP	intestinal absorption	GO:0050892	3.85762e-05	4.41368	40	1002	14	13799	SLC46A1,FABP2,APOA1,ENPP7,F11R,LIMA1,PLS1,ABCG8,SLC5A1,UGCG,EZR,SOAT2,CD36,SCARB1	module1
GO:BP	response to wounding	GO:0009611	3.85762e-05	4.41368	564	1002	74	13799	OCLN,CDKN1A,EHD1,VPS45,CLIC1,COL1A1,ADM,CLDN4,CLDN3,CRK,GATA5,CTNNA1,DSP,TOR1A,ERBB2,ERBB3,TSKU,FGFR1OP2,GNA11,GNAS,GNB1,GPX1,CERS2,ANXA2,HDAC1,HIF1A,HMGCR,APOA1,APOE,IRF1,ITGA2,ITGB1,ITPK1,ARF4,RHOA,RHOC,P2RX4,F11R,TNFRSF12A,PLEC,PRCP,FERMT1,PRKAR2A,PRKCD,MAP2K1,PTPRF,RAC1,RAF1,SDC1,SDC4,SRSF6,BNIP3,SPARC,ZFP36L2,THBS1,TSPO,ACTG1,TSPAN8,VCL,VEGFA,YWHAZ,ZFP36,ADIPOR2,CAPZA1,CAPZB,AP3B1,PABPC4,CD9…	module1
GO:BP	response to organonitrogen compound	GO:0010243	4.24201e-05	4.37243	983	1002	113	13799	ACTR2,CDKN1A,TCIRG1,ATG7,OS9,SLC27A4,CHUK,AP3S1,ABCC2,COL1A1,ADM,CRK,CTNNA1,CTNNB1,SLC26A3,TOR1A,EEF2,EGR1,FOXO3,UBXN4,UFL1,NCSTN,SLC39A14,APPL1,AMFR,SESN1,GLDC,GNA11,GNAS,GNB1,AQP11,HDAC1,HNMT,IDE,NCCRP1,AQP8,APOE,ITGA2,ITGB1,JUN,JUND,JUP,KHK,RHOA,MGST3,NFKBIA,NME2,ATP2B1,NR4A2,P2RX4,ADIPOR1,ATP6V1D,ATP6V1H,GET4,PFKFB1,ATP6V0C,ATP6V1C1,ATP6V1E1,PKLR,PKM,ATP6AP1,XRN1,POR,LEPROT,DNAJB12,AUP1,LAMTO…	module1
GO:BP	regulation of catabolic process	GO:0009894	4.44162e-05	4.35246	962	1002	111	13799	CALCOCO2,ATG7,CTSC,PKP3,EGLN2,GABARAPL2,RNF19B,CHMP4B,NUP35,AADAC,CST3,DAP,DAPK3,DDB1,EFNA1,FLCN,PDE12,CTTN,FBP1,FOXO3,EXOC7,FMR1,UFL1,NUP62,RNF19A,CNOT10,TIPARP,POLDIP2,GCKR,SESN1,AQP11,TMEM150B,GPX1,CCDC22,PYCARD,SLC25A5,SNX12,ANXA2,HIF1A,HMGCR,APOA1,ENPP7,IDE,APOE,FOXK2,ITGB1,SMAD7,MCL1,HNRNPM,FURIN,MLXIPL,SH3GLB1,ATRAID,ATP6V1D,ATP6V1H,PFKFB1,PFKFB3,PFKFB4,PHKG2,ATP6V0C,ATP6V1C1,ATP6V1E1,XRN1…	module1
GO:BP	regulation of cellular component organization	GO:0051128	4.78263e-05	4.32033	2178	1002	215	13799	PARP3,TOM1L1,OCLN,ACTR3,ACTR2,ADAM10,FLOT1,CALCOCO2,CDKN1A,CREB3,CCT7,PDLIM5,CFL1,NCKAP1,EHD1,YWHAQ,OGFR,EGLN2,SYNPO,AP2M1,CLTC,WHAMM,CHMP4B,CLDN3,CRK,SPTY2D1,CST3,CTNNB1,AP2A1,DAPK3,DCTN1,DDB1,DDX3X,DYNC1H1,DPP4,TOR1A,EFNA1,EFNB2,EPHA2,EIF5A,MARK2,FLCN,CTTN,EPS8,ERBB2,ABCA3,FBP1,GPC4,MAPRE3,SNW1,FLII,ARL6IP1,FMR1,CD2AP,NUP62,PLXNB2,G6PD,NGEF,GAK,ATL3,PTPN23,CLIC4,CHMP2B,TSKU,APPL1,CHTOP,FBXO4,FA…	module1
GO:BP	viral process	GO:0016032	5.36272e-05	4.27061	889	1002	104	13799	ABI1,AP1M2,CALCOCO2,CREB3,CEBPD,ATG7,HTATIP2,CFL1,NCKAP1,SERINC3,AP2M1,AP1S1,CHMP4B,NUP35,COPB1,CTNNB1,CTSB,AP2A1,AP2A2,AP1B1,DDB1,DDX1,DDX3X,DDX5,DYNC1H1,DPP4,EFNB2,EPHA2,PDE12,FDPS,RAB18,SNW1,FMR1,NUP62,XRCC6,CHMP2B,CIDEB,CHMP2A,GPS2,ANPEP,SLC25A5,GTF2B,ANXA2,HDAC1,HNRNPK,RAB43,IDE,APOE,IGF2R,IKBKB,IRF7,ITGA2,ITGB1,JUN,KPNA4,KRT8,RHOA,LAMP1,NFKBIA,FURIN,F11R,CHMP1A,PCSK5,UBAP1,HACD3,ATP6V1H,VPS…	module1
GO:BP	vesicle localization	GO:0051648	5.64465e-05	4.24836	214	1002	37	13799	AP1M2,TCIRG1,TFG,DCTN2,YKT6,KIF1C,CTSC,AP3M2,STARD3,AP3S1,TRAPPC5,CTNNB1,DYNC1H1,TOR1A,PPP6R1,ARFGAP3,BLOC1S2,MYO6,MYO7B,PAFAH1B1,TMED9,WIPI1,PSEN1,SAR1A,RAB1A,TRAK2,TRAPPC10,ACTN4,CUL3,AP3B1,USO1,NAPA,WASL,HAP1,TPGS1,RAB11B,SNAP29	module1
GO:BP	endoplasmic reticulum to Golgi vesicle-mediated transport	GO:0006888	6.99749e-05	4.15506	190	1002	34	13799	ACTR1A,TFG,DCTN2,YKT6,CTSC,TMEM115,TEX261,WHAMM,TRAPPC5,COPA,COPB1,DCTN1,DYNC1H1,PPP6R1,SEC31B,ARFGAP3,GOLGB1,ARF4,TMED7,BET1L,SPTBN5,TMED9,SAR1A,RAB1A,SPAST,SPTAN1,TRAPPC10,YIPF5,CAPZA1,CAPZB,CUL3,USO1,NAPA,COG1	module1
GO:BP	cell-cell junction organization	GO:0045216	7.29598e-05	4.13692	199	1002	35	13799	OCLN,ADAM10,PKP3,GJD3,CLDN4,CLDN3,CLDN7,PLEKHA7,CTNNA1,CTNNB1,CTNND1,MARVELD2,DSG2,DSP,EPHA2,FLCN,PTPN23,TJP3,IKBKB,JUP,KIFC3,RHOA,RHOC,ARL2,SMAD7,ARVCF,F11R,RAB13,PERP,ACTG1,VCL,VEGFA,MICALL2,CD9,CDH1	module1
GO:BP	lipid transport	GO:0006869	8.31416e-05	4.08018	337	1002	50	13799	SIGMAR1,SLC25A17,KDM5B,STARD3,SLC27A4,SLCO2B1,OSBPL9,PLIN2,ABCC2,ABCA3,FABP2,FABP6,ACSL3,TSKU,LRP10,GPS2,ANXA2,HDLBP,APOA1,APOB,ENPP7,APOE,GLTPD2,NFKBIA,P2RX4,FURIN,LIMA1,ABCB1,LAMTOR1,TMEM30A,PRKCD,PLSCR3,GRAMD1B,ESYT2,RXRA,ABCG8,THBS1,TSPO,TMF1,UGCG,NR1H2,VPS51,NR0B2,SOAT2,PLA2G12B,MFSD2A,TNFRSF11A,CD36,SCARB1,SCARB2	module1
GO:BP	cholesterol homeostasis	GO:0042632	9.5735e-05	4.01893	75	1002	19	13799	EHD1,TSKU,HMGCR,APOA1,APOB,MALRD1,APOE,LIMA1,LAMTOR1,PLSCR3,GRAMD1B,ACSM3,ABCG8,NR1H2,SOAT2,PLA2G12B,DGAT2,SCARB1,NR1D1	module1
GO:BP	wound healing	GO:0042060	9.94192e-05	4.00253	457	1002	62	13799	OCLN,CDKN1A,EHD1,VPS45,CLIC1,COL1A1,CLDN4,CLDN3,CRK,GATA5,DSP,TOR1A,ERBB2,ERBB3,TSKU,FGFR1OP2,GNA11,GNAS,GNB1,GPX1,ANXA2,HDAC1,HIF1A,HMGCR,APOE,IRF1,ITGA2,ITGB1,ITPK1,RHOA,RHOC,P2RX4,F11R,TNFRSF12A,PLEC,PRCP,FERMT1,PRKAR2A,PRKCD,RAC1,RAF1,SDC1,SDC4,SRSF6,SPARC,THBS1,ACTG1,TSPAN8,VCL,VEGFA,YWHAZ,ADIPOR2,CAPZA1,CAPZB,AP3B1,PABPC4,CD9,SYTL4,CD36,SCARB1,CD151,MFN2	module1
GO:BP	epidermal cell differentiation	GO:0009913	0.000103185	3.98639	185	1002	33	13799	PKP3,CTNNB1,CTSK,CTSV,DSC3,DSG2,DSP,EPHA2,CERS3,FLNB,CLIC4,TPRN,HDAC1,JUP,KRT8,ASAH1,MYO6,NME2,FURIN,PAFAH1B1,PLS1,MAP2K1,PRSS8,PERP,SRSF6,TSG101,UGCG,ZFP36,FA2H,PIP5K1A,TMEM79,KLF4,SLC9A3R1	module1
GO:BP	lysosomal transport	GO:0007041	0.000112635	3.94833	105	1002	23	13799	MGRN1,GAK,CHMP2B,HOOK2,RAB7B,IGF2R,LAMP1,LAMP2,ARSB,SPTBN5,TMEM106B,VIPAS39,VPS16,TRAK2,TSG101,VPS51,RAB7A,NCOA4,SNX27,RILP,AP3B1,MVB12A,SCARB2	module1
GO:BP	lipid homeostasis	GO:0055088	0.000112635	3.94833	136	1002	27	13799	EHD1,DDX3X,ABCA3,TSKU,GCKR,ORMDL2,HMGCR,APOA1,APOB,ENPP7,MALRD1,APOE,MLXIPL,LIMA1,LAMTOR1,PLSCR3,RTN4,GRAMD1B,ACSM3,ABCG8,NR1H2,SOAT2,PLA2G12B,DGAT2,DGAT1,SCARB1,NR1D1	module1
GO:BP	macromolecule catabolic process	GO:0009057	0.000112635	3.94833	1290	1002	138	13799	TOM1L1,TCIRG1,ATG7,TRIM3,CTSC,CLPX,OS9,ADRM1,PKP3,EGLN2,LYPLA2,RNF13,GABARAPL2,AP2M1,TPP1,CLTC,RNF19B,CHMP4B,CST3,CTNNB1,CTSB,CTSK,CTSV,CTSS,AP2A1,AP2A2,DEDD2,DDB1,DDX5,TOR1A,EFNA1,PDE12,GPC4,UBXN4,FMR1,UFL1,CD2AP,RNF19A,CNOT10,PTPN23,TIPARP,RNF167,FBXO4,AMFR,RNF115,AQP11,GPX1,CCDC22,SNX12,ANXA2,HMGCR,HSPG2,APOB,IDE,NCCRP1,APOE,LAMP2,SMAD7,ARSB,HNRNPM,FURIN,SH3GLB1,UBAP1,ATRAID,GET4,PFKM,PHKG2,FB…	module1
GO:BP	sterol homeostasis	GO:0055092	0.000112635	3.94833	76	1002	19	13799	EHD1,TSKU,HMGCR,APOA1,APOB,MALRD1,APOE,LIMA1,LAMTOR1,PLSCR3,GRAMD1B,ACSM3,ABCG8,NR1H2,SOAT2,PLA2G12B,DGAT2,SCARB1,NR1D1	module1
GO:BP	response to stimulus	GO:0050896	0.000134793	3.87033	7328	1002	603	13799	ABI1,BCL2L10,PARP3,TOM1L1,OCLN,MYZAP,ACTR3,ACTR2,ADGRG2,ADAM10,FLOT1,CALCOCO2,GPHN,CDKN1A,SIGMAR1,TCIRG1,TFG,NDRG1,CREB3,CEBPD,ATG7,GLRX3,AGPAT1,AGPAT2,SLC34A2,SLU7,STAMBP,SPINT2,CFL1,CTSC,KDM5B,NCKAP1,PGRMC1,EHD1,SERINC3,OS9,YWHAQ,RAB32,COPS5,METAP2,SLC27A4,RAB35,OGFR,EGLN2,EGLN3,VPS45,LYPLA2,SLC46A1,RNF13,GABARAPL2,CYP2U1,CHUK,SLC25A25,NOSTRIN,LEAP2,AP2M1,AP1S1,AP3S1,CLIC1,CLK2,TPP1,CLTC,PLIN2,…	module1
GO:BP	small molecule metabolic process	GO:0044281	0.000135561	3.86787	1682	1002	171	13799	BCKDK,SLC25A17,MTHFD2,ALDH1L1,SLC26A1,STARD3,SERINC3,ILVBL,SLC27A4,LYPLA2,SLC46A1,CYP2U1,OSBPL9,CKB,CKMT1B,CLK2,ABCC2,ADH1C,NUP35,ADM,AMDHD1,PM20D1,SIK1,CYB5A,CYP2D6,FAAH2,DDB1,EGR1,EHHADH,EPHA2,FLCN,ACSL3,FBP1,FDPS,ALDOB,PTGR1,MAN2B2,AHCYL2,HARS2,SLC39A14,AMACR,NUP62,FUCA2,KDSR,G6PD,GAMT,TSKU,ACOT11,GCKR,GFPT1,GK,DKK3,NAAA,HPGDS,GLDC,MAT2B,GPX1,NME7,ACAA1,HAGH,HDLBP,HIF1A,HMGCR,HNMT,ACADL,APOA1,…	module1
GO:BP	regulation of cellular catabolic process	GO:0031329	0.000146357	3.83459	812	1002	95	13799	CALCOCO2,ATG7,CTSC,PKP3,GABARAPL2,RNF19B,CHMP4B,AADAC,CST3,DAP,DAPK3,EFNA1,FLCN,PDE12,CTTN,FOXO3,EXOC7,FMR1,UFL1,RNF19A,CNOT10,POLDIP2,SESN1,AQP11,TMEM150B,GPX1,CCDC22,PYCARD,SLC25A5,ANXA2,HIF1A,APOA1,ENPP7,APOE,FOXK2,SMAD7,MCL1,HNRNPM,FURIN,MLXIPL,SH3GLB1,ATRAID,ATP6V1D,ATP6V1H,PFKFB1,PFKFB3,PFKFB4,PHKG2,ATP6V0C,ATP6V1C1,ATP6V1E1,XRN1,CTSA,ALKBH5,YTHDF1,LAMTOR1,PRKCD,PSEN1,UBQLN4,PSMC2,PSMD9,SNX…	module1
GO:BP	endosome transport via multivesicular body sorting pathway	GO:0032509	0.000146921	3.83292	28	1002	11	13799	CHMP4B,TMEM50A,CHMP2B,CHMP2A,CHMP1A,LEPROT,CHMP1B,RILP,VPS25,CHMP4C,MVB12A	module1
GO:BP	skin development	GO:0043588	0.000150338	3.82293	233	1002	38	13799	SLC27A4,PKP3,COL1A1,CLDN4,CTNNB1,CTSK,CTSV,DSC3,DSG2,DSP,EPHA2,CERS3,FLNB,CLIC4,GJB3,GNAS,HDAC1,ITGA2,JUP,KRT8,ASAH1,NME2,FURIN,FERMT1,MAP2K1,PRSS8,PSEN1,RELA,PERP,SRSF6,TSG101,UGCG,ZFP36,FA2H,PIP5K1A,TMEM79,AP3B1,LDB1	module1
GO:BP	cellular response to cytokine stimulus	GO:0071345	0.000150338	3.82293	868	1002	100	13799	OCLN,ACTR3,ACTR2,CDKN1A,TCIRG1,CEBPD,AGPAT1,AGPAT2,CFL1,KDM5B,CHUK,ABCC2,COL1A1,NUP35,CRK,CSNK2B,DAPK3,EGR1,ELF1,TXLNA,PDE12,EPS8,FOXO3,FLNB,PTPN23,APPL1,PDCD4,GPS2,PYCARD,SLC25A5,ANXA2,HDAC1,HIF1A,APOA1,APOB,RAB7B,RAB43,IFNGR2,IKBKB,IL10RB,IRF1,IRF7,ITGB1,JUNB,KRT8,RHOA,SMAD7,MCL1,ASAH1,NFKBIA,PAFAH1B1,ADIPOR1,IRAK4,TNFRSF12A,PIM1,PLP2,RNF31,PRKCD,KDM3A,PSMC2,PSMD9,PTPN2,PTPN4,RALA,RELA,UPF1,BCL…	module1
GO:BP	intracellular protein transport	GO:0006886	0.00015586	3.80727	891	1002	102	13799	TIMM23,TOM1L1,AP1M2,CDKN1A,SLC25A17,SLU7,EHD1,AP3M2,OS9,YWHAQ,RAB32,PXMP4,VPS45,AP2M1,AP1S1,AP3S1,CLTC,CHMP4B,NUP35,DNAJC19,COPA,COPB1,AP2A1,AP2A2,AP1B1,EIF5A,CTTN,STX2,ERBB2,RAB18,ARL6IP1,TNPO3,NUP62,SEC31B,APPL1,ARL5A,ARFGAP3,GCKR,AQP11,RAB43,JUP,ARF4,ARF5,KPNA4,LAMP2,MYO6,NFKBIA,ATP1B1,TMED7,SH3GLB1,GOLGA7,RAB14,VPS29,PDZK1,PEX1,TMED9,LEPROT,CTSA,AUP1,RNF31,FERMT1,RBM22,TMEM30A,PRKCD,PSEN1,SAR…	module1
GO:BP	response to nutrient levels	GO:0031667	0.000156552	3.80534	465	1002	62	13799	CDKN1A,TCIRG1,ATG7,SLC27A4,GABARAPL2,SLC25A25,COL1A1,ADM,SIK1,CTSV,DAP,EEF2,FLCN,ACSL3,CHSY1,SNW1,FOXO3,G6PD,WIPI2,CIDEB,SESN1,HMGCR,APOA1,ACADM,APOE,FOXK2,ITGA2,JUN,LAMP2,ARSB,ATP2B1,SH3GLB1,ATP6V1D,ATP6V1H,PFKFB1,ATP6V0C,ATP6V1C1,ATP6V1E1,PIM1,PKLR,POR,LAMTOR1,WIPI1,RELA,ABCG8,BNIP3,SPARC,SREBF1,TSPO,NR1H2,ZFP36,ADIPOR2,ULK1,MAP1LC3A,MFSD2A,LAMTOR3,CBL,KYNU,ATP6V0E1,ATP6V0D1,XPR1,DAPL1	module1
GO:BP	epidermis development	GO:0008544	0.000178642	3.74802	281	1002	43	13799	AGPAT2,PKP3,CTNNB1,CTSK,CTSV,DSC3,DSG2,DSP,EPHA2,CERS3,FLNB,FLOT2,CLIC4,GNAS,TPRN,HDAC1,JUP,KRT8,LAMA3,LAMB3,ASAH1,MYO6,NME2,FURIN,PAFAH1B1,PLS1,FERMT1,MAP2K1,PRSS8,RELA,PERP,SRSF6,TSG101,UGCG,ZFP36,FA2H,PIP5K1A,TMEM79,AP3B1,LDB1,PLOD3,KLF4,SLC9A3R1	module1
GO:BP	multivesicular body sorting pathway	GO:0071985	0.000179582	3.74574	34	1002	12	13799	CHMP4B,TMEM50A,CHMP2B,CHMP2A,CHMP1A,LEPROT,CHMP1B,RILP,VPS25,CHMP4C,MVB12A,SYTL4	module1
GO:BP	response to starvation	GO:0042594	0.000195728	3.70835	218	1002	36	13799	CDKN1A,TCIRG1,ATG7,GABARAPL2,ADM,SIK1,CTSV,DAP,FLCN,FOXO3,WIPI2,SESN1,ACADM,FOXK2,JUN,LAMP2,SH3GLB1,ATP6V1D,ATP6V1H,PFKFB1,ATP6V0C,ATP6V1C1,ATP6V1E1,LAMTOR1,WIPI1,SREBF1,ZFP36,ULK1,MAP1LC3A,MFSD2A,LAMTOR3,CBL,ATP6V0E1,ATP6V0D1,XPR1,DAPL1	module1
GO:BP	response to oxygen-containing compound	GO:1901700	0.000246887	3.6075	1499	1002	154	13799	ACTR2,CDKN1A,SIGMAR1,TCIRG1,ATG7,SLC27A4,CHUK,AP3S1,ABCC2,GJD3,COL1A1,ADM,CLDN4,CLDN3,CRK,CSNK2B,CTNNA1,CTNNB1,CTSV,SLC26A3,EEF2,EGR1,EPS8,SNW1,FOXO3,UFL1,NCSTN,SLC39A14,G6PD,APPL1,GCKR,GJB3,SESN1,PDCD4,GLDC,GNA11,GNAS,GNB1,GPX1,PYCARD,HDAC1,HIF1A,HMGCR,HNMT,APOB,IDE,AQP8,APOE,IGF2R,IHH,ITGA2,JUN,JUND,JUP,KHK,KRT8,RHOA,MMP15,NFKBIA,NME2,ATP2B1,NR4A2,P2RX4,PRDX1,PAM,PAWR,MLXIPL,ADIPOR1,ATP6V1D,ATP…	module1
GO:BP	response to extracellular stimulus	GO:0009991	0.000254007	3.59515	493	1002	64	13799	CDKN1A,TCIRG1,ATG7,SLC27A4,GABARAPL2,SLC25A25,COL1A1,ADM,SIK1,CTSV,DAP,EEF2,FLCN,ACSL3,CHSY1,SNW1,FOXO3,G6PD,WIPI2,CIDEB,SESN1,HMGCR,APOA1,ACADM,APOE,FOXK2,ITGA2,JUN,LAMP2,ARSB,ATP2B1,NR4A2,SH3GLB1,ATP6V1D,ATP6V1H,PFKFB1,ATP6V0C,ATP6V1C1,ATP6V1E1,PIM1,PKLR,POR,LAMTOR1,WIPI1,RELA,ABCG8,BNIP3,SPARC,SREBF1,TSPO,NR1H2,ZFP36,ADIPOR2,FOSL1,ULK1,MAP1LC3A,MFSD2A,LAMTOR3,CBL,KYNU,ATP6V0E1,ATP6V0D1,XPR1,DA…	module1
GO:BP	vesicle budding from membrane	GO:0006900	0.000255601	3.59244	103	1002	22	13799	TFG,CTSC,AP2M1,TRAPPC5,CHMP4B,PPP6R1,SEC31B,ARFGAP3,ANXA2,TMED9,GOLPH3L,SAR1A,RAB1A,TRAPPC10,RAB7A,RILP,CUL3,AP3B1,USO1,NAPA,WASL,CHMP4C	module1
GO:BP	viral life cycle	GO:0019058	0.000294602	3.53076	306	1002	45	13799	CEBPD,CHMP4B,NUP35,CTSB,DDB1,DDX3X,DDX5,DYNC1H1,DPP4,EFNB2,EPHA2,PDE12,FMR1,NUP62,CHMP2B,CHMP2A,ANPEP,HNRNPK,RAB43,IDE,APOE,ITGA2,ITGB1,LAMP1,FURIN,F11R,CHMP1A,PCSK5,UBAP1,HACD3,MPHOSPH8,CHMP1B,RAB1A,DYNLT1,TSG101,RAB7A,PARP10,VAMP8,XPR1,CHMP4C,MVB12A,SCARB1,SCARB2,IST1,TRIM14	module1
GO:BP	apoptotic process	GO:0006915	0.00033816	3.47088	1639	1002	165	13799	BCL2L10,RBM5,ADAM10,CDKN1A,SIGMAR1,TCIRG1,NDRG1,CREB3,ATG7,HTATIP2,CFL1,CTSC,NCKAP1,SERINC3,YWHAQ,COPS5,SLC27A4,EGLN2,EGLN3,TEX261,COL2A1,ADM,CRIP1,CTNNA1,CTNNB1,SIK1,AIFM3,CTSB,DAP,DAPK3,DEDD2,DDB1,DDX3X,DDX5,TSC22D3,HIGD2A,EFNA1,EGR1,EPHA2,EIF5A,FLCN,CTTN,ERBB3,SNW1,FOXO3,ARL6IP1,UFL1,NCSTN,NUP62,G6PD,NGEF,APPL1,RAI14,FAM162A,CIDEB,PDCD4,GNB1,BLOC1S2,GPX1,GRINA,PYCARD,SLC25A5,HDAC1,ANXA4,HIF1A,…	module1
GO:BP	sphingolipid metabolic process	GO:0006665	0.000340778	3.46753	162	1002	29	13799	SERINC3,CERS3,KDSR,GALC,NAAA,SMPDL3B,SUMF1,ORMDL2,CERS2,ST6GALNAC6,ST8SIA6,ENPP7,ASAH1,NAGA,NEU1,HACD3,CTSA,ELOVL2,ACER3,PRKCD,ESYT2,ELOVL5,TNFRSF1A,UGCG,FA2H,DEGS1,SGPL1,CERS5,TECR	module1
GO:BP	keratinocyte differentiation	GO:0030216	0.000356754	3.44763	121	1002	24	13799	PKP3,CTSK,CTSV,DSC3,DSG2,DSP,EPHA2,CERS3,FLNB,CLIC4,JUP,KRT8,ASAH1,NME2,FURIN,MAP2K1,PRSS8,PERP,SRSF6,TSG101,UGCG,ZFP36,PIP5K1A,TMEM79	module1
GO:BP	sterol transport	GO:0015918	0.000383399	3.41635	98	1002	21	13799	STARD3,OSBPL9,ABCA3,TSKU,GPS2,ANXA2,APOA1,APOB,ENPP7,APOE,NFKBIA,FURIN,LIMA1,LAMTOR1,GRAMD1B,ABCG8,TSPO,NR1H2,SOAT2,CD36,SCARB1	module1
GO:BP	regulation of organelle organization	GO:0033043	0.000430963	3.36556	1107	1002	119	13799	PARP3,TOM1L1,OCLN,ACTR3,ACTR2,CALCOCO2,CCT7,NCKAP1,YWHAQ,SYNPO,CLTC,WHAMM,CHMP4B,CRK,CTNNB1,DAPK3,DCTN1,DYNC1H1,MARK2,FLCN,CTTN,EPS8,MAPRE3,SNW1,FLII,ARL6IP1,FMR1,CD2AP,NUP62,ATL3,CLIC4,CHMP2B,CHTOP,FBXO4,FAM162A,CIDEB,CHMP2A,GPX1,PYCARD,SLC25A5,ANXA2,HIF1A,APOA1,RHOA,RHOC,ARL2,PAFAH1B1,PAM,F11R,SH3GLB1,CHMP1A,SPTBN5,LIMA1,PFN1,FBXW5,XRN1,TMEM106B,TMED9,MPHOSPH8,SSH3,SLC35F6,PRKCD,BRK1,BAIAP2L1,M…	module1
GO:BP	apoptotic signaling pathway	GO:0097190	0.000435472	3.36104	523	1002	66	13799	BCL2L10,CDKN1A,CREB3,CTSC,SERINC3,YWHAQ,COL2A1,CRIP1,CTNNA1,CTNNB1,DAP,DAPK3,DEDD2,DDX3X,DDX5,EPHA2,CTTN,ERBB3,SNW1,FOXO3,APPL1,RAI14,FAM162A,CIDEB,BLOC1S2,GPX1,GRINA,PYCARD,SLC25A5,HDAC1,HIF1A,HNRNPK,JUN,KRT8,MCL1,NR4A2,P2RX4,PAWR,TNFRSF12A,SLC35F6,PRKCD,PSEN1,PLSCR3,PTPN2,RAF1,RELA,BCL2L1,BCL2L2,BID,PERP,SIAH1,BNIP3,TCF7L2,TMBIM6,THBS1,TNFRSF1A,YWHAB,YWHAZ,BAG6,MUL1,CASP9,CUL3,TNFRSF10B,SGPL1,D…	module1
GO:BP	regulation of autophagy	GO:0010506	0.000435472	3.36104	292	1002	43	13799	CALCOCO2,ATG7,CHMP4B,DAP,DAPK3,FLCN,CTTN,FOXO3,EXOC7,UFL1,POLDIP2,SESN1,TMEM150B,PYCARD,SLC25A5,HIF1A,FOXK2,MCL1,SH3GLB1,ATP6V1D,ATP6V1H,ATP6V0C,ATP6V1C1,ATP6V1E1,CTSA,LAMTOR1,UBQLN4,SNX6,BCL2L1,ATG101,BID,BNIP3,SREBF1,TSPO,ULK1,LAMTOR3,ATP6V0E1,ATP6V0D1,DAPL1,TMEM59,VPS26A,FEZ2,TRIM14	module1
GO:BP	proteolysis involved in cellular protein catabolic process	GO:0051603	0.00044515	3.35149	651	1002	78	13799	TOM1L1,TRIM3,CTSC,CLPX,OS9,ADRM1,RNF13,GABARAPL2,RNF19B,CHMP4B,CTNNB1,CTSB,CTSK,CTSV,CTSS,DDB1,TOR1A,EFNA1,UBXN4,FMR1,UFL1,CD2AP,RNF19A,PTPN23,RNF167,FBXO4,AMFR,RNF115,AQP11,GPX1,CCDC22,IDE,NCCRP1,APOE,SMAD7,UBAP1,GET4,FBXW5,NDFIP2,DNAJB12,AUP1,PPP2CB,NGLY1,PSEN1,UBQLN4,PSMC2,PCNP,PSMD9,RNF213,SDCBP,SIAH1,RMND5A,SKP1,TMF1,TSG101,UBA1,UBE2A,UBE2B,UBE2D3,TMUB2,BAG6,RNF128,FBXO31,FBXO11,LONP2,USP44,…	module1
GO:BP	endocytic recycling	GO:0032456	0.000485853	3.3135	70	1002	17	13799	EHD1,RAB35,PTPN23,CCDC22,SNX12,RAB14,VPS29,CCDC93,CMTM6,RAB13,VPS51,RAB7A,MICALL2,SNX27,SNX4,RAB11B,VPS26A	module1
GO:BP	regulation of programmed cell death	GO:0043067	0.000507674	3.29441	1309	1002	136	13799	BCL2L10,RBM5,ADAM10,FLOT1,CDKN1A,SIGMAR1,NDRG1,CREB3,ATG7,HTATIP2,CFL1,CTSC,SERINC3,COPS5,SLC27A4,EGLN2,EGLN3,TEX261,COL2A1,ADM,CTNNA1,CTNNB1,SIK1,CTSB,DAPK3,DEDD2,DDB1,DDX3X,TSC22D3,HIGD2A,EFNA1,EGR1,FLCN,CTTN,ERBB3,FOXO3,FLOT2,ARL6IP1,UFL1,NCSTN,NUP62,G6PD,NGEF,FAM162A,CIDEB,PDCD4,GPX1,GRINA,PYCARD,SLC25A5,HDAC1,ANXA4,HIF1A,HMGCR,HNRNPK,APBB1,APOE,IGF2R,IHH,IKBKB,IRF7,ITGB1,JUN,ARF4,ARG2,RHOA,E…	module1
GO:BP	phagosome maturation	GO:0090382	0.000568605	3.24519	44	1002	13	13799	TCIRG1,RAB32,RAB7B,RAB43,ATP6V1D,RAB14,ATP6V1H,ATP6V0C,ATP6V1C1,ATP6V1E1,RAB7A,ATP6V0E1,ATP6V0D1	module1
GO:BP	cell junction organization	GO:0034330	0.000576038	3.23955	667	1002	79	13799	OCLN,ACTR2,ADAM10,FLOT1,GPHN,NDRG1,PDLIM5,CFL1,PKP3,SYNPO,WHAMM,GJD3,CLDN4,CLDN3,CLDN7,PLEKHA7,CTNNA1,CTNNB1,CTNND1,MARVELD2,DAPK3,DCTN1,DSG2,DSP,EFNA1,EFNB2,EPHA2,FLCN,CTTN,ERBB2,GPC4,PLXNB2,NGEF,PTPN23,CHMP2B,NPTN,TJP3,APOE,IKBKB,ITGA2,JUP,ARF4,KIFC3,RHOA,RHOC,LAMA3,LAMB3,LAMC1,ARL2,SMAD7,ARVCF,PAFAH1B1,F11R,PFN1,PLEC,PSEN1,PTPRF,RAB13,RAC1,RAP1A,SDC4,SDCBP,PERP,SPARC,THBS1,ACTG1,VASP,VCL,VEGFA…	module1
GO:BP	cellular macromolecule catabolic process	GO:0044265	0.000579254	3.23713	1081	1002	116	13799	TOM1L1,TCIRG1,TRIM3,CTSC,CLPX,OS9,ADRM1,PKP3,RNF13,GABARAPL2,AP2M1,TPP1,CLTC,RNF19B,CHMP4B,CST3,CTNNB1,CTSB,CTSK,CTSV,CTSS,AP2A1,AP2A2,DEDD2,DDB1,DDX5,TOR1A,EFNA1,PDE12,UBXN4,FMR1,UFL1,CD2AP,RNF19A,CNOT10,PTPN23,RNF167,FBXO4,AMFR,RNF115,AQP11,GPX1,CCDC22,ANXA2,IDE,NCCRP1,APOE,LAMP2,SMAD7,HNRNPM,FURIN,UBAP1,ATRAID,GET4,FBXW5,XRN1,NDFIP2,TMEM106B,DNAJB12,ALKBH5,YTHDF1,AUP1,MTPAP,PPP2CB,NGLY1,PRKCD,…	module1
GO:BP	regulation of cell death	GO:0010941	0.00058113	3.23573	1431	1002	146	13799	BCL2L10,RBM5,ADAM10,FLOT1,CDKN1A,SIGMAR1,NDRG1,CREB3,ATG7,HTATIP2,CFL1,CTSC,SERINC3,COPS5,SLC27A4,EGLN2,EGLN3,TEX261,COL2A1,CHMP4B,ADM,PM20D1,CTNNA1,CTNNB1,SIK1,CTSB,DAPK3,DEDD2,DDB1,DDX3X,TSC22D3,HIGD2A,EFNA1,EFNB2,EGR1,FLCN,PDE12,CTTN,ERBB3,RRAS2,FOXO3,FLOT2,ARL6IP1,UFL1,NCSTN,HEBP2,NUP62,G6PD,NGEF,FAM162A,CIDEB,CHMP2A,PDCD4,GPX1,GRINA,PYCARD,SLC25A5,SLC25A24,HDAC1,ANXA4,HIF1A,HMGCR,HNRNPK,APBB…	module1
GO:BP	oxoacid metabolic process	GO:0043436	0.000662596	3.17875	925	1002	102	13799	BCKDK,SLC25A17,MTHFD2,ALDH1L1,SLC26A1,SERINC3,ILVBL,SLC27A4,LYPLA2,SLC46A1,CYP2U1,OSBPL9,CKB,CKMT1B,ABCC2,ADH1C,NUP35,AMDHD1,PM20D1,CYB5A,CYP2D6,FAAH2,EHHADH,ACSL3,FBP1,ALDOB,PTGR1,HARS2,AMACR,NUP62,GAMT,ACOT11,GCKR,GFPT1,NAAA,HPGDS,GLDC,GPX1,ACAA1,HAGH,HIF1A,HNMT,ACADL,APOA1,ACADM,MALRD1,FOXK2,ARG2,IYD,MGST3,ASAH1,MSRA,OGDH,PAM,CRYL1,MLXIPL,ADIPOR1,DCXR,CSAD,HACD3,PFKFB1,PFKFB3,PFKFB4,PFKM,PKLR,…	module1
GO:BP	response to endogenous stimulus	GO:0009719	0.000682827	3.16569	1507	1002	152	13799	ACTR2,CDKN1A,TCIRG1,ATG7,SLC34A2,SPINT2,KDM5B,EHD1,SLC27A4,RAB35,EGLN2,CHUK,AP3S1,ABCC2,COL1A1,COL2A1,ADM,CLDN4,CRK,GATA5,CSNK2B,CTNNA1,CTNNB1,CTSB,CTSV,CTSS,KLB,DDX5,SLC26A3,EEF2,EGR1,FLCN,ERBB2,ABCA3,FGF9,SNW1,FOXO3,UFL1,NCSTN,SLC39A14,APPL1,NPTN,DKK3,SESN1,PDCD4,GNA11,GNAS,GNB1,ANXA2,HDAC1,HNMT,APOA1,APOB,IDE,AQP8,APOE,ITGA2,ITGB1,JUN,JUND,JUP,KHK,RHOA,SMAD7,ARSB,HNRNPM,NME2,ATP2B1,NR4A2,P2RX4…	module1
GO:BP	late endosome to vacuole transport	GO:0045324	0.000683745	3.16511	22	1002	9	13799	CHMP4B,TMEM50A,CHMP2B,CHMP2A,CHMP1A,LEPROT,CHMP1B,VPS25,CHMP4C	module1
GO:BP	cholesterol transport	GO:0030301	0.000706789	3.15071	87	1002	19	13799	STARD3,ABCA3,TSKU,GPS2,ANXA2,APOA1,APOB,ENPP7,APOE,NFKBIA,FURIN,LIMA1,LAMTOR1,ABCG8,TSPO,NR1H2,SOAT2,CD36,SCARB1	module1
GO:BP	lipid catabolic process	GO:0016042	0.000723082	3.14081	299	1002	43	13799	SLC25A17,ILVBL,SLC27A4,LYPLA2,AADAC,FAAH2,EHHADH,PLBD2,FABP2,FABP6,AMACR,PLD3,GALC,NAAA,SMPDL3B,ACAA1,ACADL,APOA1,APOB,ENPP7,ACADM,APOE,ASAH1,NAGA,NEU1,PAFAH1B1,PAFAH1B3,HSD17B11,ACER3,PRKCD,AKR1D1,SULT1E1,SULT2A1,RAB7A,ABHD16A,LONP2,BCO2,PLA2G12B,HINT2,MFSD2A,SGPL1,SCARB1,LPIN2	module1
GO:BP	regulation of lipid biosynthetic process	GO:0046890	0.0007496	3.12517	161	1002	28	13799	ADM,SIK1,EGR1,ABCA3,ACSL3,DKK3,ORMDL2,ACADL,APOA1,APOB,ENPP7,MALRD1,APOE,ASAH1,MLXIPL,ADIPOR1,POR,PRKCD,ELOVL5,SREBF1,TSPO,TNFRSF1A,NR1H2,ADIPOR2,DGAT2,MFSD2A,SCARB1,NR1D1	module1
GO:BP	entry into host	GO:0044409	0.000752907	3.12326	119	1002	23	13799	CTNNB1,CTNND1,CTSB,DPP4,EFNB2,EPHA2,EXOC7,FUCA2,ANPEP,IDE,ITGA2,ITGB1,LAMP1,F11R,EXOC2,DYNLT1,CBL,VAMP8,XPR1,SCARB1,SCARB2,TRIM14,CDH1	module1
GO:BP	fatty acid metabolic process	GO:0006631	0.000756044	3.12145	339	1002	47	13799	SLC25A17,ILVBL,SLC27A4,LYPLA2,CYP2U1,PM20D1,CYP2D6,FAAH2,EHHADH,ACSL3,PTGR1,AMACR,ACOT11,NAAA,HPGDS,GPX1,ACAA1,ACADL,APOA1,ACADM,ASAH1,PAM,CRYL1,MLXIPL,ADIPOR1,HACD3,PON2,POR,ELOVL2,ELOVL5,ACSM3,SREBF1,TNFRSF1A,NR1H2,FA2H,ADIPOR2,ACSBG2,LONP2,DGAT2,MFSD2A,DEGS1,SGPL1,PLAA,FADS2,CD36,TECR,LPIN2	module1
GO:BP	carboxylic acid metabolic process	GO:0019752	0.000779361	3.10826	896	1002	99	13799	BCKDK,SLC25A17,MTHFD2,ALDH1L1,SERINC3,ILVBL,SLC27A4,LYPLA2,SLC46A1,CYP2U1,OSBPL9,CKB,CKMT1B,ABCC2,ADH1C,NUP35,AMDHD1,PM20D1,CYB5A,CYP2D6,FAAH2,EHHADH,ACSL3,FBP1,ALDOB,PTGR1,HARS2,AMACR,NUP62,GAMT,ACOT11,GCKR,GFPT1,NAAA,HPGDS,GLDC,GPX1,ACAA1,HAGH,HIF1A,HNMT,ACADL,APOA1,ACADM,MALRD1,FOXK2,ARG2,IYD,MGST3,ASAH1,MSRA,OGDH,PAM,CRYL1,MLXIPL,ADIPOR1,DCXR,CSAD,HACD3,PFKFB1,PFKFB3,PFKFB4,PFKM,PKLR,PKM,PON2…	module1
GO:BP	antigen processing and presentation of peptide or polysaccharide antigen via MHC class II	GO:0002504	0.000803622	3.09495	88	1002	19	13799	AP1M2,ACTR1A,DCTN2,AP2M1,AP1S1,CLTC,CTSV,CTSS,AP2A1,AP2A2,AP1B1,DCTN1,DYNC1H1,PYCARD,THBS1,RAB7A,CAPZA1,CAPZB,RILP	module1
GO:BP	lipid biosynthetic process	GO:0008610	0.000808451	3.09235	686	1002	80	13799	AGPAT1,AGPAT2,FAXDC2,STARD3,OSBPL9,ADM,CSNK2B,SIK1,CYP2D6,EGR1,CERS3,ABCA3,ACSL3,FDPS,AMACR,KDSR,LCLAT1,G6PD,GK,DKK3,HPGDS,ORMDL2,CERS2,ST6GALNAC6,HMGCR,ACADL,APOA1,APOB,ST8SIA6,ENPP7,MALRD1,APOE,IMPA1,AGMO,ASAH1,PAM,MLXIPL,ADIPOR1,HSD17B11,PCYT1A,HACD3,RAB14,PIGT,POR,ELOVL2,TMEM38B,PI4K2B,ACER3,PI4K2A,PRKCD,STARD7,PLSCR3,PCYT2,ELOVL5,ACSM3,AKR1D1,SREBF1,TSPO,TNFRSF1A,UGCG,NR1H2,FA2H,ADIPOR2,ITPK…	module1
GO:BP	multivesicular body assembly	GO:0036258	0.000860249	3.06538	28	1002	10	13799	CHMP4B,CHMP2B,CHMP2A,CHMP1A,CHMP1B,TSG101,VPS25,CHMP4C,MVB12A,IST1	module1
GO:BP	supramolecular fiber organization	GO:0097435	0.000884398	3.05335	754	1002	86	13799	ABI1,OCLN,ACTR3,ACTR2,ADAM10,CFL1,NCKAP1,KATNA1,SYNPO,WHAMM,COL1A1,COL2A1,COL15A1,CST3,CTNNA1,DAPK3,DCTN1,DYNC1H1,DSP,CTTN,EPS8,MAPRE3,FLII,NCSTN,TSPAN15,CD2AP,BLOC1S2,GPX1,PYCARD,HOOK2,ANXA2,HSPG2,APOA1,APOE,ITGB1,KRT8,RHOA,RHOC,LAMA3,LAMB3,ARL2,MYO6,MYO7B,FURIN,PAFAH1B1,PAWR,F11R,SPTBN5,LIMA1,PFDN5,PFN1,PLEC,PLS1,SSH3,PRKCD,BRK1,BAIAP2L1,PSEN1,TWF1,RAC1,RAC3,CLIP1,SDC4,VIPAS39,SIAH1,MARCKSL1,SP…	module1
GO:BP	transferrin transport	GO:0033572	0.000925893	3.03344	34	1002	11	13799	TCIRG1,CLTC,ATP6V1D,ATP6V1H,ATP6V0C,ATP6V1C1,ATP6V1E1,ATP6AP1,ATP6V0E1,ATP6V0D1,RAB11B	module1
GO:BP	antigen processing and presentation	GO:0019882	0.000925893	3.03344	190	1002	31	13799	AP1M2,ACTR1A,DCTN2,RAB32,RAB35,CHUK,AP2M1,AP1S1,CLTC,CTSV,CTSS,AP2A1,AP2A2,AP1B1,DCTN1,DYNC1H1,PYCARD,IDE,IKBKB,YTHDF1,PSMC2,PSMD9,RAB6A,THBS1,RAB7A,CAPZA1,CAPZB,RILP,AP3B1,VAMP8,CD36	module1
GO:BP	regulation of mitotic spindle organization	GO:0060236	0.000925893	3.03344	34	1002	11	13799	PARP3,CLTC,CHMP4B,DCTN1,DYNC1H1,NUP62,CHMP2B,CHMP2A,CHMP1A,CHMP1B,CHMP4C	module1
GO:BP	cytosolic transport	GO:0016482	0.000953341	3.02075	155	1002	27	13799	ACTR2,YKT6,KIF1C,CLTC,AP2A1,DCTN1,GAK,PTPN23,HOOK2,SNX12,RAB7B,LAMP1,BET1L,RAB14,VPS29,WIPI1,MAP2K1,SNX6,RAB6A,SNX2,TRAPPC10,VPS51,EZR,RAB7A,RILP,RAB9A,VPS26A	module1
GO:BP	epithelial cell differentiation	GO:0030855	0.00103197	2.98633	583	1002	70	13799	CDKN1A,SPINT2,KDM5B,PKP3,TPP1,COL15A1,CLDN3,GATA5,CTNNB1,CTSB,CTSK,CTSV,MARVELD2,DSC3,DSG2,DSP,EPHA2,ELF3,CERS3,FLNB,CLIC4,TJP3,LAMA1,TPRN,GPX1,HDAC1,ANXA4,HIF1A,ANXA7,ID2,IHH,IKBKB,ITGA2,JUP,KRT8,RHOA,ASAH1,MYO6,NME2,FURIN,PAFAH1B1,F11R,PLS1,TMEM38B,MAP2K1,PRSS8,RAB25,RTN4,RAB13,RAP1A,SDC1,PERP,SRSF6,SOX4,TNFRSF1A,TSG101,TST,UGCG,VCL,VEGFA,EZR,ZFP36,FA2H,PIP5K1A,TAGLN2,TMEM79,EDF1,PLOD3,KLF4,SLC…	module1
GO:BP	organic acid metabolic process	GO:0006082	0.00107281	2.96948	950	1002	103	13799	BCKDK,SLC25A17,MTHFD2,ALDH1L1,SLC26A1,SERINC3,ILVBL,SLC27A4,LYPLA2,SLC46A1,CYP2U1,OSBPL9,CKB,CKMT1B,ABCC2,ADH1C,NUP35,AMDHD1,PM20D1,CYB5A,CYP2D6,FAAH2,EHHADH,ACSL3,FBP1,ALDOB,PTGR1,HARS2,AMACR,NUP62,GAMT,ACOT11,GCKR,GFPT1,NAAA,HPGDS,GLDC,GPX1,ACAA1,HAGH,HIF1A,HNMT,ACADL,APOA1,ACADM,MALRD1,FOXK2,ARG2,IYD,MGST3,ASAH1,MSRA,OGDH,PAM,CRYL1,MLXIPL,ADIPOR1,DCXR,CSAD,HACD3,PFKFB1,PFKFB3,PFKFB4,PFKM,PKLR,…	module1
GO:BP	vacuole organization	GO:0007033	0.00108433	2.96484	165	1002	28	13799	TCIRG1,ATG7,GABARAPL2,TPP1,CHMP4B,CHMP2B,WIPI2,HOOK2,ANXA2,RAB7B,RAB43,ARSB,SH3GLB1,RAB14,TMEM106B,LAMTOR1,WIPI1,PSEN1,RAB1A,ATG101,VPS16,RAB7A,ULK1,MAP1LC3A,AP3B1,SCARB2,FEZ2,MFN2	module1
GO:BP	positive regulation of transport	GO:0051050	0.00114655	2.94061	850	1002	94	13799	OCLN,FLOT1,CREB3,EHD1,YWHAQ,AP2M1,CTSS,AP2A1,DYNC1H1,TOR1A,ERBB2,ABCA3,ACSL3,ARL6IP1,FMR1,CD2AP,G6PD,PTPN23,APPL1,CHMP2A,GNB1,GPS2,PYCARD,ANXA2,HIF1A,HNRNPK,APBB1,APOA1,ENPP7,IFNGR2,APOE,ITGA2,ITGB1,JUP,KCNJ15,KCNJ16,LAMP1,NFKBIA,ATP1B1,ATP2B1,P2RX4,SH3GLB1,PDZK1,PFKM,ABCB1,ATP6AP1,LEPROT,RNF31,GOLPH3L,RBM22,TMEM30A,PRKCD,PRSS8,PSEN1,SAR1A,PSMD9,RAC1,RAP1A,BID,SDC1,SDC4,SDCBP,SGK1,SOX4,TCF7L2,TSP…	module1
GO:BP	multivesicular body organization	GO:0036257	0.00114655	2.94061	29	1002	10	13799	CHMP4B,CHMP2B,CHMP2A,CHMP1A,CHMP1B,TSG101,VPS25,CHMP4C,MVB12A,IST1	module1
GO:BP	low-density lipoprotein particle receptor catabolic process	GO:0032802	0.00116946	2.93201	14	1002	7	13799	AP2M1,CLTC,AP2A1,AP2A2,ANXA2,APOE,FURIN	module1
GO:BP	entry of bacterium into host cell	GO:0035635	0.00116946	2.93201	14	1002	7	13799	CTNNB1,CTNND1,EXOC7,FUCA2,EXOC2,CBL,CDH1	module1
GO:BP	low-density lipoprotein receptor particle metabolic process	GO:0032799	0.00116946	2.93201	14	1002	7	13799	AP2M1,CLTC,AP2A1,AP2A2,ANXA2,APOE,FURIN	module1
GO:BP	cellular response to nutrient levels	GO:0031669	0.00130864	2.88318	231	1002	35	13799	CDKN1A,TCIRG1,ATG7,GABARAPL2,COL1A1,SIK1,CTSV,DAP,FLCN,SNW1,FOXO3,WIPI2,SESN1,JUN,LAMP2,ATP2B1,SH3GLB1,ATP6V1D,ATP6V1H,ATP6V0C,ATP6V1C1,ATP6V1E1,PIM1,LAMTOR1,WIPI1,SREBF1,ULK1,MAP1LC3A,MFSD2A,LAMTOR3,CBL,ATP6V0E1,ATP6V0D1,XPR1,DAPL1	module1
GO:BP	endothelial cell development	GO:0001885	0.00131893	2.87978	69	1002	16	13799	COL15A1,CLDN3,CTNNB1,MARVELD2,CLIC4,TJP3,GPX1,IKBKB,F11R,RTN4,RAP1A,TNFRSF1A,VCL,VEGFA,EZR,PLOD3	module1
GO:BP	ephrin receptor signaling pathway	GO:0048013	0.00132151	2.87893	84	1002	18	13799	ACTR3,ACTR2,AP2M1,CRK,AP2A1,AP2A2,EFNA1,EFNB2,EPHA2,NCSTN,NGEF,RHOA,PSEN1,RAC1,SDC2,SDCBP,ACTG1,WASL	module1
GO:BP	response to hormone	GO:0009725	0.00133283	2.87522	843	1002	93	13799	CDKN1A,TCIRG1,SLC34A2,SLC27A4,EGLN2,CHUK,AP3S1,ABCC2,COL1A1,ADM,CLDN4,CRK,CSNK2B,CTNNA1,CTSB,CTSV,CTSS,DDX5,EGR1,ABCA3,FOXO3,UFL1,SLC39A14,APPL1,GNAS,GNB1,ANXA2,HDAC1,HNMT,APOA1,APOB,IDE,ITGA2,JUND,KHK,RHOA,ARSB,NME2,ATP2B1,NR4A2,PAM,ADIPOR1,ATP6V1D,ATP6V1H,PFKFB1,ATP6V0C,ATP6V1C1,ATP6V1E1,PKLR,PKM,ATP6AP1,POR,LEPROT,PRCP,SLC30A10,PRKAR2A,PRKCD,KDM3A,BAIAP2L1,CALCOCO1,PTPN2,RAB13,RELA,RXRA,RXRB,S…	module1
GO:BP	lipid transport across blood-brain barrier	GO:1990379	0.00135898	2.86679	4	1002	4	13799	SLC27A4,APOE,MFSD2A,CD36	module1
GO:BP	intestinal lipid absorption	GO:0098856	0.00135898	2.86679	19	1002	8	13799	FABP2,APOA1,ENPP7,LIMA1,ABCG8,UGCG,SOAT2,CD36	module1
GO:BP	viral budding via host ESCRT complex	GO:0039702	0.00135898	2.86679	19	1002	8	13799	CHMP4B,CHMP2B,CHMP2A,CHMP1A,CHMP1B,TSG101,CHMP4C,MVB12A	module1
GO:BP	cellular response to amino acid starvation	GO:0034198	0.00141709	2.8486	77	1002	17	13799	CDKN1A,TCIRG1,DAP,FLCN,SESN1,SH3GLB1,ATP6V1D,ATP6V1H,ATP6V0C,ATP6V1C1,ATP6V1E1,LAMTOR1,MAP1LC3A,LAMTOR3,ATP6V0E1,ATP6V0D1,DAPL1	module1
GO:BP	regulation of lipid localization	GO:1905952	0.0014219	2.84713	142	1002	25	13799	KDM5B,EHD1,PLIN2,ABCA3,GPS2,ANXA2,APOA1,APOB,ENPP7,APOE,NFKBIA,P2RX4,FURIN,LAMTOR1,TMEM30A,PRKCD,PTPN2,ABCG8,THBS1,TSPO,TMF1,NR1H2,TNFRSF11A,CD36,SCARB1	module1
GO:BP	cell-cell junction assembly	GO:0007043	0.0014219	2.84713	142	1002	25	13799	OCLN,PKP3,GJD3,CLDN4,CLDN3,CLDN7,CTNNA1,CTNNB1,CTNND1,MARVELD2,EPHA2,FLCN,IKBKB,JUP,RHOA,RHOC,ARL2,SMAD7,ARVCF,F11R,RAB13,ACTG1,VCL,MICALL2,CD9	module1
GO:BP	regulation of apoptotic process	GO:0042981	0.0014219	2.84713	1273	1002	130	13799	BCL2L10,RBM5,ADAM10,CDKN1A,SIGMAR1,NDRG1,CREB3,ATG7,HTATIP2,CFL1,CTSC,SERINC3,COPS5,SLC27A4,EGLN2,EGLN3,TEX261,COL2A1,ADM,CTNNA1,CTNNB1,SIK1,CTSB,DAPK3,DEDD2,DDB1,DDX3X,TSC22D3,HIGD2A,EFNA1,EGR1,FLCN,CTTN,ERBB3,FOXO3,ARL6IP1,UFL1,NCSTN,NUP62,G6PD,NGEF,FAM162A,CIDEB,PDCD4,GPX1,GRINA,PYCARD,SLC25A5,HDAC1,ANXA4,HIF1A,HMGCR,HNRNPK,APBB1,APOE,IGF2R,IHH,IKBKB,IRF7,ITGB1,JUN,ARF4,ARG2,RHOA,EPCAM,MCL1,MA…	module1
GO:BP	cell surface receptor signaling pathway	GO:0007166	0.0014219	2.84713	2532	1002	233	13799	ABI1,BCL2L10,ACTR3,ACTR2,ADGRG2,ADAM10,CDKN1A,TCIRG1,CEBPD,AGPAT1,AGPAT2,STAMBP,CFL1,NCKAP1,SLC27A4,CHUK,AP2M1,AP3S1,CLTC,COL1A1,COL2A1,CRK,GATA5,CSNK2B,CTNNA1,CTNNB1,CTNND1,KLB,AP2A1,AP2A2,DAPK3,DEDD2,DDB1,DDX3X,DDX5,EFNA1,EFNB2,EGR1,EPHA2,ELF1,ELF3,TXLNA,MARK2,FLCN,CTTN,ERBB2,ERBB3,GPC4,FGF9,CHSY1,EPN2,SNW1,FOXO3,MGRN1,FMR1,NCSTN,SLC39A14,TSPAN15,NUP62,PLXNB2,NGEF,TIPARP,TSKU,APPL1,AMFR,HBP1,NP…	module1
GO:BP	organophosphate metabolic process	GO:0019637	0.00154619	2.81074	927	1002	100	13799	GPHN,AGPAT1,AGPAT2,SLC26A1,SERINC3,CKB,CKMT1B,NUP35,DNAJC19,CSNK2B,PLBD2,EPHA2,FLCN,ABCA3,ACSL3,FBP1,FDPS,ALDOB,NUP62,LCLAT1,G6PD,ACOT11,GCKR,GFPT1,GK,NAAA,SMPDL3B,GPX1,NME7,HIF1A,HMGCR,APOA1,ENPP7,FOXK2,IMPA1,ITPK1,ENTPD8,KHK,RHOA,NME2,OGDH,PAFAH1B1,CRYL1,MLXIPL,DCXR,NT5C3A,PCYT1A,RAB14,PIGT,ENPP3,PFKFB1,PFKFB3,PFKFB4,PFKM,ATP6V0C,PKLR,PKM,ELOVL2,TMEM38B,NADSYN1,PI4K2B,RNLS,PI4K2A,PRKCD,ACOT13,P…	module1
GO:BP	pH reduction	GO:0045851	0.00157485	2.80276	56	1002	14	13799	TCIRG1,CLIC4,AQP11,ATP6V1D,GPR89B,ATP6V1H,ATP6V0C,ATP6V1C1,ATP6V1E1,ATP6AP1,TMEM106B,RAB7A,ATP6V0E1,ATP6V0D1	module1
GO:BP	toll-like receptor signaling pathway	GO:0002224	0.00157485	2.80276	126	1002	23	13799	FLOT1,CHUK,CTSB,CTSK,CTSS,DDX3X,APPL1,SMPDL3B,GPS2,APOB,RAB7B,IKBKB,IRF1,IRF7,NFKBIA,IRAK4,RTN4,UBE2D3,MAPKAPK3,TNIP2,AP3B1,CD36,NR1D1	module1
GO:BP	antigen processing and presentation of peptide antigen via MHC class II	GO:0002495	0.00170193	2.76906	86	1002	18	13799	AP1M2,ACTR1A,DCTN2,AP2M1,AP1S1,CLTC,CTSV,CTSS,AP2A1,AP2A2,AP1B1,DCTN1,DYNC1H1,PYCARD,RAB7A,CAPZA1,CAPZB,RILP	module1
GO:BP	cellular response to starvation	GO:0009267	0.00183437	2.73651	180	1002	29	13799	CDKN1A,TCIRG1,ATG7,GABARAPL2,SIK1,CTSV,DAP,FLCN,FOXO3,WIPI2,SESN1,JUN,LAMP2,SH3GLB1,ATP6V1D,ATP6V1H,ATP6V0C,ATP6V1C1,ATP6V1E1,LAMTOR1,WIPI1,SREBF1,MAP1LC3A,MFSD2A,LAMTOR3,ATP6V0E1,ATP6V0D1,XPR1,DAPL1	module1
GO:BP	insulin receptor signaling pathway	GO:0008286	0.00186861	2.72848	136	1002	24	13799	TCIRG1,SLC27A4,AP3S1,SLC39A14,APPL1,IDE,ADIPOR1,ATP6V1D,ATP6V1H,ATP6V0C,ATP6V1C1,ATP6V1E1,ATP6AP1,PRKCD,BAIAP2L1,PTPN2,RELA,SREBF1,GKAP1,BCAR3,IRS4,ATP6V0E1,SOCS3,ATP6V0D1	module1
GO:BP	membrane lipid metabolic process	GO:0006643	0.00186866	2.72847	208	1002	32	13799	SERINC3,CERS3,KDSR,GALC,NAAA,SMPDL3B,SUMF1,ORMDL2,CERS2,ST6GALNAC6,ST8SIA6,ENPP7,AGMO,ASAH1,NAGA,NEU1,HACD3,PIGT,CTSA,ELOVL2,ACER3,PRKCD,ESYT2,ELOVL5,TNFRSF1A,UGCG,FA2H,DEGS1,B4GALT4,SGPL1,CERS5,TECR	module1
GO:BP	virion assembly	GO:0019068	0.00186866	2.72847	37	1002	11	13799	CHMP4B,CHMP2B,CHMP2A,RAB43,APOE,CHMP1A,CHMP1B,RAB1A,TSG101,CHMP4C,MVB12A	module1
GO:BP	response to amino acid starvation	GO:1990928	0.00186866	2.72847	79	1002	17	13799	CDKN1A,TCIRG1,DAP,FLCN,SESN1,SH3GLB1,ATP6V1D,ATP6V1H,ATP6V0C,ATP6V1C1,ATP6V1E1,LAMTOR1,MAP1LC3A,LAMTOR3,ATP6V0E1,ATP6V0D1,DAPL1	module1
GO:BP	epithelium development	GO:0060429	0.00193807	2.71263	1072	1002	112	13799	ABI1,CDKN1A,CDX1,SPINT2,KDM5B,PKP3,AP2M1,TPP1,CLTC,COL2A1,COL15A1,ADM,CLDN3,GATA5,CSNK2B,CTNNB1,CTSB,CTSK,CTSV,MARVELD2,AP2A1,AP2A2,DSC3,DSG2,DSP,TOR1A,EPHA2,ELF3,CERS3,GPC4,FLNB,PLXNB2,CLIC4,TJP3,GNAS,AQP11,LAMA1,TPRN,GPX1,HDAC1,ANXA4,HIF1A,ANXA7,ID2,IHH,IKBKB,ITGA2,ITPK1,JUP,ARG2,KRT8,RHOA,RHOC,LAMA3,EPCAM,SMAD7,ASAH1,MYO6,NME2,FURIN,PAFAH1B1,F11R,PFN1,PLS1,RIPK4,TMEM38B,FERMT1,MAP2K1,PRSS8,PSE…	module1
GO:BP	autophagy of mitochondrion	GO:0000422	0.00201684	2.69533	72	1002	16	13799	ATG7,GABARAPL2,CTSK,MARK2,CTTN,WIPI2,SLC25A5,HIF1A,WIPI1,BNIP3,SREBF1,TSPO,MUL1,MAP1LC3A,SQSTM1,MFN2	module1
GO:BP	mitochondrion disassembly	GO:0061726	0.00201684	2.69533	72	1002	16	13799	ATG7,GABARAPL2,CTSK,MARK2,CTTN,WIPI2,SLC25A5,HIF1A,WIPI1,BNIP3,SREBF1,TSPO,MUL1,MAP1LC3A,SQSTM1,MFN2	module1
GO:BP	endocytosis	GO:0006897	0.00211401	2.67489	524	1002	63	13799	FLOT1,EHD1,AP3M2,TEX261,NOSTRIN,AP2M1,AP1S1,CLCN5,CLTC,ADM,AP2A1,AP2A2,TOR1A,CTTN,EPN2,FMR1,CD2AP,GAK,LRP10,APPL1,GRK4,PYCARD,HOOK2,SNX12,ANXA2,HNRNPK,HSPG2,APOA1,APOB,APOE,IGF2R,ITGA2,ITGB1,MYO6,ATP6V1H,LMBRD1,ESYT2,GPR107,RAB1A,RAC1,BCL2L1,SDCBP,SNX2,SPARC,THBS1,ACTG1,C4BPA,TSG101,NR1H2,VEGFA,EZR,MAPKAPK3,RAB7A,CBL,WASL,CD9,CD36,SCARB1,SCARB2,RIN1,CD63,CD151,RHOBTB1	module1
GO:BP	homeostatic process	GO:0042592	0.00219086	2.65939	1708	1002	165	13799	PARP3,OCLN,TCIRG1,GLRX3,SLC34A2,CCT7,EHD1,EGLN2,SLC46A1,CKB,TPP1,ABCC2,COL2A1,CHMP4B,SLC31A1,ADM,CLDN4,CLDN3,SLC34A3,PM20D1,CTNNB1,CTSK,DEDD2,DCTN1,DDB1,DDX3X,DYNC1H1,SLC26A3,TSC22D3,EGR1,FLCN,ABCA3,MICU2,FOXO3,UFL1,NCSTN,SLC39A14,G6PD,XRCC6,CLIC4,CHMP2B,TSKU,ACOT11,FBXO4,GCKR,NPTN,TJP3,GNAS,GNB1,AQP11,METRNL,GPX1,CCDC22,GRINA,ORMDL2,SLC25A5,SLC40A1,HIF1A,HMGCR,ACADL,APOA1,APOB,ENPP7,ID2,MALRD1,I…	module1
GO:BP	cellular response to external stimulus	GO:0071496	0.00219086	2.65939	327	1002	44	13799	CDKN1A,TCIRG1,ATG7,GABARAPL2,COL1A1,SIK1,CTSV,DAP,FLCN,SNW1,FOXO3,WIPI2,SESN1,IRF1,ITGA2,JUN,LAMP2,ATP2B1,NR4A2,F11R,SH3GLB1,ATP6V1D,ATP6V1H,ATP6V0C,ATP6V1C1,ATP6V1E1,PIM1,LAMTOR1,WIPI1,RAC1,BNIP3,SREBF1,TNFRSF1A,FOSL1,ULK1,MAP1LC3A,MFSD2A,LAMTOR3,CBL,TNFRSF10B,ATP6V0E1,ATP6V0D1,XPR1,DAPL1	module1
GO:BP	positive regulation of lipid localization	GO:1905954	0.00219086	2.65939	88	1002	18	13799	EHD1,PLIN2,ABCA3,GPS2,ANXA2,APOA1,APOB,ENPP7,APOE,NFKBIA,P2RX4,TMEM30A,PRKCD,TMF1,NR1H2,TNFRSF11A,CD36,SCARB1	module1
GO:BP	cytokine-mediated signaling pathway	GO:0019221	0.00219086	2.65939	579	1002	68	13799	CDKN1A,CEBPD,AGPAT1,AGPAT2,CFL1,CHUK,CRK,CSNK2B,EGR1,ELF1,TXLNA,FOXO3,APPL1,PDCD4,GPS2,PYCARD,ANXA2,HIF1A,APOA1,IFNGR2,IKBKB,IL10RB,IRF1,IRF7,ITGB1,JUNB,KRT8,MCL1,NFKBIA,PAFAH1B1,ADIPOR1,IRAK4,TNFRSF12A,PIM1,PLP2,RNF31,PRKCD,PSMC2,PSMD9,PTPN2,RALA,RELA,BCL2L1,BCL6,SDC1,SKP1,STAT2,TNFRSF1A,TYK2,UGCG,NR1H2,VEGFA,YWHAZ,TNIP2,MUL1,ADIPOR2,ACTN4,CAMK2G,CAPZA1,IL17RC,SPPL2A,CBL,TNFRSF11A,SQSTM1,TAX1BP1…	module1
GO:BP	cellular response to extracellular stimulus	GO:0031668	0.00221046	2.65552	258	1002	37	13799	CDKN1A,TCIRG1,ATG7,GABARAPL2,COL1A1,SIK1,CTSV,DAP,FLCN,SNW1,FOXO3,WIPI2,SESN1,JUN,LAMP2,ATP2B1,NR4A2,SH3GLB1,ATP6V1D,ATP6V1H,ATP6V0C,ATP6V1C1,ATP6V1E1,PIM1,LAMTOR1,WIPI1,SREBF1,FOSL1,ULK1,MAP1LC3A,MFSD2A,LAMTOR3,CBL,ATP6V0E1,ATP6V0D1,XPR1,DAPL1	module1
GO:BP	regulation of spindle organization	GO:0090224	0.00230545	2.63725	38	1002	11	13799	PARP3,CLTC,CHMP4B,DCTN1,DYNC1H1,NUP62,CHMP2B,CHMP2A,CHMP1A,CHMP1B,CHMP4C	module1
GO:BP	iron ion transport	GO:0006826	0.00230545	2.63725	73	1002	16	13799	TCIRG1,SLC46A1,CLTC,SLC39A14,SLC40A1,ATP6V1D,ATP6V1H,ATP6V0C,ATP6V1C1,ATP6V1E1,ATP6AP1,FLVCR2,ATP6V0E1,ATP6V0D1,RAB11B,FTMT	module1
GO:BP	cell junction assembly	GO:0034329	0.00237426	2.62447	400	1002	51	13799	OCLN,FLOT1,PDLIM5,PKP3,WHAMM,GJD3,CLDN4,CLDN3,CLDN7,CTNNA1,CTNNB1,CTNND1,MARVELD2,DAPK3,EFNB2,EPHA2,FLCN,CTTN,GPC4,PLXNB2,NPTN,IKBKB,ITGA2,JUP,RHOA,RHOC,LAMA3,LAMB3,LAMC1,ARL2,SMAD7,ARVCF,F11R,PLEC,RAB13,RAC1,RAP1A,SDC4,SDCBP,THBS1,ACTG1,VASP,VCL,VEGFA,MICALL2,CAPZA1,PIP5K1A,LDB1,CD9,CD151,CDH1	module1
GO:BP	cholesterol efflux	GO:0033344	0.00257398	2.58939	45	1002	12	13799	ABCA3,TSKU,GPS2,APOA1,APOB,APOE,NFKBIA,LAMTOR1,ABCG8,NR1H2,SOAT2,SCARB1	module1
GO:BP	epithelial cell-cell adhesion	GO:0090136	0.00277588	2.5566	16	1002	7	13799	PLEKHA7,CTNNA1,DSP,IHH,JUP,KIFC3,VCL	module1
GO:BP	localization within membrane	GO:0051668	0.00277588	2.5566	728	1002	81	13799	ADAM10,FLOT1,GPHN,SLC25A17,VAMP5,EHD1,YWHAQ,RAB32,RAB35,PKP3,PXMP4,AP2M1,CLTC,CHMP4B,CYB5A,EPHA2,ERBB2,ACSL3,GPC4,FLOT2,ARL6IP1,TSPAN15,GAK,PTPN23,APPL1,ARL5A,AQP11,CCDC22,SNX12,ANXA2,APOE,IKBKB,ITGB1,JUP,ATP1B1,F11R,SH3GLB1,GOLGA7,EMC4,RAB14,GET4,VPS29,PDZK1,PLS1,CCDC93,CMTM6,GOLPH3L,PPP2R5A,EXOC2,ATP13A1,RAB13,RAC1,RALA,RAP1A,BCL2L1,RPL36A,BID,SDCBP,SEC62,TNFRSF1A,VPS51,EZR,YWHAB,YWHAZ,RAB7A,BA…	module1
GO:BP	antigen processing and presentation of exogenous peptide antigen via MHC class II	GO:0019886	0.00280227	2.55249	82	1002	17	13799	AP1M2,ACTR1A,DCTN2,AP2M1,AP1S1,CLTC,CTSV,CTSS,AP2A1,AP2A2,AP1B1,DCTN1,DYNC1H1,RAB7A,CAPZA1,CAPZB,RILP	module1
GO:BP	response to endoplasmic reticulum stress	GO:0034976	0.00299157	2.5241	272	1002	38	13799	FLOT1,CREB3,SERINC3,OS9,COPS5,TPP1,CREB3L4,DCTN1,DDX3X,TOR1A,EEF2,UBXN4,UFL1,AMFR,GFPT1,AQP11,GRINA,NCCRP1,JUN,UFC1,GET4,DNAJB12,AUP1,WIPI1,PPP2CB,NGLY1,PTPN2,BCL2L1,BID,HERPUD2,TMBIM6,THBS1,NR1H2,TMUB2,BAG6,ERMP1,TNFRSF10B,ATP6V0D1	module1
GO:BP	enzyme linked receptor protein signaling pathway	GO:0007167	0.00300846	2.52166	981	1002	103	13799	ABI1,ACTR3,ACTR2,TCIRG1,NCKAP1,SLC27A4,AP2M1,AP3S1,COL1A1,CRK,CSNK2B,CTNNB1,KLB,AP2A1,AP2A2,DDX5,EFNA1,EFNB2,EGR1,EPHA2,FLCN,ERBB2,ERBB3,FGF9,EPN2,SNW1,NCSTN,SLC39A14,NUP62,NGEF,TIPARP,APPL1,NPTN,DKK3,RNF115,PDCD4,GRB7,HIF1A,IDE,IGF2R,IGFBP4,JUN,ARF4,RHOA,SMAD7,HNRNPM,FURIN,F11R,ADIPOR1,ATP6V1D,RAB14,ATP6V1H,ATP6V0C,ATP6V1C1,ATP6V1E1,ATP6AP1,POLR2B,LEPROT,SLC30A10,FERMT1,PRKCD,BRK1,BAIAP2L1,PSEN1…	module1
GO:BP	regulation of localization	GO:0032879	0.00305408	2.51512	2441	1002	223	13799	OCLN,ADAM10,FLOT1,TCIRG1,CREB3,CCT7,SPINT2,KDM5B,EHD1,OS9,YWHAQ,AP2M1,CLIC1,CLTC,PLIN2,ABCC2,COL1A1,CLDN4,CLDN3,CRK,TMEM37,CSNK2B,PM20D1,CTNNA1,CTNNB1,SIK1,CTSS,AP2A1,DAPK3,DYNC1H1,DPP4,DSG2,DSP,TOR1A,EFNA1,EPHA2,FLCN,ERBB2,ERBB3,ABCA3,ACSL3,GPC4,FGF9,RRAS2,FOXO3,ARL6IP1,FMR1,UFL1,CD2AP,NUP62,PLXNB2,G6PD,PTPN23,CLIC4,TMEM98,APPL1,FBXO4,NPTN,TSPAN13,CHMP2A,GNAS,GNB1,CRACR2B,LAMA1,GPS2,GRB7,PYCARD,…	module1
GO:BP	phagosome acidification	GO:0090383	0.00309946	2.50871	27	1002	9	13799	TCIRG1,ATP6V1D,ATP6V1H,ATP6V0C,ATP6V1C1,ATP6V1E1,RAB7A,ATP6V0E1,ATP6V0D1	module1
GO:BP	intracellular pH reduction	GO:0051452	0.00317411	2.49838	53	1002	13	13799	TCIRG1,CLIC4,AQP11,ATP6V1D,GPR89B,ATP6V1H,ATP6V0C,ATP6V1C1,ATP6V1E1,TMEM106B,RAB7A,ATP6V0E1,ATP6V0D1	module1
GO:BP	steroid metabolic process	GO:0008202	0.00318217	2.49728	283	1002	39	13799	FAXDC2,STARD3,OSBPL9,ADM,CYP2D6,EGR1,FDPS,AMACR,G6PD,TIPARP,TSKU,DKK3,ACAA1,HDLBP,HMGCR,ACADL,APOA1,APOB,MALRD1,APOE,ASAH1,HSD17B11,LIMA1,POR,LAMTOR1,RXRA,AKR1D1,SREBF1,SULT1E1,SULT2A1,TSPO,NR0B2,SOAT2,DGAT2,HINT2,NR1I2,SGPL1,SCARB1,NR1D1	module1
GO:BP	vesicle targeting	GO:0006903	0.00319219	2.49591	91	1002	18	13799	AP1M2,TFG,YKT6,CTSC,STARD3,TRAPPC5,PPP6R1,ARFGAP3,TMED9,WIPI1,PSEN1,SAR1A,RAB1A,TRAPPC10,CUL3,USO1,NAPA,SNAP29	module1
GO:BP	cellular response to organonitrogen compound	GO:0071417	0.00324068	2.48936	599	1002	69	13799	ACTR2,TCIRG1,ATG7,SLC27A4,AP3S1,COL1A1,CRK,CTNNA1,CTNNB1,SLC26A3,EGR1,FOXO3,NCSTN,SLC39A14,APPL1,SESN1,GNA11,GNAS,GNB1,IDE,AQP8,JUP,ATP2B1,NR4A2,P2RX4,ADIPOR1,ATP6V1D,ATP6V1H,ATP6V0C,ATP6V1C1,ATP6V1E1,PKLR,PKM,ATP6AP1,XRN1,POR,LEPROT,LAMTOR1,TMEM38B,SLC30A10,PRKAR2A,PRKCD,BAIAP2L1,PSEN1,PTPN2,SNX6,RAB13,RAP1A,RELA,BCL2L1,BCL2L2,SRSF5,SREBF1,EZR,GKAP1,BCAR3,KLF11,IRS4,USO1,LAMTOR3,ATP6V0E1,SOCS3,A…	module1
GO:BP	transition metal ion transport	GO:0000041	0.00325356	2.48764	116	1002	21	13799	TCIRG1,SLC46A1,CLTC,ABCC2,SLC31A1,SLC39A14,SLC40A1,ATP6V1D,ATP6V1H,ATP6V0C,ATP6V1C1,ATP6V1E1,ATP6AP1,SLC30A10,FLVCR2,SLC30A1,SLC30A4,ATP6V0E1,ATP6V0D1,RAB11B,FTMT	module1
GO:BP	chemical homeostasis	GO:0048878	0.00327694	2.48453	1054	1002	109	13799	TCIRG1,GLRX3,SLC34A2,EHD1,SLC46A1,CKB,ABCC2,SLC31A1,ADM,CLDN4,SLC34A3,DDB1,DDX3X,SLC26A3,ABCA3,MICU2,FOXO3,SLC39A14,CLIC4,TSKU,GCKR,NPTN,GNAS,GNB1,AQP11,CCDC22,GRINA,ORMDL2,SLC40A1,HIF1A,HMGCR,APOA1,APOB,ENPP7,MALRD1,APOE,FOXK2,FRRS1,LETM1,SMAD7,ATP1B1,NME2,ATP2B1,P2RX4,MLXIPL,ADIPOR1,ATP6V1D,GPR89B,LIMA1,HACD3,ATP6V1H,PFKM,ATP6V0C,ATP6V1C1,ATP6V1E1,ATP6AP1,EGLN1,TMEM106B,LAMTOR1,TMEM38B,PRCP,SLC…	module1
GO:BP	response to external stimulus	GO:0009605	0.00344948	2.46225	2309	1002	212	13799	ACTR3,ACTR2,ADAM10,CALCOCO2,CDKN1A,TCIRG1,CREB3,ATG7,CFL1,CTSC,SERINC3,RAB32,METAP2,SLC27A4,LYPLA2,GABARAPL2,CHUK,SLC25A25,LEAP2,AP1S1,ABCC2,RNF19B,COL1A1,ADM,CLDN3,CRK,CTNNB1,SIK1,CTSV,DAP,DAPK3,DDX1,DDX3X,DPP4,EEF2,EFNA1,EFNB2,EGR1,EPHA2,FLCN,PDE12,ERBB2,ACSL3,CHSY1,SNW1,FOXO3,FLNB,FMR1,SUN1,UFL1,PLXNB2,FUCA2,G6PD,XRCC6,APPL1,WIPI2,NPTN,CIDEB,SESN1,PDCD4,SMPDL3B,GNA11,GNAS,GNB1,METRNL,LAMA1,GRK…	module1
GO:BP	response to peptide	GO:1901652	0.00345885	2.46107	492	1002	59	13799	TCIRG1,SLC27A4,CHUK,AP3S1,ABCC2,COL1A1,ADM,CRK,EGR1,FOXO3,SLC39A14,APPL1,GNAS,IDE,JUND,KHK,NFKBIA,NME2,ATP2B1,NR4A2,ADIPOR1,ATP6V1D,ATP6V1H,PFKFB1,ATP6V0C,ATP6V1C1,ATP6V1E1,PKLR,PKM,ATP6AP1,POR,LEPROT,SLC30A10,PRKAR2A,PRKCD,BAIAP2L1,PSEN1,PTPN2,SNX6,RAB13,RELA,BCL2L2,SRSF5,SRSF6,SPARC,SREBF1,STAT2,GKAP1,BCAR3,KLF11,IRS4,USO1,ATP6V0E1,SOCS3,ATP6V0D1,KLF4,SYAP1,CD36,LPIN2	module1
GO:BP	Ras protein signal transduction	GO:0007265	0.00352372	2.453	325	1002	43	13799	FLOT1,CDKN1A,STAMBP,CFL1,NCKAP1,RAB35,CHUK,CRK,FLCN,EPS8,FBP1,RRAS2,NUP62,GNB1,TAX1BP3,APOA1,APOE,ITGB1,JUN,RHOA,ARHGAP5,F11R,HACD3,PPP2CB,BRK1,RTN4,RAC1,RAF1,RALA,RAP1A,BCL6,RRAS,SDCBP,EPS8L2,PHACTR4,DYNLT1,EPS8L3,CUL3,CBL,SQSTM1,RAB9A,RALGPS1,MFN2	module1
GO:BP	extracellular vesicle biogenesis	GO:0140112	0.00362411	2.4408	22	1002	8	13799	COPS5,CHMP2A,SDC1,SDC4,SDCBP,TSG101,RAB7A,ARRDC1	module1
GO:BP	cellular response to insulin stimulus	GO:0032869	0.00362411	2.4408	217	1002	32	13799	TCIRG1,SLC27A4,AP3S1,SLC39A14,APPL1,IDE,ATP2B1,ADIPOR1,ATP6V1D,ATP6V1H,ATP6V0C,ATP6V1C1,ATP6V1E1,PKLR,PKM,ATP6AP1,PRKCD,BAIAP2L1,PTPN2,RAB13,RELA,SRSF5,SREBF1,GKAP1,BCAR3,IRS4,USO1,ATP6V0E1,SOCS3,ATP6V0D1,SYAP1,LPIN2	module1
GO:BP	mitotic cytokinetic process	GO:1902410	0.00362411	2.4408	22	1002	8	13799	CHMP4B,NUP62,CHMP2B,CHMP2A,RHOA,CHMP1A,CHMP1B,CHMP4C	module1
GO:BP	ubiquitin-dependent protein catabolic process via the multivesicular body sorting pathway	GO:0043162	0.00362411	2.4408	22	1002	8	13799	TOM1L1,PTPN23,RNF115,UBAP1,TSG101,VPS25,MVB12A,PLAA	module1
GO:BP	actin polymerization or depolymerization	GO:0008154	0.00368923	2.43306	189	1002	29	13799	ABI1,ACTR3,ACTR2,CFL1,NCKAP1,WHAMM,CTTN,EPS8,FLII,PYCARD,RHOA,SPTBN5,LIMA1,PFN1,SSH3,PRKCD,BRK1,BAIAP2L1,TWF1,RAC1,SPTAN1,VASP,MICALL2,BAIAP2L2,CAPZA1,CAPZB,WASL,ARHGAP18,MICAL2	module1
GO:BP	cellular response to nitrogen compound	GO:1901699	0.00371598	2.42993	647	1002	73	13799	ACTR2,FLOT1,TCIRG1,ATG7,SLC27A4,AP3S1,COL1A1,CRK,CTNNA1,CTNNB1,SLC26A3,EGR1,PDE12,FOXO3,FMR1,NCSTN,SLC39A14,APPL1,SESN1,GNA11,GNAS,GNB1,IDE,AQP8,JUP,ATP2B1,NR4A2,P2RX4,ADIPOR1,ATP6V1D,ATP6V1H,ATP6V0C,ATP6V1C1,ATP6V1E1,PKLR,PKM,ATP6AP1,XRN1,POR,LEPROT,LAMTOR1,TMEM38B,SLC30A10,PRKAR2A,PRKCD,BAIAP2L1,PSEN1,PTPN2,SNX6,RAB13,RAP1A,RELA,BCL2L1,BCL2L2,SRSF5,SREBF1,EZR,MUL1,GKAP1,BCAR3,KLF11,IRS4,USO1,LA…	module1
GO:BP	maintenance of blood-brain barrier	GO:0035633	0.00381019	2.41905	34	1002	10	13799	OCLN,CLDN3,TJP3,ITGB1,LAMC1,F11R,ACTG1,VCL,VEGFA,MFSD2A	module1
GO:BP	cell-substrate junction assembly	GO:0007044	0.00399829	2.39813	93	1002	18	13799	WHAMM,DAPK3,CTTN,ITGA2,RHOA,LAMA3,LAMB3,LAMC1,PLEC,RAC1,SDC4,THBS1,ACTG1,VCL,VEGFA,PIP5K1A,LDB1,CD151	module1
GO:BP	regulation of cytoskeleton organization	GO:0051493	0.00400667	2.39722	474	1002	57	13799	PARP3,OCLN,ACTR3,ACTR2,NCKAP1,SYNPO,CLTC,WHAMM,CHMP4B,CRK,DAPK3,DCTN1,DYNC1H1,MARK2,CTTN,EPS8,MAPRE3,FLII,CD2AP,NUP62,CLIC4,CHMP2B,CHMP2A,PYCARD,APOA1,RHOA,RHOC,ARL2,PAFAH1B1,PAM,F11R,CHMP1A,SPTBN5,LIMA1,PFN1,SSH3,PRKCD,BRK1,BAIAP2L1,CHMP1B,TWF1,RAC1,RAC3,CLIP1,SDC4,SPAST,SPTAN1,DYNLT1,ACTG1,VASP,BAIAP2L2,CAPZA1,CAPZB,WASL,CHMP4C,ARHGAP18,RHOBTB1	module1
GO:BP	hormone metabolic process	GO:0042445	0.00419008	2.37778	200	1002	30	13799	STARD3,ADH1C,ADM,CTSB,CTSK,CYP2D6,ECE1,EGR1,TIPARP,DKK3,HIF1A,IDE,IYD,FURIN,HSD17B11,PCSK5,POR,SCPEP1,ALDH8A1,AKR1D1,SULT1E1,SULT2A1,TCF7L2,TSPO,BCO2,DGAT2,DGAT1,SGPL1,PCSK7,SCARB1	module1
GO:BP	post-Golgi vesicle-mediated transport	GO:0006892	0.0047086	2.32711	137	1002	23	13799	AP1M2,SCAMP2,SCAMP3,VAMP5,AP1S1,CLTC,AP2A1,AP1B1,ACSL3,GAK,CHMP2A,GOLGB1,CCDC22,LAMP1,GOLGA7,RAB14,CCDC93,WIPI1,GOLPH3L,EXOC2,TXNDC5,VAMP8,NAPA	module1
GO:BP	cellular response to indole-3-methanol	GO:0071681	0.00471859	2.32619	5	1002	4	13799	CTNNA1,CTNNB1,JUP,CDH1	module1
GO:BP	response to indole-3-methanol	GO:0071680	0.00471859	2.32619	5	1002	4	13799	CTNNA1,CTNNB1,JUP,CDH1	module1
GO:BP	triglyceride biosynthetic process	GO:0019432	0.00482711	2.31631	35	1002	10	13799	SIK1,GK,AGMO,SREBF1,NR1H2,DGAT2,MFSD2A,DGAT1,SCARB1,LPIN2	module1
GO:BP	organelle disassembly	GO:1903008	0.00492397	2.30768	103	1002	19	13799	ATG7,GABARAPL2,CTSK,MARK2,CTTN,UFL1,WIPI2,SLC25A5,HIF1A,UFC1,WIPI1,BNIP3,SPAST,SREBF1,TSPO,MUL1,MAP1LC3A,SQSTM1,MFN2	module1
GO:BP	retrograde vesicle-mediated transport, Golgi to endoplasmic reticulum	GO:0006890	0.00525665	2.27929	79	1002	16	13799	KIF1C,TMEM115,COPA,COPB1,ARFGAP3,ARF4,ARF5,TMED7,BET1L,TMED9,GOLPH3L,SCYL1,RAB1A,RAB6A,SURF4,NAPA	module1
GO:BP	cornification	GO:0070268	0.00525665	2.27929	42	1002	11	13799	PKP3,DSC3,DSG2,DSP,CERS3,JUP,KRT8,FURIN,PRSS8,PERP,TMEM79	module1
GO:BP	cellular response to peptide	GO:1901653	0.0052571	2.27925	363	1002	46	13799	TCIRG1,SLC27A4,AP3S1,CRK,FOXO3,SLC39A14,APPL1,GNAS,IDE,ATP2B1,NR4A2,ADIPOR1,ATP6V1D,ATP6V1H,ATP6V0C,ATP6V1C1,ATP6V1E1,PKLR,PKM,ATP6AP1,POR,LEPROT,SLC30A10,PRKAR2A,PRKCD,BAIAP2L1,PSEN1,PTPN2,SNX6,RAB13,RELA,BCL2L2,SRSF5,SREBF1,GKAP1,BCAR3,KLF11,IRS4,USO1,ATP6V0E1,SOCS3,ATP6V0D1,KLF4,SYAP1,CD36,LPIN2	module1
GO:BP	response to insulin	GO:0032868	0.00554271	2.25628	272	1002	37	13799	TCIRG1,SLC27A4,AP3S1,ADM,EGR1,SLC39A14,APPL1,IDE,KHK,ATP2B1,ADIPOR1,ATP6V1D,ATP6V1H,PFKFB1,ATP6V0C,ATP6V1C1,ATP6V1E1,PKLR,PKM,ATP6AP1,PRKCD,BAIAP2L1,PTPN2,RAB13,RELA,SRSF5,SRSF6,SREBF1,GKAP1,BCAR3,IRS4,USO1,ATP6V0E1,SOCS3,ATP6V0D1,SYAP1,LPIN2	module1
GO:BP	positive regulation of triglyceride metabolic process	GO:0090208	0.00571002	2.24336	18	1002	7	13799	AADAC,APOA1,SREBF1,NR1H2,DGAT2,MFSD2A,SCARB1	module1
GO:BP	digestive system process	GO:0022600	0.00593773	2.22638	88	1002	17	13799	SLC46A1,COPA,FABP2,APOA1,ENPP7,F11R,LIMA1,PLS1,ABCG8,SGK1,SLC5A1,UGCG,NR1H2,EZR,SOAT2,CD36,SCARB1	module1
GO:BP	cellular developmental process	GO:0048869	0.00600478	2.2215	3684	1002	317	13799	ABI1,ACTR2,ADAM10,FLOT1,CDKN1A,TCIRG1,NDRG1,CDX1,CEBPD,HTATIP2,PDLIM5,SPINT2,CFL1,KDM5B,TOB2,NCKAP1,VAMP5,FAXDC2,EHD1,RAB32,RAB35,PKP3,LYPLA2,C12ORF57,CHUK,CLIC1,TPP1,CLTC,COL1A1,COL2A1,COL15A1,KLF6,ADM,CLDN3,CRK,GATA5,TMEM120B,CTNNA1,CTNNB1,SIK1,CTSB,CTSK,CTSV,MARVELD2,AP2A1,DAPK3,DDX3X,DDX5,SLC26A3,DSC3,RCAN1,DSG2,DSP,TOR1A,EEF2,EFNA1,EFNB2,EGR1,EPHA2,ELF1,ELF3,MARK2,FLCN,CTTN,CERS3,STX2,ERBB2,…	module1
GO:BP	cortical cytoskeleton organization	GO:0030865	0.00606233	2.21736	57	1002	13	13799	NCKAP1,EPB41L1,IKBKB,RHOA,RHOC,LLGL2,PAFAH1B1,PLS1,RAB13,RAC1,RAC3,EZR,RHOBTB1	module1
GO:BP	positive regulation of cellular process	GO:0048522	0.00607743	2.21628	4875	1002	407	13799	ABI1,BCL2L10,PARP3,TOM1L1,OCLN,ACTR3,ACTR2,RBM5,ADAM10,FLOT1,CALCOCO2,CDKN1A,TCIRG1,TFG,CDX1,CREB3,CEBPD,ATG7,HTATIP2,AGPAT1,AGPAT2,CCT7,STAMBP,GMEB1,CTSC,KDM5B,NCKAP1,FAXDC2,CLPX,EHD1,SERINC3,YWHAQ,COPS5,SLC27A4,ADRM1,EGLN3,TEX261,RNF13,SYNPO,SLC2A13,CHUK,AP2M1,CLIC1,WHAMM,RNF19B,COL1A1,AADAC,KLF6,ADM,CLDN4,CLDN3,CRK,GATA5,CSNK2B,CREB3L4,CTNNA1,CTNNB1,SIK1,CTSS,KLB,AP2A1,DAP,DAPK3,DEDD2,DCTN1,DD…	module1
GO:BP	regulation of macroautophagy	GO:0016241	0.0061529	2.21092	149	1002	24	13799	CALCOCO2,CHMP4B,EXOC7,POLDIP2,SESN1,SLC25A5,HIF1A,SH3GLB1,ATP6V1D,ATP6V1H,ATP6V0C,ATP6V1C1,ATP6V1E1,LAMTOR1,UBQLN4,SNX6,ATG101,BNIP3,ULK1,LAMTOR3,ATP6V0E1,ATP6V0D1,VPS26A,FEZ2	module1
GO:BP	regulation of cholesterol transport	GO:0032374	0.0062288	2.2056	50	1002	12	13799	ABCA3,GPS2,ANXA2,APOA1,ENPP7,APOE,NFKBIA,FURIN,LAMTOR1,ABCG8,TSPO,NR1H2	module1
GO:BP	regulation of sterol transport	GO:0032371	0.0062288	2.2056	50	1002	12	13799	ABCA3,GPS2,ANXA2,APOA1,ENPP7,APOE,NFKBIA,FURIN,LAMTOR1,ABCG8,TSPO,NR1H2	module1
GO:BP	positive regulation of cellular component organization	GO:0051130	0.0062288	2.2056	1075	1002	109	13799	OCLN,ACTR3,ACTR2,FLOT1,CALCOCO2,CCT7,NCKAP1,EHD1,YWHAQ,SYNPO,AP2M1,WHAMM,CLDN3,CTNNB1,AP2A1,DCTN1,DDB1,DDX3X,DYNC1H1,TOR1A,EPHA2,EIF5A,MARK2,CTTN,EPS8,ABCA3,SNW1,FMR1,NUP62,PLXNB2,ATL3,PTPN23,APPL1,CHTOP,FBXO4,FAM162A,NPTN,CIDEB,GPX1,PYCARD,SLC25A5,ANXA2,HIF1A,HNRNPK,APBB1,APOA1,APOE,ITGA2,RHOA,RHOC,ARL2,ARSB,NME2,PAFAH1B1,SH3GLB1,PFN1,TMEM106B,TMED9,MPHOSPH8,FERMT1,TMEM30A,BRK1,BAIAP2L1,MAP2K1,M…	module1
GO:BP	establishment of endothelial barrier	GO:0061028	0.0062288	2.2056	50	1002	12	13799	CLDN3,CTNNB1,MARVELD2,TJP3,IKBKB,F11R,RTN4,RAP1A,TNFRSF1A,VCL,VEGFA,EZR	module1
GO:BP	sphingolipid catabolic process	GO:0030149	0.00643132	2.1917	30	1002	9	13799	GALC,SMPDL3B,ENPP7,ASAH1,NAGA,NEU1,ACER3,PRKCD,SGPL1	module1
GO:BP	viral budding	GO:0046755	0.00643132	2.1917	24	1002	8	13799	CHMP4B,CHMP2B,CHMP2A,CHMP1A,CHMP1B,TSG101,CHMP4C,MVB12A	module1
GO:BP	plasma lipoprotein particle assembly	GO:0034377	0.00643132	2.1917	24	1002	8	13799	ACSL3,APOA1,APOB,APOE,NR1H2,SOAT2,MFSD2A,DGAT1	module1
GO:BP	response to peptide hormone	GO:0043434	0.00643796	2.19125	420	1002	51	13799	TCIRG1,SLC27A4,CHUK,AP3S1,ABCC2,COL1A1,ADM,CRK,EGR1,SLC39A14,APPL1,GNAS,IDE,JUND,KHK,NME2,ATP2B1,NR4A2,ADIPOR1,ATP6V1D,ATP6V1H,PFKFB1,ATP6V0C,ATP6V1C1,ATP6V1E1,PKLR,PKM,ATP6AP1,POR,LEPROT,SLC30A10,PRKAR2A,PRKCD,BAIAP2L1,PTPN2,RAB13,RELA,SRSF5,SRSF6,SPARC,SREBF1,STAT2,GKAP1,BCAR3,IRS4,USO1,ATP6V0E1,SOCS3,ATP6V0D1,SYAP1,LPIN2	module1
GO:BP	receptor metabolic process	GO:0043112	0.00646742	2.18927	159	1002	25	13799	FLOT1,AP2M1,CLTC,ADM,AP2A1,AP2A2,ECE1,FMR1,GRK4,ANXA2,APOE,ITGB1,FURIN,SH3GLB1,LAMTOR1,LMBRD1,PSEN1,SDCBP,VEGFA,EZR,RAB11B,CD9,MVB12A,CD36,CD63	module1
GO:BP	positive regulation of lipid biosynthetic process	GO:0046889	0.00657188	2.18231	81	1002	16	13799	ADM,ACSL3,APOA1,ENPP7,APOE,MLXIPL,POR,PRKCD,ELOVL5,SREBF1,TNFRSF1A,NR1H2,DGAT2,MFSD2A,SCARB1,NR1D1	module1
GO:BP	multicellular organismal homeostasis	GO:0048871	0.00677397	2.16916	464	1002	55	13799	OCLN,TCIRG1,TPP1,COL2A1,CHMP4B,CLDN4,CLDN3,PM20D1,CTNNB1,CTSK,DYNC1H1,EGR1,FLCN,ABCA3,TSKU,ACOT11,TJP3,GNAS,METRNL,GPX1,SLC40A1,ACADL,IHH,ITGB1,LAMC1,P2RX4,PRDX1,F11R,MLXIPL,ADIPOR1,ATP6AP1,ACP5,PRCP,PRKAR2A,KDM3A,ACOT13,RAC1,RAC3,RHAG,TFE3,ACTG1,UGCG,NR1H2,VCL,VEGFA,FA2H,ADIPOR2,TMEM79,MFSD2A,TNFRSF11A,LDB1,SLC28A2,CD36,NR1D1,MFN2	module1
GO:BP	receptor-mediated endocytosis	GO:0006898	0.00687457	2.16275	246	1002	34	13799	FLOT1,AP2M1,AP1S1,CLTC,ADM,AP2A1,AP2A2,CTTN,FMR1,CD2AP,GAK,GRK4,ANXA2,HNRNPK,HSPG2,APOA1,APOB,APOE,IGF2R,ITGB1,LMBRD1,GPR107,RAC1,SDCBP,SPARC,VEGFA,EZR,CBL,WASL,CD9,CD36,SCARB1,SCARB2,CD63	module1
GO:BP	cytokinetic process	GO:0032506	0.00720881	2.14214	37	1002	10	13799	CHMP4B,NUP62,CHMP2B,CHMP2A,ANXA11,RHOA,CHMP1A,CHMP1B,SPAST,CHMP4C	module1
GO:BP	cellular response to oxygen-containing compound	GO:1901701	0.00721611	2.1417	1057	1002	107	13799	ACTR2,SIGMAR1,TCIRG1,SLC27A4,CHUK,AP3S1,ABCC2,COL1A1,CRK,CTNNA1,CTNNB1,SLC26A3,EGR1,SNW1,FOXO3,NCSTN,SLC39A14,APPL1,GJB3,SESN1,PDCD4,GNA11,GNAS,GNB1,PYCARD,HIF1A,HMGCR,IDE,AQP8,ITGA2,JUN,JUP,RHOA,NFKBIA,NME2,ATP2B1,NR4A2,P2RX4,PRDX1,PAWR,MLXIPL,ADIPOR1,ATP6V1D,ATP6V1H,ATP6V0C,ATP6V1C1,ATP6V1E1,PIM1,PKLR,PKM,ATP6AP1,XRN1,POR,LEPROT,LAMTOR1,OXR1,SLC30A10,PRKAR2A,PRKCD,BAIAP2L1,PSEN1,PLSCR3,GRAMD1B,…	module1
GO:BP	endosome to lysosome transport	GO:0008333	0.00726541	2.13874	51	1002	12	13799	MGRN1,CHMP2B,HOOK2,RAB7B,VIPAS39,VPS16,TRAK2,TSG101,RAB7A,SNX27,RILP,MVB12A	module1
GO:BP	exosomal secretion	GO:1990182	0.00773822	2.11136	19	1002	7	13799	COPS5,CHMP2A,SDC1,SDC4,SDCBP,TSG101,RAB7A	module1
GO:BP	cholesterol metabolic process	GO:0008203	0.00782349	2.1066	125	1002	21	13799	STARD3,CYP2D6,FDPS,G6PD,TSKU,HDLBP,HMGCR,ACADL,APOA1,APOB,APOE,LIMA1,POR,RXRA,AKR1D1,SREBF1,SULT2A1,NR0B2,SOAT2,DGAT2,SCARB1	module1
GO:BP	cell-substrate junction organization	GO:0150115	0.00782349	2.1066	99	1002	18	13799	WHAMM,DAPK3,CTTN,ITGA2,RHOA,LAMA3,LAMB3,LAMC1,PLEC,RAC1,SDC4,THBS1,ACTG1,VCL,VEGFA,PIP5K1A,LDB1,CD151	module1
GO:BP	vesicle-mediated transport to the plasma membrane	GO:0098876	0.00786571	2.10426	134	1002	22	13799	VAMP5,EHD1,RAB35,ACSL3,PTPN23,CCDC22,SNX12,GOLGA7,RAB14,VPS29,CCDC93,CMTM6,GOLPH3L,EXOC2,RAB13,VPS51,RAB7A,MICALL2,SNX27,SNX4,RAB11B,VPS26A	module1
GO:BP	acylglycerol homeostasis	GO:0055090	0.007884	2.10325	31	1002	9	13799	GCKR,HMGCR,APOA1,APOE,MLXIPL,ABCG8,PLA2G12B,DGAT2,SCARB1	module1
GO:BP	cellular lipid catabolic process	GO:0044242	0.007884	2.10325	209	1002	30	13799	SLC25A17,ILVBL,SLC27A4,LYPLA2,AADAC,EHHADH,PLBD2,FABP2,FABP6,AMACR,GALC,SMPDL3B,ACAA1,ACADL,APOA1,APOB,ENPP7,ACADM,ASAH1,NAGA,NEU1,ACER3,PRKCD,ABHD16A,LONP2,BCO2,MFSD2A,SGPL1,SCARB1,LPIN2	module1
GO:BP	regulation of triglyceride metabolic process	GO:0090207	0.007884	2.10325	31	1002	9	13799	AADAC,SIK1,APOA1,APOE,SREBF1,NR1H2,DGAT2,MFSD2A,SCARB1	module1
GO:BP	triglyceride homeostasis	GO:0070328	0.007884	2.10325	31	1002	9	13799	GCKR,HMGCR,APOA1,APOE,MLXIPL,ABCG8,PLA2G12B,DGAT2,SCARB1	module1
GO:BP	regulation of transport	GO:0051049	0.00794214	2.10006	1591	1002	151	13799	OCLN,FLOT1,TCIRG1,CREB3,KDM5B,EHD1,OS9,YWHAQ,AP2M1,CLIC1,ABCC2,CLDN3,TMEM37,PM20D1,CTNNB1,SIK1,CTSS,AP2A1,DYNC1H1,DPP4,TOR1A,ERBB2,ERBB3,ABCA3,ACSL3,ARL6IP1,FMR1,CD2AP,NUP62,G6PD,PTPN23,CLIC4,APPL1,TSPAN13,CHMP2A,GNAS,GNB1,CRACR2B,GPS2,PYCARD,SLC25A5,SNX12,ANXA2,HDAC1,HIF1A,HMGCR,HNRNPK,APBB1,APOA1,ENPP7,IFNGR2,APOE,ITGA2,ITGB1,JUP,KCNJ15,KCNJ16,RHOA,LAMP1,LLGL2,MYO6,NFKBIA,ATP1B1,ATP2B1,P2RX4,FU…	module1
GO:BP	positive regulation of viral release from host cell	GO:1902188	0.0079942	2.09722	14	1002	6	13799	CHMP4B,DDB1,CHMP2B,CHMP2A,TSG101,CHMP4C	module1
GO:BP	triglyceride metabolic process	GO:0006641	0.0079942	2.09722	91	1002	17	13799	AADAC,SIK1,FABP2,FABP6,GK,GPX1,APOA1,APOB,APOE,AGMO,SREBF1,NR1H2,DGAT2,MFSD2A,DGAT1,SCARB1,LPIN2	module1
GO:BP	sphingolipid biosynthetic process	GO:0030148	0.0079942	2.09722	108	1002	19	13799	CERS3,KDSR,ORMDL2,CERS2,ST6GALNAC6,ST8SIA6,ENPP7,ASAH1,HACD3,ELOVL2,ACER3,PRKCD,ELOVL5,TNFRSF1A,UGCG,FA2H,DEGS1,SGPL1,CERS5	module1
GO:BP	antigen processing and presentation of peptide antigen	GO:0048002	0.0080515	2.09412	162	1002	25	13799	AP1M2,ACTR1A,DCTN2,CHUK,AP2M1,AP1S1,CLTC,CTSV,CTSS,AP2A1,AP2A2,AP1B1,DCTN1,DYNC1H1,PYCARD,IDE,IKBKB,PSMC2,PSMD9,RAB7A,CAPZA1,CAPZB,RILP,VAMP8,CD36	module1
GO:BP	vesicle cytoskeletal trafficking	GO:0099518	0.00813018	2.0899	67	1002	14	13799	KIF1C,AP3M2,AP3S1,DYNC1H1,BLOC1S2,MYO6,MYO7B,PAFAH1B1,RAB1A,TRAK2,ACTN4,AP3B1,WASL,HAP1	module1
GO:BP	antigen processing and presentation of exogenous antigen	GO:0019884	0.00819239	2.08659	153	1002	24	13799	AP1M2,ACTR1A,DCTN2,CHUK,AP2M1,AP1S1,CLTC,CTSV,CTSS,AP2A1,AP2A2,AP1B1,DCTN1,DYNC1H1,IKBKB,PSMC2,PSMD9,RAB7A,CAPZA1,CAPZB,RILP,AP3B1,VAMP8,CD36	module1
GO:BP	lipid storage	GO:0019915	0.00820122	2.08612	75	1002	15	13799	EHD1,PLIN2,APOA1,APOB,APOE,MEST,NFKBIA,AUP1,PTPN2,SREBF1,NR1H2,DGAT2,DGAT1,CD36,SCARB1	module1
GO:BP	proteolysis	GO:0006508	0.00886041	2.05255	1498	1002	143	13799	BCL2L10,TOM1L1,ADAM10,TRIM3,STAMBP,SPINT2,CTSC,CLPX,OS9,COPS5,METAP2,ADRM1,EGLN3,RNF13,GABARAPL2,TPP1,RNF19B,CHMP4B,CLDN4,CLDN3,CST3,PM20D1,CTNNB1,CTSB,CTSK,CTSV,CTSS,DAP,SDE2,DDB1,DDX3X,DPP4,TOR1A,ECE1,EFNA1,MYRFL,UBXN4,ARL6IP1,FMR1,UFL1,NCSTN,CD2AP,RNF19A,PTPN23,RNF167,TMEM98,FBXO4,FAM162A,AMFR,CIDEB,RNF115,AQP11,GPX1,CCDC22,ANPEP,PYCARD,SNX12,ANXA2,HDAC1,HIF1A,APLP2,IDE,NCCRP1,APOE,IHH,FOXK2,R…	module1
GO:BP	response to inorganic substance	GO:0010035	0.00917861	2.03722	515	1002	59	13799	GPHN,SIGMAR1,TCIRG1,NDRG1,ATG7,CHUK,ABCC2,COL1A1,CRIP1,CRK,CYB5A,EEF2,FBP1,FOXO3,FMR1,NCSTN,G6PD,CLIC4,GPX1,SLC25A24,HIF1A,ANXA7,ANXA11,APBB1,APOB,JUN,JUNB,JUND,KHK,KRT8,P2RX4,PRDX1,PAM,PAWR,CUTA,PKLR,EGLN1,PPP2CB,SLC30A10,PRKCD,RELA,SDC1,SLC5A1,BNIP3,SPARC,THBS1,TSPO,UBE2D3,RNF112,SLC30A1,SLC30A4,FOSL1,CASP9,MAP1LC3A,CPNE3,CD9,KLF4,CD36,CDH1	module1
GO:BP	lamellipodium organization	GO:0097581	0.00923181	2.03471	84	1002	16	13799	ABI1,OCLN,ACTR3,ACTR2,NCKAP1,WHAMM,EPHA2,CTTN,ITGB1,BRK1,TWF1,RAC1,SNX2,VCL,AKIRIN1,CAPZB	module1
GO:BP	small molecule biosynthetic process	GO:0044283	0.00928453	2.03224	593	1002	66	13799	STARD3,SERINC3,ILVBL,OSBPL9,CLK2,ADM,SIK1,CYP2D6,DDB1,EGR1,ACSL3,FBP1,FDPS,ALDOB,SLC39A14,AMACR,G6PD,GAMT,DKK3,HPGDS,GPX1,HMGCR,ACADL,APOA1,APOB,ACADM,MALRD1,APOE,IMPA1,ENTPD8,MGST3,ASAH1,MLXIPL,ADIPOR1,CSAD,HACD3,ENPP3,COQ3,PFKFB1,PKLR,POR,ELOVL2,ACER3,KDM3A,PRPS1,PTPN2,ELOVL5,ACSM3,AKR1D1,SREBF1,TKT,NR1H2,FA2H,ADIPOR2,ITPKC,ACSBG2,DGAT2,DEGS1,PDXK,KYNU,PLOD3,COQ10A,FADS2,TECR,NR1D1,PPIP5K1	module1
GO:BP	regulation of protein localization	GO:0032880	0.00933997	2.02965	821	1002	86	13799	ADAM10,TCIRG1,CCT7,OS9,YWHAQ,AP2M1,CLTC,CTNNA1,CTNNB1,DPP4,TOR1A,EPHA2,FLCN,ERBB2,ACSL3,GPC4,UFL1,CD2AP,NUP62,PTPN23,TMEM98,APPL1,FBXO4,NPTN,GNAS,SNX12,HDAC1,TAX1BP3,HIF1A,HMGCR,APBB1,APOE,ITGB1,JUP,LLGL2,PAM,SH3GLB1,RAB14,PDZK1,PFKM,PLS1,NDFIP2,LEPROT,RNF31,GOLPH3L,PPP2R5A,FERMT1,RBM22,TMEM30A,PRKCD,PSEN1,SAR1A,RTN4,PSMD9,RAC1,RAP1A,BCL2L1,BID,SOX4,SREBF1,TCF7L2,TSG101,UBE2D3,NR1H2,VCL,VEGFA,EZR…	module1
GO:BP	ceramide metabolic process	GO:0006672	0.00933997	2.02965	101	1002	18	13799	CERS3,GALC,ORMDL2,CERS2,ST6GALNAC6,ST8SIA6,ENPP7,ASAH1,NAGA,NEU1,ACER3,PRKCD,TNFRSF1A,UGCG,FA2H,DEGS1,SGPL1,CERS5	module1
GO:BP	cell differentiation	GO:0030154	0.00933997	2.02965	3622	1002	310	13799	ABI1,ACTR2,ADAM10,FLOT1,CDKN1A,TCIRG1,NDRG1,CDX1,CEBPD,HTATIP2,PDLIM5,SPINT2,CFL1,KDM5B,TOB2,NCKAP1,VAMP5,FAXDC2,EHD1,RAB32,RAB35,PKP3,LYPLA2,C12ORF57,CHUK,CLIC1,TPP1,CLTC,COL1A1,COL2A1,COL15A1,KLF6,ADM,CLDN3,CRK,GATA5,TMEM120B,CTNNA1,CTNNB1,SIK1,CTSB,CTSK,CTSV,MARVELD2,AP2A1,DAPK3,DDX3X,DDX5,SLC26A3,DSC3,RCAN1,DSG2,DSP,TOR1A,EEF2,EFNA1,EFNB2,EGR1,EPHA2,ELF1,ELF3,MARK2,FLCN,CTTN,CERS3,STX2,ERBB2,…	module1
GO:BP	extracellular exosome biogenesis	GO:0097734	0.0101906	1.9918	20	1002	7	13799	COPS5,CHMP2A,SDC1,SDC4,SDCBP,TSG101,RAB7A	module1
GO:BP	regulation of protein stability	GO:0031647	0.0102994	1.98719	273	1002	36	13799	SERF2,FLOT1,CDKN1A,CCT7,CTNND1,DSC3,EFNA1,FLOT2,FBXO4,PYCARD,APOA1,LAMP1,LAMP2,SMAD7,ATP1B1,SH3GLB1,GOLGA7,GET4,PFN1,PIM1,CTSA,CMTM6,PRKCD,RTN4,FKBPL,SIAH1,SOX4,SREBF1,UBE2B,ZNF207,TNIP2,BAG6,RNF128,MUL1,CUL3,NR1D1	module1
GO:BP	regulation of lamellipodium assembly	GO:0010591	0.0103064	1.98689	39	1002	10	13799	OCLN,ACTR3,ACTR2,NCKAP1,EPHA2,BRK1,TWF1,RAC1,AKIRIN1,CAPZB	module1
GO:BP	regulation of extracellular exosome assembly	GO:1903551	0.0103423	1.98538	6	1002	4	13799	SDC1,SDC4,SDCBP,TSG101	module1
GO:BP	adiponectin-activated signaling pathway	GO:0033211	0.0103423	1.98538	6	1002	4	13799	CSNK2B,APPL1,ADIPOR1,ADIPOR2	module1
GO:BP	desmosome organization	GO:0002934	0.0103423	1.98538	10	1002	5	13799	PKP3,DSG2,DSP,JUP,PERP	module1
GO:BP	apical junction assembly	GO:0043297	0.0103423	1.98538	77	1002	15	13799	OCLN,CLDN4,CLDN3,CLDN7,CTNNA1,MARVELD2,EPHA2,IKBKB,RHOA,RHOC,ARL2,F11R,RAB13,VCL,MICALL2	module1
GO:BP	response to antineoplastic agent	GO:0097327	0.0103423	1.98538	6	1002	4	13799	ADAM10,ABCC2,PTGR1,RAP1A	module1
GO:BP	ESCRT complex disassembly	GO:1904896	0.0103423	1.98538	10	1002	5	13799	CHMP2B,CHMP2A,CHMP1A,CHMP1B,IST1	module1
GO:BP	hemidesmosome assembly	GO:0031581	0.0103423	1.98538	10	1002	5	13799	LAMA3,LAMB3,LAMC1,PLEC,CD151	module1
GO:BP	ESCRT III complex disassembly	GO:1904903	0.0103423	1.98538	10	1002	5	13799	CHMP2B,CHMP2A,CHMP1A,CHMP1B,IST1	module1
GO:BP	organelle transport along microtubule	GO:0072384	0.0103423	1.98538	77	1002	15	13799	KIF1C,AP3M2,AP3S1,DYNC1H1,SUN1,BLOC1S2,HIF1A,LAMP1,PAFAH1B1,RAB1A,RAB6A,TRAK2,SPAST,AP3B1,HAP1	module1
GO:BP	positive regulation of triglyceride biosynthetic process	GO:0010867	0.0103423	1.98538	10	1002	5	13799	SREBF1,NR1H2,DGAT2,MFSD2A,SCARB1	module1
GO:BP	regulation of hormone levels	GO:0010817	0.0104511	1.98084	486	1002	56	13799	TCIRG1,KDM5B,STARD3,ABCC2,ADH1C,ADM,CTSB,CTSK,CYP2D6,DPP4,ECE1,EGR1,SLC39A14,TIPARP,DKK3,GNAS,HDAC1,HIF1A,HMGCR,IDE,IYD,FURIN,HSD17B11,PCSK5,PFKM,POR,PSMD9,RAB1A,RAC1,RAF1,RAP1A,SCPEP1,ALDH8A1,SOX4,AKR1D1,SREBF1,SULT1E1,SULT2A1,TCF7L2,TSPO,TMF1,SLC7A5,CAMK2G,BCO2,NR0B2,DGAT2,VAMP8,DGAT1,SNX4,SGPL1,MIDN,PCSK7,RAB11B,SYTL4,SCARB1,NR1D1	module1
GO:BP	positive regulation of phospholipid efflux	GO:1902995	0.0104857	1.9794	3	1002	3	13799	ABCA3,APOA1,APOE	module1
GO:BP	circadian temperature homeostasis	GO:0060086	0.0104857	1.9794	3	1002	3	13799	EGR1,TNFRSF11A,NR1D1	module1
GO:BP	regulation of phospholipid efflux	GO:1902994	0.0104857	1.9794	3	1002	3	13799	ABCA3,APOA1,APOE	module1
GO:BP	positive regulation of L-glutamate import across plasma membrane	GO:0002038	0.0104857	1.9794	3	1002	3	13799	ARL6IP1,ITGB1,PSEN1	module1
GO:BP	positive regulation of endocytosis	GO:0045807	0.010572	1.97584	94	1002	17	13799	FLOT1,AP2M1,AP2A1,TOR1A,FMR1,APPL1,ANXA2,HNRNPK,APOE,ITGA2,TSG101,VEGFA,CBL,WASL,CD36,CD63,CD151	module1
GO:BP	organic hydroxy compound transport	GO:0015850	0.010572	1.97584	234	1002	32	13799	KDM5B,STARD3,SLCO2B1,SLC2A13,OSBPL9,ABCC2,SLC5A12,TOR1A,ABCA3,TSKU,AQP11,GPS2,ANXA2,APOA1,APOB,ENPP7,APOE,NFKBIA,FURIN,LIMA1,LAMTOR1,GRAMD1B,RXRA,ABCG8,SLC5A1,TSPO,TMF1,NR1H2,NR0B2,SOAT2,CD36,SCARB1	module1
GO:BP	cellular response to endogenous stimulus	GO:0071495	0.0107203	1.96979	1289	1002	125	13799	ACTR2,TCIRG1,ATG7,SPINT2,KDM5B,EHD1,SLC27A4,RAB35,EGLN2,AP3S1,ABCC2,COL1A1,COL2A1,CRK,GATA5,CSNK2B,CTNNA1,CTNNB1,CTSB,CTSS,KLB,DDX5,SLC26A3,EEF2,EGR1,FLCN,ERBB2,FGF9,SNW1,FOXO3,UFL1,NCSTN,SLC39A14,APPL1,NPTN,DKK3,SESN1,PDCD4,GNA11,GNAS,GNB1,HDAC1,APOB,IDE,AQP8,JUN,JUP,RHOA,SMAD7,HNRNPM,ATP2B1,NR4A2,P2RX4,FURIN,F11R,ADIPOR1,ATP6V1D,RAB14,ATP6V1H,ATP6V0C,ATP6V1C1,ATP6V1E1,PKLR,PKM,ATP6AP1,POLR2B,XR…	module1
GO:BP	developmental process	GO:0032502	0.0107999	1.96658	5511	1002	451	13799	ABI1,BCL2L10,PARP3,ACTR2,ACTR1A,ADGRG2,ADAM10,FLOT1,DCAF7,CDKN1A,SIGMAR1,BCKDK,TCIRG1,MYL12B,NDRG1,CDX1,CEBPD,ATG7,HTATIP2,AGPAT2,SLC34A2,PDLIM5,TRIM3,SPINT2,CFL1,CTSC,KDM5B,TOB2,NCKAP1,VAMP5,FAXDC2,EHD1,YWHAQ,RAB32,SLC27A4,RAB35,PKP3,SLCO2B1,LYPLA2,C12ORF57,CHUK,SLC25A25,CKB,AP2M1,CLIC1,TPP1,CLTC,COL1A1,COL2A1,COL15A1,DNAJC19,KLF6,ADM,COX7B,CLDN4,CLDN3,CRIP1,CRK,GATA5,TMEM120B,CSNK2B,CST3,CREB3L…	module1
GO:BP	regulation of cellular pH	GO:0030641	0.0109204	1.96176	86	1002	16	13799	TCIRG1,SLC26A3,CLIC4,AQP11,ATP6V1D,GPR89B,ATP6V1H,ATP6V0C,ATP6V1C1,ATP6V1E1,ATP6AP1,TMEM106B,RAB7A,SLC4A4,ATP6V0E1,ATP6V0D1	module1
GO:BP	fructose metabolic process	GO:0006000	0.0109204	1.96176	15	1002	6	13799	FBP1,ALDOB,KHK,PFKFB1,PFKFB3,PFKFB4	module1
GO:BP	cellular anion homeostasis	GO:0030002	0.0109204	1.96176	15	1002	6	13799	SLC34A2,CKB,ABCC2,SLC34A3,XPR1,SLC9A3R1	module1
GO:BP	positive regulation of exosomal secretion	GO:1903543	0.0109204	1.96176	15	1002	6	13799	CHMP2A,SDC1,SDC4,SDCBP,TSG101,RAB7A	module1
GO:BP	regulation of cellular component biogenesis	GO:0044087	0.0110025	1.95851	886	1002	91	13799	OCLN,ACTR3,ACTR2,FLOT1,PDLIM5,NCKAP1,SYNPO,WHAMM,CHMP4B,CLDN3,SPTY2D1,DAPK3,DCTN1,DDB1,DDX3X,DYNC1H1,EPHA2,CTTN,EPS8,ABCA3,GPC4,MAPRE3,FLII,FMR1,NUP62,CHMP2B,CHMP2A,ORMDL2,PYCARD,DNAJB1,APOA1,ENPP7,APOE,IKBKB,RHOA,RHOC,LAMP2,ARL2,F11R,SH3GLB1,CHMP1A,SPTBN5,PFN1,MPHOSPH8,SSH3,FERMT1,PRKCD,BRK1,BAIAP2L1,SAR1A,PSMC2,CHMP1B,TWF1,RAC1,RAF1,RALA,RAP1A,CLIP1,BID,SDC1,SDC4,SDCBP,EPS8L2,SPTAN1,THBS1,ACTG1…	module1
GO:BP	cellular component disassembly	GO:0022411	0.0110025	1.95851	521	1002	59	13799	ADAM10,FLOT1,CALCOCO2,ATG7,CFL1,GABARAPL2,CST3,CTNNB1,CTSK,CTSV,CTSS,DEDD2,DCTN1,DPP4,EIF5A,MARK2,CTTN,EPS8,FLII,UFL1,GAK,CHMP2B,WIPI2,CHMP2A,SLC25A5,HIF1A,LAMC1,LAMP2,MMP15,FURIN,PAFAH1B1,CHMP1A,SPTBN5,LIMA1,UFC1,WIPI1,UBQLN4,CHMP1B,TWF1,UPF1,VPS16,SMARCE1,BNIP3,SPAST,SPTAN1,SREBF1,TSPO,TSG101,MUL1,CAPZA1,CAPZB,MAP1LC3A,VAMP8,NAPA,SQSTM1,SNAP29,MICAL2,IST1,MFN2	module1
GO:BP	regulation of small molecule metabolic process	GO:0062012	0.0111479	1.95281	380	1002	46	13799	BCKDK,SLC27A4,CLK2,NUP35,ADM,SIK1,DDB1,EGR1,FLCN,FBP1,NUP62,GCKR,DKK3,HIF1A,ACADL,APOA1,APOB,ACADM,MALRD1,APOE,IGFBP4,FOXK2,KHK,MLXIPL,ADIPOR1,COQ3,PFKFB1,PFKFB3,PFKFB4,PHKG2,POR,PSEN1,PSMC2,PSMD9,PTPN2,ELOVL5,SREBF1,NR1H2,ADIPOR2,PDZD3,LONP2,DGAT2,MFSD2A,SLC4A4,MIDN,NR1D1	module1
GO:BP	receptor catabolic process	GO:0032801	0.011152	1.95265	33	1002	9	13799	AP2M1,CLTC,AP2A1,AP2A2,ANXA2,APOE,FURIN,SH3GLB1,MVB12A	module1
GO:BP	actin filament polymerization	GO:0030041	0.011152	1.95265	167	1002	25	13799	ACTR3,ACTR2,NCKAP1,WHAMM,CTTN,EPS8,FLII,PYCARD,RHOA,SPTBN5,PFN1,SSH3,PRKCD,BRK1,BAIAP2L1,TWF1,RAC1,SPTAN1,VASP,MICALL2,BAIAP2L2,CAPZA1,CAPZB,WASL,ARHGAP18	module1
GO:BP	organonitrogen compound metabolic process	GO:1901564	0.0114298	1.94196	5733	1002	467	13799	ABI1,BCL2L10,PARP3,TOM1L1,OCLN,ADAM10,FLOT1,DCAF7,GPHN,CDKN1A,BCKDK,TCIRG1,UBE2E3,ATG7,GLRX3,HTATIP2,SLC35A1,SLC34A2,TRIM3,STAMBP,YKT6,SPINT2,CTSC,KDM5B,MTHFD2,FAXDC2,ALDH1L1,CLPX,PGRMC1,SLC26A1,SERINC3,OS9,COPS5,METAP2,ILVBL,ADRM1,PKP3,EGLN2,EGLN3,SLCO2B1,LYPLA2,SLC46A1,RNF13,GABARAPL2,SLC2A13,CHUK,CKB,CKMT1B,AP2M1,CLIC1,CLK2,TPP1,CLTC,ABCC2,RNF19B,COL2A1,CHMP4B,NUP35,CLDN4,CLDN3,CRK,AMDHD1,CSNK…	module1
GO:BP	epithelial cell development	GO:0002064	0.0116535	1.93354	216	1002	30	13799	CDKN1A,SPINT2,COL15A1,CLDN3,CTNNB1,MARVELD2,EPHA2,FLNB,CLIC4,TJP3,TPRN,GPX1,HIF1A,IHH,IKBKB,PAFAH1B1,F11R,PLS1,RAB25,RTN4,RAB13,RAP1A,SDC1,TNFRSF1A,VCL,VEGFA,EZR,TMEM79,PLOD3,SLC9A3R1	module1
GO:BP	tissue development	GO:0009888	0.011709	1.93148	1722	1002	160	13799	ABI1,FLOT1,CDKN1A,TCIRG1,CDX1,AGPAT2,PDLIM5,SPINT2,KDM5B,VAMP5,PKP3,SLC25A25,AP2M1,TPP1,CLTC,COL1A1,COL2A1,COL15A1,ADM,CLDN3,CRIP1,GATA5,CSNK2B,CTNNB1,SIK1,CTSB,CTSK,CTSV,MARVELD2,AP2A1,AP2A2,DDX5,DSC3,RCAN1,DSG2,DSP,DUSP5,TOR1A,EEF2,EFNA1,EFNB2,EGR1,EPHA2,ELF3,CERS3,STX2,ETS2,GPC4,CHSY1,FLNB,FLOT2,SLC39A14,PLXNB2,G6PD,CLIC4,TIPARP,TSKU,TJP3,PDCD4,GNAS,AQP11,LAMA1,TPRN,GPX1,HDAC1,ANXA4,HIF1A,ANXA…	module1
GO:BP	regulation of supramolecular fiber organization	GO:1902903	0.0118534	1.92616	339	1002	42	13799	OCLN,ACTR3,ACTR2,NCKAP1,SYNPO,WHAMM,DAPK3,DCTN1,CTTN,EPS8,MAPRE3,FLII,GPX1,PYCARD,APOA1,APOE,RHOA,RHOC,ARL2,F11R,SPTBN5,LIMA1,PFDN5,PFN1,SSH3,PRKCD,BRK1,BAIAP2L1,PSEN1,TWF1,RAC1,CLIP1,SDC4,SPAST,SPTAN1,ACTG1,VASP,BAIAP2L2,CAPZA1,CAPZB,WASL,ARHGAP18	module1
GO:BP	viral release from host cell	GO:0019076	0.0121435	1.91565	27	1002	8	13799	CHMP4B,DDB1,CHMP2B,CHMP2A,TSG101,RAB7A,CHMP4C,IST1	module1
GO:BP	cellular response to hormone stimulus	GO:0032870	0.0121435	1.91565	602	1002	66	13799	TCIRG1,SLC27A4,EGLN2,AP3S1,ABCC2,CRK,CSNK2B,CTSB,CTSS,DDX5,FOXO3,UFL1,SLC39A14,APPL1,GNAS,GNB1,HDAC1,APOB,IDE,RHOA,ATP2B1,NR4A2,ADIPOR1,ATP6V1D,ATP6V1H,ATP6V0C,ATP6V1C1,ATP6V1E1,PKLR,PKM,ATP6AP1,POR,LEPROT,PRCP,SLC30A10,PRKAR2A,PRKCD,KDM3A,BAIAP2L1,CALCOCO1,PTPN2,RAB13,RELA,RXRA,RXRB,SRSF5,SREBF1,ZFP36L2,TMF1,UGCG,ZFP36,PAGR1,ADIPOR2,NCOA4,GKAP1,BCAR3,CASP9,IRS4,USO1,PLOD3,ATP6V0E1,SOCS3,ATP6V0D1…	module1
GO:BP	positive regulation of cholesterol transport	GO:0032376	0.0121435	1.91565	27	1002	8	13799	ABCA3,GPS2,ANXA2,APOA1,ENPP7,APOE,NFKBIA,NR1H2	module1
GO:BP	positive regulation of sterol transport	GO:0032373	0.0121435	1.91565	27	1002	8	13799	ABCA3,GPS2,ANXA2,APOA1,ENPP7,APOE,NFKBIA,NR1H2	module1
GO:BP	exit from host	GO:0035890	0.0121435	1.91565	27	1002	8	13799	CHMP4B,DDB1,CHMP2B,CHMP2A,TSG101,RAB7A,CHMP4C,IST1	module1
GO:BP	exit from host cell	GO:0035891	0.0121435	1.91565	27	1002	8	13799	CHMP4B,DDB1,CHMP2B,CHMP2A,TSG101,RAB7A,CHMP4C,IST1	module1
GO:BP	regulation of protein polymerization	GO:0032271	0.0121435	1.91565	207	1002	29	13799	OCLN,ACTR3,ACTR2,NCKAP1,WHAMM,DCTN1,CTTN,EPS8,MAPRE3,FLII,PYCARD,RHOA,ARL2,SPTBN5,PFN1,SSH3,PRKCD,BRK1,BAIAP2L1,TWF1,RAC1,CLIP1,SPTAN1,VASP,BAIAP2L2,CAPZA1,CAPZB,WASL,ARHGAP18	module1
GO:BP	antigen processing and presentation of exogenous peptide antigen	GO:0002478	0.0124951	1.90326	150	1002	23	13799	AP1M2,ACTR1A,DCTN2,CHUK,AP2M1,AP1S1,CLTC,CTSV,CTSS,AP2A1,AP2A2,AP1B1,DCTN1,DYNC1H1,IKBKB,PSMC2,PSMD9,RAB7A,CAPZA1,CAPZB,RILP,VAMP8,CD36	module1
GO:BP	actin filament organization	GO:0007015	0.0124951	1.90326	383	1002	46	13799	ABI1,ACTR3,ACTR2,CFL1,NCKAP1,SYNPO,WHAMM,CTNNA1,CTTN,EPS8,FLII,CD2AP,PYCARD,APOA1,RHOA,RHOC,MYO6,MYO7B,PAWR,F11R,SPTBN5,LIMA1,PFN1,PLS1,SSH3,PRKCD,BRK1,BAIAP2L1,TWF1,RAC1,RAC3,SDC4,MARCKSL1,SPTAN1,ACTG1,VASP,EZR,MICALL2,BAIAP2L2,CAPZA1,CAPZB,CUL3,WASL,ARHGAP18,MICAL2,RHOBTB1	module1
GO:BP	protein localization to plasma membrane	GO:0072659	0.0124951	1.90326	278	1002	36	13799	FLOT1,VAMP5,EHD1,PKP3,AP2M1,CLTC,EPHA2,ACSL3,FLOT2,TSPAN15,GAK,APPL1,ANXA2,IKBKB,ITGB1,JUP,ATP1B1,F11R,GOLGA7,PDZK1,PLS1,GOLPH3L,PPP2R5A,RAB13,RAP1A,BCL2L1,TNFRSF1A,EZR,RAB7A,PDZD3,PIP5K1A,VAMP8,SQSTM1,SLC9A3R1,TMEM59,CDH1	module1
GO:BP	regulation of actin filament polymerization	GO:0030833	0.0124951	1.90326	150	1002	23	13799	ACTR3,ACTR2,NCKAP1,WHAMM,CTTN,EPS8,FLII,PYCARD,RHOA,SPTBN5,PFN1,SSH3,PRKCD,BRK1,BAIAP2L1,TWF1,SPTAN1,VASP,BAIAP2L2,CAPZA1,CAPZB,WASL,ARHGAP18	module1
GO:BP	adherens junction organization	GO:0034332	0.0124951	1.90326	63	1002	13	13799	ADAM10,PLEKHA7,CTNNA1,CTNNB1,CTNND1,DSP,PTPN23,JUP,KIFC3,SMAD7,VCL,VEGFA,CDH1	module1
GO:BP	sterol metabolic process	GO:0016125	0.0128128	1.89236	141	1002	22	13799	FAXDC2,STARD3,CYP2D6,FDPS,G6PD,TSKU,HDLBP,HMGCR,ACADL,APOA1,APOB,APOE,LIMA1,POR,RXRA,AKR1D1,SREBF1,SULT2A1,NR0B2,SOAT2,DGAT2,SCARB1	module1
GO:BP	apoptotic mitochondrial changes	GO:0008637	0.0128379	1.89151	105	1002	18	13799	YWHAQ,FAM162A,CIDEB,BLOC1S2,GPX1,PYCARD,SLC25A5,JUN,SLC35F6,PPP2CB,PLSCR3,BCL2L1,BCL2L2,BID,BNIP3,YWHAB,YWHAZ,MUL1	module1
GO:BP	keratinization	GO:0031424	0.0128735	1.8903	48	1002	11	13799	PKP3,DSC3,DSG2,DSP,CERS3,JUP,KRT8,FURIN,PRSS8,PERP,TMEM79	module1
GO:BP	autophagosome assembly	GO:0000045	0.0130877	1.88314	88	1002	16	13799	TCIRG1,ATG7,GABARAPL2,CHMP4B,WIPI2,RAB43,SH3GLB1,WIPI1,PSEN1,RAB1A,ATG101,RAB7A,ULK1,MAP1LC3A,FEZ2,MFN2	module1
GO:BP	cellular response to peptide hormone stimulus	GO:0071375	0.0130877	1.88314	310	1002	39	13799	TCIRG1,SLC27A4,AP3S1,CRK,SLC39A14,APPL1,GNAS,IDE,ATP2B1,NR4A2,ADIPOR1,ATP6V1D,ATP6V1H,ATP6V0C,ATP6V1C1,ATP6V1E1,PKLR,PKM,ATP6AP1,POR,LEPROT,SLC30A10,PRKAR2A,PRKCD,BAIAP2L1,PTPN2,RAB13,RELA,SRSF5,SREBF1,GKAP1,BCAR3,IRS4,USO1,ATP6V0E1,SOCS3,ATP6V0D1,SYAP1,LPIN2	module1
GO:BP	acylglycerol biosynthetic process	GO:0046463	0.0133547	1.87437	41	1002	10	13799	SIK1,GK,AGMO,SREBF1,NR1H2,DGAT2,MFSD2A,DGAT1,SCARB1,LPIN2	module1
GO:BP	neutral lipid biosynthetic process	GO:0046460	0.0133547	1.87437	41	1002	10	13799	SIK1,GK,AGMO,SREBF1,NR1H2,DGAT2,MFSD2A,DGAT1,SCARB1,LPIN2	module1
GO:BP	regulation of membrane permeability	GO:0090559	0.0136658	1.86436	80	1002	15	13799	YWHAQ,CLDN3,HEBP2,BLOC1S2,SLC25A5,F11R,SLC35F6,BCL2L1,BCL2L2,BID,BNIP3,DYNLT1,YWHAB,YWHAZ,MUL1	module1
GO:BP	cell morphogenesis involved in differentiation	GO:0000904	0.0139597	1.85512	709	1002	75	13799	ABI1,ACTR2,ADAM10,FLOT1,PDLIM5,SPINT2,CFL1,LYPLA2,C12ORF57,COL15A1,CLDN3,CRK,CTNNB1,EFNA1,EFNB2,EPHA2,MARK2,CTTN,ERBB2,FLNB,PLXNB2,NGEF,CLIC4,TSKU,NPTN,LAMA1,TPRN,GRB7,APBB1,APOA1,APOE,IHH,ITGB1,RHOA,LAMA3,LAMB3,LAMC1,NR4A2,PAFAH1B1,MINK1,SPTBN5,PLS1,TMEM106B,YTHDF1,MAP2K1,PSEN1,RAB25,RTN4,ZSWIM6,RAB1A,RAC1,RAC3,SDC2,SIAH1,ZSWIM4,TRAK2,SPAST,SPTAN1,VASP,VCL,VEGFA,EZR,SEMA3B,MICALL2,FBXO31,ACTN4,U…	module1
GO:BP	secondary alcohol metabolic process	GO:1902652	0.0140715	1.85166	133	1002	21	13799	STARD3,CYP2D6,FDPS,G6PD,TSKU,HDLBP,HMGCR,ACADL,APOA1,APOB,APOE,LIMA1,POR,RXRA,AKR1D1,SREBF1,SULT2A1,NR0B2,SOAT2,DGAT2,SCARB1	module1
GO:BP	acylglycerol metabolic process	GO:0006639	0.0142281	1.84685	115	1002	19	13799	LYPLA2,AADAC,SIK1,FABP2,FABP6,GK,GPX1,APOA1,APOB,APOE,AGMO,SREBF1,NR1H2,ABHD16A,DGAT2,MFSD2A,DGAT1,SCARB1,LPIN2	module1
GO:BP	response to other organism	GO:0051707	0.0142665	1.84568	1014	1002	101	13799	ACTR3,ACTR2,CALCOCO2,CREB3,ATG7,CFL1,SERINC3,CHUK,LEAP2,AP1S1,ABCC2,RNF19B,ADM,CRK,DAPK3,DDX1,DDX3X,EGR1,EPHA2,PDE12,FLNB,FMR1,FUCA2,XRCC6,APPL1,WIPI2,PDCD4,SMPDL3B,GPX1,PYCARD,HDAC1,HIF1A,APOB,RAB7B,RAB43,IFNGR2,APOE,IKBKB,IL10RB,IRF1,IRF7,JUN,JUND,ARG2,KRT8,RHOA,LAMP1,NFKBIA,PRDX1,IRAK4,NT5C3A,RAB14,ACP5,PPM1B,AUP1,PSPC1,PRKCD,BAIAP2L1,PSMC2,PLSCR3,PSMD9,PTPN2,RAB1A,RAF1,RELA,UPF1,BCL2L1,SKP1,B…	module1
GO:BP	regulation of triglyceride biosynthetic process	GO:0010866	0.0145245	1.8379	16	1002	6	13799	SIK1,SREBF1,NR1H2,DGAT2,MFSD2A,SCARB1	module1
GO:BP	regulation of exosomal secretion	GO:1903541	0.0145245	1.8379	16	1002	6	13799	CHMP2A,SDC1,SDC4,SDCBP,TSG101,RAB7A	module1
GO:BP	midbody abscission	GO:0061952	0.0145245	1.8379	16	1002	6	13799	CHMP4B,CHMP2B,CHMP2A,CHMP1A,CHMP1B,CHMP4C	module1
GO:BP	glycosylceramide metabolic process	GO:0006677	0.0145245	1.8379	16	1002	6	13799	GALC,ST6GALNAC6,NAGA,PRKCD,UGCG,FA2H	module1
GO:BP	response to external biotic stimulus	GO:0043207	0.0145333	1.83763	1015	1002	101	13799	ACTR3,ACTR2,CALCOCO2,CREB3,ATG7,CFL1,SERINC3,CHUK,LEAP2,AP1S1,ABCC2,RNF19B,ADM,CRK,DAPK3,DDX1,DDX3X,EGR1,EPHA2,PDE12,FLNB,FMR1,FUCA2,XRCC6,APPL1,WIPI2,PDCD4,SMPDL3B,GPX1,PYCARD,HDAC1,HIF1A,APOB,RAB7B,RAB43,IFNGR2,APOE,IKBKB,IL10RB,IRF1,IRF7,JUN,JUND,ARG2,KRT8,RHOA,LAMP1,NFKBIA,PRDX1,IRAK4,NT5C3A,RAB14,ACP5,PPM1B,AUP1,PSPC1,PRKCD,BAIAP2L1,PSMC2,PLSCR3,PSMD9,PTPN2,RAB1A,RAF1,RELA,UPF1,BCL2L1,SKP1,B…	module1
GO:BP	protein-lipid complex assembly	GO:0065005	0.014813	1.82936	28	1002	8	13799	ACSL3,APOA1,APOB,APOE,NR1H2,SOAT2,MFSD2A,DGAT1	module1
GO:BP	cellular transition metal ion homeostasis	GO:0046916	0.0148832	1.8273	98	1002	17	13799	GLRX3,SLC46A1,SLC31A1,SLC39A14,CCDC22,SLC40A1,HIF1A,FRRS1,ATP6AP1,SLC30A10,SKP1,SLC30A1,SLC30A4,NCOA4,AP3B1,ATP6V0D1,FTMT	module1
GO:BP	regulation of protein K63-linked ubiquitination	GO:1900044	0.0148832	1.8273	11	1002	5	13799	DDX3X,GPS2,PARP10,TRIP12,PLAA	module1
GO:BP	very-low-density lipoprotein particle assembly	GO:0034379	0.0148832	1.8273	11	1002	5	13799	ACSL3,APOB,SOAT2,MFSD2A,DGAT1	module1
GO:BP	response to biotic stimulus	GO:0009607	0.0149355	1.82578	1052	1002	104	13799	ACTR3,ACTR2,CALCOCO2,CREB3,ATG7,CFL1,SERINC3,CHUK,LEAP2,AP1S1,ABCC2,RNF19B,ADM,CRK,DAPK3,DDX1,DDX3X,EGR1,EPHA2,PDE12,FLNB,FMR1,FUCA2,XRCC6,APPL1,WIPI2,PDCD4,SMPDL3B,GPX1,PYCARD,HDAC1,HIF1A,HNMT,APOB,RAB7B,RAB43,IFNGR2,APOE,IKBKB,IL10RB,IRF1,IRF7,JUN,JUND,ARG2,KRT8,RHOA,LAMP1,NFKBIA,PRDX1,IRAK4,NT5C3A,RAB14,ACP5,PPM1B,AUP1,PSPC1,PRKCD,BAIAP2L1,PSMC2,PLSCR3,PSMD9,PTPN2,RAB1A,RAF1,RELA,UPF1,BCL2L1,B…	module1
GO:BP	Rho protein signal transduction	GO:0007266	0.0152193	1.81761	125	1002	20	13799	FLOT1,CFL1,CHUK,FLCN,EPS8,TAX1BP3,APOA1,APOE,ITGB1,RHOA,ARHGAP5,F11R,HACD3,RAC1,RAF1,BCL6,EPS8L2,PHACTR4,EPS8L3,CUL3	module1
GO:BP	regulation of lipid transport	GO:0032368	0.0152193	1.81761	116	1002	19	13799	KDM5B,ABCA3,GPS2,ANXA2,APOA1,ENPP7,APOE,NFKBIA,P2RX4,FURIN,LAMTOR1,TMEM30A,PRKCD,ABCG8,THBS1,TSPO,TMF1,NR1H2,TNFRSF11A	module1
GO:BP	neutral lipid metabolic process	GO:0006638	0.0152193	1.81761	116	1002	19	13799	LYPLA2,AADAC,SIK1,FABP2,FABP6,GK,GPX1,APOA1,APOB,APOE,AGMO,SREBF1,NR1H2,ABHD16A,DGAT2,MFSD2A,DGAT1,SCARB1,LPIN2	module1
GO:BP	membrane lipid catabolic process	GO:0046466	0.0156628	1.80513	35	1002	9	13799	GALC,SMPDL3B,ENPP7,ASAH1,NAGA,NEU1,ACER3,PRKCD,SGPL1	module1
GO:BP	glycosphingolipid metabolic process	GO:0006687	0.0156628	1.80513	65	1002	13	13799	GALC,SUMF1,ST6GALNAC6,ST8SIA6,ENPP7,ASAH1,NAGA,NEU1,CTSA,PRKCD,ESYT2,UGCG,FA2H	module1
GO:BP	cytoskeleton-dependent cytokinesis	GO:0061640	0.0157763	1.80199	90	1002	16	13799	ACTR3,ACTR2,STAMBP,RAB35,CHMP4B,NUP62,CHMP2B,CHMP2A,RHOA,RHOC,CHMP1A,CHMP1B,SON,SPAST,CHMP4C,IST1	module1
GO:BP	regulation of intracellular pH	GO:0051453	0.0168045	1.77458	82	1002	15	13799	TCIRG1,SLC26A3,CLIC4,AQP11,ATP6V1D,GPR89B,ATP6V1H,ATP6V0C,ATP6V1C1,ATP6V1E1,TMEM106B,RAB7A,SLC4A4,ATP6V0E1,ATP6V0D1	module1
GO:BP	carbohydrate catabolic process	GO:0016052	0.0168272	1.77399	183	1002	26	13799	NUP35,FBP1,ALDOB,MAN2B2,NUP62,GCKR,GK,HIF1A,FOXK2,KHK,MAN2B1,NAGA,NEU1,OGDH,MLXIPL,PFKFB1,PFKFB3,PFKFB4,PFKM,PHKG2,PKLR,PKM,PSEN1,PYGM,SLC4A4,SCARB2	module1
GO:BP	response to organic cyclic compound	GO:0014070	0.0171496	1.76575	879	1002	89	13799	ACTR2,FLOT1,CDKN1A,ATG7,EGLN2,PLIN2,ABCC2,COL1A1,ADM,CLDN4,CSNK2B,CTNNA1,CTNNB1,CTSV,DDX1,DDX5,SLC26A3,EEF2,EGR1,PDE12,ABCA3,ACSL3,SNW1,FOXO3,UFL1,NCSTN,G6PD,TIPARP,GLDC,GNA11,GNAS,GNB1,HDAC1,ANXA7,HMGCR,HNMT,APOB,AQP8,IHH,ITGA2,JUN,JUND,JUP,RHOA,MMP15,NFKBIA,ATP2B1,P2RX4,PAM,PFKFB1,PIM1,PKLR,XRN1,TMEM38B,RNLS,KDM3A,GRAMD1B,CALCOCO1,RAP1A,RELA,BCL2L1,BCL2L2,RXRA,RXRB,BID,SDC1,SPARC,SREBF1,ZFP36L2…	module1
GO:BP	regulation of mitochondrion organization	GO:0010821	0.0171649	1.76536	145	1002	22	13799	YWHAQ,FLCN,CTTN,FAM162A,CIDEB,GPX1,PYCARD,SLC25A5,HIF1A,SLC35F6,PLSCR3,BCL2L1,BCL2L2,BID,BNIP3,SREBF1,STAT2,TSPO,YWHAB,YWHAZ,MUL1,SQSTM1	module1
GO:BP	regulation of actin polymerization or depolymerization	GO:0008064	0.0171649	1.76536	164	1002	24	13799	ACTR3,ACTR2,NCKAP1,WHAMM,CTTN,EPS8,FLII,PYCARD,RHOA,SPTBN5,LIMA1,PFN1,SSH3,PRKCD,BRK1,BAIAP2L1,TWF1,SPTAN1,VASP,BAIAP2L2,CAPZA1,CAPZB,WASL,ARHGAP18	module1
GO:BP	establishment of chromosome localization	GO:0051303	0.0173935	1.75961	74	1002	14	13799	ACTR3,ACTR2,DCTN2,CHMP4B,DYNC1H1,SUN1,NUP62,CHMP2B,CHMP2A,CHMP1A,CHMP1B,UBE2B,CUL3,CHMP4C	module1
GO:BP	small GTPase mediated signal transduction	GO:0007264	0.0177396	1.75106	479	1002	54	13799	FLOT1,CDKN1A,STAMBP,CFL1,NCKAP1,YWHAQ,RAB35,CHUK,CRK,FLCN,EPS8,FBP1,RRAS2,RAB18,CD2AP,NUP62,NGEF,GNB1,TAX1BP3,APOA1,APOE,ITGB1,JUN,RHOA,RHOC,ARHGAP5,F11R,RAPGEFL1,HACD3,PPP2CB,BRK1,RTN4,RAC1,RAC3,RAF1,RALA,RAP1A,BCL6,RRAS,SDCBP,EPS8L2,PHACTR4,DYNLT1,EPS8L3,BCAR3,CUL3,USO1,CBL,SQSTM1,ARHGAP18,RAB9A,RALGPS1,RHOBTB1,MFN2	module1
GO:BP	mitotic cytokinesis	GO:0000281	0.0177396	1.75106	66	1002	13	13799	STAMBP,RAB35,CHMP4B,NUP62,CHMP2B,CHMP2A,RHOA,RHOC,CHMP1A,CHMP1B,SON,SPAST,CHMP4C	module1
GO:BP	negative regulation of apoptotic process	GO:0043066	0.0177396	1.75106	775	1002	80	13799	BCL2L10,ADAM10,CDKN1A,CREB3,HTATIP2,CFL1,COPS5,COL2A1,CTNNA1,CTNNB1,DDB1,DDX3X,TSC22D3,HIGD2A,EFNA1,CTTN,ERBB3,ARL6IP1,UFL1,NUP62,PDCD4,GPX1,GRINA,SLC25A5,HDAC1,ANXA4,HIF1A,HMGCR,HNRNPK,APOE,IHH,IKBKB,IRF7,ITGB1,ARF4,ARG2,RHOA,EPCAM,MCL1,NFKBIA,NME2,NR4A2,TMBIM4,PIM1,POR,SLC35F6,OXR1,SLC30A10,PRKCD,PSEN1,RNF213,SNX6,RAF1,RELA,BCL2L1,BCL2L2,BCL6,RPS6KA1,BID,SRSF6,BNIP3,SON,TCF7L2,TMBIM6,THBS1,TMF1…	module1
GO:BP	negative regulation of protein K63-linked ubiquitination	GO:1900045	0.0177992	1.7496	7	1002	4	13799	GPS2,PARP10,TRIP12,PLAA	module1
GO:BP	regulation of core promoter binding	GO:1904796	0.0177992	1.7496	7	1002	4	13799	CTNNB1,GTF2B,PSEN1,KLF4	module1
GO:BP	extracellular exosome assembly	GO:0071971	0.0177992	1.7496	7	1002	4	13799	SDC1,SDC4,SDCBP,TSG101	module1
GO:BP	positive regulation of cholesterol storage	GO:0010886	0.0177992	1.7496	7	1002	4	13799	EHD1,APOB,CD36,SCARB1	module1
GO:BP	regulation of defense response to virus by virus	GO:0050690	0.0178112	1.74931	29	1002	8	13799	AP1M2,AP2M1,AP1S1,AP2A1,AP2A2,AP1B1,ATP6V1H,RAC1	module1
GO:BP	negative regulation of protein tyrosine kinase activity	GO:0061099	0.0178112	1.74931	29	1002	8	13799	PSEN1,PTPN2,SNX6,TSG101,SH3BP5L,VPS25,CBL,SH3BP5	module1
GO:BP	regulation of carbohydrate metabolic process	GO:0006109	0.0178163	1.74918	194	1002	27	13799	BCKDK,CLK2,CLTC,NUP35,SIK1,AP2A1,DDB1,FBP1,NUP62,GCKR,HIF1A,ACADM,IGFBP4,FOXK2,KHK,MLXIPL,ADIPOR1,PFKFB1,PFKFB3,PFKFB4,PHKG2,PSEN1,PTPN2,DGAT2,SLC4A4,MIDN,SCARB2	module1
GO:BP	regulation of actin filament length	GO:0030832	0.0181059	1.74218	165	1002	24	13799	ACTR3,ACTR2,NCKAP1,WHAMM,CTTN,EPS8,FLII,PYCARD,RHOA,SPTBN5,LIMA1,PFN1,SSH3,PRKCD,BRK1,BAIAP2L1,TWF1,SPTAN1,VASP,BAIAP2L2,CAPZA1,CAPZB,WASL,ARHGAP18	module1
GO:BP	regulation of response to cytokine stimulus	GO:0060759	0.0181407	1.74135	146	1002	22	13799	AGPAT1,AGPAT2,CHUK,ELF1,GPS2,PYCARD,HIF1A,APOA1,IFNGR2,IKBKB,IRF7,PAFAH1B1,RNF31,PTPN2,STAT2,TNFRSF1A,NR1H2,MUL1,SPPL2A,TAX1BP1,SOCS3,KLF4	module1
GO:BP	carbohydrate derivative metabolic process	GO:1901135	0.0185435	1.73181	1013	1002	100	13799	SLC26A1,OS9,CLTC,COL2A1,NUP35,CST3,B3GALNT2,CTNNB1,AP2A1,EPHA2,FLCN,ACSL3,FBP1,GPC4,CHSY1,ALDOB,NCSTN,NUP62,FUCA2,G6PD,GALC,ACOT11,GCKR,AMFR,GFPT1,GK,AQP11,SUMF1,NME7,ST6GALNAC6,HIF1A,HMGCR,HSPG2,ST8SIA6,ENPP7,NCCRP1,IHH,FOXK2,KHK,RHOA,ARSB,MAN2B1,ASAH1,NAGA,NEU1,NME2,OGDH,PAWR,CRYL1,MLXIPL,DCXR,NT5C3A,PIGT,PFKFB1,PFKFB3,PFKFB4,PFKM,ATP6V0C,PIM1,PKLR,PKM,CTSA,ELOVL2,GALNT10,NGLY1,PRKCD,ACOT13,PRP…	module1
GO:BP	negative regulation of DNA-binding transcription factor activity	GO:0043433	0.0186598	1.72909	137	1002	21	13799	CREB3,CHUK,SIK1,DAP,MTURN,UFL1,CCDC22,PYCARD,ANXA4,ID2,SMAD7,MAP3K10,NFKBIA,PIM1,EGLN1,TCF7L2,NR0B2,PARP10,BHLHE40,TAX1BP1,KLF4	module1
GO:BP	regulation of cytokine-mediated signaling pathway	GO:0001959	0.0186598	1.72909	137	1002	21	13799	AGPAT1,AGPAT2,CHUK,ELF1,GPS2,PYCARD,HIF1A,APOA1,IFNGR2,IKBKB,IRF7,PAFAH1B1,RNF31,PTPN2,STAT2,TNFRSF1A,NR1H2,MUL1,SPPL2A,TAX1BP1,SOCS3	module1
GO:BP	protein localization to organelle	GO:0033365	0.0188564	1.72454	895	1002	90	13799	TIMM23,PARP3,ADAM10,CDKN1A,TCIRG1,SLC25A17,DCTN2,CCT7,EHD1,OS9,YWHAQ,RAB35,PXMP4,GABARAPL2,TPP1,COL1A1,CHMP4B,NUP35,DNAJC19,CTNNA1,CYB5A,DDX1,DDX3X,TOR1A,FLCN,GPC4,MAPRE3,SUN1,NUDCD3,TNPO3,CD2AP,NUP62,GAK,TMEM98,APPL1,ARL5A,FBXO4,GCKR,GOLGB1,JUP,ARF4,KPNA4,LAMP1,LAMP2,ARL2,NFKBIA,SH3GLB1,EMC4,ATP6V1D,GET4,PEX1,LEPROT,AUP1,RNF31,FERMT1,RBM22,TMEM30A,LMBRD1,PRKCD,PSEN1,RTN4,RAB6A,RAP1A,RPL36A,BID,S…	module1
GO:BP	autophagosome organization	GO:1905037	0.0188751	1.72411	92	1002	16	13799	TCIRG1,ATG7,GABARAPL2,CHMP4B,WIPI2,RAB43,SH3GLB1,WIPI1,PSEN1,RAB1A,ATG101,RAB7A,ULK1,MAP1LC3A,FEZ2,MFN2	module1
GO:BP	regulation of I-kappaB kinase/NF-kappaB signaling	GO:0043122	0.0188751	1.72411	195	1002	27	13799	TFG,CHUK,CTNNB1,DDX1,UFL1,NUP62,CCDC22,PYCARD,HDAC1,IKBKB,RHOA,RHOC,IRAK4,GPR89B,NDFIP2,CC2D1A,PPM1B,RNF31,RELA,TNFRSF1A,TNIP2,MUL1,TNFRSF10B,SQSTM1,CD36,NR1D1,TRIM14	module1
GO:BP	intestinal cholesterol absorption	GO:0030299	0.0189286	1.72288	17	1002	6	13799	APOA1,ENPP7,LIMA1,ABCG8,SOAT2,CD36	module1
GO:BP	long-chain fatty-acyl-CoA metabolic process	GO:0035336	0.0192806	1.71488	23	1002	7	13799	ACSL3,ELOVL2,ELOVL5,ACSBG2,DGAT2,DGAT1,TECR	module1
GO:BP	amyloid precursor protein metabolic process	GO:0042982	0.0195239	1.70943	67	1002	13	13799	ADAM10,SLC2A13,EFNA1,FLOT2,NCSTN,APOE,PAWR,PSEN1,RTN4,RELA,HAP1,ITM2B,ITM2A	module1
GO:BP	retrograde transport, endosome to Golgi	GO:0042147	0.0201872	1.69492	84	1002	15	13799	YKT6,CLTC,DCTN1,SNX12,RAB7B,BET1L,VPS29,SNX6,RAB6A,SNX2,TRAPPC10,VPS51,RAB7A,RAB9A,VPS26A	module1
GO:BP	regulation of lipid metabolic process	GO:0019216	0.0203884	1.69062	341	1002	41	13799	AADAC,DNAJC19,ADM,SIK1,EGR1,ABCA3,ACSL3,FDPS,DKK3,GPS2,ORMDL2,CERS2,HMGCR,ACADL,APOA1,APOB,ENPP7,ID2,MALRD1,APOE,ASAH1,NFYC,MLXIPL,ADIPOR1,POR,LAMTOR1,PPP2R5A,PRKCD,ELOVL5,RXRA,SREBF1,TSPO,TNFRSF1A,NR1H2,ADIPOR2,LONP2,DGAT2,MFSD2A,EDF1,SCARB1,NR1D1	module1
GO:BP	actin cytoskeleton organization	GO:0030036	0.020436	1.6896	630	1002	67	13799	ABI1,ACTR3,ACTR2,PDLIM5,CFL1,NCKAP1,SYNPO,WHAMM,CLDN3,CRK,CTNNA1,DAPK3,CTTN,EPB41L1,EPS8,FLII,FLNB,CD2AP,PYCARD,APOA1,IKBKB,ITGB1,KRT8,RHOA,RHOC,LLGL2,MYO6,MYO7B,PAFAH1B1,MINK1,PAM,PAWR,F11R,SPTBN5,LIMA1,PFN1,PLS1,SSH3,PRKCD,BRK1,BAIAP2L1,TWF1,RAB13,RAC1,RAC3,RALA,BCL6,SDC4,SDCBP,MARCKSL1,SMTN,PHACTR4,SPTAN1,ACTG1,VASP,EZR,MICALL2,BAIAP2L2,CAPZA1,CAPZB,PIP5K1A,CUL3,WASL,ARHGAP18,SLC9A3R1,MICAL2,R…	module1
GO:BP	negative regulation of intracellular signal transduction	GO:1902532	0.0204396	1.68953	461	1002	52	13799	BCL2L10,CREB3,STAMBP,DDX3X,RCAN1,DUSP5,DUSP7,EFNA1,EPHA2,FLCN,FBP1,MGRN1,CD2AP,NUP62,SESN1,PDCD4,GPS2,GPX1,CCDC22,GRINA,PYCARD,HDAC1,HIF1A,HMGCR,APOE,ITGB1,RHOA,MCL1,PAFAH1B1,ADIPOR1,PPM1B,PPP2CB,PRKCD,PTPN2,RELA,BCL2L1,BCL2L2,BCL6,BID,TMBIM6,THBS1,UBE2B,EZR,MUL1,PDZD3,CUL3,THOC5,KLF4,SLC9A3R1,NR1D1,MFN2,CDC34	module1
GO:BP	vesicle transport along microtubule	GO:0047496	0.0207586	1.6828	44	1002	10	13799	KIF1C,AP3M2,AP3S1,DYNC1H1,BLOC1S2,PAFAH1B1,RAB1A,TRAK2,AP3B1,HAP1	module1
GO:BP	negative regulation of cell death	GO:0060548	0.0207683	1.6826	875	1002	88	13799	BCL2L10,ADAM10,CDKN1A,CREB3,ATG7,HTATIP2,CFL1,COPS5,COL2A1,CHMP4B,PM20D1,CTNNA1,CTNNB1,DDB1,DDX3X,TSC22D3,HIGD2A,EFNA1,PDE12,CTTN,ERBB3,ARL6IP1,UFL1,NUP62,CHMP2A,PDCD4,GPX1,GRINA,SLC25A5,HDAC1,ANXA4,HIF1A,HMGCR,HNRNPK,APOE,IHH,IKBKB,IRF7,ITGB1,ARF4,ARG2,RHOA,EPCAM,MCL1,NFKBIA,NME2,NR4A2,TMBIM4,PIM1,POR,SLC35F6,OXR1,SLC30A10,PRKCD,PSEN1,RNF213,SNX6,RAF1,RELA,BCL2L1,BCL2L2,BCL6,RPS6KA1,BID,SRSF6,BN…	module1
GO:BP	positive regulation of biological process	GO:0048518	0.0208223	1.68147	5308	1002	432	13799	ABI1,BCL2L10,PARP3,TOM1L1,OCLN,ACTR3,ACTR2,RBM5,ADAM10,FLOT1,CALCOCO2,CDKN1A,TCIRG1,TFG,CDX1,CREB3,CEBPD,ATG7,HTATIP2,AGPAT1,AGPAT2,CCT7,STAMBP,GMEB1,CFL1,CTSC,KDM5B,TOB2,NCKAP1,FAXDC2,CLPX,EHD1,SERINC3,YWHAQ,COPS5,SLC27A4,ADRM1,PKP3,EGLN2,EGLN3,TEX261,RNF13,SYNPO,SLC2A13,CHUK,AP2M1,CLIC1,PLIN2,WHAMM,RNF19B,COL1A1,CHMP4B,AADAC,KLF6,ADM,CLDN4,CLDN3,CRK,GATA5,CSNK2B,CREB3L4,CTNNA1,CTNNB1,SIK1,CTSS,…	module1
GO:BP	negative regulation of programmed cell death	GO:0043069	0.0208738	1.6804	793	1002	81	13799	BCL2L10,ADAM10,CDKN1A,CREB3,HTATIP2,CFL1,COPS5,COL2A1,CTNNA1,CTNNB1,DDB1,DDX3X,TSC22D3,HIGD2A,EFNA1,CTTN,ERBB3,ARL6IP1,UFL1,NUP62,PDCD4,GPX1,GRINA,SLC25A5,HDAC1,ANXA4,HIF1A,HMGCR,HNRNPK,APOE,IHH,IKBKB,IRF7,ITGB1,ARF4,ARG2,RHOA,EPCAM,MCL1,NFKBIA,NME2,NR4A2,TMBIM4,PIM1,POR,SLC35F6,OXR1,SLC30A10,PRKCD,PSEN1,RNF213,SNX6,RAF1,RELA,BCL2L1,BCL2L2,BCL6,RPS6KA1,BID,SRSF6,BNIP3,SON,TCF7L2,TMBIM6,THBS1,TMF1…	module1
GO:BP	protein polymerization	GO:0051258	0.021001	1.67776	268	1002	34	13799	OCLN,ACTR3,ACTR2,NCKAP1,WHAMM,CHMP4B,DCTN1,CTTN,EPS8,MAPRE3,FLII,CHMP2A,BLOC1S2,PYCARD,RHOA,ARL2,SPTBN5,PFN1,SSH3,PRKCD,BRK1,BAIAP2L1,TWF1,RAC1,CLIP1,SPTAN1,VASP,ZNF207,MICALL2,BAIAP2L2,CAPZA1,CAPZB,WASL,ARHGAP18	module1
GO:BP	chromosome localization	GO:0050000	0.021001	1.67776	76	1002	14	13799	ACTR3,ACTR2,DCTN2,CHMP4B,DYNC1H1,SUN1,NUP62,CHMP2B,CHMP2A,CHMP1A,CHMP1B,UBE2B,CUL3,CHMP4C	module1
GO:BP	autophagic cell death	GO:0048102	0.0210431	1.67689	12	1002	5	13799	ATG7,CTSV,LAMP1,SH3GLB1,BNIP3	module1
GO:BP	regulation of phospholipid transport	GO:2001138	0.0210431	1.67689	12	1002	5	13799	ABCA3,APOA1,APOE,TMEM30A,PRKCD	module1
GO:BP	lamellipodium assembly	GO:0030032	0.0217892	1.66176	68	1002	13	13799	OCLN,ACTR3,ACTR2,NCKAP1,WHAMM,EPHA2,ITGB1,BRK1,TWF1,RAC1,VCL,AKIRIN1,CAPZB	module1
GO:BP	positive regulation of supramolecular fiber organization	GO:1902905	0.0226327	1.64526	188	1002	26	13799	OCLN,ACTR3,ACTR2,NCKAP1,SYNPO,WHAMM,DCTN1,CTTN,GPX1,PYCARD,APOA1,APOE,RHOA,RHOC,ARL2,PFN1,BRK1,BAIAP2L1,PSEN1,RAC1,CLIP1,SDC4,SPAST,VASP,BAIAP2L2,WASL	module1
GO:BP	endothelium development	GO:0003158	0.0226441	1.64504	121	1002	19	13799	COL15A1,CLDN3,CSNK2B,CTNNB1,MARVELD2,CLIC4,TJP3,GPX1,IKBKB,RHOA,F11R,RTN4,RAP1A,TNFRSF1A,VCL,VEGFA,EZR,EDF1,PLOD3	module1
GO:BP	cellular hormone metabolic process	GO:0034754	0.0226441	1.64504	121	1002	19	13799	STARD3,ADH1C,ADM,CYP2D6,ECE1,EGR1,TIPARP,DKK3,HSD17B11,SCPEP1,ALDH8A1,AKR1D1,SULT1E1,TSPO,BCO2,DGAT2,DGAT1,SGPL1,SCARB1	module1
GO:BP	positive regulation of organelle organization	GO:0010638	0.0226597	1.64475	565	1002	61	13799	OCLN,ACTR3,ACTR2,CALCOCO2,CCT7,NCKAP1,YWHAQ,SYNPO,WHAMM,CTNNB1,DCTN1,DYNC1H1,CTTN,SNW1,FMR1,NUP62,ATL3,CHTOP,FBXO4,FAM162A,CIDEB,PYCARD,SLC25A5,ANXA2,HIF1A,APOA1,RHOA,RHOC,ARL2,SH3GLB1,PFN1,TMED9,MPHOSPH8,BRK1,BAIAP2L1,MAP2K7,RAC1,BCL6,CLIP1,BID,SDC1,SDC4,SDCBP,BNIP3,SPAST,SREBF1,SURF4,UBE2B,VASP,VEGFA,YWHAB,YWHAZ,NABP2,MUL1,BAIAP2L2,ULK1,CUL3,GLYR1,WASL,HAP1,CTR9	module1
GO:BP	regulation of pH	GO:0006885	0.0226597	1.64475	94	1002	16	13799	TCIRG1,SLC26A3,CLIC4,AQP11,ATP6V1D,GPR89B,ATP6V1H,ATP6V0C,ATP6V1C1,ATP6V1E1,ATP6AP1,TMEM106B,RAB7A,SLC4A4,ATP6V0E1,ATP6V0D1	module1
GO:BP	regulation of cellular component size	GO:0032535	0.0231154	1.6361	344	1002	41	13799	ACTR3,ACTR2,NCKAP1,TMEM123,AP2M1,WHAMM,CTTN,EPS8,FLII,AQP11,PYCARD,APOE,RHOA,PAFAH1B1,HP1BP3,SPTBN5,LIMA1,PFN1,PLS1,CDHR5,SSH3,PRKCD,BRK1,BAIAP2L1,RTN4,TWF1,RAC1,SPTAN1,VASP,VEGFA,EZR,SEMA3B,BAIAP2L2,CAPZA1,CAPZB,RILP,WASL,PEX11G,ARHGAP18,SLC9A3R1,IST1	module1
GO:BP	positive regulation of lipid transport	GO:0032370	0.0245148	1.61057	69	1002	13	13799	ABCA3,GPS2,ANXA2,APOA1,ENPP7,APOE,NFKBIA,P2RX4,TMEM30A,PRKCD,TMF1,NR1H2,TNFRSF11A	module1
GO:BP	regulation of mitochondrial membrane permeability	GO:0046902	0.0245148	1.61057	69	1002	13	13799	YWHAQ,HEBP2,BLOC1S2,SLC25A5,SLC35F6,BCL2L1,BCL2L2,BID,BNIP3,DYNLT1,YWHAB,YWHAZ,MUL1	module1
GO:BP	ceramide biosynthetic process	GO:0046513	0.0245148	1.61057	69	1002	13	13799	CERS3,ORMDL2,CERS2,ST6GALNAC6,ST8SIA6,ENPP7,ASAH1,PRKCD,TNFRSF1A,UGCG,FA2H,DEGS1,CERS5	module1
GO:BP	Golgi organization	GO:0007030	0.0245883	1.60927	122	1002	19	13799	GAK,ATL3,GOLGB1,RAB43,KIFC3,TMED7,SPTBN5,TMED9,GOLPH3L,PI4K2B,PI4K2A,MAP2K1,RAB1A,SURF4,VPS51,YWHAZ,USO1,TJAP1,COG1	module1
GO:BP	positive regulation of cholesterol efflux	GO:0010875	0.0246901	1.60748	18	1002	6	13799	ABCA3,GPS2,APOA1,APOE,NFKBIA,NR1H2	module1
GO:BP	response to hydroperoxide	GO:0033194	0.0246901	1.60748	18	1002	6	13799	CHUK,GPX1,OXR1,PRKCD,RNF112,CD36	module1
GO:BP	regulation of mitotic spindle assembly	GO:1901673	0.0246901	1.60748	18	1002	6	13799	CHMP4B,CHMP2B,CHMP2A,CHMP1A,CHMP1B,CHMP4C	module1
GO:BP	ceramide catabolic process	GO:0046514	0.0246901	1.60748	18	1002	6	13799	GALC,ASAH1,NAGA,NEU1,ACER3,PRKCD	module1
GO:BP	regulation of cellular protein localization	GO:1903827	0.0254923	1.59359	523	1002	57	13799	ADAM10,CCT7,OS9,YWHAQ,AP2M1,CLTC,CTNNA1,CTNNB1,TOR1A,EPHA2,FLCN,ERBB2,ACSL3,GPC4,CD2AP,NUP62,TMEM98,APPL1,FBXO4,NPTN,TAX1BP3,ITGB1,JUP,SH3GLB1,PDZK1,PLS1,LEPROT,RNF31,PPP2R5A,FERMT1,RBM22,TMEM30A,PRKCD,PSEN1,SAR1A,RTN4,RAP1A,BCL2L1,BID,SREBF1,TCF7L2,TSG101,UBE2D3,VEGFA,EZR,YWHAB,YWHAZ,SH3TC2,MICALL2,VAMP8,SQSTM1,RAB11B,CRIPT,CD36,NPEPPS,TMEM59,CDH1	module1
GO:BP	regulation of plasma membrane bounded cell projection organization	GO:0120035	0.0257207	1.58972	580	1002	62	13799	OCLN,ACTR3,ACTR2,ADAM10,PDLIM5,CFL1,NCKAP1,EHD1,CRK,AP2A1,EFNA1,EFNB2,EPHA2,MARK2,EPS8,FMR1,PLXNB2,NGEF,GAK,TSKU,NPTN,CERS2,APBB1,APOE,RHOA,ARSB,NME2,PAFAH1B1,PFN1,PLS1,CDHR5,TMEM106B,TMEM30A,PRKCD,BRK1,MAP2K1,PSEN1,RTN4,TWF1,PTPRF,RAC1,RALA,RAP1A,SDC2,EPS8L2,TRAK2,DYNLT1,VEGFA,EZR,SEMA3B,EPS8L3,AKIRIN1,FBXO31,FXR1,CAMK2G,CAPZB,MFSD2A,WASL,HAP1,KLF4,SCARB2,IST1	module1
GO:BP	regulation of actin filament organization	GO:0110053	0.0259885	1.58522	241	1002	31	13799	ACTR3,ACTR2,NCKAP1,SYNPO,WHAMM,CTTN,EPS8,FLII,PYCARD,APOA1,RHOA,RHOC,F11R,SPTBN5,LIMA1,PFN1,SSH3,PRKCD,BRK1,BAIAP2L1,TWF1,RAC1,SDC4,SPTAN1,ACTG1,VASP,BAIAP2L2,CAPZA1,CAPZB,WASL,ARHGAP18	module1
GO:BP	nucleoside bisphosphate metabolic process	GO:0033865	0.0264014	1.57837	123	1002	19	13799	SLC26A1,ACSL3,ACOT11,HMGCR,OGDH,ELOVL2,ACOT13,ELOVL5,ACSM3,SULT1E1,SULT2A1,DCAKD,COASY,ACSBG2,DGAT2,ABHD14B,DGAT1,KYNU,TECR	module1
GO:BP	ribonucleoside bisphosphate metabolic process	GO:0033875	0.0264014	1.57837	123	1002	19	13799	SLC26A1,ACSL3,ACOT11,HMGCR,OGDH,ELOVL2,ACOT13,ELOVL5,ACSM3,SULT1E1,SULT2A1,DCAKD,COASY,ACSBG2,DGAT2,ABHD14B,DGAT1,KYNU,TECR	module1
GO:BP	purine nucleoside bisphosphate metabolic process	GO:0034032	0.0264014	1.57837	123	1002	19	13799	SLC26A1,ACSL3,ACOT11,HMGCR,OGDH,ELOVL2,ACOT13,ELOVL5,ACSM3,SULT1E1,SULT2A1,DCAKD,COASY,ACSBG2,DGAT2,ABHD14B,DGAT1,KYNU,TECR	module1
GO:BP	nucleoside diphosphate phosphorylation	GO:0006165	0.0264014	1.57837	123	1002	19	13799	NUP35,FBP1,ALDOB,NUP62,GCKR,NME7,HIF1A,FOXK2,NME2,OGDH,MLXIPL,PFKFB1,PFKFB3,PFKFB4,PFKM,PKLR,PKM,PSEN1,SLC4A4	module1
GO:BP	mitochondrial transport	GO:0006839	0.0268196	1.57155	252	1002	32	13799	TIMM23,SLC25A17,STARD3,YWHAQ,DNAJC19,MICU2,HEBP2,BLOC1S2,SLC25A5,SLC25A24,LETM1,SH3GLB1,LEPROT,SLC35F6,RNF31,PSEN1,BCL2L1,BCL2L2,BID,BNIP3,SREBF1,DYNLT1,TSPO,TST,UBE2D3,YWHAB,YWHAZ,MUL1,MICALL2,SMDT1,NPEPPS,MFN2	module1
GO:BP	regulation of protein-containing complex assembly	GO:0043254	0.026923	1.56988	402	1002	46	13799	OCLN,ACTR3,ACTR2,NCKAP1,WHAMM,DCTN1,DDB1,DDX3X,CTTN,EPS8,ABCA3,MAPRE3,FLII,PYCARD,APOE,RHOA,RHOC,LAMP2,ARL2,SH3GLB1,SPTBN5,PFN1,SSH3,FERMT1,PRKCD,BRK1,BAIAP2L1,SAR1A,PSMC2,TWF1,RAC1,RAF1,CLIP1,BID,SPTAN1,NR1H2,VASP,VEGFA,BAIAP2L2,CAPZA1,CAPZB,ULK1,NAPA,WASL,ARHGAP18,CD36	module1
GO:BP	spindle localization	GO:0051653	0.0274322	1.56174	46	1002	10	13799	ACTR3,ACTR2,CFL1,DCTN1,DYNC1H1,ITGB1,LLGL2,PAFAH1B1,DYNLT1,WASL	module1
GO:BP	regulation of lipid storage	GO:0010883	0.0274322	1.56174	46	1002	10	13799	EHD1,PLIN2,APOB,MEST,NFKBIA,PTPN2,SREBF1,NR1H2,CD36,SCARB1	module1
GO:BP	bundle of His cell-Purkinje myocyte adhesion involved in cell communication	GO:0086073	0.0275205	1.56034	4	1002	3	13799	DSG2,DSP,JUP	module1
GO:BP	positive regulation of extracellular exosome assembly	GO:1903553	0.0275205	1.56034	4	1002	3	13799	SDC1,SDC4,SDCBP	module1
GO:BP	regulation of toll-like receptor signaling pathway	GO:0034121	0.0281819	1.55003	54	1002	11	13799	FLOT1,DDX3X,APPL1,SMPDL3B,GPS2,RAB7B,IRF1,IRF7,RTN4,CD36,NR1D1	module1
GO:BP	sterol import	GO:0035376	0.0286554	1.54279	8	1002	4	13799	APOA1,LAMTOR1,CD36,SCARB1	module1
GO:BP	Schwann cell proliferation	GO:0014010	0.0286554	1.54279	8	1002	4	13799	SNW1,CERS2,SKI,RNF10	module1
GO:BP	cholesterol import	GO:0070508	0.0286554	1.54279	8	1002	4	13799	APOA1,LAMTOR1,CD36,SCARB1	module1
GO:BP	positive regulation of hormone biosynthetic process	GO:0046886	0.0286554	1.54279	8	1002	4	13799	ADM,EGR1,HIF1A,POR	module1
GO:BP	regulation of response to wounding	GO:1903034	0.0286554	1.54279	143	1002	21	13799	OCLN,CLDN4,CLDN3,CRK,CERS2,ANXA2,HMGCR,APOE,ITGB1,TNFRSF12A,FERMT1,PRKCD,MAP2K1,PTPRF,SRSF6,THBS1,ACTG1,TSPAN8,CD9,KLF4,CD36	module1
GO:BP	ribose phosphate metabolic process	GO:0019693	0.0289198	1.5388	393	1002	45	13799	SLC26A1,NUP35,EPHA2,FLCN,ACSL3,FBP1,ALDOB,NUP62,G6PD,ACOT11,GCKR,NME7,HIF1A,HMGCR,FOXK2,RHOA,NME2,OGDH,MLXIPL,PFKFB1,PFKFB3,PFKFB4,PFKM,ATP6V0C,PKLR,PKM,ELOVL2,ACOT13,PRPS1,PRPSAP1,PSEN1,ELOVL5,ACSM3,SULT1E1,SULT2A1,TKT,DCAKD,COASY,ACSBG2,DGAT2,ABHD14B,SLC4A4,DGAT1,KYNU,TECR	module1
GO:BP	purine nucleotide metabolic process	GO:0006163	0.0289198	1.5388	393	1002	45	13799	SLC26A1,NUP35,EPHA2,FLCN,ACSL3,FBP1,ALDOB,NUP62,ACOT11,GCKR,GPX1,NME7,HIF1A,HMGCR,FOXK2,RHOA,NME2,OGDH,MLXIPL,PFKFB1,PFKFB3,PFKFB4,PFKM,ATP6V0C,PKLR,PKM,ELOVL2,ACOT13,PRPS1,PRPSAP1,PSEN1,ELOVL5,ACSM3,SULT1E1,SULT2A1,PDZD3,DCAKD,COASY,ACSBG2,DGAT2,ABHD14B,SLC4A4,DGAT1,KYNU,TECR	module1
GO:BP	regulation of spindle assembly	GO:0090169	0.0289794	1.53791	25	1002	7	13799	CHMP4B,DYNC1H1,CHMP2B,CHMP2A,CHMP1A,CHMP1B,CHMP4C	module1
GO:BP	autophagosome maturation	GO:0097352	0.0289794	1.53791	39	1002	9	13799	CALCOCO2,GABARAPL2,LAMP2,UBQLN4,VPS16,TSG101,MAP1LC3A,VAMP8,SNAP29	module1
GO:BP	blood vessel endothelial cell migration	GO:0043534	0.0289794	1.53791	106	1002	17	13799	CSNK2B,EFNA1,EFNB2,EPHA2,GPX1,HIF1A,APOA1,APOE,ITGB1,JUP,RHOA,P2RX4,PRCP,THBS1,VEGFA,KLF4,SCARB1	module1
GO:BP	glycolytic process	GO:0006096	0.0289794	1.53791	106	1002	17	13799	NUP35,FBP1,ALDOB,NUP62,GCKR,HIF1A,FOXK2,OGDH,MLXIPL,PFKFB1,PFKFB3,PFKFB4,PFKM,PKLR,PKM,PSEN1,SLC4A4	module1
GO:BP	endothelial cell differentiation	GO:0045446	0.0289794	1.53791	106	1002	17	13799	COL15A1,CLDN3,CTNNB1,MARVELD2,CLIC4,TJP3,GPX1,IKBKB,F11R,RTN4,RAP1A,TNFRSF1A,VCL,VEGFA,EZR,EDF1,PLOD3	module1
GO:BP	positive regulation of glycolytic process	GO:0045821	0.0289794	1.53791	25	1002	7	13799	HIF1A,MLXIPL,PFKFB1,PFKFB3,PFKFB4,PSEN1,SLC4A4	module1
GO:BP	carbohydrate phosphorylation	GO:0046835	0.0289794	1.53791	25	1002	7	13799	ITPK1,KHK,PFKFB1,PFKFB3,PFKFB4,PFKM,GNPTG	module1
GO:BP	regulation of cell projection organization	GO:0031344	0.0290878	1.53629	596	1002	63	13799	OCLN,ACTR3,ACTR2,ADAM10,PDLIM5,CFL1,NCKAP1,EHD1,CRK,AP2A1,EFNA1,EFNB2,EPHA2,MARK2,EPS8,FMR1,PLXNB2,NGEF,GAK,TSKU,NPTN,CERS2,APBB1,APOE,ITGA2,RHOA,ARSB,NME2,PAFAH1B1,PFN1,PLS1,CDHR5,TMEM106B,TMEM30A,PRKCD,BRK1,MAP2K1,PSEN1,RTN4,TWF1,PTPRF,RAC1,RALA,RAP1A,SDC2,EPS8L2,TRAK2,DYNLT1,VEGFA,EZR,SEMA3B,EPS8L3,AKIRIN1,FBXO31,FXR1,CAMK2G,CAPZB,MFSD2A,WASL,HAP1,KLF4,SCARB2,IST1	module1
GO:BP	pattern recognition receptor signaling pathway	GO:0002221	0.0296723	1.52765	173	1002	24	13799	FLOT1,CHUK,CTSB,CTSK,CTSS,DDX3X,APPL1,SMPDL3B,GPS2,APOB,RAB7B,IKBKB,IRF1,IRF7,NFKBIA,IRAK4,RTN4,RELA,UBE2D3,MAPKAPK3,TNIP2,AP3B1,CD36,NR1D1	module1
GO:BP	epithelial cell morphogenesis	GO:0003382	0.0299844	1.5231	32	1002	8	13799	SPINT2,COL15A1,CLDN3,FLNB,CLIC4,IHH,RAB25,PLOD3	module1
GO:BP	nucleotide phosphorylation	GO:0046939	0.0301603	1.52056	125	1002	19	13799	NUP35,FBP1,ALDOB,NUP62,GCKR,NME7,HIF1A,FOXK2,NME2,OGDH,MLXIPL,PFKFB1,PFKFB3,PFKFB4,PFKM,PKLR,PKM,PSEN1,SLC4A4	module1
GO:BP	transport across blood-brain barrier	GO:0150104	0.0310265	1.50827	80	1002	14	13799	SLC27A4,SLCO2B1,SLC2A13,ABCC2,APOE,SLC16A12,ABCB1,SLC5A1,SLC7A5,MFSD2A,SLC4A4,SLC28A2,SLC9A3R1,CD36	module1
GO:BP	carbohydrate metabolic process	GO:0005975	0.0311121	1.50707	575	1002	61	13799	BCKDK,SLC35A1,CLK2,CLTC,NUP35,SIK1,CYB5A,KLB,AP2A1,DDB1,FBP1,ALDOB,MAN2B2,SLC39A14,NUP62,FUCA2,G6PD,GCKR,GK,ST6GALNAC6,HIF1A,ST8SIA6,ACADM,IGFBP4,FOXK2,IMPA1,ITPK1,KHK,MAN2B1,NAGA,NEU1,OGDH,MLXIPL,ADIPOR1,DCXR,COQ3,PFKFB1,PFKFB3,PFKFB4,PFKM,PHKG2,PKLR,PKM,PPP1R2,PSEN1,PTPN2,PYGM,SLC3A1,TKT,TPD52L2,SLC35A2,GLB1L,GNPTG,DGAT2,AKR7A2,SLC4A4,B4GALT4,MIDN,SCARB2,NR1D1,PPIP5K1	module1
GO:BP	intrinsic apoptotic signaling pathway in response to DNA damage	GO:0008630	0.0316037	1.50026	89	1002	15	13799	BCL2L10,CDKN1A,CRIP1,EPHA2,SNW1,CIDEB,PYCARD,HNRNPK,MCL1,BCL2L1,BCL2L2,BID,TNFRSF1A,BAG6,CASP9	module1
GO:BP	protein stabilization	GO:0050821	0.0316037	1.50026	174	1002	24	13799	FLOT1,CDKN1A,CCT7,CTNND1,DSC3,EFNA1,FLOT2,APOA1,LAMP1,LAMP2,SMAD7,ATP1B1,GOLGA7,PFN1,PIM1,PRKCD,RTN4,FKBPL,SOX4,UBE2B,ZNF207,TNIP2,BAG6,MUL1	module1
GO:BP	ATP generation from ADP	GO:0006757	0.0316037	1.50026	107	1002	17	13799	NUP35,FBP1,ALDOB,NUP62,GCKR,HIF1A,FOXK2,OGDH,MLXIPL,PFKFB1,PFKFB3,PFKFB4,PFKM,PKLR,PKM,PSEN1,SLC4A4	module1
GO:BP	intrinsic apoptotic signaling pathway	GO:0097193	0.0322869	1.49097	256	1002	32	13799	BCL2L10,CDKN1A,CREB3,SERINC3,CRIP1,DDX3X,DDX5,EPHA2,SNW1,CIDEB,GPX1,GRINA,PYCARD,HDAC1,HIF1A,HNRNPK,MCL1,PRKCD,PTPN2,BCL2L1,BCL2L2,BID,PERP,SIAH1,BNIP3,TMBIM6,TNFRSF1A,BAG6,CASP9,CUL3,TNFRSF10B,SLC9A3R1	module1
GO:BP	positive regulation of I-kappaB kinase/NF-kappaB signaling	GO:0043123	0.0323715	1.48984	145	1002	21	13799	TFG,CHUK,CTNNB1,DDX1,NUP62,CCDC22,IKBKB,RHOA,RHOC,IRAK4,GPR89B,NDFIP2,CC2D1A,RNF31,RELA,TNFRSF1A,TNIP2,MUL1,TNFRSF10B,CD36,TRIM14	module1
GO:BP	I-kappaB kinase/NF-kappaB signaling	GO:0007249	0.0324278	1.48908	225	1002	29	13799	TFG,CHUK,CTNNB1,DDX1,UFL1,NUP62,CCDC22,PYCARD,HDAC1,IKBKB,RHOA,RHOC,NFKBIA,IRAK4,GPR89B,HACD3,NDFIP2,CC2D1A,PPM1B,RNF31,RELA,TNFRSF1A,TNIP2,MUL1,TNFRSF10B,SQSTM1,CD36,NR1D1,TRIM14	module1
GO:BP	vesicle targeting, to, from or within Golgi	GO:0048199	0.0328487	1.48348	72	1002	13	13799	TFG,CTSC,TRAPPC5,PPP6R1,ARFGAP3,TMED9,WIPI1,SAR1A,RAB1A,TRAPPC10,CUL3,USO1,NAPA	module1
GO:BP	transition metal ion homeostasis	GO:0055076	0.0335748	1.47399	117	1002	18	13799	GLRX3,SLC46A1,SLC31A1,SLC39A14,CCDC22,SLC40A1,HIF1A,FRRS1,ATP6AP1,SLC30A10,RHAG,SKP1,SLC30A1,SLC30A4,NCOA4,AP3B1,ATP6V0D1,FTMT	module1
GO:BP	extrinsic apoptotic signaling pathway	GO:0097191	0.0335748	1.47399	195	1002	26	13799	BCL2L10,COL2A1,CTNNA1,DAPK3,DEDD2,DDX3X,CTTN,ERBB3,FOXO3,APPL1,BLOC1S2,GPX1,PYCARD,KRT8,MCL1,TNFRSF12A,RAF1,RELA,BCL2L1,BCL2L2,BID,TCF7L2,THBS1,TNFRSF1A,CASP9,TNFRSF10B	module1
GO:BP	regulation of release of cytochrome c from mitochondria	GO:0090199	0.0336033	1.47362	40	1002	9	13799	FAM162A,CIDEB,GPX1,PYCARD,PLSCR3,BCL2L1,BCL2L2,BID,BNIP3	module1
GO:BP	regulation of glycoprotein metabolic process	GO:1903018	0.0336033	1.47362	40	1002	9	13799	CST3,CTNNB1,NCSTN,PAWR,RAB1A,TCF7L2,ITM2B,ITM2A,TMEM59	module1
GO:BP	regulation of metabolic process	GO:0019222	0.0339419	1.46926	5538	1002	446	13799	ABI1,BCL2L10,PARP3,TOM1L1,OCLN,ACTR3,ACTR2,RBM5,ADAM10,FLOT1,CALCOCO2,CDKN1A,BCKDK,TCIRG1,CDX1,CREB3,CEBPD,ATG7,HTATIP2,AGPAT1,AGPAT2,CCT7,MXD4,SPINT2,GMEB1,CTSC,KDM5B,TOB2,FAXDC2,CLPX,YWHAQ,COPS5,SLC27A4,ADRM1,PKP3,EGLN2,EGLN3,GABARAPL2,SLC2A13,CHUK,NOSTRIN,AP2M1,CLK2,CLTC,PLIN2,ABCC2,RNF19B,COL1A1,COL2A1,CHMP4B,NUP35,AADAC,DNAJC19,KLF6,ADM,CLDN4,CLDN3,CRIP1,CRK,GATA5,SPTY2D1,CSNK2B,CST3,ZNF534,…	module1
GO:BP	vascular transport	GO:0010232	0.0339419	1.46926	81	1002	14	13799	SLC27A4,SLCO2B1,SLC2A13,ABCC2,APOE,SLC16A12,ABCB1,SLC5A1,SLC7A5,MFSD2A,SLC4A4,SLC28A2,SLC9A3R1,CD36	module1
GO:BP	cellular monovalent inorganic cation homeostasis	GO:0030004	0.0340501	1.46788	108	1002	17	13799	TCIRG1,SLC26A3,CLIC4,AQP11,ATP1B1,ATP6V1D,GPR89B,ATP6V1H,ATP6V0C,ATP6V1C1,ATP6V1E1,ATP6AP1,TMEM106B,RAB7A,SLC4A4,ATP6V0E1,ATP6V0D1	module1
GO:BP	retinoid metabolic process	GO:0001523	0.0343962	1.46349	90	1002	15	13799	ADH1C,CYP2D6,GPC4,HSPG2,APOA1,APOB,APOE,SCPEP1,SDC1,SDC2,SDC4,ALDH8A1,BCO2,DGAT2,DGAT1	module1
GO:BP	regulation of steroid metabolic process	GO:0019218	0.0343962	1.46349	90	1002	15	13799	ADM,EGR1,DKK3,ACADL,APOA1,APOB,MALRD1,APOE,ASAH1,POR,LAMTOR1,SREBF1,TSPO,DGAT2,NR1D1	module1
GO:BP	hexose metabolic process	GO:0019318	0.0361805	1.44153	227	1002	29	13799	BCKDK,CLK2,SIK1,DDB1,FBP1,ALDOB,MAN2B2,SLC39A14,FUCA2,G6PD,GCKR,ACADM,IGFBP4,FOXK2,KHK,MAN2B1,ADIPOR1,DCXR,PFKFB1,PFKFB3,PFKFB4,PFKM,PHKG2,PKLR,PKM,PTPN2,SLC35A2,DGAT2,MIDN	module1
GO:BP	nucleobase-containing compound transport	GO:0015931	0.037518	1.42576	207	1002	27	13799	FLOT1,SLC25A17,SLC35A1,SLU7,SLC25A25,NUP35,EIF5A,FMR1,NUP62,CHTOP,SLC25A5,SLC25A24,AGFG1,ALKBH5,UPF1,SRSF5,SRSF6,TST,SLC35A2,ZFP36,FIP1L1,SYMPK,THOC3,THOC5,KHSRP,SLC28A2,SMG7	module1
GO:BP	monocarboxylic acid biosynthetic process	GO:0072330	0.0381364	1.41866	187	1002	25	13799	OSBPL9,CYP2D6,ACSL3,AMACR,GAMT,HPGDS,ACADL,APOA1,MALRD1,MLXIPL,ADIPOR1,HACD3,PKLR,ELOVL2,ELOVL5,ACSM3,AKR1D1,NR1H2,FA2H,ADIPOR2,ACSBG2,DEGS1,FADS2,TECR,NR1D1	module1
GO:BP	regulation of ERBB signaling pathway	GO:1901184	0.0381364	1.41866	91	1002	15	13799	ERBB2,NUP62,RNF115,PSEN1,RTN4,PTPN2,SNX6,TSG101,RAB7A,SH3TC2,BCAR3,VPS25,CBL,HAP1,MVB12A	module1
GO:BP	steroid biosynthetic process	GO:0006694	0.0381364	1.41866	167	1002	23	13799	FAXDC2,STARD3,OSBPL9,ADM,EGR1,FDPS,AMACR,G6PD,DKK3,HMGCR,APOA1,APOB,MALRD1,APOE,ASAH1,HSD17B11,POR,AKR1D1,SREBF1,TSPO,HINT2,SCARB1,NR1D1	module1
GO:BP	regulation of response to stress	GO:0080134	0.0391657	1.40709	1264	1002	118	13799	PARP3,OCLN,ACTR2,CREB3,ATG7,CTSC,SERINC3,COPS5,RNF13,CHUK,NUP35,ADM,CLDN4,CLDN3,CRK,CTNNB1,DDX5,MTURN,FOXO3,FMR1,UFL1,NUP62,XRCC6,APPL1,FBXO4,AMFR,SESN1,PDCD4,SMPDL3B,GNAS,GNB1,AQP11,METRNL,GPS2,GPX1,GRINA,PYCARD,CERS2,ANXA2,HIF1A,HMGCR,HNRNPK,APBB1,DNAJB1,APOA1,IFNGR2,APOE,IKBKB,IRF1,IRF7,ITGA2,ITGB1,ARG2,LAMP1,LETM1,NBR1,MCL1,MAP3K10,NFKBIA,FURIN,PAFAH1B1,MINK1,PRDX1,PAWR,IER5,TNFRSF12A,ENPP3,A…	module1
GO:BP	purine-containing compound metabolic process	GO:0072521	0.0391657	1.40709	412	1002	46	13799	SLC26A1,NUP35,EPHA2,FLCN,ACSL3,FBP1,ALDOB,NUP62,ACOT11,GCKR,GPX1,NME7,HIF1A,HMGCR,FOXK2,RHOA,NME2,OGDH,MLXIPL,NT5C3A,PFKFB1,PFKFB3,PFKFB4,PFKM,ATP6V0C,PKLR,PKM,ELOVL2,ACOT13,PRPS1,PRPSAP1,PSEN1,ELOVL5,ACSM3,SULT1E1,SULT2A1,PDZD3,DCAKD,COASY,ACSBG2,DGAT2,ABHD14B,SLC4A4,DGAT1,KYNU,TECR	module1
GO:BP	plasma lipoprotein particle organization	GO:0071827	0.0391657	1.40709	41	1002	9	13799	ACSL3,APOA1,APOB,APOE,NR1H2,SOAT2,MFSD2A,DGAT1,SCARB1	module1
GO:BP	negative regulation of epidermal growth factor-activated receptor activity	GO:0007175	0.0391657	1.40709	14	1002	5	13799	PSEN1,SNX6,TSG101,VPS25,CBL	module1
GO:BP	bile acid signaling pathway	GO:0038183	0.0391657	1.40709	14	1002	5	13799	ABCC2,CIDEB,HMGCR,ABCG8,DGAT2	module1
GO:BP	regulation of cholesterol storage	GO:0010885	0.0391657	1.40709	14	1002	5	13799	EHD1,APOB,NR1H2,CD36,SCARB1	module1
GO:BP	coagulation	GO:0050817	0.0394741	1.40369	292	1002	35	13799	EHD1,VPS45,CLIC1,COL1A1,GATA5,GNA11,GNAS,GNB1,ANXA2,HDAC1,ANXA4,APOE,IRF1,ITGA2,ITPK1,P2RX4,F11R,PRCP,PRKAR2A,PRKCD,PSEN1,RAC1,RAF1,THBS1,ACTG1,TSPAN8,VCL,YWHAZ,CAPZA1,CAPZB,AP3B1,PABPC4,CD9,CD36,MFN2	module1
GO:BP	positive regulation of cellular metabolic process	GO:0031325	0.0395683	1.40265	2877	1002	245	13799	ABI1,BCL2L10,PARP3,TOM1L1,ACTR3,ACTR2,FLOT1,CALCOCO2,CDKN1A,CDX1,CREB3,CEBPD,ATG7,HTATIP2,AGPAT1,CCT7,GMEB1,CTSC,FAXDC2,CLPX,COPS5,ADRM1,EGLN3,SLC2A13,CHUK,AP2M1,RNF19B,COL1A1,AADAC,KLF6,ADM,CLDN4,CLDN3,CRK,GATA5,CSNK2B,CREB3L4,CTNNB1,DAP,DDB1,WBP2NL,DDX3X,DDX5,ARID3A,DUSP5,DUSP7,ECE1,EEF2,EFNA1,EGR1,MYRFL,PAOX,EPHA2,EIF5A,ELF1,ELF3,MARK2,FLCN,PDE12,ERBB2,ERBB3,ETS2,ACSL3,FGF9,MAPRE3,SNW1,FOXO3,F…	module1
GO:BP	axonal transport	GO:0098930	0.039622	1.40206	57	1002	11	13799	KIF1C,AP3M2,AP3S1,DYNC1H1,BLOC1S2,HIF1A,PAFAH1B1,TRAK2,SPAST,AP3B1,HAP1	module1
GO:BP	regulation of lamellipodium organization	GO:1902743	0.0398349	1.39974	49	1002	10	13799	OCLN,ACTR3,ACTR2,NCKAP1,EPHA2,BRK1,TWF1,RAC1,AKIRIN1,CAPZB	module1
GO:BP	regulation of tumor necrosis factor-mediated signaling pathway	GO:0010803	0.0398349	1.39974	49	1002	10	13799	CHUK,GPS2,PYCARD,APOA1,IKBKB,RNF31,PTPN2,TNFRSF1A,SPPL2A,TAX1BP1	module1
GO:BP	release of cytochrome c from mitochondria	GO:0001836	0.0398349	1.39974	49	1002	10	13799	FAM162A,CIDEB,GPX1,PYCARD,JUN,PLSCR3,BCL2L1,BCL2L2,BID,BNIP3	module1
GO:BP	monosaccharide metabolic process	GO:0005996	0.0400136	1.39779	250	1002	31	13799	BCKDK,CLK2,SIK1,CYB5A,DDB1,FBP1,ALDOB,MAN2B2,SLC39A14,FUCA2,G6PD,GCKR,ACADM,IGFBP4,FOXK2,KHK,MAN2B1,ADIPOR1,DCXR,PFKFB1,PFKFB3,PFKFB4,PFKM,PHKG2,PKLR,PKM,PTPN2,TKT,SLC35A2,DGAT2,MIDN	module1
GO:BP	cell-cell signaling by wnt	GO:0198738	0.040676	1.39066	492	1002	53	13799	AP2M1,CLTC,COL1A1,CSNK2B,CTNNB1,CTNND1,AP2A1,AP2A2,DAPK3,DDB1,DDX3X,EGR1,MARK2,GPC4,FOXO3,PTPN23,TSKU,AMFR,HBP1,DKK3,GNB1,HDAC1,TAX1BP3,APOE,IGFBP4,JUP,RHOA,NR4A2,VPS29,PFDN5,PFN1,ATP6V0C,PPM1B,FERMT1,PSEN1,PSMC2,PSMD9,CALCOCO1,RNF213,RAC1,RAC3,SDC1,SKI,SKP1,SOX4,TCF7L2,UBE2B,CUL3,LDB1,KLF4,SLC9A3R1,VPS26A,CTR9	module1
GO:BP	positive regulation of catabolic process	GO:0009896	0.0417667	1.37917	470	1002	51	13799	CALCOCO2,ATG7,CTSC,EGLN2,RNF19B,AADAC,DDB1,FLCN,PDE12,FOXO3,FMR1,UFL1,RNF19A,CNOT10,TIPARP,SESN1,CCDC22,SLC25A5,HIF1A,APOA1,ENPP7,IDE,APOE,SMAD7,FURIN,MLXIPL,SH3GLB1,PFKFB1,PFKFB3,PFKFB4,PHKG2,YTHDF1,PRKCD,PSEN1,PSMC2,UPF1,BID,BNIP3,ZFP36L2,C4BPA,EZR,ZFP36,RAB7A,BAG6,RNF128,RILP,ULK1,KHSRP,SLC4A4,TMEM59,TRIM14	module1
GO:BP	regulation of actin cytoskeleton organization	GO:0032956	0.0420174	1.37657	315	1002	37	13799	ACTR3,ACTR2,NCKAP1,SYNPO,WHAMM,CRK,DAPK3,CTTN,EPS8,FLII,CD2AP,PYCARD,APOA1,RHOA,RHOC,PAM,F11R,SPTBN5,LIMA1,PFN1,SSH3,PRKCD,BRK1,BAIAP2L1,TWF1,RAC1,RAC3,SDC4,SPTAN1,ACTG1,VASP,BAIAP2L2,CAPZA1,CAPZB,WASL,ARHGAP18,RHOBTB1	module1
GO:BP	response to tumor necrosis factor	GO:0034612	0.0421174	1.37554	251	1002	31	13799	OCLN,ADAM10,CHUK,ABCC2,COL1A1,FOXO3,GPS2,PYCARD,HDAC1,APOA1,APOB,IKBKB,KRT8,ASAH1,NFKBIA,TNFRSF12A,RNF31,MAP2K7,PSMC2,PSMD9,PTPN2,RELA,ZFP36L2,THBS1,TNFRSF1A,ZFP36,ACTN4,SPPL2A,TNFRSF11A,TAX1BP1,NR1D1	module1
GO:BP	cytokinesis	GO:0000910	0.0421174	1.37554	149	1002	21	13799	ACTR3,ACTR2,STAMBP,RAB35,CHMP4B,FLCN,NUP62,CHMP2B,CHMP2A,ANXA11,RHOA,RHOC,SH3GLB1,CHMP1A,CHMP1B,BCL2L1,SON,SPAST,CUL3,CHMP4C,IST1	module1
GO:BP	response to increased oxygen levels	GO:0036296	0.0422503	1.37417	27	1002	7	13799	CDKN1A,ATG7,COL1A1,HDAC1,ATP6AP1,BNIP3,ATP6V0D1	module1
GO:BP	protein autoubiquitination	GO:0051865	0.0423263	1.37339	66	1002	12	13799	RNF13,RNF19B,AMFR,RNF115,RNF181,RNF213,UBE2A,UBE2B,UBE2D3,RNF112,CUL3,RNF10	module1
GO:BP	cellular phosphate ion homeostasis	GO:0030643	0.0423408	1.37324	9	1002	4	13799	SLC34A2,SLC34A3,XPR1,SLC9A3R1	module1
GO:BP	drug transport	GO:0015893	0.0423408	1.37324	9	1002	4	13799	SLC46A1,ABCC2,ABCA3,TMEM30A	module1
GO:BP	cellular modified amino acid metabolic process	GO:0006575	0.0423408	1.37324	169	1002	23	13799	MTHFD2,ALDH1L1,SERINC3,SLC46A1,CKB,CKMT1B,CLIC1,CTSB,CTSK,ETHE1,G6PD,GAMT,HPGDS,GPX1,HAGH,ACADL,ACADM,IYD,POR,SULT2A1,ABHD16A,MFSD2A,PLOD3	module1
GO:BP	cellular metabolic process	GO:0044237	0.0423408	1.37324	8868	1002	685	13799	ABI1,BCL2L10,PARP3,TOM1L1,OCLN,ACTR3,ACTR2,RBM5,ADAM10,FLOT1,DCAF7,CALCOCO2,GPHN,CDKN1A,BCKDK,TCIRG1,CDX1,UBE2E3,SLC25A17,CREB3,CEBPD,ATG7,GLRX3,HTATIP2,AGPAT1,AGPAT2,SLC35A1,SLC34A2,SLU7,CCT7,MXD4,TRIM3,STAMBP,YKT6,SPINT2,GMEB1,CTSC,KDM5B,TOB2,MTHFD2,FAXDC2,ALDH1L1,CLPX,PGRMC1,SLC26A1,SF3A3,STARD3,SERINC3,OS9,YWHAQ,COPS5,METAP2,ILVBL,SLC27A4,SNRNP27,ADRM1,PKP3,EGLN2,EGLN3,SLCO2B1,LYPLA2,SLC46A1,…	module1
GO:BP	cellular trivalent inorganic anion homeostasis	GO:0072502	0.0423408	1.37324	9	1002	4	13799	SLC34A2,SLC34A3,XPR1,SLC9A3R1	module1
GO:BP	biological regulation	GO:0065007	0.0435347	1.36116	9840	1002	753	13799	ABI1,BCL2L10,PARP3,TOM1L1,OCLN,MYZAP,ACTR3,ACTR2,ACTR1A,ADGRG2,SERF2,RBM5,ADAM10,FLOT1,CALCOCO2,GPHN,CDKN1A,SIGMAR1,BCKDK,TCIRG1,TFG,MYL12B,NDRG1,CDX1,UBE2E3,CREB3,CEBPD,ATG7,GLRX3,DCTN2,HTATIP2,AGPAT1,AGPAT2,SLC34A2,CCT7,MXD4,PDLIM5,STAMBP,SPINT2,GMEB1,CFL1,CTSC,KDM5B,TOB2,NCKAP1,FAXDC2,CLPX,EHD1,STARD3,SERINC3,OS9,YWHAQ,COPS5,METAP2,SLC27A4,RCBTB2,RAB35,ADRM1,OGFR,TMEM115,PKP3,EGLN2,EGLN3,VPS45…	module1
GO:BP	regulation of actin filament-based process	GO:0032970	0.0439355	1.35718	349	1002	40	13799	ACTR3,ACTR2,NCKAP1,SYNPO,WHAMM,CRK,DAPK3,DSG2,DSP,CTTN,EPS8,FLII,CD2AP,PYCARD,APOA1,JUP,RHOA,RHOC,PAM,F11R,SPTBN5,LIMA1,PFN1,SSH3,PRKCD,BRK1,BAIAP2L1,TWF1,RAC1,RAC3,SDC4,SPTAN1,ACTG1,VASP,BAIAP2L2,CAPZA1,CAPZB,WASL,ARHGAP18,RHOBTB1	module1
GO:BP	ERBB signaling pathway	GO:0038127	0.0439355	1.35718	140	1002	20	13799	ERBB2,ERBB3,NUP62,RNF115,GRB7,ARF4,SLC30A10,PSEN1,RTN4,PTPN2,SNX6,TSG101,RAB7A,SH3TC2,BCAR3,VPS25,CBL,CPNE3,HAP1,MVB12A	module1
GO:BP	amyloid-beta formation	GO:0034205	0.0441438	1.35513	42	1002	9	13799	ADAM10,SLC2A13,EFNA1,NCSTN,APOE,PSEN1,RTN4,RELA,HAP1	module1
GO:BP	digestion	GO:0007586	0.0446887	1.3498	121	1002	18	13799	SLC46A1,COPA,FABP2,APOA1,ENPP7,F11R,LIMA1,PLS1,ABCG8,SGK1,SLC5A1,AKR1D1,UGCG,NR1H2,EZR,SOAT2,CD36,SCARB1	module1
GO:BP	positive regulation of cell death	GO:0010942	0.0450551	1.34626	564	1002	59	13799	RBM5,ADAM10,CDKN1A,ATG7,HTATIP2,CTSC,SERINC3,SLC27A4,TEX261,ADM,CTNNA1,CTNNB1,SIK1,DAPK3,DEDD2,DDX3X,EFNB2,EGR1,FLCN,FOXO3,NCSTN,HEBP2,NGEF,FAM162A,CIDEB,PDCD4,PYCARD,HDAC1,HMGCR,APBB1,IGF2R,ITGB1,JUN,RHOA,MCL1,MAP3K10,PAWR,TNFRSF12A,PRKCD,PSEN1,PTPN2,BCL2L1,BCL6,BID,SIAH1,BNIP3,SOX4,THBS1,TSPO,TNFRSF1A,FOSL1,CASP9,KLF11,TNFRSF10B,SQSTM1,SLC9A3R1,CD36,MFN2,CDC34	module1
GO:BP	regulation of cellular localization	GO:0060341	0.0453937	1.343	775	1002	77	13799	ADAM10,CCT7,EHD1,OS9,YWHAQ,AP2M1,CLTC,CTNNA1,CTNNB1,DYNC1H1,TOR1A,EPHA2,FLCN,ERBB2,ACSL3,GPC4,CD2AP,NUP62,PTPN23,TMEM98,APPL1,FBXO4,NPTN,SNX12,ANXA2,TAX1BP3,HIF1A,HMGCR,ITGB1,JUP,LAMP1,P2RX4,SH3GLB1,PDZK1,PLS1,LEPROT,RNF31,TMEM38B,PPP2R5A,FERMT1,RBM22,TMEM30A,PRKCD,MAP2K1,PSEN1,SAR1A,RTN4,RAC1,RAP1A,BCL2L1,BID,SREBF1,STXBP2,TCF7L2,TMBIM6,TSG101,UBE2D3,VEGFA,EZR,YWHAB,YWHAZ,ZFP36,REEP5,SH3TC2,MICA…	module1
GO:BP	protein localization to cell periphery	GO:1990778	0.0454506	1.34246	328	1002	38	13799	ADAM10,FLOT1,VAMP5,EHD1,PKP3,AP2M1,CLTC,EPHA2,ACSL3,GPC4,FLOT2,TSPAN15,GAK,APPL1,ANXA2,IKBKB,ITGB1,JUP,ATP1B1,F11R,GOLGA7,PDZK1,PLS1,GOLPH3L,PPP2R5A,RAB13,RAP1A,BCL2L1,TNFRSF1A,EZR,RAB7A,PDZD3,PIP5K1A,VAMP8,SQSTM1,SLC9A3R1,TMEM59,CDH1	module1
GO:BP	response to monosaccharide	GO:0034284	0.0464918	1.33262	201	1002	26	13799	ATG7,GJD3,CTSV,EGR1,FOXO3,SLC39A14,GCKR,HIF1A,HMGCR,ITGA2,KHK,RHOA,NME2,MLXIPL,PKLR,RAC1,RAF1,SOX4,SPARC,SREBF1,TCF7L2,THBS1,ADIPOR2,NR0B2,RAB11B,NR1D1	module1
GO:BP	axo-dendritic transport	GO:0008088	0.0467308	1.3304	67	1002	12	13799	KIF1C,AP3M2,AP3S1,DYNC1H1,FLOT2,BLOC1S2,HIF1A,PAFAH1B1,TRAK2,SPAST,AP3B1,HAP1	module1
GO:BP	regulation of microtubule cytoskeleton organization	GO:0070507	0.0470089	1.32782	141	1002	20	13799	PARP3,OCLN,CLTC,CHMP4B,DCTN1,DYNC1H1,MARK2,MAPRE3,NUP62,CHMP2B,CHMP2A,RHOA,ARL2,PAFAH1B1,CHMP1A,CHMP1B,RAC1,CLIP1,SPAST,CHMP4C	module1
GO:BP	positive regulation of programmed cell death	GO:0043068	0.0471226	1.32677	508	1002	54	13799	RBM5,ADAM10,CDKN1A,ATG7,HTATIP2,CTSC,SERINC3,SLC27A4,TEX261,ADM,CTNNA1,CTNNB1,SIK1,DAPK3,DEDD2,DDX3X,FLCN,FOXO3,NCSTN,NGEF,FAM162A,PDCD4,PYCARD,HDAC1,HMGCR,APBB1,IGF2R,ITGB1,JUN,RHOA,MCL1,MAP3K10,PAWR,TNFRSF12A,PRKCD,PSEN1,PTPN2,BCL2L1,BCL6,BID,SIAH1,BNIP3,SOX4,THBS1,TSPO,TNFRSF1A,FOSL1,CASP9,KLF11,TNFRSF10B,SQSTM1,SLC9A3R1,MFN2,CDC34	module1
GO:BP	regulation of cellular metabolic process	GO:0031323	0.047638	1.32205	4972	1002	402	13799	ABI1,BCL2L10,PARP3,TOM1L1,OCLN,ACTR3,ACTR2,RBM5,FLOT1,CALCOCO2,CDKN1A,BCKDK,CDX1,CREB3,CEBPD,ATG7,HTATIP2,AGPAT1,CCT7,MXD4,SPINT2,GMEB1,CTSC,KDM5B,TOB2,FAXDC2,CLPX,YWHAQ,COPS5,ADRM1,PKP3,EGLN2,EGLN3,GABARAPL2,SLC2A13,CHUK,NOSTRIN,AP2M1,CLK2,RNF19B,COL1A1,CHMP4B,NUP35,AADAC,DNAJC19,KLF6,ADM,CLDN4,CLDN3,CRK,GATA5,SPTY2D1,CSNK2B,CST3,ZNF534,CREB3L4,CTNNB1,SIK1,CYP2D6,DAP,DAPK3,DEDD2,DDB1,WBP2NL,DDX1…	module1
GO:BP	positive regulation of lipid storage	GO:0010884	0.0478401	1.32021	21	1002	6	13799	EHD1,PLIN2,APOB,NR1H2,CD36,SCARB1	module1
GO:BP	lipid digestion	GO:0044241	0.0478401	1.32021	21	1002	6	13799	APOA1,ENPP7,LIMA1,ABCG8,SOAT2,CD36	module1
GO:BP	actin filament-based process	GO:0030029	0.0478401	1.32021	718	1002	72	13799	ABI1,ACTR3,ACTR2,PDLIM5,CFL1,NCKAP1,SYNPO,WHAMM,CLDN3,CRK,CTNNA1,DAPK3,DSG2,DSP,CTTN,EPB41L1,EPS8,FLII,FLNB,CD2AP,PYCARD,APOA1,IKBKB,ITGB1,JUP,KRT8,RHOA,RHOC,LLGL2,MYL6,MYO6,MYO7B,PAFAH1B1,MINK1,PAM,PAWR,F11R,SPTBN5,LIMA1,PFN1,PLS1,SSH3,PRKCD,BRK1,BAIAP2L1,TWF1,RAB13,RAC1,RAC3,RALA,BCL6,SDC4,SDCBP,MARCKSL1,SMTN,PHACTR4,SPTAN1,ACTG1,VASP,EZR,MICALL2,BAIAP2L2,ACTN4,CAPZA1,CAPZB,PIP5K1A,CUL3,WASL,AR…	module1
GO:BP	energy homeostasis	GO:0097009	0.0478401	1.32021	35	1002	8	13799	PM20D1,FLCN,TSKU,METRNL,MLXIPL,PRCP,MFSD2A,CD36	module1
GO:BP	positive regulation of protein polymerization	GO:0032273	0.0478401	1.32021	122	1002	18	13799	OCLN,ACTR3,ACTR2,NCKAP1,WHAMM,DCTN1,CTTN,PYCARD,RHOA,ARL2,PFN1,BRK1,BAIAP2L1,RAC1,CLIP1,VASP,BAIAP2L2,WASL	module1
GO:BP	positive regulation of protein-containing complex assembly	GO:0031334	0.0481674	1.31725	233	1002	29	13799	OCLN,ACTR3,ACTR2,NCKAP1,WHAMM,DCTN1,DDB1,DDX3X,CTTN,ABCA3,PYCARD,RHOA,RHOC,ARL2,SH3GLB1,PFN1,FERMT1,BRK1,BAIAP2L1,PSMC2,RAC1,CLIP1,BID,NR1H2,VASP,VEGFA,BAIAP2L2,WASL,CD36	module1
GO:BP	negative regulation of ATP metabolic process	GO:1903579	0.0498623	1.30223	28	1002	7	13799	FLCN,PDE12,FBP1,RHOA,MLXIPL,PFKFB1,TSPO	module1
[truncated: 1,320 more rows]

## Sheet: Stomach
source	term_name	term_id	adjusted_p_value	negative_log10_of_adjusted_p_value	term_size	query_size	intersection_size	effective_domain_size	intersections	type
[truncated: 1,090 more rows]

## Sheet: Hepatocyte
source	term_name	term_id	adjusted_p_value	negative_log10_of_adjusted_p_value	term_size	query_size	intersection_size	effective_domain_size	intersections	type
[truncated: 603 more rows]

[truncated: 1 more sheets: Erythrocyte]
