# Supplementary material for: Cell landscape of larval and adult Xenopus laevis at single-cell resolution
Source: Nat Commun. 2022 Jul 25;13:4306. doi: 10.1038/s41467-022-31949-2 (PMC9314398; doi:10.1038/s41467-022-31949-2)
Supplement: Supplementary file 11 — Dataset 9 [file 41467_2022_31949_MOESM11_ESM.xlsx]

## Sheet: Barcoded oligonucleotides
Three rounds of beads barcoded oligonucleotides sequences
A-1	TTTAGGGATAACAGGGTAATAAGCAGTGGTATCAACGCAGAGTACGTTTTAGGCGACTCACTACAGGG
A-2	TTTAGGGATAACAGGGTAATAAGCAGTGGTATCAACGCAGAGTACGTATTCCACGACTCACTACAGGG
A-3	TTTAGGGATAACAGGGTAATAAGCAGTGGTATCAACGCAGAGTACGTGCTCAACGACTCACTACAGGG
A-4	TTTAGGGATAACAGGGTAATAAGCAGTGGTATCAACGCAGAGTACGTCATCCCCGACTCACTACAGGG
A-5	TTTAGGGATAACAGGGTAATAAGCAGTGGTATCAACGCAGAGTACGTTTGGACCGACTCACTACAGGG
A-6	TTTAGGGATAACAGGGTAATAAGCAGTGGTATCAACGCAGAGTACGTCTGTGTCGACTCACTACAGGG
A-7	TTTAGGGATAACAGGGTAATAAGCAGTGGTATCAACGCAGAGTACGTGGACATCGACTCACTACAGGG
A-8	TTTAGGGATAACAGGGTAATAAGCAGTGGTATCAACGCAGAGTACGTCAAAGTCGACTCACTACAGGG
A-9	TTTAGGGATAACAGGGTAATAAGCAGTGGTATCAACGCAGAGTACGTAAGCGGCGACTCACTACAGGG
A-10	TTTAGGGATAACAGGGTAATAAGCAGTGGTATCAACGCAGAGTACGTAATAAACGACTCACTACAGGG
A-11	TTTAGGGATAACAGGGTAATAAGCAGTGGTATCAACGCAGAGTACGTGAGGAGCGACTCACTACAGGG
A-12	TTTAGGGATAACAGGGTAATAAGCAGTGGTATCAACGCAGAGTACGTGGTACACGACTCACTACAGGG
A-13	TTTAGGGATAACAGGGTAATAAGCAGTGGTATCAACGCAGAGTACGTAGCGAGCGACTCACTACAGGG
A-14	TTTAGGGATAACAGGGTAATAAGCAGTGGTATCAACGCAGAGTACGTGTCGGTCGACTCACTACAGGG
A-15	TTTAGGGATAACAGGGTAATAAGCAGTGGTATCAACGCAGAGTACGTATTTGCCGACTCACTACAGGG
A-16	TTTAGGGATAACAGGGTAATAAGCAGTGGTATCAACGCAGAGTACGTAGGACTCGACTCACTACAGGG
A-17	TTTAGGGATAACAGGGTAATAAGCAGTGGTATCAACGCAGAGTACGTGCCCTCCGACTCACTACAGGG
A-18	TTTAGGGATAACAGGGTAATAAGCAGTGGTATCAACGCAGAGTACGTTCGTAACGACTCACTACAGGG
A-19	TTTAGGGATAACAGGGTAATAAGCAGTGGTATCAACGCAGAGTACGTCCAGACCGACTCACTACAGGG
A-20	TTTAGGGATAACAGGGTAATAAGCAGTGGTATCAACGCAGAGTACGTTATGTACGACTCACTACAGGG
A-21	TTTAGGGATAACAGGGTAATAAGCAGTGGTATCAACGCAGAGTACGTACAATACGACTCACTACAGGG
A-22	TTTAGGGATAACAGGGTAATAAGCAGTGGTATCAACGCAGAGTACGTATGCTTCGACTCACTACAGGG
A-23	TTTAGGGATAACAGGGTAATAAGCAGTGGTATCAACGCAGAGTACGTAGTTTACGACTCACTACAGGG
A-24	TTTAGGGATAACAGGGTAATAAGCAGTGGTATCAACGCAGAGTACGTCACAAGCGACTCACTACAGGG
A-25	TTTAGGGATAACAGGGTAATAAGCAGTGGTATCAACGCAGAGTACGTATCAACCGACTCACTACAGGG
A-26	TTTAGGGATAACAGGGTAATAAGCAGTGGTATCAACGCAGAGTACGTTAGTCGCGACTCACTACAGGG
A-27	TTTAGGGATAACAGGGTAATAAGCAGTGGTATCAACGCAGAGTACGTTAGAGACGACTCACTACAGGG
A-28	TTTAGGGATAACAGGGTAATAAGCAGTGGTATCAACGCAGAGTACGTGTCCCGCGACTCACTACAGGG
A-29	TTTAGGGATAACAGGGTAATAAGCAGTGGTATCAACGCAGAGTACGTTACTTCCGACTCACTACAGGG
A-30	TTTAGGGATAACAGGGTAATAAGCAGTGGTATCAACGCAGAGTACGTAAAGTTCGACTCACTACAGGG
A-31	TTTAGGGATAACAGGGTAATAAGCAGTGGTATCAACGCAGAGTACGTTAAGGGCGACTCACTACAGGG
A-32	TTTAGGGATAACAGGGTAATAAGCAGTGGTATCAACGCAGAGTACGTGTTGCCCGACTCACTACAGGG
A-33	TTTAGGGATAACAGGGTAATAAGCAGTGGTATCAACGCAGAGTACGTAAGTACCGACTCACTACAGGG
A-34	TTTAGGGATAACAGGGTAATAAGCAGTGGTATCAACGCAGAGTACGTGATCTTCGACTCACTACAGGG
A-35	TTTAGGGATAACAGGGTAATAAGCAGTGGTATCAACGCAGAGTACGTTTAACTCGACTCACTACAGGG
A-36	TTTAGGGATAACAGGGTAATAAGCAGTGGTATCAACGCAGAGTACGTGCGAATCGACTCACTACAGGG
A-37	TTTAGGGATAACAGGGTAATAAGCAGTGGTATCAACGCAGAGTACGTCCGCTACGACTCACTACAGGG
A-38	TTTAGGGATAACAGGGTAATAAGCAGTGGTATCAACGCAGAGTACGTTGAAGCCGACTCACTACAGGG
A-39	TTTAGGGATAACAGGGTAATAAGCAGTGGTATCAACGCAGAGTACGTATACAGCGACTCACTACAGGG
A-40	TTTAGGGATAACAGGGTAATAAGCAGTGGTATCAACGCAGAGTACGTCTTCTGCGACTCACTACAGGG
A-41	TTTAGGGATAACAGGGTAATAAGCAGTGGTATCAACGCAGAGTACGTGAGATCCGACTCACTACAGGG
A-42	TTTAGGGATAACAGGGTAATAAGCAGTGGTATCAACGCAGAGTACGTCCGACGCGACTCACTACAGGG
A-43	TTTAGGGATAACAGGGTAATAAGCAGTGGTATCAACGCAGAGTACGTCTCCATCGACTCACTACAGGG
A-44	TTTAGGGATAACAGGGTAATAAGCAGTGGTATCAACGCAGAGTACGTAAAACGCGACTCACTACAGGG
A-45	TTTAGGGATAACAGGGTAATAAGCAGTGGTATCAACGCAGAGTACGTTAGCATCGACTCACTACAGGG
A-46	TTTAGGGATAACAGGGTAATAAGCAGTGGTATCAACGCAGAGTACGTTCGGGTCGACTCACTACAGGG
A-47	TTTAGGGATAACAGGGTAATAAGCAGTGGTATCAACGCAGAGTACGTGTGGTACGACTCACTACAGGG
A-48	TTTAGGGATAACAGGGTAATAAGCAGTGGTATCAACGCAGAGTACGTCCTAGACGACTCACTACAGGG
A-49	TTTAGGGATAACAGGGTAATAAGCAGTGGTATCAACGCAGAGTACGTGGGTTTCGACTCACTACAGGG
A-50	TTTAGGGATAACAGGGTAATAAGCAGTGGTATCAACGCAGAGTACGTATGGCGCGACTCACTACAGGG
A-51	TTTAGGGATAACAGGGTAATAAGCAGTGGTATCAACGCAGAGTACGTTTCATACGACTCACTACAGGG
A-52	TTTAGGGATAACAGGGTAATAAGCAGTGGTATCAACGCAGAGTACGTAACGCCCGACTCACTACAGGG
A-53	TTTAGGGATAACAGGGTAATAAGCAGTGGTATCAACGCAGAGTACGTGGCTGCCGACTCACTACAGGG
A-54	TTTAGGGATAACAGGGTAATAAGCAGTGGTATCAACGCAGAGTACGTGCTGTGCGACTCACTACAGGG
A-55	TTTAGGGATAACAGGGTAATAAGCAGTGGTATCAACGCAGAGTACGTAGATGGCGACTCACTACAGGG
A-56	TTTAGGGATAACAGGGTAATAAGCAGTGGTATCAACGCAGAGTACGTGTAATGCGACTCACTACAGGG
A-57	TTTAGGGATAACAGGGTAATAAGCAGTGGTATCAACGCAGAGTACGTAGGGTCCGACTCACTACAGGG
A-58	TTTAGGGATAACAGGGTAATAAGCAGTGGTATCAACGCAGAGTACGTATCTCTCGACTCACTACAGGG
A-59	TTTAGGGATAACAGGGTAATAAGCAGTGGTATCAACGCAGAGTACGTGCCTAGCGACTCACTACAGGG
A-60	TTTAGGGATAACAGGGTAATAAGCAGTGGTATCAACGCAGAGTACGTTCAAAGCGACTCACTACAGGG
A-61	TTTAGGGATAACAGGGTAATAAGCAGTGGTATCAACGCAGAGTACGTCATGATCGACTCACTACAGGG
A-62	TTTAGGGATAACAGGGTAATAAGCAGTGGTATCAACGCAGAGTACGTTGTGCGCGACTCACTACAGGG
A-63	TTTAGGGATAACAGGGTAATAAGCAGTGGTATCAACGCAGAGTACGTGCAGGACGACTCACTACAGGG
A-64	TTTAGGGATAACAGGGTAATAAGCAGTGGTATCAACGCAGAGTACGTTCTACCCGACTCACTACAGGG
A-65	TTTAGGGATAACAGGGTAATAAGCAGTGGTATCAACGCAGAGTACGTAGTCGTCGACTCACTACAGGG
A-66	TTTAGGGATAACAGGGTAATAAGCAGTGGTATCAACGCAGAGTACGTCGTGGCCGACTCACTACAGGG
A-67	TTTAGGGATAACAGGGTAATAAGCAGTGGTATCAACGCAGAGTACGTGCGTCCCGACTCACTACAGGG
A-68	TTTAGGGATAACAGGGTAATAAGCAGTGGTATCAACGCAGAGTACGTGAACGCCGACTCACTACAGGG
A-69	TTTAGGGATAACAGGGTAATAAGCAGTGGTATCAACGCAGAGTACGTACTTATCGACTCACTACAGGG
A-70	TTTAGGGATAACAGGGTAATAAGCAGTGGTATCAACGCAGAGTACGTTGGATGCGACTCACTACAGGG
A-71	TTTAGGGATAACAGGGTAATAAGCAGTGGTATCAACGCAGAGTACGTTATTGTCGACTCACTACAGGG
A-72	TTTAGGGATAACAGGGTAATAAGCAGTGGTATCAACGCAGAGTACGTACGTTGCGACTCACTACAGGG
A-73	TTTAGGGATAACAGGGTAATAAGCAGTGGTATCAACGCAGAGTACGTGAATTACGACTCACTACAGGG
A-74	TTTAGGGATAACAGGGTAATAAGCAGTGGTATCAACGCAGAGTACGTCCATCTCGACTCACTACAGGG
A-75	TTTAGGGATAACAGGGTAATAAGCAGTGGTATCAACGCAGAGTACGTTGATCACGACTCACTACAGGG
A-76	TTTAGGGATAACAGGGTAATAAGCAGTGGTATCAACGCAGAGTACGTCGTATTCGACTCACTACAGGG
A-77	TTTAGGGATAACAGGGTAATAAGCAGTGGTATCAACGCAGAGTACGTCGGCAGCGACTCACTACAGGG
A-78	TTTAGGGATAACAGGGTAATAAGCAGTGGTATCAACGCAGAGTACGTGACACTCGACTCACTACAGGG
A-79	TTTAGGGATAACAGGGTAATAAGCAGTGGTATCAACGCAGAGTACGTTTCCGCCGACTCACTACAGGG
A-80	TTTAGGGATAACAGGGTAATAAGCAGTGGTATCAACGCAGAGTACGTCTCGCACGACTCACTACAGGG
A-81	TTTAGGGATAACAGGGTAATAAGCAGTGGTATCAACGCAGAGTACGTGTATACCGACTCACTACAGGG
A-82	TTTAGGGATAACAGGGTAATAAGCAGTGGTATCAACGCAGAGTACGTTGTCACCGACTCACTACAGGG
A-83	TTTAGGGATAACAGGGTAATAAGCAGTGGTATCAACGCAGAGTACGTTGCGGACGACTCACTACAGGG
A-84	TTTAGGGATAACAGGGTAATAAGCAGTGGTATCAACGCAGAGTACGTACGAGCCGACTCACTACAGGG
A-85	TTTAGGGATAACAGGGTAATAAGCAGTGGTATCAACGCAGAGTACGTACACCCCGACTCACTACAGGG
A-86	TTTAGGGATAACAGGGTAATAAGCAGTGGTATCAACGCAGAGTACGTCGCTTGCGACTCACTACAGGG
A-87	TTTAGGGATAACAGGGTAATAAGCAGTGGTATCAACGCAGAGTACGTTGCAATCGACTCACTACAGGG
A-88	TTTAGGGATAACAGGGTAATAAGCAGTGGTATCAACGCAGAGTACGTCAACAACGACTCACTACAGGG
A-89	TTTAGGGATAACAGGGTAATAAGCAGTGGTATCAACGCAGAGTACGTCTGAAACGACTCACTACAGGG
A-90	TTTAGGGATAACAGGGTAATAAGCAGTGGTATCAACGCAGAGTACGTAACCTACGACTCACTACAGGG
A-91	TTTAGGGATAACAGGGTAATAAGCAGTGGTATCAACGCAGAGTACGTACCTGACGACTCACTACAGGG
A-92	TTTAGGGATAACAGGGTAATAAGCAGTGGTATCAACGCAGAGTACGTTCACTTCGACTCACTACAGGG
A-93	TTTAGGGATAACAGGGTAATAAGCAGTGGTATCAACGCAGAGTACGTGGGCGACGACTCACTACAGGG
A-94	TTTAGGGATAACAGGGTAATAAGCAGTGGTATCAACGCAGAGTACGTCGCACCCGACTCACTACAGGG
A-95	TTTAGGGATAACAGGGTAATAAGCAGTGGTATCAACGCAGAGTACGTCGAGTACGACTCACTACAGGG
A-96	TTTAGGGATAACAGGGTAATAAGCAGTGGTATCAACGCAGAGTACGTCCTTTCCGACTCACTACAGGG
B-1	CGATCGTGTCACCGACCTAAACCCTGTAGTGAGTCG
B-2	CGATCGTGTCACCGATGGAATCCCTGTAGTGAGTCG
B-3	CGATCGTGTCACCGATTGAGCCCCTGTAGTGAGTCG
B-4	CGATCGTGTCACCGAGGGATGCCCTGTAGTGAGTCG
B-5	CGATCGTGTCACCGAGTCCAACCCTGTAGTGAGTCG
B-6	CGATCGTGTCACCGAACACAGCCCTGTAGTGAGTCG
B-7	CGATCGTGTCACCGAATGTCCCCCTGTAGTGAGTCG
B-8	CGATCGTGTCACCGAACTTTGCCCTGTAGTGAGTCG
B-9	CGATCGTGTCACCGACCGCTTCCCTGTAGTGAGTCG
B-10	CGATCGTGTCACCGATTTATTCCCTGTAGTGAGTCG
B-11	CGATCGTGTCACCGACTCCTCCCCTGTAGTGAGTCG
B-12	CGATCGTGTCACCGATGTACCCCCTGTAGTGAGTCG
B-13	CGATCGTGTCACCGACTCGCTCCCTGTAGTGAGTCG
B-14	CGATCGTGTCACCGAACCGACCCCTGTAGTGAGTCG
B-15	CGATCGTGTCACCGAGCAAATCCCTGTAGTGAGTCG
B-16	CGATCGTGTCACCGAAGTCCTCCCTGTAGTGAGTCG
B-17	CGATCGTGTCACCGAGAGGGCCCCTGTAGTGAGTCG
B-18	CGATCGTGTCACCGATTACGACCCTGTAGTGAGTCG
B-19	CGATCGTGTCACCGAGTCTGGCCCTGTAGTGAGTCG
B-20	CGATCGTGTCACCGATACATACCCTGTAGTGAGTCG
B-21	CGATCGTGTCACCGATATTGTCCCTGTAGTGAGTCG
B-22	CGATCGTGTCACCGAAAGCATCCCTGTAGTGAGTCG
B-23	CGATCGTGTCACCGATAAACTCCCTGTAGTGAGTCG
B-24	CGATCGTGTCACCGACTTGTGCCCTGTAGTGAGTCG
B-25	CGATCGTGTCACCGAGTTGATCCCTGTAGTGAGTCG
B-26	CGATCGTGTCACCGACGACTACCCTGTAGTGAGTCG
B-27	CGATCGTGTCACCGATCTCTACCCTGTAGTGAGTCG
B-28	CGATCGTGTCACCGACGGGACCCCTGTAGTGAGTCG
B-29	CGATCGTGTCACCGAGAAGTACCCTGTAGTGAGTCG
B-30	CGATCGTGTCACCGAAACTTTCCCTGTAGTGAGTCG
B-31	CGATCGTGTCACCGACCCTTACCCTGTAGTGAGTCG
B-32	CGATCGTGTCACCGAGGCAACCCCTGTAGTGAGTCG
B-33	CGATCGTGTCACCGAGTACTTCCCTGTAGTGAGTCG
B-34	CGATCGTGTCACCGAAAGATCCCCTGTAGTGAGTCG
B-35	CGATCGTGTCACCGAAGTTAACCCTGTAGTGAGTCG
B-36	CGATCGTGTCACCGAATTCGCCCCTGTAGTGAGTCG
B-37	CGATCGTGTCACCGATAGCGGCCCTGTAGTGAGTCG
B-38	CGATCGTGTCACCGAGCTTCACCCTGTAGTGAGTCG
B-39	CGATCGTGTCACCGACTGTATCCCTGTAGTGAGTCG
B-40	CGATCGTGTCACCGACAGAAGCCCTGTAGTGAGTCG
B-41	CGATCGTGTCACCGAGATCTCCCCTGTAGTGAGTCG
B-42	CGATCGTGTCACCGACGTCGGCCCTGTAGTGAGTCG
B-43	CGATCGTGTCACCGAATGGAGCCCTGTAGTGAGTCG
B-44	CGATCGTGTCACCGACGTTTTCCCTGTAGTGAGTCG
B-45	CGATCGTGTCACCGAATGCTACCCTGTAGTGAGTCG
B-46	CGATCGTGTCACCGAACCCGACCCTGTAGTGAGTCG
B-47	CGATCGTGTCACCGATACCACCCCTGTAGTGAGTCG
B-48	CGATCGTGTCACCGATCTAGGCCCTGTAGTGAGTCG
B-49	CGATCGTGTCACCGAAAACCCCCCTGTAGTGAGTCG
B-50	CGATCGTGTCACCGACGCCATCCCTGTAGTGAGTCG
B-51	CGATCGTGTCACCGATATGAACCCTGTAGTGAGTCG
B-52	CGATCGTGTCACCGAGGCGTTCCCTGTAGTGAGTCG
B-53	CGATCGTGTCACCGAGCAGCCCCCTGTAGTGAGTCG
B-54	CGATCGTGTCACCGACACAGCCCCTGTAGTGAGTCG
B-55	CGATCGTGTCACCGACCATCTCCCTGTAGTGAGTCG
B-56	CGATCGTGTCACCGACATTACCCCTGTAGTGAGTCG
B-57	CGATCGTGTCACCGAGACCCTCCCTGTAGTGAGTCG
B-58	CGATCGTGTCACCGAAGAGATCCCTGTAGTGAGTCG
B-59	CGATCGTGTCACCGACTAGGCCCCTGTAGTGAGTCG
B-60	CGATCGTGTCACCGACTTTGACCCTGTAGTGAGTCG
B-61	CGATCGTGTCACCGAATCATGCCCTGTAGTGAGTCG
B-62	CGATCGTGTCACCGACGCACACCCTGTAGTGAGTCG
B-63	CGATCGTGTCACCGATCCTGCCCCTGTAGTGAGTCG
B-64	CGATCGTGTCACCGAGGTAGACCCTGTAGTGAGTCG
B-65	CGATCGTGTCACCGAACGACTCCCTGTAGTGAGTCG
B-66	CGATCGTGTCACCGAGCCACGCCCTGTAGTGAGTCG
B-67	CGATCGTGTCACCGAGGACGCCCCTGTAGTGAGTCG
B-68	CGATCGTGTCACCGAGCGTTCCCCTGTAGTGAGTCG
B-69	CGATCGTGTCACCGAATAAGTCCCTGTAGTGAGTCG
B-70	CGATCGTGTCACCGACATCCACCCTGTAGTGAGTCG
B-71	CGATCGTGTCACCGAACAATACCCTGTAGTGAGTCG
B-72	CGATCGTGTCACCGACAACGTCCCTGTAGTGAGTCG
B-73	CGATCGTGTCACCGATAATTCCCCTGTAGTGAGTCG
B-74	CGATCGTGTCACCGAAGATGGCCCTGTAGTGAGTCG
B-75	CGATCGTGTCACCGATGATCACCCTGTAGTGAGTCG
B-76	CGATCGTGTCACCGAAATACGCCCTGTAGTGAGTCG
B-77	CGATCGTGTCACCGACTGCCGCCCTGTAGTGAGTCG
B-78	CGATCGTGTCACCGAAGTGTCCCCTGTAGTGAGTCG
B-79	CGATCGTGTCACCGAGCGGAACCCTGTAGTGAGTCG
B-80	CGATCGTGTCACCGATGCGAGCCCTGTAGTGAGTCG
B-81	CGATCGTGTCACCGAGTATACCCCTGTAGTGAGTCG
B-82	CGATCGTGTCACCGAGTGACACCCTGTAGTGAGTCG
B-83	CGATCGTGTCACCGATCCGCACCCTGTAGTGAGTCG
B-84	CGATCGTGTCACCGAGCTCGTCCCTGTAGTGAGTCG
B-85	CGATCGTGTCACCGAGGGTGTCCCTGTAGTGAGTCG
B-86	CGATCGTGTCACCGACAAGCGCCCTGTAGTGAGTCG
B-87	CGATCGTGTCACCGAATTGCACCCTGTAGTGAGTCG
B-88	CGATCGTGTCACCGATTGTTGCCCTGTAGTGAGTCG
B-89	CGATCGTGTCACCGATTTCAGCCCTGTAGTGAGTCG
B-90	CGATCGTGTCACCGATAGGTTCCCTGTAGTGAGTCG
B-91	CGATCGTGTCACCGATCAGGTCCCTGTAGTGAGTCG
B-92	CGATCGTGTCACCGAAAGTGACCCTGTAGTGAGTCG
B-93	CGATCGTGTCACCGATCGCCCCCCTGTAGTGAGTCG
B-94	CGATCGTGTCACCGAGGTGCGCCCTGTAGTGAGTCG
B-95	CGATCGTGTCACCGATACTCGCCCTGTAGTGAGTCG
B-96	CGATCGTGTCACCGAGAAAGGCCCTGTAGTGAGTCG
C-1	AAAAAAAAAAAAAAAAAAAAAAAAAAAAAANNNNNNCCTAAACGATCGTGTCACCGA
C-2	AAAAAAAAAAAAAAAAAAAAAAAAAAAAAANNNNNNTGGAATCGATCGTGTCACCGA
C-3	AAAAAAAAAAAAAAAAAAAAAAAAAAAAAANNNNNNTTGAGCCGATCGTGTCACCGA
C-4	AAAAAAAAAAAAAAAAAAAAAAAAAAAAAANNNNNNGGGATGCGATCGTGTCACCGA
C-5	AAAAAAAAAAAAAAAAAAAAAAAAAAAAAANNNNNNGTCCAACGATCGTGTCACCGA
C-6	AAAAAAAAAAAAAAAAAAAAAAAAAAAAAANNNNNNACACAGCGATCGTGTCACCGA
C-7	AAAAAAAAAAAAAAAAAAAAAAAAAAAAAANNNNNNATGTCCCGATCGTGTCACCGA
C-8	AAAAAAAAAAAAAAAAAAAAAAAAAAAAAANNNNNNACTTTGCGATCGTGTCACCGA
C-9	AAAAAAAAAAAAAAAAAAAAAAAAAAAAAANNNNNNCCGCTTCGATCGTGTCACCGA
C-10	AAAAAAAAAAAAAAAAAAAAAAAAAAAAAANNNNNNTTTATTCGATCGTGTCACCGA
C-11	AAAAAAAAAAAAAAAAAAAAAAAAAAAAAANNNNNNCTCCTCCGATCGTGTCACCGA
C-12	AAAAAAAAAAAAAAAAAAAAAAAAAAAAAANNNNNNTGTACCCGATCGTGTCACCGA
C-13	AAAAAAAAAAAAAAAAAAAAAAAAAAAAAANNNNNNCTCGCTCGATCGTGTCACCGA
C-14	AAAAAAAAAAAAAAAAAAAAAAAAAAAAAANNNNNNACCGACCGATCGTGTCACCGA
C-15	AAAAAAAAAAAAAAAAAAAAAAAAAAAAAANNNNNNGCAAATCGATCGTGTCACCGA
C-16	AAAAAAAAAAAAAAAAAAAAAAAAAAAAAANNNNNNAGTCCTCGATCGTGTCACCGA
C-17	AAAAAAAAAAAAAAAAAAAAAAAAAAAAAANNNNNNGAGGGCCGATCGTGTCACCGA
C-18	AAAAAAAAAAAAAAAAAAAAAAAAAAAAAANNNNNNTTACGACGATCGTGTCACCGA
C-19	AAAAAAAAAAAAAAAAAAAAAAAAAAAAAANNNNNNGTCTGGCGATCGTGTCACCGA
C-20	AAAAAAAAAAAAAAAAAAAAAAAAAAAAAANNNNNNTACATACGATCGTGTCACCGA
C-21	AAAAAAAAAAAAAAAAAAAAAAAAAAAAAANNNNNNTATTGTCGATCGTGTCACCGA
C-22	AAAAAAAAAAAAAAAAAAAAAAAAAAAAAANNNNNNAAGCATCGATCGTGTCACCGA
C-23	AAAAAAAAAAAAAAAAAAAAAAAAAAAAAANNNNNNTAAACTCGATCGTGTCACCGA
C-24	AAAAAAAAAAAAAAAAAAAAAAAAAAAAAANNNNNNCTTGTGCGATCGTGTCACCGA
C-25	AAAAAAAAAAAAAAAAAAAAAAAAAAAAAANNNNNNGTTGATCGATCGTGTCACCGA
C-26	AAAAAAAAAAAAAAAAAAAAAAAAAAAAAANNNNNNCGACTACGATCGTGTCACCGA
C-27	AAAAAAAAAAAAAAAAAAAAAAAAAAAAAANNNNNNTCTCTACGATCGTGTCACCGA
C-28	AAAAAAAAAAAAAAAAAAAAAAAAAAAAAANNNNNNCGGGACCGATCGTGTCACCGA
C-29	AAAAAAAAAAAAAAAAAAAAAAAAAAAAAANNNNNNGAAGTACGATCGTGTCACCGA
C-30	AAAAAAAAAAAAAAAAAAAAAAAAAAAAAANNNNNNAACTTTCGATCGTGTCACCGA
C-31	AAAAAAAAAAAAAAAAAAAAAAAAAAAAAANNNNNNCCCTTACGATCGTGTCACCGA
C-32	AAAAAAAAAAAAAAAAAAAAAAAAAAAAAANNNNNNGGCAACCGATCGTGTCACCGA
C-33	AAAAAAAAAAAAAAAAAAAAAAAAAAAAAANNNNNNGTACTTCGATCGTGTCACCGA
C-34	AAAAAAAAAAAAAAAAAAAAAAAAAAAAAANNNNNNAAGATCCGATCGTGTCACCGA
C-35	AAAAAAAAAAAAAAAAAAAAAAAAAAAAAANNNNNNAGTTAACGATCGTGTCACCGA
C-36	AAAAAAAAAAAAAAAAAAAAAAAAAAAAAANNNNNNATTCGCCGATCGTGTCACCGA
C-37	AAAAAAAAAAAAAAAAAAAAAAAAAAAAAANNNNNNTAGCGGCGATCGTGTCACCGA
C-38	AAAAAAAAAAAAAAAAAAAAAAAAAAAAAANNNNNNGCTTCACGATCGTGTCACCGA
C-39	AAAAAAAAAAAAAAAAAAAAAAAAAAAAAANNNNNNCTGTATCGATCGTGTCACCGA
C-40	AAAAAAAAAAAAAAAAAAAAAAAAAAAAAANNNNNNCAGAAGCGATCGTGTCACCGA
C-41	AAAAAAAAAAAAAAAAAAAAAAAAAAAAAANNNNNNGATCTCCGATCGTGTCACCGA
C-42	AAAAAAAAAAAAAAAAAAAAAAAAAAAAAANNNNNNCGTCGGCGATCGTGTCACCGA
C-43	AAAAAAAAAAAAAAAAAAAAAAAAAAAAAANNNNNNATGGAGCGATCGTGTCACCGA
C-44	AAAAAAAAAAAAAAAAAAAAAAAAAAAAAANNNNNNCGTTTTCGATCGTGTCACCGA
C-45	AAAAAAAAAAAAAAAAAAAAAAAAAAAAAANNNNNNATGCTACGATCGTGTCACCGA
C-46	AAAAAAAAAAAAAAAAAAAAAAAAAAAAAANNNNNNACCCGACGATCGTGTCACCGA
C-47	AAAAAAAAAAAAAAAAAAAAAAAAAAAAAANNNNNNTACCACCGATCGTGTCACCGA
C-48	AAAAAAAAAAAAAAAAAAAAAAAAAAAAAANNNNNNTCTAGGCGATCGTGTCACCGA
C-49	AAAAAAAAAAAAAAAAAAAAAAAAAAAAAANNNNNNAAACCCCGATCGTGTCACCGA
C-50	AAAAAAAAAAAAAAAAAAAAAAAAAAAAAANNNNNNCGCCATCGATCGTGTCACCGA
C-51	AAAAAAAAAAAAAAAAAAAAAAAAAAAAAANNNNNNTATGAACGATCGTGTCACCGA
C-52	AAAAAAAAAAAAAAAAAAAAAAAAAAAAAANNNNNNGGCGTTCGATCGTGTCACCGA
C-53	AAAAAAAAAAAAAAAAAAAAAAAAAAAAAANNNNNNGCAGCCCGATCGTGTCACCGA
C-54	AAAAAAAAAAAAAAAAAAAAAAAAAAAAAANNNNNNCACAGCCGATCGTGTCACCGA
C-55	AAAAAAAAAAAAAAAAAAAAAAAAAAAAAANNNNNNCCATCTCGATCGTGTCACCGA
C-56	AAAAAAAAAAAAAAAAAAAAAAAAAAAAAANNNNNNCATTACCGATCGTGTCACCGA
C-57	AAAAAAAAAAAAAAAAAAAAAAAAAAAAAANNNNNNGACCCTCGATCGTGTCACCGA
C-58	AAAAAAAAAAAAAAAAAAAAAAAAAAAAAANNNNNNAGAGATCGATCGTGTCACCGA
C-59	AAAAAAAAAAAAAAAAAAAAAAAAAAAAAANNNNNNCTAGGCCGATCGTGTCACCGA
C-60	AAAAAAAAAAAAAAAAAAAAAAAAAAAAAANNNNNNCTTTGACGATCGTGTCACCGA
C-61	AAAAAAAAAAAAAAAAAAAAAAAAAAAAAANNNNNNATCATGCGATCGTGTCACCGA
C-62	AAAAAAAAAAAAAAAAAAAAAAAAAAAAAANNNNNNCGCACACGATCGTGTCACCGA
C-63	AAAAAAAAAAAAAAAAAAAAAAAAAAAAAANNNNNNTCCTGCCGATCGTGTCACCGA
C-64	AAAAAAAAAAAAAAAAAAAAAAAAAAAAAANNNNNNGGTAGACGATCGTGTCACCGA
C-65	AAAAAAAAAAAAAAAAAAAAAAAAAAAAAANNNNNNACGACTCGATCGTGTCACCGA
C-66	AAAAAAAAAAAAAAAAAAAAAAAAAAAAAANNNNNNGCCACGCGATCGTGTCACCGA
C-67	AAAAAAAAAAAAAAAAAAAAAAAAAAAAAANNNNNNGGACGCCGATCGTGTCACCGA
C-68	AAAAAAAAAAAAAAAAAAAAAAAAAAAAAANNNNNNGCGTTCCGATCGTGTCACCGA
C-69	AAAAAAAAAAAAAAAAAAAAAAAAAAAAAANNNNNNATAAGTCGATCGTGTCACCGA
C-70	AAAAAAAAAAAAAAAAAAAAAAAAAAAAAANNNNNNCATCCACGATCGTGTCACCGA
C-71	AAAAAAAAAAAAAAAAAAAAAAAAAAAAAANNNNNNACAATACGATCGTGTCACCGA
C-72	AAAAAAAAAAAAAAAAAAAAAAAAAAAAAANNNNNNCAACGTCGATCGTGTCACCGA
C-73	AAAAAAAAAAAAAAAAAAAAAAAAAAAAAANNNNNNTAATTCCGATCGTGTCACCGA
C-74	AAAAAAAAAAAAAAAAAAAAAAAAAAAAAANNNNNNAGATGGCGATCGTGTCACCGA
C-75	AAAAAAAAAAAAAAAAAAAAAAAAAAAAAANNNNNNTGATCACGATCGTGTCACCGA
C-76	AAAAAAAAAAAAAAAAAAAAAAAAAAAAAANNNNNNAATACGCGATCGTGTCACCGA
C-77	AAAAAAAAAAAAAAAAAAAAAAAAAAAAAANNNNNNCTGCCGCGATCGTGTCACCGA
C-78	AAAAAAAAAAAAAAAAAAAAAAAAAAAAAANNNNNNAGTGTCCGATCGTGTCACCGA
C-79	AAAAAAAAAAAAAAAAAAAAAAAAAAAAAANNNNNNGCGGAACGATCGTGTCACCGA
C-80	AAAAAAAAAAAAAAAAAAAAAAAAAAAAAANNNNNNTGCGAGCGATCGTGTCACCGA
C-81	AAAAAAAAAAAAAAAAAAAAAAAAAAAAAANNNNNNGTATACCGATCGTGTCACCGA
C-82	AAAAAAAAAAAAAAAAAAAAAAAAAAAAAANNNNNNGTGACACGATCGTGTCACCGA
C-83	AAAAAAAAAAAAAAAAAAAAAAAAAAAAAANNNNNNTCCGCACGATCGTGTCACCGA
C-84	AAAAAAAAAAAAAAAAAAAAAAAAAAAAAANNNNNNGCTCGTCGATCGTGTCACCGA
C-85	AAAAAAAAAAAAAAAAAAAAAAAAAAAAAANNNNNNGGGTGTCGATCGTGTCACCGA
C-86	AAAAAAAAAAAAAAAAAAAAAAAAAAAAAANNNNNNCAAGCGCGATCGTGTCACCGA
C-87	AAAAAAAAAAAAAAAAAAAAAAAAAAAAAANNNNNNATTGCACGATCGTGTCACCGA
C-88	AAAAAAAAAAAAAAAAAAAAAAAAAAAAAANNNNNNTTGTTGCGATCGTGTCACCGA
C-89	AAAAAAAAAAAAAAAAAAAAAAAAAAAAAANNNNNNTTTCAGCGATCGTGTCACCGA
C-90	AAAAAAAAAAAAAAAAAAAAAAAAAAAAAANNNNNNTAGGTTCGATCGTGTCACCGA
C-91	AAAAAAAAAAAAAAAAAAAAAAAAAAAAAANNNNNNTCAGGTCGATCGTGTCACCGA
C-92	AAAAAAAAAAAAAAAAAAAAAAAAAAAAAANNNNNNAAGTGACGATCGTGTCACCGA
C-93	AAAAAAAAAAAAAAAAAAAAAAAAAAAAAANNNNNNTCGCCCCGATCGTGTCACCGA
C-94	AAAAAAAAAAAAAAAAAAAAAAAAAAAAAANNNNNNGGTGCGCGATCGTGTCACCGA
C-95	AAAAAAAAAAAAAAAAAAAAAAAAAAAAAANNNNNNTACTCGCGATCGTGTCACCGA
C-96	AAAAAAAAAAAAAAAAAAAAAAAAAAAAAANNNNNNGAAAGGCGATCGTGTCACCGA

## Sheet: Oligonucleotide sequences
Oligonucleotide sequences used in library construction
Indexed bead seq	5'-Bead-Linker-TTTAGGGATAACAGGGTAATAAGCAGTGGTATCAACGCAGAGTACGTjjjjjjCGACTCACTACAGGGjjjjjjTCGGTGACACGATCGjjjjjjnnnnnnTTTTTTTTTTTTTTTTTTTTTTTTTTTTTT
TSO LNA	AAGCAGTGGTATCAACGCAGAGTGAAT/rG/rG/iXNA_G
TSO-PCR	AAGCAGTGGTATCAACGCAGAGT
P5	AATGATACGGCGACCACCGAGATCTACACGCCTGTCCGCGGAAGCAGTGGTATCAACGCAGAGT-s-A-s-C
P5 (MGI)	GAACGACATGGCTACGATCCGACTTGCCTGTCCGCGGAAGCAGTGGTATCAACGCAGAGTA*C*G
2100 primer P5 for Illumina	AATGATACGGCGACCACCGA
2100 primer P7 for Illumina	CAAGCAGAAGACGGCATACGA
2100 primer P5 for MGI	5'P-GAACGACATGGCTACGATCCGAC
2100 primer P7 for MGI	TGTGAGCCAAGGAGTTGTTGTCTTC
Read1 SeqA-GT	GCCTGTCCGCGGAAGCAGTGGTATCAACGCAGAGTACGT
Custom read1 SeqA	CGCCGACGCACAGGGTGCCTCGACCGCATGGCGCGGAACCATGGTTCCGCGCACACTCTTTCCCTACACGACGCTCTTCCGATCT
Custom read1 SeqB	CATGCGGTCGAGGCACCCTGTGCGTCGGCGGGCTGCATGCCGGCATGCAGCCACACTCTTTCCCTACACGACGCTCTTCCGATCT
Indexed P7 for MGI
M801	TGTGAGCCAAGGAGTTGTTGTCTTC ATCGGACCTA GTCTCGTGGGCTCGG
M802	TGTGAGCCAAGGAGTTGTTGTCTTC GATTCCGTCC GTCTCGTGGGCTCGG
M803	TGTGAGCCAAGGAGTTGTTGTCTTC CGGCAGTAAG GTCTCGTGGGCTCGG
M804	TGTGAGCCAAGGAGTTGTTGTCTTC TCAATTAGGT GTCTCGTGGGCTCGG
M805	TGTGAGCCAAGGAGTTGTTGTCTTC CGGATACGAA GTCTCGTGGGCTCGG
M806	TGTGAGCCAAGGAGTTGTTGTCTTC GCTCGTTACC GTCTCGTGGGCTCGG
M807	TGTGAGCCAAGGAGTTGTTGTCTTC TTATACGTTG GTCTCGTGGGCTCGG
M808	TGTGAGCCAAGGAGTTGTTGTCTTC AACGCGACGT GTCTCGTGGGCTCGG
M809	TGTGAGCCAAGGAGTTGTTGTCTTC GCTAGCAGAA GTCTCGTGGGCTCGG
M810	TGTGAGCCAAGGAGTTGTTGTCTTC CTATCTTCCT GTCTCGTGGGCTCGG
M811	TGTGAGCCAAGGAGTTGTTGTCTTC AAGCAAGAGC GTCTCGTGGGCTCGG
M812	TGTGAGCCAAGGAGTTGTTGTCTTC TGCGTGCTTG GTCTCGTGGGCTCGG
M813	TGTGAGCCAAGGAGTTGTTGTCTTC CGGATTGCCG GTCTCGTGGGCTCGG
M814	TGTGAGCCAAGGAGTTGTTGTCTTC GAATCCTGAT GTCTCGTGGGCTCGG
M815	TGTGAGCCAAGGAGTTGTTGTCTTC TCTGGAATGA GTCTCGTGGGCTCGG
M816	TGTGAGCCAAGGAGTTGTTGTCTTC ATCCAGCATC GTCTCGTGGGCTCGG
M825	TGTGAGCCAAGGAGTTGTTGTCTTC TTGTCCTCTA GTCTCGTGGGCTCGG
M826	TGTGAGCCAAGGAGTTGTTGTCTTC ATTCGCTAGG GTCTCGTGGGCTCGG
M828	TGTGAGCCAAGGAGTTGTTGTCTTC ACAGCTCAGC GTCTCGTGGGCTCGG
M829	TGTGAGCCAAGGAGTTGTTGTCTTC TATCTAGGTT GTCTCGTGGGCTCGG
M830	TGTGAGCCAAGGAGTTGTTGTCTTC GAGATGGCAA GTCTCGTGGGCTCGG
M832	TGTGAGCCAAGGAGTTGTTGTCTTC GCCGATAGCG GTCTCGTGGGCTCGG
M833	TGTGAGCCAAGGAGTTGTTGTCTTC CCATCGTTGC GTCTCGTGGGCTCGG
M834	TGTGAGCCAAGGAGTTGTTGTCTTC TGAACGATTA GTCTCGTGGGCTCGG
M835	TGTGAGCCAAGGAGTTGTTGTCTTC TAGAGCGAAC GTCTCGTGGGCTCGG
M836	TGTGAGCCAAGGAGTTGTTGTCTTC ATGTGTGAGA GTCTCGTGGGCTCGG
M837	TGTGAGCCAAGGAGTTGTTGTCTTC ATCCTAACAG GTCTCGTGGGCTCGG
M838	TGTGAGCCAAGGAGTTGTTGTCTTC CGCGTCTGCG GTCTCGTGGGCTCGG
M839	TGTGAGCCAAGGAGTTGTTGTCTTC GATGATCCTT GTCTCGTGGGCTCGG
M841	TGTGAGCCAAGGAGTTGTTGTCTTC ATGCATCTAA GTCTCGTGGGCTCGG
M842	TGTGAGCCAAGGAGTTGTTGTCTTC AGCTCTGGAC GTCTCGTGGGCTCGG
M843	TGTGAGCCAAGGAGTTGTTGTCTTC CTATCACGTG GTCTCGTGGGCTCGG
M844	TGTGAGCCAAGGAGTTGTTGTCTTC GGACTAGTGG GTCTCGTGGGCTCGG
M845	TGTGAGCCAAGGAGTTGTTGTCTTC GCCAAGTCCA GTCTCGTGGGCTCGG
M846	TGTGAGCCAAGGAGTTGTTGTCTTC CCTGTCAAGC GTCTCGTGGGCTCGG
M847	TGTGAGCCAAGGAGTTGTTGTCTTC TAGAGGTCTT GTCTCGTGGGCTCGG
M848	TGTGAGCCAAGGAGTTGTTGTCTTC TATGGCAACT GTCTCGTGGGCTCGG
M849	TGTGAGCCAAGGAGTTGTTGTCTTC CTGCGTACAT GTCTCGTGGGCTCGG
M850	TGTGAGCCAAGGAGTTGTTGTCTTC ATCTCATTAA GTCTCGTGGGCTCGG
M851	TGTGAGCCAAGGAGTTGTTGTCTTC AAGTGGCGCA GTCTCGTGGGCTCGG
M852	TGTGAGCCAAGGAGTTGTTGTCTTC GGCCTTAATG GTCTCGTGGGCTCGG
M853	TGTGAGCCAAGGAGTTGTTGTCTTC TCTGAGGCGG GTCTCGTGGGCTCGG
M855	TGTGAGCCAAGGAGTTGTTGTCTTC GATAACCGGC GTCTCGTGGGCTCGG
M856	TGTGAGCCAAGGAGTTGTTGTCTTC TCAATATTCC GTCTCGTGGGCTCGG
M857	TGTGAGCCAAGGAGTTGTTGTCTTC TCCGTTGAAT GTCTCGTGGGCTCGG
M858	TGTGAGCCAAGGAGTTGTTGTCTTC CAGTACAGTT GTCTCGTGGGCTCGG
M859	TGTGAGCCAAGGAGTTGTTGTCTTC ATTGAGGTAC GTCTCGTGGGCTCGG
M860	TGTGAGCCAAGGAGTTGTTGTCTTC ATTAGAAGTC GTCTCGTGGGCTCGG
M861	TGTGAGCCAAGGAGTTGTTGTCTTC CAACGCTTCA GTCTCGTGGGCTCGG
M862	TGTGAGCCAAGGAGTTGTTGTCTTC GGATCGCACG GTCTCGTGGGCTCGG
M863	TGTGAGCCAAGGAGTTGTTGTCTTC TGCCTTCCGA GTCTCGTGGGCTCGG
M864	TGTGAGCCAAGGAGTTGTTGTCTTC GCGACATCGG GTCTCGTGGGCTCGG
M865	TGTGAGCCAAGGAGTTGTTGTCTTC CATTCTAAGT GTCTCGTGGGCTCGG
M866	TGTGAGCCAAGGAGTTGTTGTCTTC CAGGCTTGGA GTCTCGTGGGCTCGG
M867	TGTGAGCCAAGGAGTTGTTGTCTTC ATCATCGTCT GTCTCGTGGGCTCGG
M868	TGTGAGCCAAGGAGTTGTTGTCTTC GTCTTGTGAG GTCTCGTGGGCTCGG
M869	TGTGAGCCAAGGAGTTGTTGTCTTC AGTAGGAACG GTCTCGTGGGCTCGG
M870	TGTGAGCCAAGGAGTTGTTGTCTTC TCACAACCAC GTCTCGTGGGCTCGG
M871	TGTGAGCCAAGGAGTTGTTGTCTTC GCAGGCCTTC GTCTCGTGGGCTCGG
M872	TGTGAGCCAAGGAGTTGTTGTCTTC TGGCAAGCTA GTCTCGTGGGCTCGG
M873	TGTGAGCCAAGGAGTTGTTGTCTTC GAGCATTGTC GTCTCGTGGGCTCGG
M874	TGTGAGCCAAGGAGTTGTTGTCTTC TGTGATTAGC GTCTCGTGGGCTCGG
M875	TGTGAGCCAAGGAGTTGTTGTCTTC CCTATGGACT GTCTCGTGGGCTCGG
M876	TGTGAGCCAAGGAGTTGTTGTCTTC TAGGCGATAG GTCTCGTGGGCTCGG
M877	TGTGAGCCAAGGAGTTGTTGTCTTC AGACCACGAT GTCTCGTGGGCTCGG
M878	TGTGAGCCAAGGAGTTGTTGTCTTC GTATTAGCCA GTCTCGTGGGCTCGG
M879	TGTGAGCCAAGGAGTTGTTGTCTTC CTCTGCACTG GTCTCGTGGGCTCGG
M880	TGTGAGCCAAGGAGTTGTTGTCTTC ACCAGCCTGA GTCTCGTGGGCTCGG
M881	TGTGAGCCAAGGAGTTGTTGTCTTC GCGTGAGTAT GTCTCGTGGGCTCGG
M882	TGTGAGCCAAGGAGTTGTTGTCTTC CGCGGAGCAT GTCTCGTGGGCTCGG
M883	TGTGAGCCAAGGAGTTGTTGTCTTC CAAGTTCACA GTCTCGTGGGCTCGG
M884	TGTGAGCCAAGGAGTTGTTGTCTTC AGCACCTCTC GTCTCGTGGGCTCGG
M885	TGTGAGCCAAGGAGTTGTTGTCTTC TTACAGTGCA GTCTCGTGGGCTCGG
M886	TGTGAGCCAAGGAGTTGTTGTCTTC TTGCCTAGGC GTCTCGTGGGCTCGG
M887	TGTGAGCCAAGGAGTTGTTGTCTTC GCTATGATGG GTCTCGTGGGCTCGG
M888	TGTGAGCCAAGGAGTTGTTGTCTTC AATTACCATG GTCTCGTGGGCTCGG
M889	TGTGAGCCAAGGAGTTGTTGTCTTC AGACATGGTG GTCTCGTGGGCTCGG
M890	TGTGAGCCAAGGAGTTGTTGTCTTC CCAGACATAT GTCTCGTGGGCTCGG
M891	TGTGAGCCAAGGAGTTGTTGTCTTC ACGCTTCCTT GTCTCGTGGGCTCGG
M892	TGTGAGCCAAGGAGTTGTTGTCTTC GACGTCTTGA GTCTCGTGGGCTCGG
M893	TGTGAGCCAAGGAGTTGTTGTCTTC TACTGAGCGG GTCTCGTGGGCTCGG
M894	TGTGAGCCAAGGAGTTGTTGTCTTC TGTACACACC GTCTCGTGGGCTCGG
M895	TGTGAGCCAAGGAGTTGTTGTCTTC CTTACGTGAA GTCTCGTGGGCTCGG
M896	TGTGAGCCAAGGAGTTGTTGTCTTC GTGTGGAACC GTCTCGTGGGCTCGG
M897	TGTGAGCCAAGGAGTTGTTGTCTTC AAGAATACCT GTCTCGTGGGCTCGG
M898	TGTGAGCCAAGGAGTTGTTGTCTTC GTTGCATTCG GTCTCGTGGGCTCGG
M899	TGTGAGCCAAGGAGTTGTTGTCTTC CGCCGTTGAA GTCTCGTGGGCTCGG
M8100	TGTGAGCCAAGGAGTTGTTGTCTTC TTCCGCCGAG GTCTCGTGGGCTCGG
M8101	TGTGAGCCAAGGAGTTGTTGTCTTC CCATTACCGT GTCTCGTGGGCTCGG
M8102	TGTGAGCCAAGGAGTTGTTGTCTTC ACGTCGGATC GTCTCGTGGGCTCGG
M8103	TGTGAGCCAAGGAGTTGTTGTCTTC TGTATCGTGA GTCTCGTGGGCTCGG
M8104	TGTGAGCCAAGGAGTTGTTGTCTTC GAAGAGAATC GTCTCGTGGGCTCGG
M8114	TGTGAGCCAAGGAGTTGTTGTCTTC CTGACTCTGG GTCTCGTGGGCTCGG
M8115	TGTGAGCCAAGGAGTTGTTGTCTTC ACTGCCTGTT GTCTCGTGGGCTCGG
M8116	TGTGAGCCAAGGAGTTGTTGTCTTC GTCATGGAGC GTCTCGTGGGCTCGG
M8117	TGTGAGCCAAGGAGTTGTTGTCTTC GGATAGACAT GTCTCGTGGGCTCGG
M8121	TGTGAGCCAAGGAGTTGTTGTCTTC TTGATCAAGG GTCTCGTGGGCTCGG
M8122	TGTGAGCCAAGGAGTTGTTGTCTTC TGCCACTTCC GTCTCGTGGGCTCGG
M8123	TGTGAGCCAAGGAGTTGTTGTCTTC GTAGAATGTT GTCTCGTGGGCTCGG
M8124	TGTGAGCCAAGGAGTTGTTGTCTTC GACTCGCGTC GTCTCGTGGGCTCGG
M8125	TGTGAGCCAAGGAGTTGTTGTCTTC AGTGTTATAG GTCTCGTGGGCTCGG
M8126	TGTGAGCCAAGGAGTTGTTGTCTTC ACACGAGACT GTCTCGTGGGCTCGG
M8127	TGTGAGCCAAGGAGTTGTTGTCTTC CATAGGCCGA GTCTCGTGGGCTCGG
M8128	TGTGAGCCAAGGAGTTGTTGTCTTC CCGTCTGCAA GTCTCGTGGGCTCGG
